# Supplementary material for: Diversity and heterogeneity in human breast cancer adipose tissue revealed at single-nucleus resolution
Source: Front Immunol. 2023 Apr 21;14:1158027. doi: 10.3389/fimmu.2023.1158027 (PMC10160491; doi:10.3389/fimmu.2023.1158027)
Supplement: Supplementary file 3 [file Table_2.xls]

gene	p_val	avg_logFC	pct.1	pct.2	p_val_adj	cluster	gene_diff	ensemble_id	Dbxref_GeneID	gene_type	gene_description	TFs_Family	GO_id	GO_term	pathway	pathway_description
FOSB	0	1.34380374402603	0.647	0.263	0	1	2.46	ENSG00000125740	2354	protein_coding	FosB proto-oncogene, AP-1 transcription factor subunit [Source:HGNC Symbol;Acc:HGNC:3797]	TF_bZIP	GO:0005634,GO:0043231,GO:0005654,GO:0006355,GO:0003677,GO:0006357,GO:0003700,GO:0005515,GO:0000978,GO:0000981,GO:0000790,GO:0008134,GO:0000122,GO:0001228,GO:0003690,GO:0043565,GO:0006366,GO:0007565,GO:0009612,GO:0032570,GO:0032870,GO:0042493,GO:0043278,GO:0045944,GO:0051412,GO:0051591,GO:0071277	nucleus|intracellular membrane-bounded organelle|nucleoplasm|regulation of transcription, DNA-templated|DNA binding|regulation of transcription by RNA polymerase II|DNA-binding transcription factor activity|protein binding|RNA polymerase II proximal promoter sequence-specific DNA binding|DNA-binding transcription factor activity, RNA polymerase II-specific|nuclear chromatin|transcription factor b…	path:hsa04380,path:hsa04657,path:hsa05030,path:hsa05031,path:hsa05034	Osteoclast differentiation|IL-17 signaling pathway|Cocaine addiction|Amphetamine addiction|Alcoholism
PDK4	0	1.07146901429732	0.952	0.751	0	1	1.268	ENSG00000004799	5166	protein_coding	pyruvate dehydrogenase kinase 4 [Source:HGNC Symbol;Acc:HGNC:8812]		GO:0000166,GO:0004672,GO:0005524,GO:0016301,GO:0016740,GO:0016310,GO:0006468,GO:0005739,GO:0005759,GO:0005975,GO:0006006,GO:0006885,GO:0008286,GO:0010510,GO:0010565,GO:0010906,GO:0042304,GO:0042593,GO:0042594,GO:0045124,GO:0046320,GO:0009267,GO:0071398,GO:0072593,GO:2000811,GO:0004740	nucleotide binding|protein kinase activity|ATP binding|kinase activity|transferase activity|phosphorylation|protein phosphorylation|mitochondrion|mitochondrial matrix|carbohydrate metabolic process|glucose metabolic process|regulation of pH|insulin receptor signaling pathway|regulation of acetyl-CoA biosynthetic process from pyruvate|regulation of cellular ketone metabolic process|regulation of g…
CSGALNACT1	0	1.05308183175302	0.823	0.55	0	1	1.496	ENSG00000147408	55790	protein_coding	chondroitin sulfate N-acetylgalactosaminyltransferase 1 [Source:HGNC Symbol;Acc:HGNC:24290]		GO:0016020,GO:0016021,GO:0046872,GO:0016740,GO:0005794,GO:0007399,GO:0015020,GO:0008376,GO:0032580,GO:0008283,GO:0030173,GO:0009653,GO:0000139,GO:0030206,GO:0008037,GO:0050650,GO:0050651,GO:0030210,GO:0015014,GO:0030198,GO:0030166,GO:0047238,GO:0047237,GO:0050653,GO:0019276,GO:0008955,GO:0001958,GO:0030204,GO:0046398,GO:0051216	membrane|integral component of membrane|metal ion binding|transferase activity|Golgi apparatus|nervous system development|glucuronosyltransferase activity|acetylgalactosaminyltransferase activity|Golgi cisterna membrane|cell population proliferation|integral component of Golgi membrane|anatomical structure morphogenesis|Golgi membrane|chondroitin sulfate biosynthetic process|cell recognition|chon…	path:hsa00532	Glycosaminoglycan biosynthesis - chondroitin sulfate / dermatan sulfate
FOS	0	0.919508886501136	0.778	0.53	0	1	1.468	ENSG00000170345	2353	protein_coding	Fos proto-oncogene, AP-1 transcription factor subunit [Source:HGNC Symbol;Acc:HGNC:3796]	TF_bZIP	GO:0007179,GO:0005634,GO:0034614,GO:0044212,GO:0045893,GO:0005737,GO:0005654,GO:0005783,GO:0006355,GO:0003677,GO:0006357,GO:0003700,GO:0005829,GO:0005515,GO:0005667,GO:0038095,GO:0000978,GO:0000981,GO:0000790,GO:0006954,GO:0070412,GO:0006366,GO:0019221,GO:1902895,GO:0045944,GO:0046982,GO:0008134,GO:0071276,GO:0060395,GO:1901216,GO:0032993,GO:0000979,GO:0001102,GO:0001228,GO:0003682,GO:0003690,GO:…	transforming growth factor beta receptor signaling pathway|nucleus|cellular response to reactive oxygen species|transcription regulatory region DNA binding|positive regulation of transcription, DNA-templated|cytoplasm|nucleoplasm|endoplasmic reticulum|regulation of transcription, DNA-templated|DNA binding|regulation of transcription by RNA polymerase II|DNA-binding transcription factor activity|c…	path:hsa01522,path:hsa04010,path:hsa04024,path:hsa04210,path:hsa04380,path:hsa04620,path:hsa04657,path:hsa04658,path:hsa04659,path:hsa04660,path:hsa04662,path:hsa04668,path:hsa04713,path:hsa04725,path:hsa04728,path:hsa04915,path:hsa04917,path:hsa04921,path:hsa04926,path:hsa04928,path:hsa05031,path:hsa05132,path:hsa05133,path:hsa05140,path:hsa05142,path:hsa05161,path:hsa05166,path:hsa05167,path:hs…	Endocrine resistance|MAPK signaling pathway|cAMP signaling pathway|Apoptosis|Osteoclast differentiation|Toll-like receptor signaling pathway|IL-17 signaling pathway|Th1 and Th2 cell differentiation|Th17 cell differentiation|T cell receptor signaling pathway|B cell receptor signaling pathway|TNF signaling pathway|Circadian entrainment|Cholinergic synapse|Dopaminergic synapse|Estrogen signaling pat…
CD163	0	0.860687810229648	0.925	0.72	0	1	1.285	ENSG00000177575	9332	protein_coding	CD163 molecule [Source:HGNC Symbol;Acc:HGNC:1631]		GO:0016020,GO:0016021,GO:0005886,GO:0005576,GO:0005044,GO:0006954,GO:0009897,GO:0006898,GO:0005515,GO:0006953,GO:0005887,GO:0030666,GO:0006897	membrane|integral component of membrane|plasma membrane|extracellular region|scavenger receptor activity|inflammatory response|external side of plasma membrane|receptor-mediated endocytosis|protein binding|acute-phase response|integral component of plasma membrane|endocytic vesicle membrane|endocytosis
FKBP5	0	0.815049487161496	0.986	0.775	0	1	1.272	ENSG00000096060	2289	protein_coding	FKBP prolyl isomerase 5 [Source:HGNC Symbol;Acc:HGNC:3721]		GO:0005634,GO:0005737,GO:0016020,GO:0016853,GO:0005654,GO:0003755,GO:0000413,GO:0005515,GO:0031072,GO:0005829,GO:0070062,GO:0005528,GO:0061077,GO:0006457,GO:0009617	nucleus|cytoplasm|membrane|isomerase activity|nucleoplasm|peptidyl-prolyl cis-trans isomerase activity|protein peptidyl-prolyl isomerization|protein binding|heat shock protein binding|cytosol|extracellular exosome|FK506 binding|chaperone-mediated protein folding|protein folding|response to bacterium	path:hsa04915	Estrogen signaling pathway
RBMS3	0	0.805196328918005	0.895	0.649	0	1	1.379	ENSG00000144642	27303	protein_coding	RNA binding motif single stranded interacting protein 3 [Source:HGNC Symbol;Acc:HGNC:13427]		GO:0003676,GO:0003723,GO:1990904,GO:0005737,GO:0010628,GO:0090090,GO:0010629,GO:0008143,GO:0035925,GO:0008266,GO:0002357,GO:0003730,GO:0045727	nucleic acid binding|RNA binding|ribonucleoprotein complex|cytoplasm|positive regulation of gene expression|negative regulation of canonical Wnt signaling pathway|negative regulation of gene expression|poly(A) binding|mRNA 3'-UTR AU-rich region binding|poly(U) RNA binding|defense response to tumor cell|mRNA 3'-UTR binding|positive regulation of translation
F13A1	4.89124989382834e-322	0.867683919468883	0.92	0.665	1.79024637364011e-317	1	1.383	ENSG00000124491	2162	protein_coding	coagulation factor XIII A chain [Source:HGNC Symbol;Acc:HGNC:3531]		GO:0005737,GO:0046872,GO:0016740,GO:0016746,GO:0005576,GO:0003810,GO:0018149,GO:0007596,GO:0007599,GO:0072562,GO:0062023,GO:0072378,GO:0002576,GO:0031093,GO:0019221	cytoplasm|metal ion binding|transferase activity|transferase activity, transferring acyl groups|extracellular region|protein-glutamine gamma-glutamyltransferase activity|peptide cross-linking|blood coagulation|hemostasis|blood microparticle|collagen-containing extracellular matrix|blood coagulation, fibrin clot formation|platelet degranulation|platelet alpha granule lumen|cytokine-mediated signal…	path:hsa04610	Complement and coagulation cascades
TSC22D3	6.14159677741246e-311	0.919751954287561	0.624	0.382	2.24788583650074e-306	1	1.634	ENSG00000157514	1831	protein_coding	TSC22 domain family member 3 [Source:HGNC Symbol;Acc:HGNC:3051]	TSC22	GO:0006355,GO:0003700,GO:0005634,GO:0005737,GO:0006357,GO:0000981,GO:0005829,GO:0034220,GO:0006970,GO:0070236	regulation of transcription, DNA-templated|DNA-binding transcription factor activity|nucleus|cytoplasm|regulation of transcription by RNA polymerase II|DNA-binding transcription factor activity, RNA polymerase II-specific|cytosol|ion transmembrane transport|response to osmotic stress|negative regulation of activation-induced cell death of T cells
ACACB	1.03744863045132e-310	0.963987447441761	0.745	0.544	3.79716573231487e-306	1	1.369	ENSG00000076555	32	protein_coding	acetyl-CoA carboxylase beta [Source:HGNC Symbol;Acc:HGNC:85]		GO:0005634,GO:0016020,GO:0046872,GO:0000166,GO:0005524,GO:0005739,GO:0006629,GO:0006631,GO:0006633,GO:0003989,GO:0016874,GO:0005515,GO:0003824,GO:0008152,GO:0042802,GO:0005829,GO:0012505,GO:0051289,GO:0005741,GO:0004075,GO:0009374,GO:0006084,GO:0006853,GO:0010629,GO:0010884,GO:0010906,GO:0014070,GO:0031325,GO:0031667,GO:0031999,GO:0042493,GO:0043086,GO:0045540,GO:0046322,GO:0050995,GO:0060421,GO:…	nucleus|membrane|metal ion binding|nucleotide binding|ATP binding|mitochondrion|lipid metabolic process|fatty acid metabolic process|fatty acid biosynthetic process|acetyl-CoA carboxylase activity|ligase activity|protein binding|catalytic activity|metabolic process|identical protein binding|cytosol|endomembrane system|protein homotetramerization|mitochondrial outer membrane|biotin carboxylase act…	path:hsa00061,path:hsa00620,path:hsa00640,path:hsa04152,path:hsa04910,path:hsa04920,path:hsa04922,path:hsa04931	Fatty acid biosynthesis|Pyruvate metabolism|Propanoate metabolism|AMPK signaling pathway|Insulin signaling pathway|Adipocytokine signaling pathway|Glucagon signaling pathway|Insulin resistance
KLF4	3.67281172527775e-299	0.985665218957839	0.464	0.252	1.34428581956891e-294	1	1.841	ENSG00000136826	9314	protein_coding	Kruppel like factor 4 [Source:HGNC Symbol;Acc:HGNC:6348]	zf-C2H2	GO:0010628,GO:0010629,GO:0090051,GO:0050728,GO:0016525,GO:0034115,GO:2000134,GO:0071499,GO:0045944,GO:1903672,GO:0043154,GO:0032088,GO:0045893,GO:0003676,GO:0005634,GO:0046872,GO:0005654,GO:0008270,GO:0003677,GO:0003700,GO:0005515,GO:0043551,GO:0000981,GO:0006357,GO:0000790,GO:0001228,GO:0044212,GO:0000122,GO:0045892,GO:0001085,GO:0008285,GO:0051973,GO:0032270,GO:0035019,GO:0000978,GO:0000987,GO:…	positive regulation of gene expression|negative regulation of gene expression|negative regulation of cell migration involved in sprouting angiogenesis|negative regulation of inflammatory response|negative regulation of angiogenesis|negative regulation of heterotypic cell-cell adhesion|negative regulation of G1/S transition of mitotic cell cycle|cellular response to laminar fluid shear stress|posi…	path:hsa04550	Signaling pathways regulating pluripotency of stem cells
ZFAND5	1.05834064762813e-289	0.830103293912913	0.742	0.531	3.87363260438372e-285	1	1.397	ENSG00000107372	7763	protein_coding	zinc finger AN1-type containing 5 [Source:HGNC Symbol;Acc:HGNC:13008]		GO:0005737,GO:0008270,GO:0046872,GO:0003677,GO:0005515,GO:0003674,GO:0008150,GO:0005575	cytoplasm|zinc ion binding|metal ion binding|DNA binding|protein binding|molecular_function|biological_process|cellular_component
FCHSD2	6.38642766727594e-277	0.731468484357175	0.866	0.789	2.33749639049967e-272	1	1.098	ENSG00000137478	9873	protein_coding	FCH and double SH3 domains 2 [Source:HGNC Symbol;Acc:HGNC:29114]		GO:0005737,GO:0016020,GO:0015031,GO:0005886,GO:0042995,GO:0005515,GO:0030054,GO:0005905,GO:0008289,GO:0006897,GO:0032420,GO:0005547,GO:0043325,GO:0072583,GO:0030838,GO:0031594,GO:0007274,GO:0055037,GO:0030833,GO:2000601,GO:0120043,GO:0044803	cytoplasm|membrane|protein transport|plasma membrane|cell projection|protein binding|cell junction|clathrin-coated pit|lipid binding|endocytosis|stereocilium|phosphatidylinositol-3,4,5-trisphosphate binding|phosphatidylinositol-3,4-bisphosphate binding|clathrin-dependent endocytosis|positive regulation of actin filament polymerization|neuromuscular junction|neuromuscular synaptic transmission|rec…
MRC1	1.17856638011138e-274	0.682388412363068	0.944	0.791	4.31367080784567e-270	1	1.193	ENSG00000260314	4360	protein_coding	mannose receptor C-type 1 [Source:HGNC Symbol;Acc:HGNC:7228]		GO:0016020,GO:0016021,GO:0030246,GO:0005886,GO:0046718,GO:0005768,GO:0006897,GO:0010008,GO:0004888,GO:0016032,GO:0005887,GO:0005515,GO:0001618,GO:0006898,GO:0005537,GO:0038024,GO:0071222,GO:0071346,GO:0071353,GO:0009986	membrane|integral component of membrane|carbohydrate binding|plasma membrane|viral entry into host cell|endosome|endocytosis|endosome membrane|transmembrane signaling receptor activity|viral process|integral component of plasma membrane|protein binding|virus receptor activity|receptor-mediated endocytosis|mannose binding|cargo receptor activity|cellular response to lipopolysaccharide|cellular res…	path:hsa04145,path:hsa05152	Phagosome|Tuberculosis
TRA2B	1.58435932367005e-248	0.686903019940642	0.605	0.56	5.79891356056476e-244	1	1.08	ENSG00000136527	6434	protein_coding	transformer 2 beta homolog [Source:HGNC Symbol;Acc:HGNC:10781]		GO:0003676,GO:0003723,GO:0006397,GO:0008380,GO:0005634,GO:0005654,GO:0005515,GO:0000398,GO:0003729,GO:0048026,GO:0005681,GO:1990904,GO:0042802,GO:0000381,GO:0043484,GO:0019904,GO:0051259,GO:0000375,GO:0036002,GO:0021796,GO:0071333,GO:1990403,GO:0005637	nucleic acid binding|RNA binding|mRNA processing|RNA splicing|nucleus|nucleoplasm|protein binding|mRNA splicing, via spliceosome|mRNA binding|positive regulation of mRNA splicing, via spliceosome|spliceosomal complex|ribonucleoprotein complex|identical protein binding|regulation of alternative mRNA splicing, via spliceosome|regulation of RNA splicing|protein domain specific binding|protein comple…	path:hsa03040	Spliceosome
SMAP2	4.096299875032e-244	0.654527689539423	0.744	0.617	1.49928671726046e-239	1	1.206	ENSG00000084070	64744	protein_coding	small ArfGAP2 [Source:HGNC Symbol;Acc:HGNC:25082]		GO:0005096,GO:0043547,GO:0005737,GO:0046872,GO:0005515	GTPase activator activity|positive regulation of GTPase activity|cytoplasm|metal ion binding|protein binding	path:hsa04144	Endocytosis
PCDH9	8.87387854274447e-231	0.877352169803111	0.568	0.355	3.2479282854299e-226	1	1.6	ENSG00000184226	5101	protein_coding	protocadherin 9 [Source:HGNC Symbol;Acc:HGNC:8661]		GO:0016020,GO:0016021,GO:0005509,GO:0007155,GO:0007156,GO:0005886,GO:0005887,GO:0030426,GO:0044291	membrane|integral component of membrane|calcium ion binding|cell adhesion|homophilic cell adhesion via plasma membrane adhesion molecules|plasma membrane|integral component of plasma membrane|growth cone|cell-cell contact zone
SRGN	1.9450010779675e-228	0.824938164966363	0.702	0.506	7.11889844546883e-224	1	1.387	ENSG00000122862	5552	protein_coding	serglycin [Source:HGNC Symbol;Acc:HGNC:9361]		GO:0005794,GO:0005615,GO:0005515,GO:0005576,GO:0006915,GO:0031214,GO:0002576,GO:0031093,GO:0016485,GO:0050710,GO:0008626,GO:0030502,GO:0033364,GO:0033371,GO:0033373,GO:0033382,GO:0042629	Golgi apparatus|extracellular space|protein binding|extracellular region|apoptotic process|biomineral tissue development|platelet degranulation|platelet alpha granule lumen|protein processing|negative regulation of cytokine secretion|granzyme-mediated apoptotic signaling pathway|negative regulation of bone mineralization|mast cell secretory granule organization|T cell secretory granule organizati…
ZBTB16	9.60506222379919e-227	0.57028067168714	0.833	0.578	3.51554882453274e-222	1	1.441	ENSG00000109906	7704	protein_coding	zinc finger and BTB domain containing 16 [Source:HGNC Symbol;Acc:HGNC:12930]	ZBTB	GO:0003676,GO:0005634,GO:0016607,GO:0046872,GO:0016567,GO:0003677,GO:0042803,GO:0005515,GO:0006915,GO:0003690,GO:0003700,GO:0008022,GO:0019904,GO:0001501,GO:0001823,GO:0006355,GO:0007417,GO:0008285,GO:0009880,GO:0009952,GO:0030097,GO:0034504,GO:0035116,GO:0035136,GO:0035137,GO:0042733,GO:0043065,GO:0045638,GO:0048133,GO:0051138,GO:0005829,GO:0005886,GO:0051216,GO:0045893,GO:0042802,GO:0043565,GO:…	nucleic acid binding|nucleus|nuclear speck|metal ion binding|protein ubiquitination|DNA binding|protein homodimerization activity|protein binding|apoptotic process|double-stranded DNA binding|DNA-binding transcription factor activity|protein C-terminus binding|protein domain specific binding|skeletal system development|mesonephros development|regulation of transcription, DNA-templated|central ner…	path:hsa05200,path:hsa05202,path:hsa05221	Pathways in cancer|Transcriptional misregulation in cancer|Acute myeloid leukemia
PER1	7.9382725041429e-225	0.698544516455074	0.519	0.374	2.90548711924134e-220	1	1.388	ENSG00000179094	5187	protein_coding	period circadian regulator 1 [Source:HGNC Symbol;Acc:HGNC:8845]		GO:0005634,GO:0005737,GO:0005829,GO:0005654,GO:0031490,GO:0005515,GO:0007623,GO:0048511,GO:0032922,GO:0000122,GO:0008134,GO:0045944,GO:0031625,GO:0000976,GO:0043967,GO:0045892,GO:0046329,GO:0042634,GO:2000323,GO:0070888,GO:0042752,GO:0043124,GO:0001222,GO:0009416,GO:0043153,GO:0070932,GO:0097167,GO:0000978,GO:0019900,GO:0002028,GO:0009649,GO:0010608,GO:0043966,GO:0051591,GO:1900015,GO:1900744	nucleus|cytoplasm|cytosol|nucleoplasm|chromatin DNA binding|protein binding|circadian rhythm|rhythmic process|circadian regulation of gene expression|negative regulation of transcription by RNA polymerase II|transcription factor binding|positive regulation of transcription by RNA polymerase II|ubiquitin protein ligase binding|transcription regulatory region sequence-specific DNA binding|histone H…	path:hsa04710,path:hsa04713,path:hsa05168	Circadian rhythm|Circadian entrainment|Herpes simplex infection
MERTK	5.48766749928985e-220	0.606534788256826	0.828	0.643	2.00854118141508e-215	1	1.288	ENSG00000153208	10461	protein_coding	MER proto-oncogene, tyrosine kinase [Source:HGNC Symbol;Acc:HGNC:7027]		GO:0005737,GO:0016020,GO:0016021,GO:0000166,GO:0004672,GO:0005524,GO:0016301,GO:0016740,GO:0006468,GO:0016310,GO:0004713,GO:0004714,GO:0018108,GO:0005615,GO:0050900,GO:0005886,GO:0005887,GO:0007169,GO:0043235,GO:0005515,GO:0007399,GO:0016477,GO:0007267,GO:0007166,GO:0050766,GO:0006909,GO:0001779,GO:0001818,GO:0007283,GO:0030168,GO:0032940,GO:0034446,GO:0043277,GO:0043491,GO:0051250,GO:0060041,GO:…	cytoplasm|membrane|integral component of membrane|nucleotide binding|protein kinase activity|ATP binding|kinase activity|transferase activity|protein phosphorylation|phosphorylation|protein tyrosine kinase activity|transmembrane receptor protein tyrosine kinase activity|peptidyl-tyrosine phosphorylation|extracellular space|leukocyte migration|plasma membrane|integral component of plasma membrane|…
MAN1A1	3.22402165381066e-216	0.612175766745563	0.917	0.826	1.18002416551124e-211	1	1.11	ENSG00000111885	4121	protein_coding	mannosidase alpha class 1A member 1 [Source:HGNC Symbol;Acc:HGNC:6821]		GO:0016020,GO:0016021,GO:0005794,GO:0005829,GO:0016787,GO:0005509,GO:0003824,GO:0008152,GO:0016798,GO:0004571,GO:0000139,GO:0006486,GO:0005783,GO:0070062,GO:0005793,GO:0006491,GO:1904381,GO:0015923	membrane|integral component of membrane|Golgi apparatus|cytosol|hydrolase activity|calcium ion binding|catalytic activity|metabolic process|hydrolase activity, acting on glycosyl bonds|mannosyl-oligosaccharide 1,2-alpha-mannosidase activity|Golgi membrane|protein glycosylation|endoplasmic reticulum|extracellular exosome|endoplasmic reticulum-Golgi intermediate compartment|N-glycan processing|Golg…	path:hsa00510,path:hsa04141	N-Glycan biosynthesis|Protein processing in endoplasmic reticulum
MAST4	4.20731050666884e-216	0.855736827117225	0.52	0.324	1.53991771854586e-211	1	1.605	ENSG00000069020	375449	protein_coding	microtubule associated serine/threonine kinase family member 4 [Source:HGNC Symbol;Acc:HGNC:19037]		GO:0005737,GO:0046872,GO:0000166,GO:0004672,GO:0004674,GO:0005524,GO:0016301,GO:0016740,GO:0006468,GO:0016310,GO:0000287,GO:0035556,GO:0007010,GO:0018105,GO:0005515	cytoplasm|metal ion binding|nucleotide binding|protein kinase activity|protein serine/threonine kinase activity|ATP binding|kinase activity|transferase activity|protein phosphorylation|phosphorylation|magnesium ion binding|intracellular signal transduction|cytoskeleton organization|peptidyl-serine phosphorylation|protein binding
FMN1	5.16458577812072e-209	0.486366536613793	0.921	0.81	1.89029004064996e-204	1	1.137	ENSG00000248905	342184	protein_coding	formin 1 [Source:HGNC Symbol;Acc:HGNC:3768]		GO:0005634,GO:0005737,GO:0016020,GO:0003779,GO:0005886,GO:0008017,GO:0030054,GO:0045010,GO:0005884,GO:0005789,GO:0005912,GO:0017124,GO:0010467,GO:0030838,GO:0035136,GO:0035137,GO:0048705,GO:0051127,GO:0051894,GO:0060173,GO:0072092	nucleus|cytoplasm|membrane|actin binding|plasma membrane|microtubule binding|cell junction|actin nucleation|actin filament|endoplasmic reticulum membrane|adherens junction|SH3 domain binding|gene expression|positive regulation of actin filament polymerization|forelimb morphogenesis|hindlimb morphogenesis|skeletal system morphogenesis|positive regulation of actin nucleation|positive regulation of …
HCLS1	1.47739196363201e-208	0.487506228074649	0.581	0.557	5.40740232608952e-204	1	1.043	ENSG00000180353	3059	protein_coding	hematopoietic cell-specific Lyn substrate 1 [Source:HGNC Symbol;Acc:HGNC:4844]		GO:0051091,GO:0051897,GO:0045944,GO:0005737,GO:0014068,GO:0005634,GO:0071345,GO:0016020,GO:0005829,GO:0003779,GO:0005739,GO:0005886,GO:0005515,GO:0030218,GO:0030041,GO:0051015,GO:0030864,GO:0005884,GO:0014069,GO:0045211,GO:0008284,GO:0048812,GO:0030425,GO:0030833,GO:0030854,GO:0033138,GO:0050731,GO:2000251,GO:0005667,GO:0001085,GO:0019901,GO:0035556,GO:0006355,GO:0042531,GO:0045773,GO:0042307,GO:…	positive regulation of DNA-binding transcription factor activity|positive regulation of protein kinase B signaling|positive regulation of transcription by RNA polymerase II|cytoplasm|positive regulation of phosphatidylinositol 3-kinase signaling|nucleus|cellular response to cytokine stimulus|membrane|cytosol|actin binding|mitochondrion|plasma membrane|protein binding|erythrocyte differentiation|a…	path:hsa04530,path:hsa05100,path:hsa05130,path:hsa05131,path:hsa05205	Tight junction|Bacterial invasion of epithelial cells|Pathogenic Escherichia coli infection|Shigellosis|Proteoglycans in cancer
PDE3B	6.77904901252151e-201	0.687443734686718	0.823	0.675	2.481199729073e-196	1	1.219	ENSG00000152270	5140	protein_coding	phosphodiesterase 3B [Source:HGNC Symbol;Acc:HGNC:8779]		GO:0007162,GO:0032869,GO:0016020,GO:0016021,GO:0046872,GO:0016787,GO:0007165,GO:0005515,GO:0008081,GO:0004114,GO:0005829,GO:0007186,GO:0001525,GO:0005783,GO:0004115,GO:0043951,GO:0016525,GO:0033629,GO:0050995,GO:0005794,GO:0043422,GO:0004119,GO:0032045	negative regulation of cell adhesion|cellular response to insulin stimulus|membrane|integral component of membrane|metal ion binding|hydrolase activity|signal transduction|protein binding|phosphoric diester hydrolase activity|3',5'-cyclic-nucleotide phosphodiesterase activity|cytosol|G protein-coupled receptor signaling pathway|angiogenesis|endoplasmic reticulum|3',5'-cyclic-AMP phosphodiesterase…	path:hsa00230,path:hsa04022,path:hsa04024,path:hsa04371,path:hsa04910,path:hsa04914,path:hsa04922,path:hsa04923,path:hsa04924,path:hsa05032	Purine metabolism|cGMP-PKG signaling pathway|cAMP signaling pathway|Apelin signaling pathway|Insulin signaling pathway|Progesterone-mediated oocyte maturation|Glucagon signaling pathway|Regulation of lipolysis in adipocytes|Renin secretion|Morphine addiction
PTPRG	6.5208952379477e-195	0.659774458682881	0.644	0.398	2.38671286604124e-190	1	1.618	ENSG00000144724	5793	protein_coding	protein tyrosine phosphatase receptor type G [Source:HGNC Symbol;Acc:HGNC:9671]		GO:0016020,GO:0016021,GO:0016787,GO:0004721,GO:0006470,GO:0005515,GO:0004725,GO:0016311,GO:0035335,GO:0016791,GO:0070062,GO:0042802,GO:0005887,GO:0007169,GO:0005001,GO:0010633,GO:0007420,GO:0010977,GO:0005615	membrane|integral component of membrane|hydrolase activity|phosphoprotein phosphatase activity|protein dephosphorylation|protein binding|protein tyrosine phosphatase activity|dephosphorylation|peptidyl-tyrosine dephosphorylation|phosphatase activity|extracellular exosome|identical protein binding|integral component of plasma membrane|transmembrane receptor protein tyrosine kinase signaling pathwa…
AC020916.1	2.98457051417703e-192	0.734943461323639	0.532	0.406	1.09238265389393e-187	1	1.31	ENSG00000267519	--	lncRNA	novel transcript
TIMP3	4.51693915187292e-187	0.73469404017048	0.502	0.269	1.65324489897701e-182	1	1.866	ENSG00000100234	7078	protein_coding	TIMP metallopeptidase inhibitor 3 [Source:HGNC Symbol;Acc:HGNC:11822]		GO:0070373,GO:1904684,GO:0005634,GO:0046872,GO:0005515,GO:0005576,GO:0050896,GO:0005615,GO:0008191,GO:0031012,GO:0030414,GO:0010466,GO:0007601,GO:0062023,GO:0002020,GO:0010951,GO:0002576,GO:0004857,GO:0010033,GO:0009725,GO:0034097,GO:0051045,GO:0031089,GO:0071310,GO:1903984,GO:0005604	negative regulation of ERK1 and ERK2 cascade|negative regulation of metalloendopeptidase activity|nucleus|metal ion binding|protein binding|extracellular region|response to stimulus|extracellular space|metalloendopeptidase inhibitor activity|extracellular matrix|peptidase inhibitor activity|negative regulation of peptidase activity|visual perception|collagen-containing extracellular matrix|protea…	path:hsa05205,path:hsa05206	Proteoglycans in cancer|MicroRNAs in cancer
KLF6	8.89461535548672e-186	0.571018144422379	0.583	0.544	3.25551816626169e-181	1	1.072	ENSG00000067082	1316	protein_coding	Kruppel like factor 6 [Source:HGNC Symbol;Acc:HGNC:2235]	zf-C2H2	GO:0003676,GO:0005634,GO:0043231,GO:0046872,GO:0005730,GO:0005829,GO:0003677,GO:0001650,GO:0005515,GO:0045893,GO:0000981,GO:0006357,GO:0000790,GO:0000978,GO:0001228,GO:0045944,GO:0030183	nucleic acid binding|nucleus|intracellular membrane-bounded organelle|metal ion binding|nucleolus|cytosol|DNA binding|fibrillar center|protein binding|positive regulation of transcription, DNA-templated|DNA-binding transcription factor activity, RNA polymerase II-specific|regulation of transcription by RNA polymerase II|nuclear chromatin|RNA polymerase II proximal promoter sequence-specific DNA b…
NR4A2	1.06871001709945e-183	0.806391762125897	0.414	0.253	3.91158553358569e-179	1	1.636	ENSG00000153234	4929	protein_coding	nuclear receptor subfamily 4 group A member 2 [Source:HGNC Symbol;Acc:HGNC:7981]	NGFIB-like	GO:0005634,GO:0005737,GO:0016607,GO:0008270,GO:0046872,GO:0006355,GO:0003677,GO:0003700,GO:0043565,GO:0005515,GO:0003707,GO:0004879,GO:0030522,GO:0043401,GO:0006351,GO:0000977,GO:0000978,GO:0000981,GO:0000790,GO:0005667,GO:0045944,GO:0005654,GO:0045444,GO:0001228,GO:0035259,GO:0046982,GO:0001666,GO:0001764,GO:0001975,GO:0007399,GO:0008344,GO:0009791,GO:0010467,GO:0010468,GO:0021952,GO:0021953,GO:…	nucleus|cytoplasm|nuclear speck|zinc ion binding|metal ion binding|regulation of transcription, DNA-templated|DNA binding|DNA-binding transcription factor activity|sequence-specific DNA binding|protein binding|steroid hormone receptor activity|nuclear receptor activity|intracellular receptor signaling pathway|steroid hormone mediated signaling pathway|transcription, DNA-templated|RNA polymerase I…	path:hsa04925,path:hsa04928	Aldosterone synthesis and secretion|Parathyroid hormone synthesis, secretion and action
HNRNPU	4.26116153487058e-183	0.38508197384859	0.557	0.634	1.55962773337798e-178	1	0.879	ENSG00000153187	3192	protein_coding	heterogeneous nuclear ribonucleoprotein U [Source:HGNC Symbol;Acc:HGNC:5048]		GO:0005634,GO:0003723,GO:0006397,GO:0008380,GO:0005737,GO:0016607,GO:0016020,GO:0000166,GO:0005524,GO:0005654,GO:0032839,GO:0003779,GO:0003677,GO:0051301,GO:0031490,GO:0006325,GO:0005694,GO:0005856,GO:0005515,GO:0005681,GO:0007049,GO:0048511,GO:0007275,GO:0032922,GO:0030154,GO:0009986,GO:0000398,GO:0071013,GO:0000922,GO:0005813,GO:0005815,GO:0005819,GO:0030496,GO:0000775,GO:0000776,GO:0000777,GO:…	nucleus|RNA binding|mRNA processing|RNA splicing|cytoplasm|nuclear speck|membrane|nucleotide binding|ATP binding|nucleoplasm|dendrite cytoplasm|actin binding|DNA binding|cell division|chromatin DNA binding|chromatin organization|chromosome|cytoskeleton|protein binding|spliceosomal complex|cell cycle|rhythmic process|multicellular organism development|circadian regulation of gene expression|cell d…	path:hsa03040	Spliceosome
SOX5	3.10342803401549e-180	0.536292678828889	0.805	0.698	1.13588569473001e-175	1	1.153	ENSG00000134532	6660	protein_coding	SRY-box transcription factor 5 [Source:HGNC Symbol;Acc:HGNC:11201]	HMG	GO:0005634,GO:0006355,GO:0003677,GO:0005515,GO:0045944,GO:0000981,GO:0000790,GO:0045892,GO:0032332,GO:0006366,GO:0003700,GO:0071560,GO:0045165,GO:0061036,GO:0055059,GO:2000741,GO:0007275	nucleus|regulation of transcription, DNA-templated|DNA binding|protein binding|positive regulation of transcription by RNA polymerase II|DNA-binding transcription factor activity, RNA polymerase II-specific|nuclear chromatin|negative regulation of transcription, DNA-templated|positive regulation of chondrocyte differentiation|transcription by RNA polymerase II|DNA-binding transcription factor act…
RBPMS	3.19982659621498e-180	0.773328744448134	0.46	0.273	1.17116853248064e-175	1	1.685	ENSG00000157110	11030	protein_coding	RNA binding protein, mRNA processing factor [Source:HGNC Symbol;Acc:HGNC:19097]		GO:0003676,GO:0003723,GO:0005634,GO:0005737,GO:0005829,GO:0005654,GO:1903508,GO:0042803,GO:0005515,GO:0003713,GO:0000932,GO:0003729,GO:0010494,GO:0006979,GO:0010862,GO:0008143,GO:0006396,GO:0060391	nucleic acid binding|RNA binding|nucleus|cytoplasm|cytosol|nucleoplasm|positive regulation of nucleic acid-templated transcription|protein homodimerization activity|protein binding|transcription coactivator activity|P-body|mRNA binding|cytoplasmic stress granule|response to oxidative stress|positive regulation of pathway-restricted SMAD protein phosphorylation|poly(A) binding|RNA processing|posit…
CPM	9.14755165094698e-179	0.482493252184377	0.849	0.722	3.3480953797631e-174	1	1.176	ENSG00000135678	1368	protein_coding	carboxypeptidase M [Source:HGNC Symbol;Acc:HGNC:2311]		GO:0016020,GO:0016021,GO:0008270,GO:0006508,GO:0004181,GO:0046872,GO:0016787,GO:0005886,GO:0008233,GO:0008237,GO:0004180,GO:0009986,GO:0005615,GO:0005576,GO:0031225,GO:0070062,GO:0009653,GO:0006518,GO:0016485	membrane|integral component of membrane|zinc ion binding|proteolysis|metallocarboxypeptidase activity|metal ion binding|hydrolase activity|plasma membrane|peptidase activity|metallopeptidase activity|carboxypeptidase activity|cell surface|extracellular space|extracellular region|anchored component of membrane|extracellular exosome|anatomical structure morphogenesis|peptide metabolic process|prote…
COL4A1	1.04575623120798e-178	0.740754968691853	0.494	0.329	3.82757238184433e-174	1	1.502	ENSG00000187498	1282	protein_coding	collagen type IV alpha 1 chain [Source:HGNC Symbol;Acc:HGNC:2202]		GO:0005515,GO:0005576,GO:0005581,GO:0005201,GO:0005615,GO:0030198,GO:0031012,GO:0062023,GO:0005604,GO:0030020,GO:0001525,GO:0005788,GO:0001569,GO:0061304,GO:0048407,GO:0007420,GO:0007528,GO:0030855,GO:0038063,GO:0048514,GO:0061333,GO:0071230,GO:0071711,GO:0005587	protein binding|extracellular region|collagen trimer|extracellular matrix structural constituent|extracellular space|extracellular matrix organization|extracellular matrix|collagen-containing extracellular matrix|basement membrane|extracellular matrix structural constituent conferring tensile strength|angiogenesis|endoplasmic reticulum lumen|branching involved in blood vessel morphogenesis|retina…	path:hsa04151,path:hsa04510,path:hsa04512,path:hsa04926,path:hsa04933,path:hsa04974,path:hsa05146,path:hsa05165,path:hsa05200,path:hsa05222	PI3K-Akt signaling pathway|Focal adhesion|ECM-receptor interaction|Relaxin signaling pathway|AGE-RAGE signaling pathway in diabetic complications|Protein digestion and absorption|Amoebiasis|Human papillomavirus infection|Pathways in cancer|Small cell lung cancer
USP24	3.99475967069793e-177	0.392788464163321	0.551	0.574	1.46212198707215e-172	1	0.96	ENSG00000162402	23358	protein_coding	ubiquitin specific peptidase 24 [Source:HGNC Symbol;Acc:HGNC:12623]		GO:0016579,GO:0016787,GO:0008233,GO:0008234,GO:0006508,GO:0006511,GO:0036459,GO:0005654,GO:0004197,GO:0004843,GO:0005515	protein deubiquitination|hydrolase activity|peptidase activity|cysteine-type peptidase activity|proteolysis|ubiquitin-dependent protein catabolic process|thiol-dependent ubiquitinyl hydrolase activity|nucleoplasm|cysteine-type endopeptidase activity|thiol-dependent ubiquitin-specific protease activity|protein binding
GSN	6.58782204455604e-175	0.620791004142981	0.493	0.427	2.41120874652795e-170	1	1.155	ENSG00000148180	2934	protein_coding	gelsolin [Source:HGNC Symbol;Acc:HGNC:4620]		GO:0005634,GO:0005737,GO:0046872,GO:0005509,GO:0003779,GO:0051015,GO:0005615,GO:0005829,GO:0005886,GO:0051016,GO:0051693,GO:0005856,GO:0005515,GO:0005576,GO:0045010,GO:0005925,GO:0051014,GO:0006911,GO:0006915,GO:0007568,GO:0008154,GO:0014003,GO:0016192,GO:0030041,GO:0030155,GO:0042060,GO:0042246,GO:0045471,GO:0048015,GO:0051593,GO:0071276,GO:0071346,GO:1903923,GO:0001726,GO:0015629,GO:0030027,GO:…	nucleus|cytoplasm|metal ion binding|calcium ion binding|actin binding|actin filament binding|extracellular space|cytosol|plasma membrane|barbed-end actin filament capping|actin filament capping|cytoskeleton|protein binding|extracellular region|actin nucleation|focal adhesion|actin filament severing|phagocytosis, engulfment|apoptotic process|aging|actin polymerization or depolymerization|oligodend…	path:hsa04666,path:hsa04810,path:hsa05203	Fc gamma R-mediated phagocytosis|Regulation of actin cytoskeleton|Viral carcinogenesis
STAB1	1.53115901949566e-171	0.646664485798599	0.731	0.57	5.60419512725607e-167	1	1.282	ENSG00000010327	23166	protein_coding	stabilin 1 [Source:HGNC Symbol;Acc:HGNC:18628]		GO:0016020,GO:0016021,GO:0005509,GO:0007155,GO:0055114,GO:0006954,GO:0005540,GO:0006898,GO:0005886,GO:0005887,GO:0042742,GO:0005515,GO:0005044,GO:0030666,GO:0016525,GO:0007267,GO:0015035,GO:0030169,GO:0005041	membrane|integral component of membrane|calcium ion binding|cell adhesion|oxidation-reduction process|inflammatory response|hyaluronic acid binding|receptor-mediated endocytosis|plasma membrane|integral component of plasma membrane|defense response to bacterium|protein binding|scavenger receptor activity|endocytic vesicle membrane|negative regulation of angiogenesis|cell-cell signaling|protein di…
CHKA	1.16155028759501e-170	0.543555130053084	0.727	0.603	4.2513902076265e-166	1	1.206	ENSG00000110721	1119	protein_coding	choline kinase alpha [Source:HGNC Symbol;Acc:HGNC:1937]		GO:0005737,GO:0000166,GO:0005524,GO:0016301,GO:0016740,GO:0016310,GO:0006629,GO:0006646,GO:0008654,GO:0006657,GO:0005829,GO:0006656,GO:0008144,GO:0006869,GO:0004103,GO:0004104,GO:0004305,GO:0033265,GO:0042803,GO:0006580,GO:0009636,GO:0019695,GO:1904681	cytoplasm|nucleotide binding|ATP binding|kinase activity|transferase activity|phosphorylation|lipid metabolic process|phosphatidylethanolamine biosynthetic process|phospholipid biosynthetic process|CDP-choline pathway|cytosol|phosphatidylcholine biosynthetic process|drug binding|lipid transport|choline kinase activity|cholinesterase activity|ethanolamine kinase activity|choline binding|protein ho…	path:hsa00564,path:hsa05231	Glycerophospholipid metabolism|Choline metabolism in cancer
KLF9	1.75035933648842e-169	0.561279212969994	0.397	0.334	6.40649020748126e-165	1	1.189	ENSG00000119138	687	protein_coding	Kruppel like factor 9 [Source:HGNC Symbol;Acc:HGNC:1123]	zf-C2H2	GO:0003676,GO:0005634,GO:0046872,GO:0005829,GO:0005654,GO:0003677,GO:0005886,GO:0007623,GO:0048511,GO:0000981,GO:0006357,GO:0000790,GO:0003700,GO:0097067,GO:0010839,GO:0071387	nucleic acid binding|nucleus|metal ion binding|cytosol|nucleoplasm|DNA binding|plasma membrane|circadian rhythm|rhythmic process|DNA-binding transcription factor activity, RNA polymerase II-specific|regulation of transcription by RNA polymerase II|nuclear chromatin|DNA-binding transcription factor activity|cellular response to thyroid hormone stimulus|negative regulation of keratinocyte prolifera…
JUN	6.60983081801688e-169	0.88402416352326	0.346	0.17	2.41926417770236e-164	1	2.035	ENSG00000177606	3725	protein_coding	Jun proto-oncogene, AP-1 transcription factor subunit [Source:HGNC Symbol;Acc:HGNC:6204]	TF_bZIP	GO:1904707,GO:0007179,GO:0045944,GO:0044212,GO:0045893,GO:0003723,GO:0005634,GO:0005654,GO:0006355,GO:0003677,GO:0003700,GO:0043547,GO:0005515,GO:0005096,GO:0003713,GO:0038095,GO:0042802,GO:0000981,GO:0000790,GO:0000978,GO:0000122,GO:0008134,GO:0005667,GO:0051726,GO:0007265,GO:0001228,GO:0032496,GO:0031625,GO:0019899,GO:0070412,GO:0045892,GO:0000976,GO:0000980,GO:0044389,GO:0001102,GO:1902895,GO:…	positive regulation of vascular smooth muscle cell proliferation|transforming growth factor beta receptor signaling pathway|positive regulation of transcription by RNA polymerase II|transcription regulatory region DNA binding|positive regulation of transcription, DNA-templated|RNA binding|nucleus|nucleoplasm|regulation of transcription, DNA-templated|DNA binding|DNA-binding transcription factor a…	path:hsa01522,path:hsa04010,path:hsa04012,path:hsa04024,path:hsa04137,path:hsa04210,path:hsa04310,path:hsa04380,path:hsa04510,path:hsa04530,path:hsa04620,path:hsa04621,path:hsa04625,path:hsa04657,path:hsa04658,path:hsa04659,path:hsa04660,path:hsa04662,path:hsa04668,path:hsa04722,path:hsa04912,path:hsa04915,path:hsa04921,path:hsa04926,path:hsa04932,path:hsa04933,path:hsa05030,path:hsa05031,path:hs…	Endocrine resistance|MAPK signaling pathway|ErbB signaling pathway|cAMP signaling pathway|Mitophagy - animal|Apoptosis|Wnt signaling pathway|Osteoclast differentiation|Focal adhesion|Tight junction|Toll-like receptor signaling pathway|NOD-like receptor signaling pathway|C-type lectin receptor signaling pathway|IL-17 signaling pathway|Th1 and Th2 cell differentiation|Th17 cell differentiation|T ce…
STK17B	6.59201560681114e-161	0.488856796903625	0.609	0.611	2.41274363224895e-156	1	0.997	ENSG00000081320	9262	protein_coding	serine/threonine kinase 17b [Source:HGNC Symbol;Acc:HGNC:11396]		GO:0005634,GO:0016020,GO:0000166,GO:0004672,GO:0004674,GO:0005524,GO:0016301,GO:0016740,GO:0006468,GO:0016310,GO:0005886,GO:0006915,GO:0046777,GO:0035556,GO:0005793,GO:2000271,GO:0012501,GO:0015629	nucleus|membrane|nucleotide binding|protein kinase activity|protein serine/threonine kinase activity|ATP binding|kinase activity|transferase activity|protein phosphorylation|phosphorylation|plasma membrane|apoptotic process|protein autophosphorylation|intracellular signal transduction|endoplasmic reticulum-Golgi intermediate compartment|positive regulation of fibroblast apoptotic process|programm…
DDX3X	1.45881874819544e-160	0.445180076955891	0.573	0.585	5.33942250027013e-156	1	0.979	ENSG00000215301	1654	protein_coding	DEAD-box helicase 3 X-linked [Source:HGNC Symbol;Acc:HGNC:2745]		GO:0003676,GO:0003723,GO:0005634,GO:0005737,GO:0016607,GO:0016020,GO:0006413,GO:0005852,GO:0000166,GO:0005524,GO:0043066,GO:0005829,GO:0016787,GO:0003677,GO:0005739,GO:0005515,GO:0032508,GO:0006915,GO:0022627,GO:0016055,GO:0005741,GO:0003678,GO:0004386,GO:0045727,GO:0002376,GO:0045087,GO:0042254,GO:0003724,GO:0005576,GO:0007059,GO:0045948,GO:0030154,GO:0045944,GO:0045296,GO:0070062,GO:0043539,GO:…	nucleic acid binding|RNA binding|nucleus|cytoplasm|nuclear speck|membrane|translational initiation|eukaryotic translation initiation factor 3 complex|nucleotide binding|ATP binding|negative regulation of apoptotic process|cytosol|hydrolase activity|DNA binding|mitochondrion|protein binding|DNA duplex unwinding|apoptotic process|cytosolic small ribosomal subunit|Wnt signaling pathway|mitochondrial…	path:hsa04622,path:hsa05161,path:hsa05203	RIG-I-like receptor signaling pathway|Hepatitis B|Viral carcinogenesis
PARD3	6.60725977424551e-158	0.784936444338096	0.369	0.179	2.4183231499716e-153	1	2.061	ENSG00000148498	56288	protein_coding	par-3 family cell polarity regulator [Source:HGNC Symbol;Acc:HGNC:16051]		GO:0005737,GO:0016020,GO:0051301,GO:0005886,GO:0030054,GO:0005856,GO:0005515,GO:0007049,GO:0030154,GO:0008289,GO:0000226,GO:0005923,GO:0007409,GO:0005829,GO:0035091,GO:0032266,GO:0005938,GO:0007155,GO:0012505,GO:0016324,GO:0005912,GO:0005546,GO:0005547,GO:0005913,GO:0006612,GO:0065003,GO:0005911,GO:0007205,GO:0070830,GO:0008104,GO:0090162,GO:0007163,GO:0007179,GO:0043296,GO:0030010,GO:0045197,GO:…	cytoplasm|membrane|cell division|plasma membrane|cell junction|cytoskeleton|protein binding|cell cycle|cell differentiation|lipid binding|microtubule cytoskeleton organization|bicellular tight junction|axonogenesis|cytosol|phosphatidylinositol binding|phosphatidylinositol-3-phosphate binding|cell cortex|cell adhesion|endomembrane system|apical plasma membrane|adherens junction|phosphatidylinosito…	path:hsa04015,path:hsa04062,path:hsa04080,path:hsa04144,path:hsa04360,path:hsa04390,path:hsa04520,path:hsa04530,path:hsa05165	Rap1 signaling pathway|Chemokine signaling pathway|Neuroactive ligand-receptor interaction|Endocytosis|Axon guidance|Hippo signaling pathway|Adherens junction|Tight junction|Human papillomavirus infection
SVEP1	1.07916535259153e-157	0.710880464406896	0.39	0.225	3.94985310702025e-153	1	1.733	ENSG00000165124	79987	protein_coding	sushi, von Willebrand factor type A, EGF and pentraxin domain containing 1 [Source:HGNC Symbol;Acc:HGNC:15985]		GO:0005737,GO:0016020,GO:0005509,GO:0007155,GO:0005576,GO:0003682	cytoplasm|membrane|calcium ion binding|cell adhesion|extracellular region|chromatin binding
AP2A2	8.0776023093895e-157	0.477653137302707	0.809	0.72	2.95648322125965e-152	1	1.124	ENSG00000183020	161	protein_coding	adaptor related protein complex 2 subunit alpha 2 [Source:HGNC Symbol;Acc:HGNC:562]		GO:0016020,GO:0006886,GO:0015031,GO:0016192,GO:0030117,GO:0030131,GO:0005886,GO:0005515,GO:0005905,GO:0008289,GO:0072583,GO:0035615,GO:0030122,GO:0005829,GO:0006897,GO:0003674,GO:0060071,GO:0043312,GO:0019886,GO:0030667,GO:0061024,GO:0048013,GO:0030666,GO:0031410,GO:0034383,GO:0101003,GO:0036020,GO:0050690,GO:0019901,GO:0032802,GO:0030669,GO:0045334,GO:0019904,GO:0097718	membrane|intracellular protein transport|protein transport|vesicle-mediated transport|membrane coat|clathrin adaptor complex|plasma membrane|protein binding|clathrin-coated pit|lipid binding|clathrin-dependent endocytosis|clathrin adaptor activity|AP-2 adaptor complex|cytosol|endocytosis|molecular_function|Wnt signaling pathway, planar cell polarity pathway|neutrophil degranulation|antigen proces…	path:hsa04144,path:hsa04721,path:hsa04961,path:hsa05016	Endocytosis|Synaptic vesicle cycle|Endocrine and other factor-regulated calcium reabsorption|Huntington disease
CD74	1.18699576802301e-156	0.686094573439904	0.402	0.35	4.34452321054103e-152	1	1.149	ENSG00000019582	972	protein_coding	CD74 molecule [Source:HGNC Symbol;Acc:HGNC:1697]		GO:0030336,GO:0070374,GO:0005737,GO:0005886,GO:0010628,GO:0048146,GO:0005634,GO:0016020,GO:0016021,GO:0006886,GO:0043066,GO:0005783,GO:0005789,GO:0005794,GO:0005515,GO:0007165,GO:0006955,GO:0002376,GO:0005764,GO:0019955,GO:0002250,GO:0050900,GO:0005768,GO:0019882,GO:0070062,GO:0008283,GO:0042802,GO:0042289,GO:0070206,GO:0019886,GO:0009986,GO:0050731,GO:0032588,GO:0000139,GO:0030666,GO:0043202,GO:…	negative regulation of cell migration|positive regulation of ERK1 and ERK2 cascade|cytoplasm|plasma membrane|positive regulation of gene expression|positive regulation of fibroblast proliferation|nucleus|membrane|integral component of membrane|intracellular protein transport|negative regulation of apoptotic process|endoplasmic reticulum|endoplasmic reticulum membrane|Golgi apparatus|protein bindi…	path:hsa04612,path:hsa05152,path:hsa05168	Antigen processing and presentation|Tuberculosis|Herpes simplex infection
CLK1	4.34728218227741e-156	0.345229090114188	0.406	0.447	1.59114875153535e-151	1	0.908	ENSG00000013441	1195	protein_coding	CDC like kinase 1 [Source:HGNC Symbol;Acc:HGNC:2068]		GO:0005634,GO:0000166,GO:0004672,GO:0004674,GO:0005524,GO:0016301,GO:0016740,GO:0006468,GO:0016310,GO:0004713,GO:0005515,GO:0043484,GO:0004712,GO:0004715,GO:0018105,GO:0018107,GO:0018108,GO:0046777,GO:0005737	nucleus|nucleotide binding|protein kinase activity|protein serine/threonine kinase activity|ATP binding|kinase activity|transferase activity|protein phosphorylation|phosphorylation|protein tyrosine kinase activity|protein binding|regulation of RNA splicing|protein serine/threonine/tyrosine kinase activity|non-membrane spanning protein tyrosine kinase activity|peptidyl-serine phosphorylation|pepti…	path:hsa05134	Legionellosis
SRGAP1	5.09068688999717e-152	0.516928562035011	0.731	0.67	1.86324230860786e-147	1	1.091	ENSG00000196935	57522	protein_coding	SLIT-ROBO Rho GTPase activating protein 1 [Source:HGNC Symbol;Acc:HGNC:17382]		GO:0007165,GO:0005096,GO:0043547,GO:0005515,GO:0005737,GO:0005829,GO:0051056,GO:0048365,GO:0030336	signal transduction|GTPase activator activity|positive regulation of GTPase activity|protein binding|cytoplasm|cytosol|regulation of small GTPase mediated signal transduction|Rac GTPase binding|negative regulation of cell migration	path:hsa04360	Axon guidance
PNN	1.21883034181906e-151	0.192097769822414	0.335	0.458	4.46104093409195e-147	1	0.731	ENSG00000100941	5411	protein_coding	pinin, desmosome associated protein [Source:HGNC Symbol;Acc:HGNC:9162]		GO:0003723,GO:0006397,GO:0008380,GO:0005634,GO:0016607,GO:0016020,GO:0003677,GO:0005515,GO:0005681,GO:0030054,GO:0000398,GO:0071013,GO:0005886,GO:0007155,GO:0035145,GO:0005198,GO:0005911,GO:0030057,GO:0005882	RNA binding|mRNA processing|RNA splicing|nucleus|nuclear speck|membrane|DNA binding|protein binding|spliceosomal complex|cell junction|mRNA splicing, via spliceosome|catalytic step 2 spliceosome|plasma membrane|cell adhesion|exon-exon junction complex|structural molecule activity|cell-cell junction|desmosome|intermediate filament	path:hsa03013,path:hsa03015	RNA transport|mRNA surveillance pathway
JUND	1.47444358894371e-151	0.636818368006901	0.286	0.168	5.39661097989287e-147	1	1.702	ENSG00000130522	3727	protein_coding	JunD proto-oncogene, AP-1 transcription factor subunit [Source:HGNC Symbol;Acc:HGNC:6206]	TF_bZIP	GO:0005634,GO:0006355,GO:0003677,GO:0006357,GO:0003700,GO:0005515,GO:0000981,GO:0000790,GO:0000978,GO:0045944,GO:0000122,GO:0003713,GO:0008134,GO:0005667,GO:0051726,GO:0005654,GO:0032496,GO:0019899,GO:0044212,GO:0032870,GO:0000785,GO:0009314,GO:0010033,GO:0034097,GO:0035976,GO:0009612,GO:0042493,GO:0045597,GO:0051591,GO:0001228,GO:0003690,GO:0016922,GO:0043565,GO:0002076,GO:0006366,GO:0007568,GO:…	nucleus|regulation of transcription, DNA-templated|DNA binding|regulation of transcription by RNA polymerase II|DNA-binding transcription factor activity|protein binding|DNA-binding transcription factor activity, RNA polymerase II-specific|nuclear chromatin|RNA polymerase II proximal promoter sequence-specific DNA binding|positive regulation of transcription by RNA polymerase II|negative regulati…	path:hsa04010,path:hsa04380,path:hsa04657,path:hsa04928	MAPK signaling pathway|Osteoclast differentiation|IL-17 signaling pathway|Parathyroid hormone synthesis, secretion and action
AC002451.1	2.54548019326531e-151	0.521086718112461	0.298	0.253	9.31671205537035e-147	1	1.178	ENSG00000231170	--	lncRNA	novel transcript
SESN1	3.40864742295098e-150	0.476684451016136	0.647	0.592	1.24759904327429e-145	1	1.093	ENSG00000080546	27244	protein_coding	sestrin 1 [Source:HGNC Symbol;Acc:HGNC:21595]		GO:0005634,GO:0005737,GO:0016491,GO:0055114,GO:0001650,GO:0005515,GO:1901031,GO:1904262,GO:0005829,GO:0061700,GO:0031932,GO:0042149,GO:0072593,GO:0071230,GO:0034198,GO:0051920,GO:0016684,GO:0070728,GO:0016239,GO:0071233,GO:0098869,GO:1990253	nucleus|cytoplasm|oxidoreductase activity|oxidation-reduction process|fibrillar center|protein binding|regulation of response to reactive oxygen species|negative regulation of TORC1 signaling|cytosol|GATOR2 complex|TORC2 complex|cellular response to glucose starvation|reactive oxygen species metabolic process|cellular response to amino acid stimulus|cellular response to amino acid starvation|pero…	path:hsa04115,path:hsa04211	p53 signaling pathway|Longevity regulating pathway
USP33	5.21952693800512e-150	0.345909630728349	0.4	0.438	1.91039905457925e-145	1	0.913	ENSG00000077254	23032	protein_coding	ubiquitin specific peptidase 33 [Source:HGNC Symbol;Acc:HGNC:20059]		GO:0005737,GO:0005794,GO:0008270,GO:0046872,GO:0005654,GO:0004843,GO:0016579,GO:0016787,GO:0005925,GO:0005856,GO:0005515,GO:0008233,GO:0008234,GO:0006508,GO:0006511,GO:0036459,GO:0048471,GO:0005813,GO:0005815,GO:0005829,GO:0006897,GO:0016477,GO:0009267,GO:0070536,GO:0071108,GO:0017160,GO:0001664,GO:0032092,GO:0010506,GO:0007411,GO:0032091,GO:0051298,GO:0004197,GO:0008277,GO:0050821,GO:0030891,GO:…	cytoplasm|Golgi apparatus|zinc ion binding|metal ion binding|nucleoplasm|thiol-dependent ubiquitin-specific protease activity|protein deubiquitination|hydrolase activity|focal adhesion|cytoskeleton|protein binding|peptidase activity|cysteine-type peptidase activity|proteolysis|ubiquitin-dependent protein catabolic process|thiol-dependent ubiquitinyl hydrolase activity|perinuclear region of cytopl…
SPTBN1	6.12842591913034e-150	0.641963599361458	0.433	0.294	2.2430651706609e-145	1	1.473	ENSG00000115306	6711	protein_coding	spectrin beta, non-erythrocytic 1 [Source:HGNC Symbol;Acc:HGNC:11275]		GO:0003723,GO:0005737,GO:0016020,GO:0003779,GO:0005886,GO:0051693,GO:0005856,GO:0005515,GO:0005200,GO:0007010,GO:0005543,GO:0008091,GO:0005516,GO:0005829,GO:0045296,GO:0070062,GO:0000165,GO:0031430,GO:0044877,GO:0007182,GO:0060390,GO:0072659,GO:0005634,GO:0014069,GO:0030673,GO:0030863,GO:0032437,GO:0032991,GO:0098794,GO:0098978,GO:0007411,GO:0006888,GO:1903076,GO:0030506,GO:1903078,GO:0051020,GO:…	RNA binding|cytoplasm|membrane|actin binding|plasma membrane|actin filament capping|cytoskeleton|protein binding|structural constituent of cytoskeleton|cytoskeleton organization|phospholipid binding|spectrin|calmodulin binding|cytosol|cadherin binding|extracellular exosome|MAPK cascade|M band|protein-containing complex binding|common-partner SMAD protein phosphorylation|regulation of SMAD protein…
USP4	1.12156974375406e-148	0.29484310286355	0.399	0.479	4.10505741911424e-144	1	0.833	ENSG00000114316	107986084	protein_coding	ubiquitin specific peptidase 4 [Source:HGNC Symbol;Acc:HGNC:12627]		GO:0005634,GO:0005737,GO:0046872,GO:0005829,GO:0004843,GO:0016579,GO:0016787,GO:0005886,GO:0005515,GO:0008233,GO:0008234,GO:0006508,GO:0006511,GO:0036459,GO:0042802,GO:0031647,GO:0005764,GO:0034394,GO:0031397,GO:0000244,GO:0031685	nucleus|cytoplasm|metal ion binding|cytosol|thiol-dependent ubiquitin-specific protease activity|protein deubiquitination|hydrolase activity|plasma membrane|protein binding|peptidase activity|cysteine-type peptidase activity|proteolysis|ubiquitin-dependent protein catabolic process|thiol-dependent ubiquitinyl hydrolase activity|identical protein binding|regulation of protein stability|lysosome|pr…
TLN2	5.32150923019223e-148	0.699740684222685	0.429	0.282	1.94772559334266e-143	1	1.521	ENSG00000171914	83660	protein_coding	talin 2 [Source:HGNC Symbol;Acc:HGNC:15447]		GO:0005737,GO:0016020,GO:0003779,GO:0051015,GO:0007155,GO:0005886,GO:0005856,GO:0005515,GO:0005200,GO:0030054,GO:0045202,GO:0005925,GO:0007016,GO:0007043,GO:0015629,GO:0005198,GO:0001726,GO:0006897,GO:0030276	cytoplasm|membrane|actin binding|actin filament binding|cell adhesion|plasma membrane|cytoskeleton|protein binding|structural constituent of cytoskeleton|cell junction|synapse|focal adhesion|cytoskeletal anchoring at plasma membrane|cell-cell junction assembly|actin cytoskeleton|structural molecule activity|ruffle|endocytosis|clathrin binding	path:hsa04015,path:hsa04510,path:hsa04611,path:hsa05166	Rap1 signaling pathway|Focal adhesion|Platelet activation|Human T-cell leukemia virus 1 infection
NFIA	3.01335717811584e-147	0.480067082165287	0.726	0.625	1.10291886076218e-142	1	1.162	ENSG00000162599	4774	protein_coding	nuclear factor I A [Source:HGNC Symbol;Acc:HGNC:7784]	CTF/NFI	GO:0005634,GO:0005654,GO:0006355,GO:0003677,GO:0003700,GO:0030054,GO:0006260,GO:0005622,GO:0000981,GO:0045944,GO:0000122,GO:0000790,GO:0000978,GO:0001228,GO:0008134,GO:0019079,GO:0003682,GO:0060074,GO:0072189	nucleus|nucleoplasm|regulation of transcription, DNA-templated|DNA binding|DNA-binding transcription factor activity|cell junction|DNA replication|intracellular|DNA-binding transcription factor activity, RNA polymerase II-specific|positive regulation of transcription by RNA polymerase II|negative regulation of transcription by RNA polymerase II|nuclear chromatin|RNA polymerase II proximal promote…
THEMIS2	3.08462419186138e-147	0.368088262962513	0.457	0.479	1.12900330046318e-142	1	0.954	ENSG00000130775	9473	protein_coding	thymocyte selection associated family member 2 [Source:HGNC Symbol;Acc:HGNC:16839]		GO:0005515,GO:0006954,GO:0002376,GO:0005634,GO:0005737,GO:0007155,GO:0050852	protein binding|inflammatory response|immune system process|nucleus|cytoplasm|cell adhesion|T cell receptor signaling pathway
DMD	1.06116538369895e-146	0.535413057752491	0.574	0.507	3.88397142087654e-142	1	1.132	ENSG00000198947	1756	protein_coding	dystrophin [Source:HGNC Symbol;Acc:HGNC:2928]		GO:0010880,GO:0010881,GO:0002027,GO:0005737,GO:0016020,GO:0008270,GO:0046872,GO:0003779,GO:0005886,GO:0005856,GO:0005515,GO:0007010,GO:0030054,GO:0045202,GO:0045211,GO:0009986,GO:0005829,GO:0042383,GO:0032991,GO:0005200,GO:0002162,GO:0016328,GO:0007517,GO:0017022,GO:0060048,GO:0030018,GO:0008307,GO:0043034,GO:0033137,GO:0034622,GO:0030049,GO:0035994,GO:0034613,GO:0016010,GO:0045121,GO:0046716,GO:…	regulation of release of sequestered calcium ion into cytosol by sarcoplasmic reticulum|regulation of cardiac muscle contraction by regulation of the release of sequestered calcium ion|regulation of heart rate|cytoplasm|membrane|zinc ion binding|metal ion binding|actin binding|plasma membrane|cytoskeleton|protein binding|cytoskeleton organization|cell junction|synapse|postsynaptic membrane|cell s…	path:hsa05410,path:hsa05412,path:hsa05414,path:hsa05416	Hypertrophic cardiomyopathy (HCM)|Arrhythmogenic right ventricular cardiomyopathy (ARVC)|Dilated cardiomyopathy (DCM)|Viral myocarditis
RBM25	5.53378230996598e-146	0.17765338794336	0.476	0.613	2.02541966327065e-141	1	0.777	ENSG00000119707	58517	protein_coding	RNA binding motif protein 25 [Source:HGNC Symbol;Acc:HGNC:23244]		GO:0003676,GO:0003723,GO:0006397,GO:0008380,GO:0005634,GO:0005737,GO:0016607,GO:0003729,GO:0000381,GO:0005515,GO:0042981	nucleic acid binding|RNA binding|mRNA processing|RNA splicing|nucleus|cytoplasm|nuclear speck|mRNA binding|regulation of alternative mRNA splicing, via spliceosome|protein binding|regulation of apoptotic process	path:hsa03040	Spliceosome
SFPQ	1.24848608500239e-145	0.172260659857191	0.49	0.626	4.56958391971726e-141	1	0.783	ENSG00000116560	6421	protein_coding	splicing factor proline and glutamine rich [Source:HGNC Symbol;Acc:HGNC:10774]		GO:0003676,GO:0003723,GO:0006397,GO:0008380,GO:0005634,GO:0005737,GO:0016607,GO:0005654,GO:0032839,GO:0003677,GO:0042803,GO:0005515,GO:0006281,GO:0006310,GO:0006974,GO:0048511,GO:0002376,GO:0045087,GO:0000976,GO:0000980,GO:0003682,GO:0070888,GO:0042752,GO:0042754,GO:0045876,GO:0045892,GO:0051276,GO:0051726,GO:0070932,GO:0098963,GO:0042382,GO:0090575,GO:0045944,GO:0000122,GO:0016363,GO:0002218,GO:…	nucleic acid binding|RNA binding|mRNA processing|RNA splicing|nucleus|cytoplasm|nuclear speck|nucleoplasm|dendrite cytoplasm|DNA binding|protein homodimerization activity|protein binding|DNA repair|DNA recombination|cellular response to DNA damage stimulus|rhythmic process|immune system process|innate immune response|transcription regulatory region sequence-specific DNA binding|RNA polymerase II …
ANXA1	1.54908412250499e-145	0.615647292655287	0.73	0.654	5.66980279678053e-141	1	1.116	ENSG00000135046	301	protein_coding	annexin A1 [Source:HGNC Symbol;Acc:HGNC:533]		GO:0035924,GO:0090050,GO:0005737,GO:0005634,GO:0016020,GO:0046872,GO:0043066,GO:0005829,GO:0005654,GO:0031514,GO:0005509,GO:0005886,GO:0005615,GO:0042995,GO:0005515,GO:0007165,GO:0005576,GO:0031410,GO:0006954,GO:0030659,GO:0004859,GO:0005544,GO:0002376,GO:0045087,GO:0005925,GO:0002250,GO:0005768,GO:0005769,GO:0007166,GO:0042102,GO:0005929,GO:0070062,GO:0001891,GO:0031313,GO:0031901,GO:0016323,GO:…	cellular response to vascular endothelial growth factor stimulus|positive regulation of cell migration involved in sprouting angiogenesis|cytoplasm|nucleus|membrane|metal ion binding|negative regulation of apoptotic process|cytosol|nucleoplasm|motile cilium|calcium ion binding|plasma membrane|extracellular space|cell projection|protein binding|signal transduction|extracellular region|cytoplasmic …
DUSP1	4.87050193681725e-145	0.551231060660498	0.549	0.456	1.78265241389448e-140	1	1.204	ENSG00000120129	1843	protein_coding	dual specificity phosphatase 1 [Source:HGNC Symbol;Acc:HGNC:3064]		GO:0007162,GO:1903753,GO:0005634,GO:0005737,GO:0016787,GO:0004721,GO:0006470,GO:0005515,GO:0004725,GO:0016311,GO:0016791,GO:0008138,GO:0017017,GO:0007049,GO:0035335,GO:1990869,GO:0004722,GO:0051019,GO:0035970,GO:0043407,GO:0090027,GO:0043409,GO:0008330,GO:0019838,GO:0000188,GO:0008285,GO:0009416,GO:0010033,GO:0032355,GO:0032526,GO:0032870,GO:0033574,GO:0035556,GO:0042542,GO:0043065,GO:0043066,GO:…	negative regulation of cell adhesion|negative regulation of p38MAPK cascade|nucleus|cytoplasm|hydrolase activity|phosphoprotein phosphatase activity|protein dephosphorylation|protein binding|protein tyrosine phosphatase activity|dephosphorylation|phosphatase activity|protein tyrosine/serine/threonine phosphatase activity|MAP kinase tyrosine/serine/threonine phosphatase activity|cell cycle|peptidy…	path:hsa04010,path:hsa04726,path:hsa05418	MAPK signaling pathway|Serotonergic synapse|Fluid shear stress and atherosclerosis
SRSF5	8.66049577412233e-145	0.305249099575037	0.468	0.52	3.16982805828651e-140	1	0.9	ENSG00000100650	6430	protein_coding	serine and arginine rich splicing factor 5 [Source:HGNC Symbol;Acc:HGNC:10787]		GO:0003676,GO:0003723,GO:0006397,GO:0008380,GO:0005634,GO:0016607,GO:0005730,GO:0005829,GO:0043422,GO:0001889,GO:0032868,GO:0032869,GO:0033120,GO:0051726,GO:0097421,GO:0000381,GO:0005654,GO:0005515,GO:0006406,GO:0006405,GO:0031124,GO:0000398,GO:0045292,GO:0006376	nucleic acid binding|RNA binding|mRNA processing|RNA splicing|nucleus|nuclear speck|nucleolus|cytosol|protein kinase B binding|liver development|response to insulin|cellular response to insulin stimulus|positive regulation of RNA splicing|regulation of cell cycle|liver regeneration|regulation of alternative mRNA splicing, via spliceosome|nucleoplasm|protein binding|mRNA export from nucleus|RNA ex…	path:hsa03040,path:hsa05168	Spliceosome|Herpes simplex infection
HNRNPA3	1.0486339754144e-144	0.0763129592282026	0.386	0.545	3.83810521341423e-140	1	0.708	ENSG00000170144	220988	protein_coding	heterogeneous nuclear ribonucleoprotein A3 [Source:HGNC Symbol;Acc:HGNC:24941]		GO:0003676,GO:0003723,GO:0006397,GO:0008380,GO:0005634,GO:0005654,GO:0005515,GO:0005681,GO:0000398,GO:0071013,GO:0003729,GO:0051033,GO:0051028,GO:0005737,GO:0014069,GO:0035770,GO:0043005,GO:1990124,GO:1990904,GO:0016070	nucleic acid binding|RNA binding|mRNA processing|RNA splicing|nucleus|nucleoplasm|protein binding|spliceosomal complex|mRNA splicing, via spliceosome|catalytic step 2 spliceosome|mRNA binding|RNA transmembrane transporter activity|mRNA transport|cytoplasm|postsynaptic density|ribonucleoprotein granule|neuron projection|messenger ribonucleoprotein complex|ribonucleoprotein complex|RNA metabolic pr…	path:hsa03040	Spliceosome
BCLAF1	3.36351606220031e-144	0.172033802269972	0.395	0.516	1.23108051392593e-139	1	0.766	ENSG00000029363	9774	protein_coding	BCL2 associated transcription factor 1 [Source:HGNC Symbol;Acc:HGNC:16863]	Others	GO:0005634,GO:0006915,GO:0045892,GO:2001022,GO:0003723,GO:0005737,GO:0016607,GO:0003677,GO:0005515,GO:0005654,GO:2001244,GO:0043620,GO:0043065,GO:2000144,GO:1990830	nucleus|apoptotic process|negative regulation of transcription, DNA-templated|positive regulation of response to DNA damage stimulus|RNA binding|cytoplasm|nuclear speck|DNA binding|protein binding|nucleoplasm|positive regulation of intrinsic apoptotic signaling pathway|regulation of DNA-templated transcription in response to stress|positive regulation of apoptotic process|positive regulation of D…
USP53	3.78689081421126e-144	0.59820305614917	0.467	0.33	1.38603990690946e-139	1	1.415	ENSG00000145390	54532	protein_coding	ubiquitin specific peptidase 53 [Source:HGNC Symbol;Acc:HGNC:29255]		GO:0016579,GO:0005515,GO:0030054,GO:0005923,GO:0008150,GO:0005575,GO:0005911,GO:0007605,GO:0010996,GO:0036459,GO:0001508,GO:0006915,GO:0051402	protein deubiquitination|protein binding|cell junction|bicellular tight junction|biological_process|cellular_component|cell-cell junction|sensory perception of sound|response to auditory stimulus|thiol-dependent ubiquitinyl hydrolase activity|action potential|apoptotic process|neuron apoptotic process
GOLGB1	1.00760918665255e-143	0.396787359062706	0.561	0.568	3.68795038406701e-139	1	0.988	ENSG00000173230	2804	protein_coding	golgin B1 [Source:HGNC Symbol;Acc:HGNC:4429]		GO:0003723,GO:0016020,GO:0016021,GO:0005794,GO:0006355,GO:0003700,GO:0043565,GO:0005515,GO:0000139,GO:0006888,GO:0005793,GO:0005795,GO:0007030,GO:1905793,GO:0005801	RNA binding|membrane|integral component of membrane|Golgi apparatus|regulation of transcription, DNA-templated|DNA-binding transcription factor activity|sequence-specific DNA binding|protein binding|Golgi membrane|endoplasmic reticulum to Golgi vesicle-mediated transport|endoplasmic reticulum-Golgi intermediate compartment|Golgi stack|Golgi organization|protein localization to pericentriolar mate…
MCL1	2.99276093203294e-143	0.454458743739373	0.688	0.639	1.09538042873338e-138	1	1.077	ENSG00000143384	4170	protein_coding	MCL1 apoptosis regulator, BCL2 family member [Source:HGNC Symbol;Acc:HGNC:6943]		GO:0043066,GO:0005634,GO:0005737,GO:0016020,GO:0016021,GO:0071806,GO:0005739,GO:0042981,GO:0005829,GO:0005515,GO:0006915,GO:0007275,GO:0005741,GO:0030154,GO:0005654,GO:0008630,GO:0097192,GO:0046982,GO:0019221,GO:0042803,GO:0001709,GO:0010507,GO:2000811,GO:0034097,GO:2001243,GO:0008320,GO:0019725,GO:2001240,GO:2001020,GO:0097136,GO:0051434,GO:1903378	negative regulation of apoptotic process|nucleus|cytoplasm|membrane|integral component of membrane|protein transmembrane transport|mitochondrion|regulation of apoptotic process|cytosol|protein binding|apoptotic process|multicellular organism development|mitochondrial outer membrane|cell differentiation|nucleoplasm|intrinsic apoptotic signaling pathway in response to DNA damage|extrinsic apoptotic…	path:hsa04151,path:hsa04210,path:hsa04630,path:hsa05206	PI3K-Akt signaling pathway|Apoptosis|Jak-STAT signaling pathway|MicroRNAs in cancer
SF3B1	4.88510206871026e-143	0.176605597005175	0.449	0.577	1.78799620816864e-138	1	0.778	ENSG00000115524	23451	protein_coding	splicing factor 3b subunit 1 [Source:HGNC Symbol;Acc:HGNC:10768]		GO:0016607,GO:0003723,GO:0003729,GO:0006397,GO:0008380,GO:0005634,GO:0005515,GO:0005681,GO:0000398,GO:0071013,GO:0000245,GO:0005654,GO:0005686,GO:0045815,GO:0000375,GO:0071005,GO:0071004,GO:0005689,GO:0034693	nuclear speck|RNA binding|mRNA binding|mRNA processing|RNA splicing|nucleus|protein binding|spliceosomal complex|mRNA splicing, via spliceosome|catalytic step 2 spliceosome|spliceosomal complex assembly|nucleoplasm|U2 snRNP|positive regulation of gene expression, epigenetic|RNA splicing, via transesterification reactions|U2-type precatalytic spliceosome|U2-type prespliceosome|U12-type spliceosoma…	path:hsa03040	Spliceosome
ARRB2	1.38071622265986e-142	0.0041623623554532	0.326	0.515	5.05355944655736e-138	1	0.633	ENSG00000141480	409	protein_coding	arrestin beta 2 [Source:HGNC Symbol;Acc:HGNC:712]		GO:0007179,GO:0005737,GO:0051898,GO:0005634,GO:0016020,GO:0015031,GO:0043231,GO:0016567,GO:0007165,GO:0005886,GO:0005515,GO:0031410,GO:0005905,GO:0070374,GO:0005829,GO:0006366,GO:0016579,GO:0060071,GO:0060090,GO:0032088,GO:0031625,GO:0001664,GO:0007186,GO:0005102,GO:0019899,GO:0045953,GO:0030168,GO:0061024,GO:0043161,GO:0060326,GO:0009968,GO:0031397,GO:0031398,GO:0030139,GO:0002031,GO:0002092,GO:…	transforming growth factor beta receptor signaling pathway|cytoplasm|negative regulation of protein kinase B signaling|nucleus|membrane|protein transport|intracellular membrane-bounded organelle|protein ubiquitination|signal transduction|plasma membrane|protein binding|cytoplasmic vesicle|clathrin-coated pit|positive regulation of ERK1 and ERK2 cascade|cytosol|transcription by RNA polymerase II|p…	path:hsa04010,path:hsa04062,path:hsa04144,path:hsa04340,path:hsa04728,path:hsa04740,path:hsa04926,path:hsa04928,path:hsa05032	MAPK signaling pathway|Chemokine signaling pathway|Endocytosis|Hedgehog signaling pathway|Dopaminergic synapse|Olfactory transduction|Relaxin signaling pathway|Parathyroid hormone synthesis, secretion and action|Morphine addiction
HNRNPH1	1.5892985954681e-142	0.237945258390553	0.575	0.671	5.81699178927278e-138	1	0.857	ENSG00000169045	3187	protein_coding	heterogeneous nuclear ribonucleoprotein H1 [Source:HGNC Symbol;Acc:HGNC:5041]		GO:0003676,GO:0003723,GO:0006397,GO:0008380,GO:0005634,GO:0016020,GO:0005829,GO:0005654,GO:0005515,GO:0005681,GO:0000398,GO:0071013,GO:0043484,GO:0008543,GO:0016070,GO:0006396,GO:0008266	nucleic acid binding|RNA binding|mRNA processing|RNA splicing|nucleus|membrane|cytosol|nucleoplasm|protein binding|spliceosomal complex|mRNA splicing, via spliceosome|catalytic step 2 spliceosome|regulation of RNA splicing|fibroblast growth factor receptor signaling pathway|RNA metabolic process|RNA processing|poly(U) RNA binding
SRSF11	1.86994607938152e-141	0.281423639853857	0.586	0.655	6.84418964514431e-137	1	0.895	ENSG00000116754	9295	protein_coding	serine and arginine rich splicing factor 11 [Source:HGNC Symbol;Acc:HGNC:10782]		GO:0008380,GO:0003676,GO:0003723,GO:0006397,GO:0005634,GO:0016607,GO:0005515,GO:0005654,GO:0006406,GO:0006405,GO:0031124,GO:0000398	RNA splicing|nucleic acid binding|RNA binding|mRNA processing|nucleus|nuclear speck|protein binding|nucleoplasm|mRNA export from nucleus|RNA export from nucleus|mRNA 3'-end processing|mRNA splicing, via spliceosome
PNISR	2.08372818369793e-141	0.305455599047166	0.595	0.653	7.62665352515279e-137	1	0.911	ENSG00000132424	25957	protein_coding	PNN interacting serine and arginine rich protein [Source:HGNC Symbol;Acc:HGNC:21222]		GO:0003723,GO:0005634,GO:0016607,GO:0005829,GO:0048786	RNA binding|nucleus|nuclear speck|cytosol|presynaptic active zone
COL4A2	2.67642472724846e-141	0.656207924203533	0.423	0.289	9.79598214420209e-137	1	1.464	ENSG00000134871	1284	protein_coding	collagen type IV alpha 2 chain [Source:HGNC Symbol;Acc:HGNC:2203]		GO:0005515,GO:0005576,GO:0005581,GO:0005201,GO:0006351,GO:0007568,GO:0014823,GO:0038063,GO:0071560,GO:0005587,GO:0005604,GO:0005615,GO:0030198,GO:0031012,GO:0070062,GO:0062023,GO:0030020,GO:0001525,GO:0005788,GO:0016525,GO:0035987	protein binding|extracellular region|collagen trimer|extracellular matrix structural constituent|transcription, DNA-templated|aging|response to activity|collagen-activated tyrosine kinase receptor signaling pathway|cellular response to transforming growth factor beta stimulus|collagen type IV trimer|basement membrane|extracellular space|extracellular matrix organization|extracellular matrix|extra…	path:hsa04151,path:hsa04510,path:hsa04512,path:hsa04926,path:hsa04933,path:hsa04974,path:hsa05146,path:hsa05165,path:hsa05200,path:hsa05222	PI3K-Akt signaling pathway|Focal adhesion|ECM-receptor interaction|Relaxin signaling pathway|AGE-RAGE signaling pathway in diabetic complications|Protein digestion and absorption|Amoebiasis|Human papillomavirus infection|Pathways in cancer|Small cell lung cancer
AFF4	1.40335359031363e-140	0.412367829661942	0.699	0.689	5.1364144759069e-136	1	1.015	ENSG00000072364	27125	protein_coding	AF4/FMR2 family member 4 [Source:HGNC Symbol;Acc:HGNC:17869]	AF-4	GO:0005634,GO:0001650,GO:0005515,GO:0006355,GO:0003700,GO:0005654,GO:0003690,GO:0006366,GO:0006368,GO:0008023,GO:0035327,GO:0032783,GO:0007286	nucleus|fibrillar center|protein binding|regulation of transcription, DNA-templated|DNA-binding transcription factor activity|nucleoplasm|double-stranded DNA binding|transcription by RNA polymerase II|transcription elongation from RNA polymerase II promoter|transcription elongation factor complex|transcriptionally active chromatin|ELL-EAF complex|spermatid development
PRPF38B	3.80246448331936e-140	0.313012405720734	0.384	0.446	1.39174002553972e-135	1	0.861	ENSG00000134186	55119	protein_coding	pre-mRNA processing factor 38B [Source:HGNC Symbol;Acc:HGNC:25512]		GO:0003723,GO:0006397,GO:0008380,GO:0005634,GO:0005681,GO:0071011	RNA binding|mRNA processing|RNA splicing|nucleus|spliceosomal complex|precatalytic spliceosome	path:hsa03040	Spliceosome
ITGB1	5.19342791929879e-140	0.269775507129128	0.42	0.498	1.90084655274255e-135	1	0.843	ENSG00000150093	3688	protein_coding	integrin subunit beta 1 [Source:HGNC Symbol;Acc:HGNC:6153]		GO:0045766,GO:0051897,GO:0005737,GO:0016020,GO:0016021,GO:0046872,GO:0007155,GO:0005886,GO:0042995,GO:0005515,GO:0042470,GO:0030054,GO:0007229,GO:0009986,GO:0007160,GO:0008305,GO:0046718,GO:0005925,GO:0050776,GO:0050900,GO:0038023,GO:0005768,GO:0043547,GO:0045296,GO:0030027,GO:0070062,GO:0016477,GO:0001968,GO:0042383,GO:0032154,GO:0032587,GO:0030335,GO:0016032,GO:0055037,GO:0005178,GO:0033627,GO:…	positive regulation of angiogenesis|positive regulation of protein kinase B signaling|cytoplasm|membrane|integral component of membrane|metal ion binding|cell adhesion|plasma membrane|cell projection|protein binding|melanosome|cell junction|integrin-mediated signaling pathway|cell surface|cell-matrix adhesion|integrin complex|viral entry into host cell|focal adhesion|regulation of immune response…	path:hsa04015,path:hsa04145,path:hsa04151,path:hsa04360,path:hsa04510,path:hsa04512,path:hsa04514,path:hsa04530,path:hsa04611,path:hsa04670,path:hsa04810,path:hsa05100,path:hsa05130,path:hsa05131,path:hsa05133,path:hsa05140,path:hsa05145,path:hsa05165,path:hsa05200,path:hsa05205,path:hsa05222,path:hsa05410,path:hsa05412,path:hsa05414	Rap1 signaling pathway|Phagosome|PI3K-Akt signaling pathway|Axon guidance|Focal adhesion|ECM-receptor interaction|Cell adhesion molecules (CAMs)|Tight junction|Platelet activation|Leukocyte transendothelial migration|Regulation of actin cytoskeleton|Bacterial invasion of epithelial cells|Pathogenic Escherichia coli infection|Shigellosis|Pertussis|Leishmaniasis|Toxoplasmosis|Human papillomavirus i…
RASSF4	5.65680460224244e-140	0.373339824938543	0.385	0.396	2.07044705246675e-135	1	0.972	ENSG00000107551	83937	protein_coding	Ras association domain family member 4 [Source:HGNC Symbol;Acc:HGNC:20793]		GO:0007165,GO:0005515,GO:0007049	signal transduction|protein binding|cell cycle	path:hsa04392	Hippo signaling pathway - multiple species
PSME4	6.82424476640293e-140	0.410035294302775	0.596	0.57	2.49774182695114e-135	1	1.046	ENSG00000068878	23198	protein_coding	proteasome activator subunit 4 [Source:HGNC Symbol;Acc:HGNC:20635]		GO:0005634,GO:0005737,GO:0016607,GO:0005654,GO:0005829,GO:0005515,GO:0006281,GO:0006974,GO:0000502,GO:0007275,GO:0010952,GO:0030154,GO:0007283,GO:0038095,GO:0050852,GO:0000165,GO:0000209,GO:0002223,GO:0002479,GO:0006521,GO:0010499,GO:0010972,GO:0016579,GO:0031145,GO:0031146,GO:0033209,GO:0038061,GO:0043161,GO:0043488,GO:0043687,GO:0055085,GO:0060071,GO:0061418,GO:0070498,GO:0090090,GO:0090263,GO:…	nucleus|cytoplasm|nuclear speck|nucleoplasm|cytosol|protein binding|DNA repair|cellular response to DNA damage stimulus|proteasome complex|multicellular organism development|positive regulation of peptidase activity|cell differentiation|spermatogenesis|Fc-epsilon receptor signaling pathway|T cell receptor signaling pathway|MAPK cascade|protein polyubiquitination|stimulatory C-type lectin receptor…	path:hsa03050	Proteasome
HECTD4	9.18119885304947e-140	0.357263739992488	0.488	0.513	3.36041059220464e-135	1	0.951	ENSG00000173064	283450	protein_coding	HECT domain E3 ubiquitin protein ligase 4 [Source:HGNC Symbol;Acc:HGNC:26611]		GO:0016740,GO:0004842,GO:0016567	transferase activity|ubiquitin-protein transferase activity|protein ubiquitination
LAMA2	1.92518958715009e-139	0.619834821575625	0.461	0.325	7.04638640792806e-135	1	1.418	ENSG00000196569	3908	protein_coding	laminin subunit alpha 2 [Source:HGNC Symbol;Acc:HGNC:6482]		GO:0005102,GO:0007155,GO:0005576,GO:0030334,GO:0030155,GO:0045995,GO:0009887,GO:0009888,GO:0005604,GO:0062023,GO:0005201,GO:0030198,GO:0005198,GO:0007517,GO:0007411,GO:0014037,GO:0032224,GO:0031594,GO:0042383,GO:0043083,GO:0043197	signaling receptor binding|cell adhesion|extracellular region|regulation of cell migration|regulation of cell adhesion|regulation of embryonic development|animal organ morphogenesis|tissue development|basement membrane|collagen-containing extracellular matrix|extracellular matrix structural constituent|extracellular matrix organization|structural molecule activity|muscle organ development|axon gu…	path:hsa04151,path:hsa04510,path:hsa04512,path:hsa05145,path:hsa05146,path:hsa05165,path:hsa05200,path:hsa05222,path:hsa05410,path:hsa05412,path:hsa05414,path:hsa05416	PI3K-Akt signaling pathway|Focal adhesion|ECM-receptor interaction|Toxoplasmosis|Amoebiasis|Human papillomavirus infection|Pathways in cancer|Small cell lung cancer|Hypertrophic cardiomyopathy (HCM)|Arrhythmogenic right ventricular cardiomyopathy (ARVC)|Dilated cardiomyopathy (DCM)|Viral myocarditis
TGFBR3	3.62896319813216e-139	0.598374705099831	0.383	0.266	1.32823682014835e-134	1	1.44	ENSG00000069702	7049	protein_coding	transforming growth factor beta receptor 3 [Source:HGNC Symbol;Acc:HGNC:11774]		GO:0005615,GO:0007179,GO:0060045,GO:0060412,GO:0003151,GO:0050680,GO:0030509,GO:0016020,GO:0016021,GO:0005886,GO:0005515,GO:0005576,GO:0070062,GO:0009986,GO:0009897,GO:0034695,GO:0062009,GO:0015026,GO:0043235,GO:0055010,GO:0060389,GO:0046332,GO:0003007,GO:0016477,GO:0030165,GO:0006955,GO:0001837,GO:0008201,GO:0005887,GO:0035556,GO:0001889,GO:0060347,GO:0034673,GO:0050431,GO:0005539,GO:0005114,GO:…	extracellular space|transforming growth factor beta receptor signaling pathway|positive regulation of cardiac muscle cell proliferation|ventricular septum morphogenesis|outflow tract morphogenesis|negative regulation of epithelial cell proliferation|BMP signaling pathway|membrane|integral component of membrane|plasma membrane|protein binding|extracellular region|extracellular exosome|cell surface…
LUC7L3	1.23579951107891e-138	0.158877267549744	0.499	0.631	4.52314979049992e-134	1	0.791	ENSG00000108848	51747	protein_coding	LUC7 like 3 pre-mRNA splicing factor [Source:HGNC Symbol;Acc:HGNC:24309]		GO:0003723,GO:0003729,GO:0006397,GO:0008380,GO:0005634,GO:0016607,GO:0005654,GO:0003677,GO:0005685,GO:0006376,GO:0005515,GO:0071004	RNA binding|mRNA binding|mRNA processing|RNA splicing|nucleus|nuclear speck|nucleoplasm|DNA binding|U1 snRNP|mRNA splice site selection|protein binding|U2-type prespliceosome
PPP1CB	2.12084453688713e-138	0.436130364809128	0.476	0.515	7.76250308946057e-134	1	0.924	ENSG00000213639	5500	protein_coding	protein phosphatase 1 catalytic subunit beta [Source:HGNC Symbol;Acc:HGNC:9282]		GO:0046872,GO:0016787,GO:0004721,GO:0006470,GO:0005634,GO:0005737,GO:0005829,GO:0005886,GO:0051301,GO:0005515,GO:0007049,GO:0048511,GO:0005975,GO:0032922,GO:0005654,GO:0005730,GO:0005925,GO:0070062,GO:0019901,GO:0004722,GO:0000784,GO:0005977,GO:0030155,GO:0000086,GO:0042752,GO:0072357,GO:0043153,GO:0016791,GO:0017018,GO:0050115,GO:0005979,GO:0005981,GO:0000164,GO:0042587	metal ion binding|hydrolase activity|phosphoprotein phosphatase activity|protein dephosphorylation|nucleus|cytoplasm|cytosol|plasma membrane|cell division|protein binding|cell cycle|rhythmic process|carbohydrate metabolic process|circadian regulation of gene expression|nucleoplasm|nucleolus|focal adhesion|extracellular exosome|protein kinase binding|protein serine/threonine phosphatase activity|n…	path:hsa03015,path:hsa04022,path:hsa04024,path:hsa04114,path:hsa04218,path:hsa04261,path:hsa04270,path:hsa04390,path:hsa04510,path:hsa04611,path:hsa04720,path:hsa04728,path:hsa04750,path:hsa04810,path:hsa04910,path:hsa04921,path:hsa04931,path:hsa05031,path:hsa05034,path:hsa05168,path:hsa05205	mRNA surveillance pathway|cGMP-PKG signaling pathway|cAMP signaling pathway|Oocyte meiosis|Cellular senescence|Adrenergic signaling in cardiomyocytes|Vascular smooth muscle contraction|Hippo signaling pathway|Focal adhesion|Platelet activation|Long-term potentiation|Dopaminergic synapse|Inflammatory mediator regulation of TRP channels|Regulation of actin cytoskeleton|Insulin signaling pathway|Oxy…
SH3BP5	2.40998567201844e-138	0.453753466418356	0.733	0.593	8.82078855815469e-134	1	1.236	ENSG00000131370	9467	protein_coding	SH3 domain binding protein 5 [Source:HGNC Symbol;Acc:HGNC:10827]		GO:0016020,GO:0005654,GO:0035556,GO:0005739,GO:0005515,GO:0016604,GO:0006469,GO:0031410,GO:0030659,GO:0005085,GO:0005737,GO:0017112,GO:0017124,GO:0007165,GO:0004860,GO:0061099	membrane|nucleoplasm|intracellular signal transduction|mitochondrion|protein binding|nuclear body|negative regulation of protein kinase activity|cytoplasmic vesicle|cytoplasmic vesicle membrane|guanyl-nucleotide exchange factor activity|cytoplasm|Rab guanyl-nucleotide exchange factor activity|SH3 domain binding|signal transduction|protein kinase inhibitor activity|negative regulation of protein t…
HERPUD1	9.59437512760802e-138	0.547959733963412	0.449	0.381	3.51163724045581e-133	1	1.178	ENSG00000051108	9709	protein_coding	homocysteine inducible ER protein with ubiquitin like domain 1 [Source:HGNC Symbol;Acc:HGNC:13744]		GO:0016020,GO:0016021,GO:0005783,GO:0005789,GO:0016567,GO:0044325,GO:0005515,GO:0006511,GO:0006986,GO:0030970,GO:0003674,GO:0030968,GO:0034976,GO:1903071,GO:1902236,GO:0036499,GO:1990037,GO:0034704,GO:1990756,GO:0006874,GO:0031396,GO:0032469,GO:0043154,GO:1902235,GO:1903069,GO:2001243	membrane|integral component of membrane|endoplasmic reticulum|endoplasmic reticulum membrane|protein ubiquitination|ion channel binding|protein binding|ubiquitin-dependent protein catabolic process|response to unfolded protein|retrograde protein transport, ER to cytosol|molecular_function|endoplasmic reticulum unfolded protein response|response to endoplasmic reticulum stress|positive regulation …	path:hsa04141	Protein processing in endoplasmic reticulum
FAM214A	1.17650194933476e-137	0.459144799208433	0.508	0.45	4.30611478476017e-133	1	1.129	ENSG00000047346	56204	protein_coding	family with sequence similarity 214 member A [Source:HGNC Symbol;Acc:HGNC:25609]		GO:0005515	protein binding
RBM5	1.41537135732334e-137	0.0774010779480573	0.29	0.437	5.18040070493914e-133	1	0.664	ENSG00000003756	10181	protein_coding	RNA binding motif protein 5 [Source:HGNC Symbol;Acc:HGNC:9902]		GO:0008380,GO:0003676,GO:0003723,GO:0006397,GO:0005634,GO:0046872,GO:0005654,GO:0042981,GO:0005515,GO:0005681,GO:0006915,GO:0000381,GO:0003729,GO:0000245,GO:0008285,GO:0043065,GO:0003677,GO:0000398,GO:0006396	RNA splicing|nucleic acid binding|RNA binding|mRNA processing|nucleus|metal ion binding|nucleoplasm|regulation of apoptotic process|protein binding|spliceosomal complex|apoptotic process|regulation of alternative mRNA splicing, via spliceosome|mRNA binding|spliceosomal complex assembly|negative regulation of cell population proliferation|positive regulation of apoptotic process|DNA binding|mRNA s…
PFKFB3	1.50802121606388e-136	0.432354884116739	0.674	0.654	5.51950845291542e-132	1	1.031	ENSG00000170525	5209	protein_coding	6-phosphofructo-2-kinase/fructose-2,6-biphosphatase 3 [Source:HGNC Symbol;Acc:HGNC:8874]		GO:0000166,GO:0005524,GO:0016301,GO:0016740,GO:0016310,GO:0005654,GO:0016787,GO:0003824,GO:0016311,GO:0008152,GO:0046835,GO:0006003,GO:0005829,GO:0006000,GO:0003873,GO:0004331,GO:0045821,GO:0007420	nucleotide binding|ATP binding|kinase activity|transferase activity|phosphorylation|nucleoplasm|hydrolase activity|catalytic activity|dephosphorylation|metabolic process|carbohydrate phosphorylation|fructose 2,6-bisphosphate metabolic process|cytosol|fructose metabolic process|6-phosphofructo-2-kinase activity|fructose-2,6-bisphosphate 2-phosphatase activity|positive regulation of glycolytic proc…	path:hsa00051,path:hsa04066,path:hsa04152	Fructose and mannose metabolism|HIF-1 signaling pathway|AMPK signaling pathway
ABCA6	6.76786718099393e-136	0.493168149816399	0.658	0.529	2.47710706691559e-131	1	1.244	ENSG00000154262	23460	protein_coding	ATP binding cassette subfamily A member 6 [Source:HGNC Symbol;Acc:HGNC:36]		GO:0016020,GO:0016021,GO:0055085,GO:0000166,GO:0005524,GO:0005654,GO:0006869,GO:0016887,GO:0042626,GO:0005886,GO:0043231,GO:0005319	membrane|integral component of membrane|transmembrane transport|nucleotide binding|ATP binding|nucleoplasm|lipid transport|ATPase activity|ATPase-coupled transmembrane transporter activity|plasma membrane|intracellular membrane-bounded organelle|lipid transporter activity	path:hsa02010	ABC transporters
ROCK2	7.56587876565679e-136	0.316390451972584	0.593	0.649	2.76918728701804e-131	1	0.914	ENSG00000134318	9475	protein_coding	Rho associated coiled-coil containing protein kinase 2 [Source:HGNC Symbol;Acc:HGNC:10252]		GO:0010629,GO:0030335,GO:0045019,GO:0043410,GO:0010628,GO:1902004,GO:1900037,GO:0002931,GO:0003723,GO:0005634,GO:0005737,GO:0016020,GO:0046872,GO:0000166,GO:0004672,GO:0004674,GO:0005524,GO:0016301,GO:0016740,GO:0006468,GO:0016310,GO:0005829,GO:0035556,GO:0005886,GO:0030036,GO:0005856,GO:0005515,GO:0048511,GO:0007266,GO:0005813,GO:0005815,GO:0032956,GO:0017048,GO:0017049,GO:0006939,GO:0010825,GO:…	negative regulation of gene expression|positive regulation of cell migration|negative regulation of nitric oxide biosynthetic process|positive regulation of MAPK cascade|positive regulation of gene expression|positive regulation of amyloid-beta formation|regulation of cellular response to hypoxia|response to ischemia|RNA binding|nucleus|cytoplasm|membrane|metal ion binding|nucleotide binding|prot…	path:hsa04022,path:hsa04024,path:hsa04062,path:hsa04071,path:hsa04270,path:hsa04310,path:hsa04360,path:hsa04510,path:hsa04530,path:hsa04611,path:hsa04670,path:hsa04810,path:hsa04921,path:hsa05130,path:hsa05131,path:hsa05132,path:hsa05163,path:hsa05200,path:hsa05205	cGMP-PKG signaling pathway|cAMP signaling pathway|Chemokine signaling pathway|Sphingolipid signaling pathway|Vascular smooth muscle contraction|Wnt signaling pathway|Axon guidance|Focal adhesion|Tight junction|Platelet activation|Leukocyte transendothelial migration|Regulation of actin cytoskeleton|Oxytocin signaling pathway|Pathogenic Escherichia coli infection|Shigellosis|Salmonella infection|H…
RBM39	2.88114448219994e-135	0.239280329675611	0.657	0.743	1.05452769193e-130	1	0.884	ENSG00000131051	9584	protein_coding	RNA binding motif protein 39 [Source:HGNC Symbol;Acc:HGNC:15923]		GO:0005634,GO:0003676,GO:0003723,GO:0006397,GO:0008380,GO:0016607,GO:0005654,GO:0015630,GO:0005515,GO:0005815,GO:0032991,GO:0006396	nucleus|nucleic acid binding|RNA binding|mRNA processing|RNA splicing|nuclear speck|nucleoplasm|microtubule cytoskeleton|protein binding|microtubule organizing center|protein-containing complex|RNA processing
SREK1	3.60576599459404e-135	0.111019830298282	0.331	0.476	1.31974641168136e-130	1	0.695	ENSG00000153914	140890	protein_coding	splicing regulatory glutamic acid and lysine rich protein 1 [Source:HGNC Symbol;Acc:HGNC:17882]		GO:0016607,GO:0005654,GO:0000381,GO:0003676,GO:0003723,GO:0006397,GO:0008380,GO:0005634,GO:0005515,GO:0005681	nuclear speck|nucleoplasm|regulation of alternative mRNA splicing, via spliceosome|nucleic acid binding|RNA binding|mRNA processing|RNA splicing|nucleus|protein binding|spliceosomal complex
NPIPB5	4.58904576767329e-135	0.153772909129566	0.308	0.429	1.6796366414261e-130	1	0.718	ENSG00000243716	100132247	protein_coding	nuclear pore complex interacting protein family member B5 [Source:HGNC Symbol;Acc:HGNC:37233]		GO:0005654,GO:0016020,GO:0016021	nucleoplasm|membrane|integral component of membrane
ZFX	1.60527423190767e-134	0.0179570099307962	0.236	0.397	5.87546421620525e-130	1	0.594	ENSG00000005889	7543	protein_coding	zinc finger protein X-linked [Source:HGNC Symbol;Acc:HGNC:12869]	zf-C2H2	GO:0005634,GO:0006355,GO:0046872,GO:0003677,GO:0003676,GO:0005730,GO:0005654,GO:1903508,GO:0006357,GO:0000981,GO:0003713	nucleus|regulation of transcription, DNA-templated|metal ion binding|DNA binding|nucleic acid binding|nucleolus|nucleoplasm|positive regulation of nucleic acid-templated transcription|regulation of transcription by RNA polymerase II|DNA-binding transcription factor activity, RNA polymerase II-specific|transcription coactivator activity
PRPF4B	1.74023321874665e-134	0.00783646469996158	0.321	0.506	6.36942760393463e-130	1	0.634	ENSG00000112739	8899	protein_coding	pre-mRNA processing factor 4B [Source:HGNC Symbol;Acc:HGNC:17346]		GO:0003723,GO:0006397,GO:0008380,GO:0005634,GO:0016607,GO:0000166,GO:0004672,GO:0004674,GO:0005524,GO:0016301,GO:0016740,GO:0006468,GO:0016310,GO:0005515,GO:0005681,GO:0000398,GO:0071013,GO:0005694	RNA binding|mRNA processing|RNA splicing|nucleus|nuclear speck|nucleotide binding|protein kinase activity|protein serine/threonine kinase activity|ATP binding|kinase activity|transferase activity|protein phosphorylation|phosphorylation|protein binding|spliceosomal complex|mRNA splicing, via spliceosome|catalytic step 2 spliceosome|chromosome
EIF1	2.74679939234939e-134	0.347399104104989	0.349	0.368	1.0053560455938e-129	1	0.948	ENSG00000173812	10209	protein_coding	eukaryotic translation initiation factor 1 [Source:HGNC Symbol;Acc:HGNC:3249]		GO:0003743,GO:0006413,GO:0003723,GO:0005634,GO:0005737,GO:0006412,GO:0005515,GO:0008135,GO:0016282,GO:0006446,GO:0043024	translation initiation factor activity|translational initiation|RNA binding|nucleus|cytoplasm|translation|protein binding|translation factor activity, RNA binding|eukaryotic 43S preinitiation complex|regulation of translational initiation|ribosomal small subunit binding	path:hsa03013	RNA transport
PIK3C2A	4.52607397197644e-134	0.270637163052388	0.45	0.503	1.6565883344831e-129	1	0.895	ENSG00000011405	5286	protein_coding	phosphatidylinositol-4-phosphate 3-kinase catalytic subunit type 2 alpha [Source:HGNC Symbol;Acc:HGNC:8971]		GO:0090050,GO:0005634,GO:0005737,GO:0016020,GO:0000166,GO:0005524,GO:0016301,GO:0016740,GO:0016310,GO:0005794,GO:0006887,GO:0005886,GO:0046854,GO:0031410,GO:0035091,GO:0048015,GO:0030136,GO:0035004,GO:0005829,GO:0006897,GO:0070062,GO:0005942,GO:0048268,GO:0061024,GO:0031982,GO:0016303,GO:0035005,GO:0006661,GO:0014065,GO:0036092,GO:0007173,GO:0008286,GO:0014829,GO:0048008	positive regulation of cell migration involved in sprouting angiogenesis|nucleus|cytoplasm|membrane|nucleotide binding|ATP binding|kinase activity|transferase activity|phosphorylation|Golgi apparatus|exocytosis|plasma membrane|phosphatidylinositol phosphorylation|cytoplasmic vesicle|phosphatidylinositol binding|phosphatidylinositol-mediated signaling|clathrin-coated vesicle|phosphatidylinositol 3…	path:hsa00562,path:hsa04070	Inositol phosphate metabolism|Phosphatidylinositol signaling system
SLTM	1.00543200873138e-133	0.13421382540595	0.409	0.545	3.67998169515771e-129	1	0.75	ENSG00000137776	79811	protein_coding	SAFB like transcription modulator [Source:HGNC Symbol;Acc:HGNC:20709]		GO:0003676,GO:0003723,GO:0005634,GO:0005654,GO:0016604,GO:0006915,GO:0043565,GO:0006357,GO:0050684	nucleic acid binding|RNA binding|nucleus|nucleoplasm|nuclear body|apoptotic process|sequence-specific DNA binding|regulation of transcription by RNA polymerase II|regulation of mRNA processing
DERA	2.47451969785646e-133	0.346142715935848	0.419	0.441	9.05698954612443e-129	1	0.95	ENSG00000023697	51071	protein_coding	deoxyribose-phosphate aldolase [Source:HGNC Symbol;Acc:HGNC:24269]		GO:0005634,GO:0005737,GO:0003824,GO:0016829,GO:0005576,GO:0005829,GO:0043312,GO:0004139,GO:0009264,GO:0034774,GO:1904813,GO:0006098,GO:0046386,GO:0016052,GO:0046121	nucleus|cytoplasm|catalytic activity|lyase activity|extracellular region|cytosol|neutrophil degranulation|deoxyribose-phosphate aldolase activity|deoxyribonucleotide catabolic process|secretory granule lumen|ficolin-1-rich granule lumen|pentose-phosphate shunt|deoxyribose phosphate catabolic process|carbohydrate catabolic process|deoxyribonucleoside catabolic process	path:hsa00030	Pentose phosphate pathway
YTHDC1	3.34973912619076e-133	0.135293360401235	0.301	0.426	1.22603801757708e-128	1	0.707	ENSG00000083896	91746	protein_coding	YTH domain containing 1 [Source:HGNC Symbol;Acc:HGNC:30626]		GO:0003723,GO:0006397,GO:0008380,GO:0005634,GO:0016607,GO:0005654,GO:0005886,GO:0005515,GO:0006406,GO:0009048,GO:0010608,GO:0006376,GO:0048024,GO:1990247,GO:0000381,GO:0000398,GO:0007283,GO:0048160,GO:0110104,GO:0001673,GO:0016604	RNA binding|mRNA processing|RNA splicing|nucleus|nuclear speck|nucleoplasm|plasma membrane|protein binding|mRNA export from nucleus|dosage compensation by inactivation of X chromosome|posttranscriptional regulation of gene expression|mRNA splice site selection|regulation of mRNA splicing, via spliceosome|N6-methyladenosine-containing RNA binding|regulation of alternative mRNA splicing, via splice…
SHMT1	3.6714700546041e-133	0.487295852496907	0.313	0.246	1.34379475468565e-128	1	1.272	ENSG00000176974	6470	protein_coding	serine hydroxymethyltransferase 1 [Source:HGNC Symbol;Acc:HGNC:10850]		GO:0005737,GO:0005634,GO:0016740,GO:0005829,GO:0003824,GO:0042803,GO:0006730,GO:0005515,GO:0030170,GO:0004372,GO:0019264,GO:0035999,GO:0042802,GO:0070062,GO:0000900,GO:0008270,GO:0051289,GO:0051262,GO:0048027,GO:0046655,GO:0045329,GO:0016597,GO:0017148,GO:0046653,GO:0009113,GO:0006565,GO:0008732,GO:0050897,GO:0070905,GO:0006231,GO:0006544,GO:0006545,GO:0006563,GO:1904482,GO:1990830,GO:0004843,GO:…	cytoplasm|nucleus|transferase activity|cytosol|catalytic activity|protein homodimerization activity|one-carbon metabolic process|protein binding|pyridoxal phosphate binding|glycine hydroxymethyltransferase activity|glycine biosynthetic process from serine|tetrahydrofolate interconversion|identical protein binding|extracellular exosome|translation repressor activity, mRNA regulatory element bindin…	path:hsa00260,path:hsa00630,path:hsa00670,path:hsa01523	Glycine, serine and threonine metabolism|Glyoxylate and dicarboxylate metabolism|One carbon pool by folate|Antifolate resistance
YWHAZ	4.99335433533309e-133	0.329344313421999	0.499	0.551	1.82761762027526e-128	1	0.906	ENSG00000164924	7534	protein_coding	tyrosine 3-monooxygenase/tryptophan 5-monooxygenase activation protein zeta [Source:HGNC Symbol;Acc:HGNC:12855]		GO:0005739,GO:0003723,GO:0005634,GO:0005737,GO:0004497,GO:0005615,GO:0019904,GO:0055114,GO:0005515,GO:0042470,GO:0005925,GO:0042802,GO:0005654,GO:0005829,GO:0045296,GO:0070062,GO:0019901,GO:0072562,GO:0043488,GO:0006605,GO:0008039,GO:0010941,GO:0098686,GO:0007165,GO:0008134,GO:0030168,GO:0043066,GO:0061024,GO:0031982,GO:0019221,GO:0051683,GO:0090168,GO:0098978,GO:1900740,GO:0031625,GO:0044325,GO:…	mitochondrion|RNA binding|nucleus|cytoplasm|monooxygenase activity|extracellular space|protein domain specific binding|oxidation-reduction process|protein binding|melanosome|focal adhesion|identical protein binding|nucleoplasm|cytosol|cadherin binding|extracellular exosome|protein kinase binding|blood microparticle|regulation of mRNA stability|protein targeting|synaptic target recognition|regulat…	path:hsa04110,path:hsa04114,path:hsa04151,path:hsa04390,path:hsa05130,path:hsa05161,path:hsa05203	Cell cycle|Oocyte meiosis|PI3K-Akt signaling pathway|Hippo signaling pathway|Pathogenic Escherichia coli infection|Hepatitis B|Viral carcinogenesis
TBC1D15	2.97261818002759e-131	0.276320813472951	0.353	0.408	1.0880079800719e-126	1	0.865	ENSG00000121749	64786	protein_coding	TBC1 domain family member 15 [Source:HGNC Symbol;Acc:HGNC:25694]		GO:0005737,GO:0005515,GO:0005096,GO:0017137,GO:0006886,GO:0090630,GO:0043087,GO:0005576	cytoplasm|protein binding|GTPase activator activity|Rab GTPase binding|intracellular protein transport|activation of GTPase activity|regulation of GTPase activity|extracellular region	path:hsa04137	Mitophagy - animal
HNRNPDL	8.43912080467235e-131	0.0588960284779473	0.308	0.466	3.08880260571813e-126	1	0.661	ENSG00000152795	9987	protein_coding	heterogeneous nuclear ribonucleoprotein D like [Source:HGNC Symbol;Acc:HGNC:5037]		GO:0003676,GO:0003723,GO:0005634,GO:0005737,GO:0005654,GO:0003677,GO:0005515,GO:0043565,GO:0005829,GO:1990904,GO:0035722,GO:0008143,GO:0034046,GO:1990837	nucleic acid binding|RNA binding|nucleus|cytoplasm|nucleoplasm|DNA binding|protein binding|sequence-specific DNA binding|cytosol|ribonucleoprotein complex|interleukin-12-mediated signaling pathway|poly(A) binding|poly(G) binding|sequence-specific double-stranded DNA binding
EWSR1	1.04239252009696e-130	0.0440794076544221	0.315	0.472	3.81526086280689e-126	1	0.667	ENSG00000182944	2130	protein_coding	EWS RNA binding protein 1 [Source:HGNC Symbol;Acc:HGNC:3508]		GO:0003723,GO:0006355,GO:0003676,GO:0005634,GO:0005737,GO:0016020,GO:0046872,GO:0005730,GO:0005886,GO:0005515,GO:0042802,GO:0005516	RNA binding|regulation of transcription, DNA-templated|nucleic acid binding|nucleus|cytoplasm|membrane|metal ion binding|nucleolus|plasma membrane|protein binding|identical protein binding|calmodulin binding	path:hsa05202	Transcriptional misregulation in cancer
FOXJ3	1.82284110829657e-130	0.0210081115696885	0.319	0.483	6.67178074047627e-126	1	0.66	ENSG00000198815	22887	protein_coding	forkhead box J3 [Source:HGNC Symbol;Acc:HGNC:29178]	Fork head	GO:0005634,GO:0006355,GO:0003677,GO:0003700,GO:0043565,GO:0001228,GO:0000978,GO:0045944,GO:0000981,GO:0000790	nucleus|regulation of transcription, DNA-templated|DNA binding|DNA-binding transcription factor activity|sequence-specific DNA binding|DNA-binding transcription activator activity, RNA polymerase II-specific|RNA polymerase II proximal promoter sequence-specific DNA binding|positive regulation of transcription by RNA polymerase II|DNA-binding transcription factor activity, RNA polymerase II-specif…
INSR	3.63560850810844e-130	0.497080488041011	0.525	0.441	1.33066907005277e-125	1	1.19	ENSG00000171105	3643	protein_coding	insulin receptor [Source:HGNC Symbol;Acc:HGNC:6091]		GO:0008284,GO:0046326,GO:0051897,GO:0030335,GO:0001934,GO:0032148,GO:0032869,GO:0042593,GO:0016020,GO:0016021,GO:0000166,GO:0004672,GO:0005524,GO:0016301,GO:0016740,GO:0006468,GO:0016310,GO:0004713,GO:0004714,GO:0007169,GO:0005886,GO:0046777,GO:0005515,GO:0005975,GO:0005764,GO:0005768,GO:0005887,GO:0043235,GO:0070062,GO:0010008,GO:0005770,GO:0043548,GO:0043560,GO:0048856,GO:0030424,GO:0001540,GO:…	positive regulation of cell population proliferation|positive regulation of glucose import|positive regulation of protein kinase B signaling|positive regulation of cell migration|positive regulation of protein phosphorylation|activation of protein kinase B activity|cellular response to insulin stimulus|glucose homeostasis|membrane|integral component of membrane|nucleotide binding|protein kinase a…	path:hsa04010,path:hsa04014,path:hsa04015,path:hsa04022,path:hsa04066,path:hsa04068,path:hsa04072,path:hsa04150,path:hsa04151,path:hsa04152,path:hsa04211,path:hsa04213,path:hsa04520,path:hsa04910,path:hsa04913,path:hsa04923,path:hsa04930,path:hsa04931,path:hsa04932,path:hsa04960	MAPK signaling pathway|Ras signaling pathway|Rap1 signaling pathway|cGMP-PKG signaling pathway|HIF-1 signaling pathway|FoxO signaling pathway|Phospholipase D signaling pathway|mTOR signaling pathway|PI3K-Akt signaling pathway|AMPK signaling pathway|Longevity regulating pathway|Longevity regulating pathway - multiple species|Adherens junction|Insulin signaling pathway|Ovarian steroidogenesis|Regul…
ZRANB2	5.91601863715357e-130	0.137691780648766	0.407	0.527	2.16532198138458e-125	1	0.772	ENSG00000132485	9406	protein_coding	zinc finger RANBP2-type containing 2 [Source:HGNC Symbol;Acc:HGNC:13058]		GO:0003723,GO:0006397,GO:0008380,GO:0005634,GO:0046872,GO:0005654,GO:0005515,GO:0006355,GO:0001530,GO:0003700	RNA binding|mRNA processing|RNA splicing|nucleus|metal ion binding|nucleoplasm|protein binding|regulation of transcription, DNA-templated|lipopolysaccharide binding|DNA-binding transcription factor activity
AHNAK	1.37244592517384e-129	0.460559151260293	0.753	0.73	5.02328933072877e-125	1	1.032	ENSG00000124942	79026	protein_coding	AHNAK nucleoprotein [Source:HGNC Symbol;Acc:HGNC:347]		GO:0005515,GO:0003723,GO:0005634,GO:0005737,GO:0016020,GO:0005829,GO:0005765,GO:0005886,GO:0045121,GO:0005925,GO:0045296,GO:0070062,GO:0042383,GO:0043484,GO:0030315,GO:0031982,GO:1901385,GO:0051259,GO:0044548,GO:0015629,GO:0043034,GO:0044291,GO:0097493	protein binding|RNA binding|nucleus|cytoplasm|membrane|cytosol|lysosomal membrane|plasma membrane|membrane raft|focal adhesion|cadherin binding|extracellular exosome|sarcolemma|regulation of RNA splicing|T-tubule|vesicle|regulation of voltage-gated calcium channel activity|protein complex oligomerization|S100 protein binding|actin cytoskeleton|costamere|cell-cell contact zone|structural molecule …
NAMPT	5.82491283995408e-129	0.418700973941344	0.778	0.601	2.13197634855159e-124	1	1.295	ENSG00000105835	10135	protein_coding	nicotinamide phosphoribosyltransferase [Source:HGNC Symbol;Acc:HGNC:30092]		GO:0045944,GO:0005634,GO:0005737,GO:0016607,GO:0016740,GO:0003824,GO:0016757,GO:0007165,GO:0005615,GO:0030054,GO:0005515,GO:0005576,GO:0048511,GO:0005125,GO:0009435,GO:0019363,GO:0004514,GO:0008144,GO:0042802,GO:0042803,GO:0047280,GO:0001774,GO:0007565,GO:0007568,GO:0007623,GO:0010507,GO:0014070,GO:0014916,GO:0032922,GO:0048661,GO:0070997,GO:0071479,GO:0090650,GO:1904646,GO:1905377,GO:2000773,GO:…	positive regulation of transcription by RNA polymerase II|nucleus|cytoplasm|nuclear speck|transferase activity|catalytic activity|transferase activity, transferring glycosyl groups|signal transduction|extracellular space|cell junction|protein binding|extracellular region|rhythmic process|cytokine activity|NAD biosynthetic process|pyridine nucleotide biosynthetic process|nicotinate-nucleotide diph…	path:hsa00760,path:hsa04621	Nicotinate and nicotinamide metabolism|NOD-like receptor signaling pathway
PRRC2B	6.00562099864029e-129	0.101750280047275	0.351	0.488	2.19811734171233e-124	1	0.719	ENSG00000130723	84726	protein_coding	proline rich coiled-coil 2B [Source:HGNC Symbol;Acc:HGNC:28121]		GO:0003723,GO:0005515	RNA binding|protein binding
BOD1L1	1.5241093583201e-128	0.215965421339602	0.337	0.433	5.57839266238738e-124	1	0.778	ENSG00000038219	259282	protein_coding	biorientation of chromosomes in cell division 1 like 1 [Source:HGNC Symbol;Acc:HGNC:31792]		GO:0005654,GO:0005694,GO:0006281,GO:0006974,GO:0051721,GO:0000922,GO:0005813,GO:0031297,GO:0005876,GO:0004864,GO:0032515,GO:0000940	nucleoplasm|chromosome|DNA repair|cellular response to DNA damage stimulus|protein phosphatase 2A binding|spindle pole|centrosome|replication fork processing|spindle microtubule|protein phosphatase inhibitor activity|negative regulation of phosphoprotein phosphatase activity|condensed chromosome outer kinetochore
TTN	3.02374079121429e-128	0.610182206416289	0.782	0.623	1.10671936699234e-123	1	1.255	ENSG00000155657	7273	protein_coding	titin [Source:HGNC Symbol;Acc:HGNC:12403]		GO:0003300,GO:0005634,GO:0005737,GO:0046872,GO:0000166,GO:0004672,GO:0004674,GO:0005524,GO:0016301,GO:0016740,GO:0006468,GO:0016310,GO:0018108,GO:0005515,GO:0005576,GO:0042802,GO:0005516,GO:0051015,GO:0005829,GO:0070062,GO:0031430,GO:0051371,GO:0030018,GO:0019899,GO:0002576,GO:0002020,GO:0019901,GO:0005509,GO:0060048,GO:0008307,GO:0006941,GO:0030049,GO:0030240,GO:0030241,GO:0035995,GO:0045214,GO:…	cardiac muscle hypertrophy|nucleus|cytoplasm|metal ion binding|nucleotide binding|protein kinase activity|protein serine/threonine kinase activity|ATP binding|kinase activity|transferase activity|protein phosphorylation|phosphorylation|peptidyl-tyrosine phosphorylation|protein binding|extracellular region|identical protein binding|calmodulin binding|actin filament binding|cytosol|extracellular ex…	path:hsa05410,path:hsa05414	Hypertrophic cardiomyopathy (HCM)|Dilated cardiomyopathy (DCM)
SRSF7	4.50132783062028e-128	0.213627313200936	0.271	0.365	1.64753099928533e-123	1	0.742	ENSG00000115875	6432	protein_coding	serine and arginine rich splicing factor 7 [Source:HGNC Symbol;Acc:HGNC:10789]		GO:0003676,GO:0003723,GO:0006397,GO:0008380,GO:0051028,GO:0005634,GO:0005737,GO:0008270,GO:0046872,GO:0005654,GO:0005515,GO:0000381,GO:0070062,GO:0006406,GO:0016607,GO:0006405,GO:0031124,GO:0019904,GO:0048025,GO:0000398,GO:0045292,GO:1990830	nucleic acid binding|RNA binding|mRNA processing|RNA splicing|mRNA transport|nucleus|cytoplasm|zinc ion binding|metal ion binding|nucleoplasm|protein binding|regulation of alternative mRNA splicing, via spliceosome|extracellular exosome|mRNA export from nucleus|nuclear speck|RNA export from nucleus|mRNA 3'-end processing|protein domain specific binding|negative regulation of mRNA splicing, via sp…	path:hsa03040,path:hsa05168	Spliceosome|Herpes simplex infection
WASHC4	6.05741638373427e-128	0.3018048346063	0.617	0.661	2.21707497061058e-123	1	0.933	ENSG00000136051	23325	protein_coding	WASH complex subunit 4 [Source:HGNC Symbol;Acc:HGNC:29174]		GO:0015031,GO:0005654,GO:0005768,GO:0005769,GO:0071203,GO:0016197,GO:0007032,GO:0031083	protein transport|nucleoplasm|endosome|early endosome|WASH complex|endosomal transport|endosome organization|BLOC-1 complex	path:hsa04144	Endocytosis
KLC1	8.88768318018671e-128	0.0582109885863831	0.339	0.492	3.25298092078014e-123	1	0.689	ENSG00000126214	3831	protein_coding	kinesin light chain 1 [Source:HGNC Symbol;Acc:HGNC:6387]		GO:0005737,GO:0016020,GO:0003777,GO:0005871,GO:0005856,GO:0042995,GO:0005515,GO:0031410,GO:0005874,GO:0005829,GO:0030426,GO:0006890,GO:0016032,GO:0003774,GO:0007018,GO:0019886,GO:0035617	cytoplasm|membrane|microtubule motor activity|kinesin complex|cytoskeleton|cell projection|protein binding|cytoplasmic vesicle|microtubule|cytosol|growth cone|retrograde vesicle-mediated transport, Golgi to endoplasmic reticulum|viral process|motor activity|microtubule-based movement|antigen processing and presentation of exogenous peptide antigen via MHC class II|stress granule disassembly	path:hsa05132	Salmonella infection
SRRM2	9.00129532449537e-128	0.299855956254464	0.683	0.738	3.29456410171855e-123	1	0.925	ENSG00000167978	23524	protein_coding	serine/arginine repetitive matrix 2 [Source:HGNC Symbol;Acc:HGNC:16639]		GO:0003723,GO:0006397,GO:0008380,GO:0005634,GO:0016607,GO:0005681,GO:0000398,GO:0071013,GO:0003729,GO:0005654,GO:0047485,GO:0015030,GO:0071005,GO:0071007,GO:0070742,GO:0005515	RNA binding|mRNA processing|RNA splicing|nucleus|nuclear speck|spliceosomal complex|mRNA splicing, via spliceosome|catalytic step 2 spliceosome|mRNA binding|nucleoplasm|protein N-terminus binding|Cajal body|U2-type precatalytic spliceosome|U2-type catalytic step 2 spliceosome|C2H2 zinc finger domain binding|protein binding
KIF5B	1.01642296060272e-127	0.0204094553052504	0.206	0.362	3.720209678102e-123	1	0.569	ENSG00000170759	3799	protein_coding	kinesin family member 5B [Source:HGNC Symbol;Acc:HGNC:6324]		GO:1903078,GO:0005737,GO:0016020,GO:0000166,GO:0005524,GO:0005829,GO:0032839,GO:0003774,GO:1904115,GO:0003777,GO:0005856,GO:0005515,GO:0008017,GO:0005815,GO:0005874,GO:0007018,GO:0042802,GO:0007411,GO:0016887,GO:0045296,GO:0005871,GO:0099641,GO:0031982,GO:0042391,GO:0008574,GO:0047496,GO:0048471,GO:1990048,GO:1990049,GO:0048489,GO:0098971,GO:0043268,GO:0008432,GO:0099609,GO:0007028,GO:0007420,GO:…	positive regulation of protein localization to plasma membrane|cytoplasm|membrane|nucleotide binding|ATP binding|cytosol|dendrite cytoplasm|motor activity|axon cytoplasm|microtubule motor activity|cytoskeleton|protein binding|microtubule binding|microtubule organizing center|microtubule|microtubule-based movement|identical protein binding|axon guidance|ATPase activity|cadherin binding|kinesin com…	path:hsa04144,path:hsa04728	Endocytosis|Dopaminergic synapse
ANKRD10	1.77789845620788e-127	0.0124194795381529	0.333	0.507	6.50728613956646e-123	1	0.657	ENSG00000088448	55608	protein_coding	ankyrin repeat domain 10 [Source:HGNC Symbol;Acc:HGNC:20265]		GO:0005515	protein binding
TIPARP	1.78753968071469e-127	0.60721345699046	0.373	0.302	6.54257398538385e-123	1	1.235	ENSG00000163659	25976	protein_coding	TCDD inducible poly(ADP-ribose) polymerase [Source:HGNC Symbol;Acc:HGNC:23696]		GO:0005634,GO:0046872,GO:0016740,GO:0016757,GO:0003950,GO:0045732,GO:1990404,GO:0070213,GO:0071407,GO:0010629,GO:0006471,GO:0035326,GO:0140289,GO:0001570,GO:0001822,GO:0006807,GO:0008209,GO:0008210,GO:0008585,GO:0009791,GO:0030097,GO:0048008,GO:0048705,GO:0048745,GO:0060021,GO:0060325,GO:1904612	nucleus|metal ion binding|transferase activity|transferase activity, transferring glycosyl groups|NAD+ ADP-ribosyltransferase activity|positive regulation of protein catabolic process|protein ADP-ribosylase activity|protein auto-ADP-ribosylation|cellular response to organic cyclic compound|negative regulation of gene expression|protein ADP-ribosylation|enhancer binding|protein mono-ADP-ribosylati…
HNRNPA2B1	2.22331110923274e-127	0.268806391270142	0.725	0.801	8.13754099090277e-123	1	0.905	ENSG00000122566	3181	protein_coding	heterogeneous nuclear ribonucleoprotein A2/B1 [Source:HGNC Symbol;Acc:HGNC:5033]		GO:0003676,GO:0003723,GO:0006397,GO:0008380,GO:0051028,GO:0005634,GO:0005737,GO:0016020,GO:0005654,GO:0005515,GO:0005681,GO:0005576,GO:0006406,GO:0000398,GO:0071013,GO:0003729,GO:0070062,GO:1990904,GO:0035722,GO:0003730,GO:0000781,GO:0016363,GO:0016070,GO:0015030,GO:1990247,GO:0035198,GO:0098505,GO:0043047,GO:0031053,GO:0044806,GO:0050658,GO:1904358,GO:1905663,GO:1990428,GO:0097157,GO:0000122,GO:…	nucleic acid binding|RNA binding|mRNA processing|RNA splicing|mRNA transport|nucleus|cytoplasm|membrane|nucleoplasm|protein binding|spliceosomal complex|extracellular region|mRNA export from nucleus|mRNA splicing, via spliceosome|catalytic step 2 spliceosome|mRNA binding|extracellular exosome|ribonucleoprotein complex|interleukin-12-mediated signaling pathway|mRNA 3'-UTR binding|chromosome, telom…
PSMA3-AS1	2.2234198209373e-127	0.108618214253024	0.285	0.417	8.13793888661261e-123	1	0.683	ENSG00000257621	--	lncRNA	PSMA3 antisense RNA 1 [Source:HGNC Symbol;Acc:HGNC:26445]
SNRNP70	2.8342016419426e-127	0.217980277050449	0.312	0.398	1.03734614296741e-122	1	0.784	ENSG00000104852	6625	protein_coding	small nuclear ribonucleoprotein U1 subunit 70 [Source:HGNC Symbol;Acc:HGNC:11150]		GO:0003676,GO:0003723,GO:0006397,GO:0005634,GO:0016607,GO:0005654,GO:0030619,GO:0005515,GO:0005681,GO:0000398,GO:0005685,GO:0003729,GO:0043484,GO:0071004,GO:0043462,GO:0061084,GO:1904715,GO:0048026	nucleic acid binding|RNA binding|mRNA processing|nucleus|nuclear speck|nucleoplasm|U1 snRNA binding|protein binding|spliceosomal complex|mRNA splicing, via spliceosome|U1 snRNP|mRNA binding|regulation of RNA splicing|U2-type prespliceosome|regulation of ATPase activity|negative regulation of protein refolding|negative regulation of chaperone-mediated autophagy|positive regulation of mRNA splicing…	path:hsa03040	Spliceosome
PTEN	3.02070325902194e-127	0.350854359506191	0.763	0.723	1.10560759983462e-122	1	1.055	ENSG00000171862	5728	protein_coding	phosphatase and tensin homolog [Source:HGNC Symbol;Acc:HGNC:9588]		GO:0008284,GO:1904706,GO:0008285,GO:0051898,GO:0070373,GO:0050821,GO:0051091,GO:2000134,GO:0005737,GO:0030336,GO:0010719,GO:0005634,GO:0014067,GO:0010977,GO:0005829,GO:0005654,GO:0016787,GO:0006629,GO:0005886,GO:0004721,GO:0042995,GO:0005515,GO:0004725,GO:0016311,GO:0035335,GO:0005576,GO:0008138,GO:0006915,GO:0046855,GO:0008289,GO:0046856,GO:0042802,GO:0007399,GO:0007507,GO:0016477,GO:0016579,GO:…	positive regulation of cell population proliferation|negative regulation of vascular smooth muscle cell proliferation|negative regulation of cell population proliferation|negative regulation of protein kinase B signaling|negative regulation of ERK1 and ERK2 cascade|protein stabilization|positive regulation of DNA-binding transcription factor activity|negative regulation of G1/S transition of mito…	path:hsa00562,path:hsa01521,path:hsa04068,path:hsa04070,path:hsa04071,path:hsa04115,path:hsa04140,path:hsa04150,path:hsa04151,path:hsa04218,path:hsa04510,path:hsa04931,path:hsa05161,path:hsa05165,path:hsa05200,path:hsa05206,path:hsa05213,path:hsa05214,path:hsa05215,path:hsa05218,path:hsa05222,path:hsa05224,path:hsa05225,path:hsa05230	Inositol phosphate metabolism|EGFR tyrosine kinase inhibitor resistance|FoxO signaling pathway|Phosphatidylinositol signaling system|Sphingolipid signaling pathway|p53 signaling pathway|Autophagy - animal|mTOR signaling pathway|PI3K-Akt signaling pathway|Cellular senescence|Focal adhesion|Insulin resistance|Hepatitis B|Human papillomavirus infection|Pathways in cancer|MicroRNAs in cancer|Endometr…
NUFIP2	6.09191851727224e-127	0.0157268883332373	0.31	0.492	2.22970309650681e-122	1	0.63	ENSG00000108256	57532	protein_coding	nuclear FMR1 interacting protein 2 [Source:HGNC Symbol;Acc:HGNC:17634]		GO:0003723,GO:0005634,GO:0005737,GO:0016020,GO:0005829,GO:0005654,GO:0005515,GO:0016604,GO:0010494,GO:0042788	RNA binding|nucleus|cytoplasm|membrane|cytosol|nucleoplasm|protein binding|nuclear body|cytoplasmic stress granule|polysomal ribosome
WDR45B	1.54494644502847e-126	0.548005689339286	0.291	0.233	5.65465848344871e-122	1	1.249	ENSG00000141580	56270	protein_coding	WD repeat domain 45B [Source:HGNC Symbol;Acc:HGNC:25072]		GO:0006914,GO:0008289,GO:0005764,GO:0005829,GO:0005515,GO:0000045,GO:0032266,GO:0080025,GO:0000422,GO:0009267,GO:0019898,GO:0034497,GO:0000407,GO:0034045,GO:0062078,GO:0006497	autophagy|lipid binding|lysosome|cytosol|protein binding|autophagosome assembly|phosphatidylinositol-3-phosphate binding|phosphatidylinositol-3,5-bisphosphate binding|autophagy of mitochondrion|cellular response to starvation|extrinsic component of membrane|protein localization to phagophore assembly site|phagophore assembly site|phagophore assembly site membrane|TSC1-TSC2 complex binding|protein…
HNRNPH3	1.80766259780601e-126	0.139979757919285	0.28	0.386	6.61622587422979e-122	1	0.725	ENSG00000096746	3189	protein_coding	heterogeneous nuclear ribonucleoprotein H3 [Source:HGNC Symbol;Acc:HGNC:5043]		GO:0003676,GO:0003723,GO:0006397,GO:0005634,GO:0005654,GO:0005515,GO:0005681,GO:0000398,GO:0030855,GO:0008380,GO:0006396	nucleic acid binding|RNA binding|mRNA processing|nucleus|nucleoplasm|protein binding|spliceosomal complex|mRNA splicing, via spliceosome|epithelial cell differentiation|RNA splicing|RNA processing
FCGRT	1.81740082727068e-126	0.276694050812876	0.45	0.508	6.65186876789343e-122	1	0.886	ENSG00000104870	2217	protein_coding	Fc fragment of IgG receptor and transporter [Source:HGNC Symbol;Acc:HGNC:3621]		GO:0016020,GO:0016021,GO:0005886,GO:0006955,GO:0005615,GO:0009897,GO:0005768,GO:0010008,GO:0019864,GO:0001916,GO:0002476,GO:0002486,GO:0030881,GO:0002416	membrane|integral component of membrane|plasma membrane|immune response|extracellular space|external side of plasma membrane|endosome|endosome membrane|IgG binding|positive regulation of T cell mediated cytotoxicity|antigen processing and presentation of endogenous peptide antigen via MHC class Ib|antigen processing and presentation of endogenous peptide antigen via MHC class I via ER pathway, TA…
TRA2A	7.1143623424895e-126	0.0793317460997414	0.392	0.541	2.60392776097458e-121	1	0.725	ENSG00000164548	29896	protein_coding	transformer 2 alpha homolog [Source:HGNC Symbol;Acc:HGNC:16645]		GO:0003676,GO:0003723,GO:0006397,GO:0008380,GO:0005634,GO:0043231,GO:0005730,GO:0000398,GO:0048026,GO:0005681,GO:1990904	nucleic acid binding|RNA binding|mRNA processing|RNA splicing|nucleus|intracellular membrane-bounded organelle|nucleolus|mRNA splicing, via spliceosome|positive regulation of mRNA splicing, via spliceosome|spliceosomal complex|ribonucleoprotein complex	path:hsa03040	Spliceosome
MARCH6	1.59143629445162e-125	0.045678746938062	0.381	0.541	5.82481598132237e-121	1	0.704	ENSG00000145495	10299	protein_coding	membrane associated ring-CH-type finger 6 [Source:HGNC Symbol;Acc:HGNC:30550]		GO:0016020,GO:0016021,GO:0008270,GO:0046872,GO:0016740,GO:0005783,GO:0005789,GO:0016567,GO:0005515,GO:0004842,GO:0044322,GO:0061630,GO:0070936,GO:0030176,GO:0019899,GO:1904380,GO:0043161,GO:0030433,GO:1990381,GO:0036503,GO:0031624,GO:0010498,GO:0000835	membrane|integral component of membrane|zinc ion binding|metal ion binding|transferase activity|endoplasmic reticulum|endoplasmic reticulum membrane|protein ubiquitination|protein binding|ubiquitin-protein transferase activity|endoplasmic reticulum quality control compartment|ubiquitin protein ligase activity|protein K48-linked ubiquitination|integral component of endoplasmic reticulum membrane|e…	path:hsa04141	Protein processing in endoplasmic reticulum
SMAD4	2.53678303986599e-125	0.00317280470716863	0.244	0.403	9.28487960421351e-121	1	0.605	ENSG00000141646	4089	protein_coding	SMAD family member 4 [Source:HGNC Symbol;Acc:HGNC:6770]	MH1	GO:0005634,GO:0006355,GO:0003700,GO:0007179,GO:0005667,GO:0005622,GO:0070373,GO:0010718,GO:0045944,GO:0005737,GO:0010614,GO:0060412,GO:0030513,GO:0030509,GO:0044212,GO:0045893,GO:0030511,GO:0046872,GO:0005813,GO:0005829,GO:0005654,GO:0003677,GO:0005515,GO:0042802,GO:0000981,GO:0000790,GO:0000978,GO:0000987,GO:0016579,GO:0001228,GO:0042803,GO:0071773,GO:0070412,GO:0000122,GO:0045892,GO:0003712,GO:…	nucleus|regulation of transcription, DNA-templated|DNA-binding transcription factor activity|transforming growth factor beta receptor signaling pathway|transcription factor complex|intracellular|negative regulation of ERK1 and ERK2 cascade|positive regulation of epithelial to mesenchymal transition|positive regulation of transcription by RNA polymerase II|cytoplasm|negative regulation of cardiac …	path:hsa04068,path:hsa04110,path:hsa04310,path:hsa04350,path:hsa04371,path:hsa04390,path:hsa04520,path:hsa04550,path:hsa04659,path:hsa04933,path:hsa05161,path:hsa05166,path:hsa05200,path:hsa05210,path:hsa05212,path:hsa05220,path:hsa05225,path:hsa05226	FoxO signaling pathway|Cell cycle|Wnt signaling pathway|TGF-beta signaling pathway|Apelin signaling pathway|Hippo signaling pathway|Adherens junction|Signaling pathways regulating pluripotency of stem cells|Th17 cell differentiation|AGE-RAGE signaling pathway in diabetic complications|Hepatitis B|Human T-cell leukemia virus 1 infection|Pathways in cancer|Colorectal cancer|Pancreatic cancer|Chroni…
SH3GLB1	5.26889926232699e-125	0.0511378882388104	0.258	0.406	1.9284698190043e-120	1	0.635	ENSG00000097033	51100	protein_coding	SH3 domain containing GRB2 like, endophilin B1 [Source:HGNC Symbol;Acc:HGNC:10833]		GO:0005737,GO:0016020,GO:0005829,GO:0005794,GO:0005739,GO:0005515,GO:0006915,GO:0000139,GO:0031410,GO:0005741,GO:0006914,GO:0008289,GO:0030496,GO:0042802,GO:0045296,GO:0010508,GO:0000421,GO:0051259,GO:0032461,GO:1903955,GO:0016241,GO:0042149,GO:0032465,GO:0031647,GO:0034198,GO:0090148,GO:0042803,GO:2000786,GO:0032801,GO:0048102,GO:1903527,GO:1903778,GO:0005504,GO:0042171,GO:0006654,GO:0008654,GO:…	cytoplasm|membrane|cytosol|Golgi apparatus|mitochondrion|protein binding|apoptotic process|Golgi membrane|cytoplasmic vesicle|mitochondrial outer membrane|autophagy|lipid binding|midbody|identical protein binding|cadherin binding|positive regulation of autophagy|autophagosome membrane|protein complex oligomerization|positive regulation of protein oligomerization|positive regulation of protein tar…	path:hsa04140,path:hsa04144	Autophagy - animal|Endocytosis
ZNF189	1.15792266633159e-124	0.414613343291872	0.263	0.231	4.23811275104026e-120	1	1.139	ENSG00000136870	7743	protein_coding	zinc finger protein 189 [Source:HGNC Symbol;Acc:HGNC:12980]	zf-C2H2	GO:0003676,GO:0005634,GO:0046872,GO:0006355,GO:0003677,GO:0003700,GO:0000122,GO:0005622	nucleic acid binding|nucleus|metal ion binding|regulation of transcription, DNA-templated|DNA binding|DNA-binding transcription factor activity|negative regulation of transcription by RNA polymerase II|intracellular
GHR	1.49513261071525e-124	0.605652616632052	0.406	0.273	5.47233486847889e-120	1	1.487	ENSG00000112964	2690	protein_coding	growth hormone receptor [Source:HGNC Symbol;Acc:HGNC:4263]		GO:0005615,GO:0042531,GO:0016020,GO:0016021,GO:0005829,GO:0005886,GO:0005515,GO:0005576,GO:0004896,GO:0019221,GO:0036464,GO:0009897,GO:0042802,GO:0043235,GO:0006897,GO:0042803,GO:0009986,GO:0050731,GO:0000187,GO:0032870,GO:0060396,GO:0019901,GO:0017046,GO:0005887,GO:0060397,GO:0019955,GO:0040014,GO:0046427,GO:0040018,GO:0070195,GO:0019530,GO:0004903,GO:0019838,GO:0070064,GO:0007259,GO:0042445,GO:…	extracellular space|positive regulation of tyrosine phosphorylation of STAT protein|membrane|integral component of membrane|cytosol|plasma membrane|protein binding|extracellular region|cytokine receptor activity|cytokine-mediated signaling pathway|cytoplasmic ribonucleoprotein granule|external side of plasma membrane|identical protein binding|receptor complex|endocytosis|protein homodimerization …	path:hsa04060,path:hsa04080,path:hsa04151,path:hsa04630	Cytokine-cytokine receptor interaction|Neuroactive ligand-receptor interaction|PI3K-Akt signaling pathway|Jak-STAT signaling pathway
MFSD1	1.94888857164862e-124	0.324382755570924	0.575	0.605	7.1331270610911e-120	1	0.95	ENSG00000118855	64747	protein_coding	major facilitator superfamily domain containing 1 [Source:HGNC Symbol;Acc:HGNC:25874]		GO:0016020,GO:0016021,GO:0055085,GO:0005887	membrane|integral component of membrane|transmembrane transport|integral component of plasma membrane
CD46	2.13276783554669e-124	0.0605285300799228	0.332	0.476	7.80614355488443e-120	1	0.697	ENSG00000117335	4179	protein_coding	CD46 molecule [Source:HGNC Symbol;Acc:HGNC:6953]		GO:0016020,GO:0016021,GO:0005886,GO:0005515,GO:0007338,GO:0031410,GO:0009986,GO:0046718,GO:0002376,GO:0045087,GO:0005925,GO:0002250,GO:0030449,GO:0070062,GO:0010628,GO:0042102,GO:0016032,GO:0002456,GO:0005887,GO:0010629,GO:0071636,GO:0006958,GO:0038023,GO:0008593,GO:0045296,GO:0001618,GO:0032733,GO:0032613,GO:0035581,GO:0043382,GO:0045591,GO:0002079	membrane|integral component of membrane|plasma membrane|protein binding|single fertilization|cytoplasmic vesicle|cell surface|viral entry into host cell|immune system process|innate immune response|focal adhesion|adaptive immune response|regulation of complement activation|extracellular exosome|positive regulation of gene expression|positive regulation of T cell proliferation|viral process|T cell…	path:hsa04610,path:hsa05162	Complement and coagulation cascades|Measles
TM9SF3	2.61653059019286e-124	0.0954454369038319	0.321	0.453	9.57676361316488e-120	1	0.709	ENSG00000077147	56889	protein_coding	transmembrane 9 superfamily member 3 [Source:HGNC Symbol;Acc:HGNC:21529]		GO:0016020,GO:0016021,GO:0072657	membrane|integral component of membrane|protein localization to membrane
KTN1	3.32329310501506e-124	0.0464531527766661	0.303	0.456	1.21635850936656e-119	1	0.664	ENSG00000126777	3895	protein_coding	kinectin 1 [Source:HGNC Symbol;Acc:HGNC:6467]		GO:0016020,GO:0016021,GO:0007018,GO:0019894,GO:0015031,GO:0030176,GO:0003723,GO:0005783,GO:0005789,GO:0005515,GO:0045296,GO:0044267,GO:0043687,GO:0005887,GO:0005788	membrane|integral component of membrane|microtubule-based movement|kinesin binding|protein transport|integral component of endoplasmic reticulum membrane|RNA binding|endoplasmic reticulum|endoplasmic reticulum membrane|protein binding|cadherin binding|cellular protein metabolic process|post-translational protein modification|integral component of plasma membrane|endoplasmic reticulum lumen
PARD3B	5.71531242943696e-124	0.535391113789417	0.511	0.4	2.09186150229822e-119	1	1.277	ENSG00000116117	117583	protein_coding	par-3 family cell polarity regulator beta [Source:HGNC Symbol;Acc:HGNC:14446]		GO:0016020,GO:0005654,GO:0051301,GO:0030054,GO:0007049,GO:0016604,GO:0005737,GO:0000226,GO:0005923,GO:0005515,GO:0035091,GO:0007155,GO:0012505,GO:0016324,GO:0032991,GO:0005912,GO:0005938,GO:0005913,GO:0008104,GO:0043296,GO:0030010,GO:0045197,GO:0051660	membrane|nucleoplasm|cell division|cell junction|cell cycle|nuclear body|cytoplasm|microtubule cytoskeleton organization|bicellular tight junction|protein binding|phosphatidylinositol binding|cell adhesion|endomembrane system|apical plasma membrane|protein-containing complex|adherens junction|cell cortex|cell-cell adherens junction|protein localization|apical junction complex|establishment of cel…
SF1	6.10778262379704e-124	0.00652972353163683	0.268	0.432	2.23550951813596e-119	1	0.62	ENSG00000168066	7536	protein_coding	splicing factor 1 [Source:HGNC Symbol;Acc:HGNC:12950]		GO:0003676,GO:0003723,GO:0006397,GO:0008380,GO:0005634,GO:0008270,GO:0046872,GO:0005654,GO:0005840,GO:0005515,GO:0005681,GO:0000398,GO:1903507,GO:0045131,GO:0042802,GO:0000245,GO:0003714,GO:0000389,GO:0030238,GO:0030575,GO:0033327,GO:0048662,GO:0050810,GO:0016604	nucleic acid binding|RNA binding|mRNA processing|RNA splicing|nucleus|zinc ion binding|metal ion binding|nucleoplasm|ribosome|protein binding|spliceosomal complex|mRNA splicing, via spliceosome|negative regulation of nucleic acid-templated transcription|pre-mRNA branch point binding|identical protein binding|spliceosomal complex assembly|transcription corepressor activity|mRNA 3'-splice site reco…
UBE2D2	6.50751119829923e-124	0.000184457018573725	0.256	0.422	2.3818141736895e-119	1	0.607	ENSG00000131508	7322	protein_coding	ubiquitin conjugating enzyme E2 D2 [Source:HGNC Symbol;Acc:HGNC:12475]		GO:0000166,GO:0005524,GO:0016740,GO:0016567,GO:0005515,GO:0004842,GO:0031625,GO:0061631,GO:0006511,GO:0000151,GO:0070936,GO:0005654,GO:0005829,GO:0070062,GO:0032991,GO:0006625,GO:0002756,GO:0035666,GO:0006464,GO:0000209,GO:0051865	nucleotide binding|ATP binding|transferase activity|protein ubiquitination|protein binding|ubiquitin-protein transferase activity|ubiquitin protein ligase binding|ubiquitin conjugating enzyme activity|ubiquitin-dependent protein catabolic process|ubiquitin ligase complex|protein K48-linked ubiquitination|nucleoplasm|cytosol|extracellular exosome|protein-containing complex|protein targeting to per…	path:hsa04120,path:hsa04141,path:hsa05131	Ubiquitin mediated proteolysis|Protein processing in endoplasmic reticulum|Shigellosis
DDX5	8.30774625087616e-124	0.253594321654037	0.762	0.816	3.04071820528318e-119	1	0.934	ENSG00000108654	1655	protein_coding	DEAD-box helicase 5 [Source:HGNC Symbol;Acc:HGNC:2746]		GO:0030509,GO:0003676,GO:0003723,GO:0006397,GO:0008380,GO:0005634,GO:0016020,GO:0000166,GO:0005524,GO:0016787,GO:0005515,GO:0005681,GO:0048511,GO:0004386,GO:0000398,GO:0071013,GO:0005730,GO:0003724,GO:0005737,GO:0000956,GO:0000122,GO:0005654,GO:0070062,GO:1990904,GO:0006357,GO:0000381,GO:0043021,GO:0070412,GO:0003730,GO:0030521,GO:0030520,GO:0046332,GO:0072332,GO:0050681,GO:0043517,GO:1990841,GO:…	BMP signaling pathway|nucleic acid binding|RNA binding|mRNA processing|RNA splicing|nucleus|membrane|nucleotide binding|ATP binding|hydrolase activity|protein binding|spliceosomal complex|rhythmic process|helicase activity|mRNA splicing, via spliceosome|catalytic step 2 spliceosome|nucleolus|RNA helicase activity|cytoplasm|nuclear-transcribed mRNA catabolic process|negative regulation of transcri…	path:hsa03040,path:hsa05202,path:hsa05205	Spliceosome|Transcriptional misregulation in cancer|Proteoglycans in cancer
OGA	8.65592398871892e-124	0.174286736231761	0.4	0.499	3.16815473911101e-119	1	0.802	ENSG00000198408	10724	protein_coding	O-GlcNAcase [Source:HGNC Symbol;Acc:HGNC:7056]		GO:0005634,GO:0005737,GO:0016020,GO:0005829,GO:0016787,GO:0008152,GO:0016798,GO:0016032,GO:0004415,GO:0016231,GO:0102166,GO:0102167,GO:0102571,GO:0006044,GO:0006493,GO:0006516,GO:0006517,GO:0009100	nucleus|cytoplasm|membrane|cytosol|hydrolase activity|metabolic process|hydrolase activity, acting on glycosyl bonds|viral process|hyalurononglucosaminidase activity|beta-N-acetylglucosaminidase activity|[protein]-3-O-(N-acetyl-D-glucosaminyl)-L-threonine O-N-acetyl-alpha-D-glucosaminase activity|[protein]-3-O-(N-acetyl-D-glucosaminyl)-L-serine O-N-acetyl-alpha-D-glucosaminase activity|[protein]-…
SPG7	1.48864125006655e-123	0.133714079468046	0.329	0.444	5.44857583936856e-119	1	0.741	ENSG00000197912	6687	protein_coding	SPG7 matrix AAA peptidase subunit, paraplegin [Source:HGNC Symbol;Acc:HGNC:11237]		GO:0016020,GO:0016021,GO:0008270,GO:0005524,GO:0006508,GO:0004222,GO:0046872,GO:0000166,GO:0016787,GO:0005743,GO:0005739,GO:1904115,GO:0005515,GO:0008233,GO:0008237,GO:0007399,GO:0051082,GO:0006851,GO:0046902,GO:0007005,GO:0005757,GO:1902686,GO:0008089,GO:0005745	membrane|integral component of membrane|zinc ion binding|ATP binding|proteolysis|metalloendopeptidase activity|metal ion binding|nucleotide binding|hydrolase activity|mitochondrial inner membrane|mitochondrion|axon cytoplasm|protein binding|peptidase activity|metallopeptidase activity|nervous system development|unfolded protein binding|mitochondrial calcium ion transmembrane transport|regulation …
UBE2K	1.54562327065792e-123	0.0830345517397426	0.435	0.585	5.65713573293505e-119	1	0.744	ENSG00000078140	3093	protein_coding	ubiquitin conjugating enzyme E2 K [Source:HGNC Symbol;Acc:HGNC:4914]		GO:0005737,GO:0000166,GO:0005524,GO:0016740,GO:0016567,GO:0005515,GO:0004842,GO:0005634,GO:0061631,GO:0070936,GO:0005829,GO:0010800,GO:0035458,GO:0031625,GO:0010994,GO:0006511,GO:0034450,GO:0032434,GO:0060340,GO:0070059,GO:0032433	cytoplasm|nucleotide binding|ATP binding|transferase activity|protein ubiquitination|protein binding|ubiquitin-protein transferase activity|nucleus|ubiquitin conjugating enzyme activity|protein K48-linked ubiquitination|cytosol|positive regulation of peptidyl-threonine phosphorylation|cellular response to interferon-beta|ubiquitin protein ligase binding|free ubiquitin chain polymerization|ubiquit…	path:hsa04120	Ubiquitin mediated proteolysis
CREBBP	4.99221394473612e-123	0.0090889410794015	0.391	0.569	1.82720022591287e-118	1	0.687	ENSG00000005339	1387	protein_coding	CREB binding protein [Source:HGNC Symbol;Acc:HGNC:2348]		GO:0005634,GO:0005737,GO:0008270,GO:0046872,GO:0016740,GO:0005654,GO:0003713,GO:0006355,GO:0003712,GO:0016746,GO:0005515,GO:0000123,GO:0007165,GO:0016604,GO:0048511,GO:0004402,GO:0016573,GO:0045893,GO:0031648,GO:0002223,GO:0061418,GO:0003682,GO:0001666,GO:0016032,GO:1900034,GO:0008134,GO:0042981,GO:0000122,GO:0030511,GO:0045944,GO:1904837,GO:0000790,GO:0006367,GO:0001085,GO:0065003,GO:0042592,GO:…	nucleus|cytoplasm|zinc ion binding|metal ion binding|transferase activity|nucleoplasm|transcription coactivator activity|regulation of transcription, DNA-templated|transcription coregulator activity|transferase activity, transferring acyl groups|protein binding|histone acetyltransferase complex|signal transduction|nuclear body|rhythmic process|histone acetyltransferase activity|histone acetylatio…	path:hsa04024,path:hsa04066,path:hsa04068,path:hsa04110,path:hsa04310,path:hsa04330,path:hsa04350,path:hsa04520,path:hsa04630,path:hsa04720,path:hsa04916,path:hsa04919,path:hsa04922,path:hsa05016,path:hsa05152,path:hsa05161,path:hsa05164,path:hsa05165,path:hsa05166,path:hsa05167,path:hsa05168,path:hsa05200,path:hsa05203,path:hsa05206,path:hsa05211,path:hsa05215	cAMP signaling pathway|HIF-1 signaling pathway|FoxO signaling pathway|Cell cycle|Wnt signaling pathway|Notch signaling pathway|TGF-beta signaling pathway|Adherens junction|Jak-STAT signaling pathway|Long-term potentiation|Melanogenesis|Thyroid hormone signaling pathway|Glucagon signaling pathway|Huntington disease|Tuberculosis|Hepatitis B|Influenza A|Human papillomavirus infection|Human T-cell le…
TPM1	1.15212997742666e-122	0.524471966363859	0.396	0.309	4.21691093037932e-118	1	1.282	ENSG00000140416	7168	protein_coding	tropomyosin 1 [Source:HGNC Symbol;Acc:HGNC:12010]		GO:1904706,GO:1904753,GO:0030336,GO:0034614,GO:0008360,GO:0005737,GO:0005829,GO:0003779,GO:0042803,GO:0015629,GO:0005856,GO:0005515,GO:0051015,GO:0005884,GO:0042802,GO:0007015,GO:0046982,GO:0031529,GO:0008092,GO:0051496,GO:0006936,GO:0060048,GO:0055010,GO:0008307,GO:0030049,GO:0045214,GO:0006937,GO:0007010,GO:0032587,GO:0008016,GO:0042060,GO:0045785,GO:0032781,GO:0030017,GO:0005862,GO:0005200,GO:…	negative regulation of vascular smooth muscle cell proliferation|negative regulation of vascular associated smooth muscle cell migration|negative regulation of cell migration|cellular response to reactive oxygen species|regulation of cell shape|cytoplasm|cytosol|actin binding|protein homodimerization activity|actin cytoskeleton|cytoskeleton|protein binding|actin filament binding|actin filament|id…	path:hsa04260,path:hsa04261,path:hsa05206,path:hsa05410,path:hsa05414	Cardiac muscle contraction|Adrenergic signaling in cardiomyocytes|MicroRNAs in cancer|Hypertrophic cardiomyopathy (HCM)|Dilated cardiomyopathy (DCM)
EIF4G2	1.80492607914263e-122	0.0751510855302255	0.228	0.358	6.60620994226993e-118	1	0.637	ENSG00000110321	1982	protein_coding	eukaryotic translation initiation factor 4 gamma 2 [Source:HGNC Symbol;Acc:HGNC:3297]		GO:0003723,GO:0003743,GO:0006413,GO:0005829,GO:0007507,GO:0045727,GO:0045773,GO:0060999,GO:0030424,GO:0005515,GO:0016020,GO:0006412,GO:0003729,GO:0045296,GO:0006417,GO:0016281,GO:0010507,GO:0005913,GO:0008135,GO:0007050,GO:0006446,GO:0008219,GO:0030307,GO:0034645	RNA binding|translation initiation factor activity|translational initiation|cytosol|heart development|positive regulation of translation|positive regulation of axon extension|positive regulation of dendritic spine development|axon|protein binding|membrane|translation|mRNA binding|cadherin binding|regulation of translation|eukaryotic translation initiation factor 4F complex|negative regulation of …	path:hsa03013,path:hsa05416	RNA transport|Viral myocarditis
ARGLU1	1.88437743100325e-122	0.186067346215261	0.554	0.661	6.897009835215e-118	1	0.838	ENSG00000134884	55082	protein_coding	arginine and glutamate rich 1 [Source:HGNC Symbol;Acc:HGNC:25482]		GO:0005634,GO:0005654,GO:0005739,GO:0005515,GO:0045296	nucleus|nucleoplasm|mitochondrion|protein binding|cadherin binding
HOOK3	2.10824949195685e-122	0.000937151630708177	0.341	0.52	7.71640396551127e-118	1	0.656	ENSG00000168172	84376	protein_coding	hook microtubule tethering protein 3 [Source:HGNC Symbol;Acc:HGNC:23576]		GO:0005737,GO:0015031,GO:0005829,GO:0005794,GO:0005856,GO:0005515,GO:0005874,GO:0008017,GO:0030897,GO:0045505,GO:0008333,GO:0045022,GO:0005813,GO:0051959,GO:0030705,GO:0031122,GO:0042802,GO:0051645,GO:0050768,GO:0007040,GO:0005801,GO:0007032,GO:0000242,GO:0034452,GO:0022027,GO:0071539,GO:0045503,GO:0034454,GO:0097150,GO:0034451,GO:0070695	cytoplasm|protein transport|cytosol|Golgi apparatus|cytoskeleton|protein binding|microtubule|microtubule binding|HOPS complex|dynein intermediate chain binding|endosome to lysosome transport|early endosome to late endosome transport|centrosome|dynein light intermediate chain binding|cytoskeleton-dependent intracellular transport|cytoplasmic microtubule organization|identical protein binding|Golgi…
DHX15	4.06566402394607e-122	0.0987696505165088	0.289	0.431	1.4880736894045e-117	1	0.671	ENSG00000109606	1665	protein_coding	DEAH-box helicase 15 [Source:HGNC Symbol;Acc:HGNC:2738]		GO:0003676,GO:0003723,GO:0006397,GO:0008380,GO:0005634,GO:0016607,GO:0000166,GO:0005524,GO:0016787,GO:0005515,GO:0004386,GO:0005730,GO:0003724,GO:0005654,GO:0000398,GO:0071008,GO:0003725,GO:0009636,GO:0043279,GO:0005689	nucleic acid binding|RNA binding|mRNA processing|RNA splicing|nucleus|nuclear speck|nucleotide binding|ATP binding|hydrolase activity|protein binding|helicase activity|nucleolus|RNA helicase activity|nucleoplasm|mRNA splicing, via spliceosome|U2-type post-mRNA release spliceosomal complex|double-stranded RNA binding|response to toxic substance|response to alkaloid|U12-type spliceosomal complex	path:hsa03040	Spliceosome
CCND3	6.5237763263696e-122	0.494883922866407	0.53	0.421	2.38776737321454e-117	1	1.259	ENSG00000112576	896	protein_coding	cyclin D3 [Source:HGNC Symbol;Acc:HGNC:1585]		GO:0001934,GO:0005634,GO:0005737,GO:0016020,GO:0006468,GO:0051301,GO:0005515,GO:0007049,GO:0005654,GO:0019901,GO:0004672,GO:0016538,GO:1900087,GO:0000079,GO:0044772,GO:0000307,GO:0045737,GO:0004693,GO:0000122,GO:0007165,GO:0042098,GO:0042127,GO:0046626,GO:0051726	positive regulation of protein phosphorylation|nucleus|cytoplasm|membrane|protein phosphorylation|cell division|protein binding|cell cycle|nucleoplasm|protein kinase binding|protein kinase activity|cyclin-dependent protein serine/threonine kinase regulator activity|positive regulation of G1/S transition of mitotic cell cycle|regulation of cyclin-dependent protein serine/threonine kinase activity|…	path:hsa04110,path:hsa04115,path:hsa04151,path:hsa04218,path:hsa04310,path:hsa04390,path:hsa04510,path:hsa04630,path:hsa05162,path:hsa05165,path:hsa05166,path:hsa05169,path:hsa05200,path:hsa05203	Cell cycle|p53 signaling pathway|PI3K-Akt signaling pathway|Cellular senescence|Wnt signaling pathway|Hippo signaling pathway|Focal adhesion|Jak-STAT signaling pathway|Measles|Human papillomavirus infection|Human T-cell leukemia virus 1 infection|Epstein-Barr virus infection|Pathways in cancer|Viral carcinogenesis
UBXN4	7.34015211380069e-122	0.0930158461282768	0.295	0.426	2.68656907517219e-117	1	0.692	ENSG00000144224	23190	protein_coding	UBX domain protein 4 [Source:HGNC Symbol;Acc:HGNC:14860]		GO:0005634,GO:0016020,GO:0005783,GO:0005829,GO:0005789,GO:0005515,GO:0006986,GO:0030433,GO:0005635	nucleus|membrane|endoplasmic reticulum|cytosol|endoplasmic reticulum membrane|protein binding|response to unfolded protein|ubiquitin-dependent ERAD pathway|nuclear envelope
PPP4R3A	8.52854390289324e-122	0.0266745071263801	0.27	0.428	3.12153235389795e-117	1	0.631	ENSG00000100796	55671	protein_coding	protein phosphatase 4 regulatory subunit 3A [Source:HGNC Symbol;Acc:HGNC:20219]		GO:0005634,GO:0005737,GO:0005654,GO:0005856,GO:0005815	nucleus|cytoplasm|nucleoplasm|cytoskeleton|microtubule organizing center	path:hsa04922	Glucagon signaling pathway
EIF3A	1.43962138006394e-121	0.0359105405263538	0.292	0.452	5.26915821317202e-117	1	0.646	ENSG00000107581	8661	protein_coding	eukaryotic translation initiation factor 3 subunit A [Source:HGNC Symbol;Acc:HGNC:3271]		GO:0003723,GO:0005737,GO:0016020,GO:0003743,GO:0001732,GO:0002183,GO:0006412,GO:0006413,GO:0005852,GO:0016282,GO:0033290,GO:0005634,GO:0005730,GO:0005829,GO:0005515,GO:0003729,GO:0075522,GO:0071541,GO:0005198,GO:0075525,GO:0002188,GO:0043614,GO:0030971,GO:0070373,GO:0005874,GO:0014069,GO:0071540	RNA binding|cytoplasm|membrane|translation initiation factor activity|formation of cytoplasmic translation initiation complex|cytoplasmic translational initiation|translation|translational initiation|eukaryotic translation initiation factor 3 complex|eukaryotic 43S preinitiation complex|eukaryotic 48S preinitiation complex|nucleus|nucleolus|cytosol|protein binding|mRNA binding|IRES-dependent vira…	path:hsa03013	RNA transport
DHX36	2.04011498832284e-121	0.0419996681685089	0.275	0.429	7.46702486876042e-117	1	0.641	ENSG00000174953	170506	protein_coding	DEAH-box helicase 36 [Source:HGNC Symbol;Acc:HGNC:14410]		GO:0003676,GO:0003723,GO:0005634,GO:0005737,GO:0016607,GO:0046872,GO:0000166,GO:0005524,GO:0005829,GO:0016787,GO:0003677,GO:0005739,GO:0005694,GO:0042995,GO:0032508,GO:0004386,GO:0007275,GO:0000287,GO:0030154,GO:0003678,GO:0002376,GO:0045087,GO:0003724,GO:0007283,GO:0030425,GO:0051607,GO:0000781,GO:0005515,GO:0030424,GO:0045944,GO:0043204,GO:0070062,GO:0010628,GO:0061158,GO:0006417,GO:1900153,GO:…	nucleic acid binding|RNA binding|nucleus|cytoplasm|nuclear speck|metal ion binding|nucleotide binding|ATP binding|cytosol|hydrolase activity|DNA binding|mitochondrion|chromosome|cell projection|DNA duplex unwinding|helicase activity|multicellular organism development|magnesium ion binding|cell differentiation|DNA helicase activity|immune system process|innate immune response|RNA helicase activity…	path:hsa03018	RNA degradation
GPBP1	2.95936530934353e-121	0.000607286851113331	0.341	0.521	1.08315729687282e-116	1	0.655	ENSG00000062194	65056	protein_coding	GC-rich promoter binding protein 1 [Source:HGNC Symbol;Acc:HGNC:29520]		GO:0005634,GO:0043231,GO:0005829,GO:0045893,GO:0003700,GO:0005886,GO:0006351,GO:0005737,GO:0003677,GO:0005515,GO:0006355	nucleus|intracellular membrane-bounded organelle|cytosol|positive regulation of transcription, DNA-templated|DNA-binding transcription factor activity|plasma membrane|transcription, DNA-templated|cytoplasm|DNA binding|protein binding|regulation of transcription, DNA-templated
GGNBP2	3.34514032588906e-121	0.0738410085274367	0.296	0.436	1.22435481067866e-116	1	0.679	ENSG00000278311	79893	protein_coding	gametogenetin binding protein 2 [Source:HGNC Symbol;Acc:HGNC:19357]		GO:0007275,GO:0031410,GO:0030154,GO:0007283,GO:0005634,GO:0005737,GO:0008285,GO:0010629,GO:0033140,GO:0042532,GO:0060711,GO:0060716,GO:0061099	multicellular organism development|cytoplasmic vesicle|cell differentiation|spermatogenesis|nucleus|cytoplasm|negative regulation of cell population proliferation|negative regulation of gene expression|negative regulation of peptidyl-serine phosphorylation of STAT protein|negative regulation of tyrosine phosphorylation of STAT protein|labyrinthine layer development|labyrinthine layer blood vessel…
MORF4L1	4.477789567073e-121	0.138128751877728	0.289	0.396	1.63891575944439e-116	1	0.73	ENSG00000185787	10933	protein_coding	mortality factor 4 like 1 [Source:HGNC Symbol;Acc:HGNC:16989]		GO:0005634,GO:0016607,GO:0006355,GO:0035267,GO:0006325,GO:0016580,GO:0005515,GO:0006281,GO:0006310,GO:0006974,GO:0005654,GO:0040008,GO:0047485,GO:0043967,GO:0000724,GO:0016575,GO:0006342,GO:0000123,GO:0043968,GO:0016573,GO:0003682,GO:0008283	nucleus|nuclear speck|regulation of transcription, DNA-templated|NuA4 histone acetyltransferase complex|chromatin organization|Sin3 complex|protein binding|DNA repair|DNA recombination|cellular response to DNA damage stimulus|nucleoplasm|regulation of growth|protein N-terminus binding|histone H4 acetylation|double-strand break repair via homologous recombination|histone deacetylation|chromatin si…
SARNP	5.52022057528333e-121	0.167747122961982	0.325	0.434	2.02045593275945e-116	1	0.749	ENSG00000205323	84324	protein_coding	SAP domain containing ribonucleoprotein [Source:HGNC Symbol;Acc:HGNC:24432]		GO:0003723,GO:0051028,GO:0005634,GO:0016607,GO:0003677,GO:0005515,GO:0036464,GO:0006406,GO:0005654,GO:0006417,GO:0006405,GO:0031124,GO:0000346,GO:0000978,GO:0001227,GO:0008022,GO:0050733,GO:0000122	RNA binding|mRNA transport|nucleus|nuclear speck|DNA binding|protein binding|cytoplasmic ribonucleoprotein granule|mRNA export from nucleus|nucleoplasm|regulation of translation|RNA export from nucleus|mRNA 3'-end processing|transcription export complex|RNA polymerase II proximal promoter sequence-specific DNA binding|DNA-binding transcription repressor activity, RNA polymerase II-specific|protei…
GLIS3	6.18095415769542e-121	0.675001731129746	0.515	0.361	2.2622910312581e-116	1	1.427	ENSG00000107249	169792	protein_coding	GLIS family zinc finger 3 [Source:HGNC Symbol;Acc:HGNC:28510]	zf-C2H2	GO:0005634,GO:0003676,GO:0046872,GO:0006357,GO:0003677,GO:0000122,GO:0045944,GO:0006366	nucleus|nucleic acid binding|metal ion binding|regulation of transcription by RNA polymerase II|DNA binding|negative regulation of transcription by RNA polymerase II|positive regulation of transcription by RNA polymerase II|transcription by RNA polymerase II
RSRC2	8.46752235613877e-121	0.134255417370039	0.284	0.396	3.09919785757035e-116	1	0.717	ENSG00000111011	65117	protein_coding	arginine and serine rich coiled-coil 2 [Source:HGNC Symbol;Acc:HGNC:30559]		GO:0003723	RNA binding
AZIN1	8.7128058401304e-121	0.370186868663779	0.295	0.313	3.18897406554613e-116	1	0.942	ENSG00000155096	51582	protein_coding	antizyme inhibitor 1 [Source:HGNC Symbol;Acc:HGNC:16432]		GO:0005634,GO:0003824,GO:0043085,GO:0005515,GO:0042978,GO:0006596,GO:1902269,GO:0005737,GO:0005829,GO:0006521,GO:0042177,GO:0004586,GO:0033387	nucleus|catalytic activity|positive regulation of catalytic activity|protein binding|ornithine decarboxylase activator activity|polyamine biosynthetic process|positive regulation of polyamine transmembrane transport|cytoplasm|cytosol|regulation of cellular amino acid metabolic process|negative regulation of protein catabolic process|ornithine decarboxylase activity|putrescine biosynthetic process…
EIF5	9.82136510980824e-121	0.201231418966495	0.276	0.363	3.59471784384092e-116	1	0.76	ENSG00000100664	1983	protein_coding	eukaryotic translation initiation factor 5 [Source:HGNC Symbol;Acc:HGNC:3299]		GO:0003723,GO:0005737,GO:0003743,GO:0006412,GO:0006413,GO:0000166,GO:0005829,GO:0005886,GO:0005525,GO:0005515,GO:0045296,GO:0003924,GO:0008135,GO:0006446,GO:0001731,GO:0001732,GO:0005092,GO:0071074	RNA binding|cytoplasm|translation initiation factor activity|translation|translational initiation|nucleotide binding|cytosol|plasma membrane|GTP binding|protein binding|cadherin binding|GTPase activity|translation factor activity, RNA binding|regulation of translational initiation|formation of translation preinitiation complex|formation of cytoplasmic translation initiation complex|GDP-dissociati…	path:hsa03013	RNA transport
SPOP	2.98197379161379e-120	0.190733885803786	0.334	0.422	1.09143222746856e-115	1	0.791	ENSG00000121067	8405	protein_coding	speckle type BTB/POZ protein [Source:HGNC Symbol;Acc:HGNC:11254]		GO:0005634,GO:0016607,GO:0016567,GO:0005515,GO:0005737,GO:0031625,GO:0006511,GO:0005654,GO:0043161,GO:0031463,GO:0030162	nucleus|nuclear speck|protein ubiquitination|protein binding|cytoplasm|ubiquitin protein ligase binding|ubiquitin-dependent protein catabolic process|nucleoplasm|proteasome-mediated ubiquitin-dependent protein catabolic process|Cul3-RING ubiquitin ligase complex|regulation of proteolysis	path:hsa04340	Hedgehog signaling pathway
DDX17	3.56298180610509e-120	0.246840270013343	0.716	0.78	1.30408697085253e-115	1	0.918	ENSG00000100201	10521	protein_coding	DEAD-box helicase 17 [Source:HGNC Symbol;Acc:HGNC:2740]		GO:0005524,GO:0003676,GO:0000166,GO:0016787,GO:0004386,GO:0003723,GO:0006397,GO:0008380,GO:0005634,GO:0005737,GO:0016607,GO:0016020,GO:0005829,GO:0005515,GO:0003713,GO:0002376,GO:0005730,GO:0003724,GO:0031047,GO:0006364,GO:0051607,GO:0045944,GO:0005654,GO:1990904,GO:0006357,GO:0000381,GO:0030521,GO:0030520,GO:0006396,GO:0000380,GO:0001837,GO:0045445,GO:2001014,GO:0010586,GO:0008186	ATP binding|nucleic acid binding|nucleotide binding|hydrolase activity|helicase activity|RNA binding|mRNA processing|RNA splicing|nucleus|cytoplasm|nuclear speck|membrane|cytosol|protein binding|transcription coactivator activity|immune system process|nucleolus|RNA helicase activity|gene silencing by RNA|rRNA processing|defense response to virus|positive regulation of transcription by RNA polymer…
HNRNPUL1	3.92542208557297e-120	0.223601778573418	0.229	0.294	1.43674373754056e-115	1	0.779	ENSG00000105323	11100	protein_coding	heterogeneous nuclear ribonucleoprotein U like 1 [Source:HGNC Symbol;Acc:HGNC:17011]		GO:0006396,GO:0005654,GO:0009615,GO:0005515,GO:0003723,GO:0005634,GO:0019899,GO:0000398	RNA processing|nucleoplasm|response to virus|protein binding|RNA binding|nucleus|enzyme binding|mRNA splicing, via spliceosome	path:hsa05164	Influenza A
FGD2	6.41631674529969e-120	0.227909718902744	0.363	0.429	2.34843609194714e-115	1	0.846	ENSG00000146192	221472	protein_coding	FYVE, RhoGEF and PH domain containing 2 [Source:HGNC Symbol;Acc:HGNC:3664]		GO:0005634,GO:0005737,GO:0016020,GO:0046872,GO:0005794,GO:0005886,GO:0005089,GO:0035023,GO:0005856,GO:0042995,GO:0005515,GO:0005085,GO:0005768,GO:0005769,GO:0005829,GO:0030027,GO:0051056,GO:0031901,GO:0032587,GO:0007010,GO:0007186,GO:0046847,GO:0030036,GO:0008360,GO:0001726,GO:0043087,GO:0043065,GO:0031267,GO:1901981,GO:0043507	nucleus|cytoplasm|membrane|metal ion binding|Golgi apparatus|plasma membrane|Rho guanyl-nucleotide exchange factor activity|regulation of Rho protein signal transduction|cytoskeleton|cell projection|protein binding|guanyl-nucleotide exchange factor activity|endosome|early endosome|cytosol|lamellipodium|regulation of small GTPase mediated signal transduction|early endosome membrane|ruffle membrane…
NUP153	8.94199286879174e-120	0.0486630519237899	0.277	0.425	3.27285880990647e-115	1	0.652	ENSG00000124789	9972	protein_coding	nucleoporin 153 [Source:HGNC Symbol;Acc:HGNC:8062]		GO:0051028,GO:0005634,GO:0016020,GO:0015031,GO:0046872,GO:0005730,GO:0005829,GO:0003677,GO:0031965,GO:0005515,GO:0005643,GO:0042802,GO:0005654,GO:0075733,GO:0043657,GO:0016032,GO:0008139,GO:0017056,GO:0006110,GO:0006406,GO:0006409,GO:0006606,GO:0016925,GO:0019083,GO:0060964,GO:1900034,GO:0046718,GO:0075732,GO:0044615,GO:0042405,GO:0043495,GO:0034399,GO:0046832,GO:0044613,GO:0051292	mRNA transport|nucleus|membrane|protein transport|metal ion binding|nucleolus|cytosol|DNA binding|nuclear membrane|protein binding|nuclear pore|identical protein binding|nucleoplasm|intracellular transport of virus|host cell|viral process|nuclear localization sequence binding|structural constituent of nuclear pore|regulation of glycolytic process|mRNA export from nucleus|tRNA export from nucleus|…	path:hsa03013	RNA transport
AC084871.1	9.53441565758658e-120	0.598845692618301	0.254	0.202	3.48969147483326e-115	1	1.257	--	--	--	--	--	--	--	--	--
TRIM22	1.57811221150513e-119	0.40263383567298	0.388	0.377	5.77604850532991e-115	1	1.029	ENSG00000132274	10346	protein_coding	tripartite motif containing 22 [Source:HGNC Symbol;Acc:HGNC:16379]		GO:0005634,GO:0005737,GO:0016607,GO:0005794,GO:0008270,GO:0046872,GO:0016740,GO:0005654,GO:0016567,GO:0016604,GO:1903507,GO:0051607,GO:0005515,GO:0005829,GO:0019901,GO:0010508,GO:0016032,GO:0043123,GO:0006955,GO:0051092,GO:0030674,GO:0003714,GO:0009615,GO:0051091,GO:0060333,GO:0006355,GO:0015030,GO:0032880,GO:0070206	nucleus|cytoplasm|nuclear speck|Golgi apparatus|zinc ion binding|metal ion binding|transferase activity|nucleoplasm|protein ubiquitination|nuclear body|negative regulation of nucleic acid-templated transcription|defense response to virus|protein binding|cytosol|protein kinase binding|positive regulation of autophagy|viral process|positive regulation of I-kappaB kinase/NF-kappaB signaling|immune r…
CLASP1	2.99851340986187e-119	0.183531426770493	0.465	0.562	1.09748589314354e-114	1	0.827	ENSG00000074054	23332	protein_coding	cytoplasmic linker associated protein 1 [Source:HGNC Symbol;Acc:HGNC:17088]		GO:0005737,GO:0016020,GO:0005794,GO:0051301,GO:0005694,GO:0005856,GO:0005515,GO:0007049,GO:0005874,GO:0005925,GO:0008017,GO:0005813,GO:0005815,GO:0005819,GO:0000775,GO:0000776,GO:0000777,GO:0070507,GO:0005829,GO:0001578,GO:0000086,GO:0010389,GO:0097711,GO:0043515,GO:0051010,GO:0005828,GO:0005881,GO:0010717,GO:0005876,GO:0007052,GO:0090307,GO:0045921,GO:0000226,GO:0002162,GO:0010458,GO:0007030,GO:…	cytoplasm|membrane|Golgi apparatus|cell division|chromosome|cytoskeleton|protein binding|cell cycle|microtubule|focal adhesion|microtubule binding|centrosome|microtubule organizing center|spindle|chromosome, centromeric region|kinetochore|condensed chromosome kinetochore|regulation of microtubule cytoskeleton organization|cytosol|microtubule bundle formation|G2/M transition of mitotic cell cycle|…
HNRNPD	3.85649410485031e-119	0.0304085949962416	0.29	0.446	1.41151540731626e-114	1	0.65	ENSG00000138668	3184	protein_coding	heterogeneous nuclear ribonucleoprotein D [Source:HGNC Symbol;Acc:HGNC:5036]		GO:0003676,GO:0003723,GO:0005634,GO:0005737,GO:0005654,GO:0003677,GO:0005515,GO:0048511,GO:0045893,GO:0045727,GO:0003680,GO:0003682,GO:0003729,GO:0008134,GO:0035925,GO:0042826,GO:0001889,GO:0007420,GO:0010628,GO:0010629,GO:0021549,GO:0032204,GO:0032355,GO:0043488,GO:0048255,GO:0051592,GO:0051602,GO:0061158,GO:0071230,GO:0071392,GO:0071732,GO:1901355,GO:1904355,GO:1904383,GO:1904586,GO:1905663,GO:…	nucleic acid binding|RNA binding|nucleus|cytoplasm|nucleoplasm|DNA binding|protein binding|rhythmic process|positive regulation of transcription, DNA-templated|positive regulation of translation|AT DNA binding|chromatin binding|mRNA binding|transcription factor binding|mRNA 3'-UTR AU-rich region binding|histone deacetylase binding|liver development|brain development|positive regulation of gene ex…
GAK	3.95810795887421e-119	0.0300811484199737	0.224	0.365	1.44870709402755e-114	1	0.614	ENSG00000178950	2580	protein_coding	cyclin G associated kinase [Source:HGNC Symbol;Acc:HGNC:4113]		GO:0005737,GO:0016020,GO:0005794,GO:0043231,GO:0000166,GO:0004672,GO:0004674,GO:0005524,GO:0016301,GO:0016740,GO:0006468,GO:0016310,GO:0098793,GO:0005515,GO:0007049,GO:0048471,GO:0030054,GO:0005925,GO:0005829,GO:0030276,GO:0061024,GO:0072583,GO:0051087,GO:0007030,GO:0010977,GO:0030332,GO:0006898,GO:0007029,GO:0016191,GO:0034067,GO:0051085,GO:0072318,GO:0072659,GO:0090160,GO:1905224,GO:0031982	cytoplasm|membrane|Golgi apparatus|intracellular membrane-bounded organelle|nucleotide binding|protein kinase activity|protein serine/threonine kinase activity|ATP binding|kinase activity|transferase activity|protein phosphorylation|phosphorylation|presynapse|protein binding|cell cycle|perinuclear region of cytoplasm|cell junction|focal adhesion|cytosol|clathrin binding|membrane organization|clat…
NAV3	4.07052120308746e-119	0.600670716562319	0.418	0.276	1.48985146554204e-114	1	1.514	ENSG00000067798	89795	protein_coding	neuron navigator 3 [Source:HGNC Symbol;Acc:HGNC:15998]		GO:0022008,GO:0005515,GO:0005634,GO:0016020,GO:0005524,GO:0008017,GO:0007399,GO:0030336,GO:0007026,GO:0031116,GO:0005640,GO:1990752,GO:0032703,GO:1905929	neurogenesis|protein binding|nucleus|membrane|ATP binding|microtubule binding|nervous system development|negative regulation of cell migration|negative regulation of microtubule depolymerization|positive regulation of microtubule polymerization|nuclear outer membrane|microtubule end|negative regulation of interleukin-2 production|positive regulation of invadopodium disassembly
CAPN7	4.23111418704755e-119	0.0944209193281215	0.319	0.452	1.54863010360127e-114	1	0.706	ENSG00000131375	23473	protein_coding	calpain 7 [Source:HGNC Symbol;Acc:HGNC:1484]		GO:0005634,GO:0016787,GO:0005515,GO:0008233,GO:0008234,GO:0006508,GO:0004198,GO:0070062,GO:0004175,GO:0010634,GO:0097264,GO:0090541,GO:0005622	nucleus|hydrolase activity|protein binding|peptidase activity|cysteine-type peptidase activity|proteolysis|calcium-dependent cysteine-type endopeptidase activity|extracellular exosome|endopeptidase activity|positive regulation of epithelial cell migration|self proteolysis|MIT domain binding|intracellular
ZNF655	5.54176307747417e-119	0.0128125314339749	0.229	0.381	2.02834070398632e-114	1	0.601	ENSG00000197343	79027	protein_coding	zinc finger protein 655 [Source:HGNC Symbol;Acc:HGNC:30899]	zf-C2H2	GO:0003676,GO:0005634,GO:0005737,GO:0046872,GO:0003677,GO:0005515,GO:0005730,GO:0003674,GO:2000134,GO:0006355,GO:0005622	nucleic acid binding|nucleus|cytoplasm|metal ion binding|DNA binding|protein binding|nucleolus|molecular_function|negative regulation of G1/S transition of mitotic cell cycle|regulation of transcription, DNA-templated|intracellular
ACIN1	6.01486515226525e-119	0.0224160163444137	0.254	0.402	2.2015007943806e-114	1	0.632	ENSG00000100813	22985	protein_coding	apoptotic chromatin condensation inducer 1 [Source:HGNC Symbol;Acc:HGNC:17066]		GO:0003676,GO:0005829,GO:0005654,GO:0005886,GO:0003723,GO:0006397,GO:0008380,GO:0005634,GO:0016607,GO:0005515,GO:0006915,GO:0030218,GO:0016887,GO:0019899,GO:0061574,GO:0030263,GO:0045657,GO:0005730	nucleic acid binding|cytosol|nucleoplasm|plasma membrane|RNA binding|mRNA processing|RNA splicing|nucleus|nuclear speck|protein binding|apoptotic process|erythrocyte differentiation|ATPase activity|enzyme binding|ASAP complex|apoptotic chromosome condensation|positive regulation of monocyte differentiation|nucleolus	path:hsa03013,path:hsa03015,path:hsa03040	RNA transport|mRNA surveillance pathway|Spliceosome
EIF4A1	6.0551864752467e-119	0.124742382120824	0.298	0.421	2.21625880180504e-114	1	0.708	ENSG00000161960	1973	protein_coding	eukaryotic translation initiation factor 4A1 [Source:HGNC Symbol;Acc:HGNC:3282]		GO:0003676,GO:0005524,GO:0000166,GO:0016787,GO:0004386,GO:0003723,GO:0005737,GO:0016020,GO:0003743,GO:0006412,GO:0006413,GO:0005515,GO:0003724,GO:0003729,GO:0000339,GO:0005829,GO:0070062,GO:0016032,GO:0003725,GO:0016281,GO:0008135,GO:0002183	nucleic acid binding|ATP binding|nucleotide binding|hydrolase activity|helicase activity|RNA binding|cytoplasm|membrane|translation initiation factor activity|translation|translational initiation|protein binding|RNA helicase activity|mRNA binding|RNA cap binding|cytosol|extracellular exosome|viral process|double-stranded RNA binding|eukaryotic translation initiation factor 4F complex|translation …	path:hsa03013	RNA transport
PREX1	2.30560478000685e-118	0.300372890483771	0.506	0.534	8.43874405530307e-114	1	0.948	ENSG00000124126	57580	protein_coding	phosphatidylinositol-3,4,5-trisphosphate dependent Rac exchange factor 1 [Source:HGNC Symbol;Acc:HGNC:32594]		GO:0005737,GO:0016020,GO:0035556,GO:0005829,GO:0005886,GO:0005085,GO:0005089,GO:0035023,GO:0005515,GO:0007186,GO:0005096,GO:0051056,GO:0006801,GO:0030041,GO:0019899,GO:0005543,GO:0043065,GO:0030676,GO:0042119,GO:0030217,GO:0030335,GO:0030593,GO:0030833,GO:0043547,GO:0045785,GO:0050773,GO:0072593,GO:0030426,GO:0043198,GO:0048471	cytoplasm|membrane|intracellular signal transduction|cytosol|plasma membrane|guanyl-nucleotide exchange factor activity|Rho guanyl-nucleotide exchange factor activity|regulation of Rho protein signal transduction|protein binding|G protein-coupled receptor signaling pathway|GTPase activator activity|regulation of small GTPase mediated signal transduction|superoxide metabolic process|actin filament…	path:hsa04062,path:hsa05167	Chemokine signaling pathway|Kaposi sarcoma-associated herpesvirus infection
SON	2.51600469892612e-118	0.1237801401126	0.55	0.682	9.20882879853948e-114	1	0.806	ENSG00000159140	6651	protein_coding	SON DNA binding protein [Source:HGNC Symbol;Acc:HGNC:11183]		GO:0003676,GO:0003723,GO:0006397,GO:0008380,GO:0005634,GO:0016607,GO:0043066,GO:0003677,GO:0007049,GO:0051726,GO:0043484,GO:0005515,GO:0000226,GO:0000281,GO:0048024,GO:0050733	nucleic acid binding|RNA binding|mRNA processing|RNA splicing|nucleus|nuclear speck|negative regulation of apoptotic process|DNA binding|cell cycle|regulation of cell cycle|regulation of RNA splicing|protein binding|microtubule cytoskeleton organization|mitotic cytokinesis|regulation of mRNA splicing, via spliceosome|RS domain binding
SIAH2	2.71086080008276e-118	0.533205290297792	0.271	0.206	9.9220216143829e-114	1	1.316	ENSG00000181788	6478	protein_coding	siah E3 ubiquitin protein ligase 2 [Source:HGNC Symbol;Acc:HGNC:10858]		GO:0005634,GO:0005737,GO:0043231,GO:0008270,GO:0046872,GO:0016740,GO:0043066,GO:0005654,GO:0016567,GO:0005829,GO:0007275,GO:0005515,GO:0004842,GO:0007049,GO:0048511,GO:0006511,GO:0006915,GO:1903507,GO:0061630,GO:0044267,GO:0000209,GO:0016579,GO:0043161,GO:0003714,GO:0007264,GO:0043154,GO:0042752,GO:2001237,GO:0031624,GO:0031396,GO:0044257,GO:0090090,GO:1902842,GO:0005769,GO:0043005,GO:0043025	nucleus|cytoplasm|intracellular membrane-bounded organelle|zinc ion binding|metal ion binding|transferase activity|negative regulation of apoptotic process|nucleoplasm|protein ubiquitination|cytosol|multicellular organism development|protein binding|ubiquitin-protein transferase activity|cell cycle|rhythmic process|ubiquitin-dependent protein catabolic process|apoptotic process|negative regulatio…
U2SURP	2.73003189659425e-118	0.00747063485358779	0.267	0.424	9.99218974472463e-114	1	0.63	ENSG00000163714	23350	protein_coding	U2 snRNP associated SURP domain containing [Source:HGNC Symbol;Acc:HGNC:30855]		GO:0003676,GO:0003723,GO:0006396,GO:0005634,GO:0005654,GO:0005515,GO:0000398	nucleic acid binding|RNA binding|RNA processing|nucleus|nucleoplasm|protein binding|mRNA splicing, via spliceosome	path:hsa03040	Spliceosome
EXOC1	2.87276347577977e-118	0.0641377671550656	0.265	0.401	1.05146015977015e-113	1	0.661	ENSG00000090989	55763	protein_coding	exocyst complex component 1 [Source:HGNC Symbol;Acc:HGNC:30380]		GO:0005737,GO:0016020,GO:0015031,GO:0006887,GO:0000145,GO:0005515,GO:0048471,GO:0048015,GO:0005886,GO:0051607,GO:0005546,GO:0017049,GO:0006893,GO:0051601,GO:0005829,GO:0016032,GO:0090543,GO:0050714,GO:0098592,GO:0016241	cytoplasm|membrane|protein transport|exocytosis|exocyst|protein binding|perinuclear region of cytoplasm|phosphatidylinositol-mediated signaling|plasma membrane|defense response to virus|phosphatidylinositol-4,5-bisphosphate binding|GTP-Rho binding|Golgi to plasma membrane transport|exocyst localization|cytosol|viral process|Flemming body|positive regulation of protein secretion|cytoplasmic side o…
PAXBP1	4.84431932480495e-118	0.0473782092600288	0.245	0.381	1.77306931607186e-113	1	0.643	ENSG00000159086	94104	protein_coding	PAX3 and PAX7 binding protein 1 [Source:HGNC Symbol;Acc:HGNC:13579]	Others	GO:0005634,GO:0006355,GO:0003677,GO:0003700,GO:0005829,GO:0007517,GO:0000978,GO:0045944,GO:0000122,GO:0008134,GO:0014842,GO:0031062,GO:2000288	nucleus|regulation of transcription, DNA-templated|DNA binding|DNA-binding transcription factor activity|cytosol|muscle organ development|RNA polymerase II proximal promoter sequence-specific DNA binding|positive regulation of transcription by RNA polymerase II|negative regulation of transcription by RNA polymerase II|transcription factor binding|regulation of skeletal muscle satellite cell proli…
STX12	4.98576069304708e-118	0.0989547599406406	0.349	0.48	1.82483827126216e-113	1	0.727	ENSG00000117758	23673	protein_coding	syntaxin 12 [Source:HGNC Symbol;Acc:HGNC:11430]		GO:0050821,GO:0016020,GO:0016021,GO:0006886,GO:0015031,GO:0016192,GO:0005794,GO:0005515,GO:0000139,GO:0005768,GO:0005484,GO:0031901,GO:0010008,GO:0012505,GO:0055038,GO:0000149,GO:0031201,GO:0006906,GO:0048278,GO:0008021,GO:0031982,GO:0033344,GO:0030285,GO:0045121,GO:0031083,GO:0045335,GO:0098837,GO:0000045,GO:0000407	protein stabilization|membrane|integral component of membrane|intracellular protein transport|protein transport|vesicle-mediated transport|Golgi apparatus|protein binding|Golgi membrane|endosome|SNAP receptor activity|early endosome membrane|endosome membrane|endomembrane system|recycling endosome membrane|SNARE binding|SNARE complex|vesicle fusion|vesicle docking|synaptic vesicle|vesicle|cholest…	path:hsa04145	Phagosome
SUPT6H	9.07729405503076e-118	0.0408169122971939	0.19	0.323	3.32238039708181e-113	1	0.588	ENSG00000109111	6830	protein_coding	SPT6 homolog, histone chaperone and transcription elongation factor [Source:HGNC Symbol;Acc:HGNC:11470]		GO:0003676,GO:0003723,GO:0006397,GO:0008380,GO:0051028,GO:0005634,GO:0003677,GO:0005515,GO:0006139,GO:0042393,GO:0005654,GO:0016032,GO:0032968,GO:0006355,GO:0006366,GO:0006368,GO:0003700,GO:0006338,GO:0031491,GO:0061086,GO:0051147,GO:0045191,GO:0050684,GO:0008023,GO:0035327,GO:0001825,GO:0010793,GO:0034728,GO:0042789,GO:0070827	nucleic acid binding|RNA binding|mRNA processing|RNA splicing|mRNA transport|nucleus|DNA binding|protein binding|nucleobase-containing compound metabolic process|histone binding|nucleoplasm|viral process|positive regulation of transcription elongation from RNA polymerase II promoter|regulation of transcription, DNA-templated|transcription by RNA polymerase II|transcription elongation from RNA pol…
GAPVD1	1.06431151870517e-117	0.111031644369234	0.306	0.419	3.89548658961279e-113	1	0.73	ENSG00000165219	26130	protein_coding	GTPase activating protein and VPS9 domains 1 [Source:HGNC Symbol;Acc:HGNC:23375]		GO:0007165,GO:0043087,GO:0005829,GO:0016020,GO:0043547,GO:0005096,GO:0005085,GO:0032794,GO:0051223,GO:0005768,GO:0045296,GO:0006897,GO:0061024	signal transduction|regulation of GTPase activity|cytosol|membrane|positive regulation of GTPase activity|GTPase activator activity|guanyl-nucleotide exchange factor activity|GTPase activating protein binding|regulation of protein transport|endosome|cadherin binding|endocytosis|membrane organization
YY1AP1	1.2293499366489e-117	0.0255751058276544	0.166	0.298	4.49954370312863e-113	1	0.557	ENSG00000163374	55249	protein_coding	YY1 associated protein 1 [Source:HGNC Symbol;Acc:HGNC:30935]		GO:0005634,GO:0005737,GO:0001650,GO:0005515,GO:0030154,GO:0005654,GO:0005730,GO:0008283,GO:0051726,GO:0031011,GO:0003714,GO:0045892,GO:0030183	nucleus|cytoplasm|fibrillar center|protein binding|cell differentiation|nucleoplasm|nucleolus|cell population proliferation|regulation of cell cycle|Ino80 complex|transcription corepressor activity|negative regulation of transcription, DNA-templated|B cell differentiation
APPBP2	1.84292610965264e-117	0.128123606298565	0.28	0.396	6.74529385393964e-113	1	0.707	ENSG00000062725	10513	protein_coding	amyloid beta precursor protein binding protein 2 [Source:HGNC Symbol;Acc:HGNC:622]		GO:0005623,GO:0005634,GO:0005737,GO:0016020,GO:0006886,GO:0015031,GO:0005856,GO:0005515,GO:0005874,GO:0005875,GO:0003777,GO:0030659,GO:0046907	cell|nucleus|cytoplasm|membrane|intracellular protein transport|protein transport|cytoskeleton|protein binding|microtubule|microtubule associated complex|microtubule motor activity|cytoplasmic vesicle membrane|intracellular transport
MLXIP	2.64417027541581e-117	0.092939272242148	0.297	0.423	9.67792762504942e-113	1	0.702	ENSG00000175727	22877	protein_coding	MLX interacting protein [Source:HGNC Symbol;Acc:HGNC:17055]	bHLH	GO:0005634,GO:0005737,GO:0016020,GO:0046983,GO:0006355,GO:0003677,GO:0005739,GO:0000981,GO:0005741,GO:0003700,GO:1900402,GO:0006357,GO:0000790,GO:0001228,GO:0045944,GO:0000977	nucleus|cytoplasm|membrane|protein dimerization activity|regulation of transcription, DNA-templated|DNA binding|mitochondrion|DNA-binding transcription factor activity, RNA polymerase II-specific|mitochondrial outer membrane|DNA-binding transcription factor activity|regulation of carbohydrate metabolic process by regulation of transcription from RNA polymerase II promoter|regulation of transcript…	path:hsa04931,path:hsa04932	Insulin resistance|Non-alcoholic fatty liver disease (NAFLD)
LINC01578	2.7876660709448e-117	0.127689027634694	0.349	0.464	1.02031365862651e-112	1	0.752	--	--	--	--	--	--	--	--	--
PIEZO1	3.28821673338782e-117	0.481224135475323	0.262	0.195	1.20352020658728e-112	1	1.344	ENSG00000103335	9780	protein_coding	piezo type mechanosensitive ion channel component 1 [Source:HGNC Symbol;Acc:HGNC:28993]		GO:0016020,GO:0016021,GO:0034220,GO:0005783,GO:0005789,GO:0006811,GO:0005886,GO:0042995,GO:0055085,GO:0098655,GO:0042391,GO:0008381,GO:0033634,GO:0033116,GO:0005261,GO:0031258,GO:0006812,GO:0071260,GO:0050982,GO:0033625	membrane|integral component of membrane|ion transmembrane transport|endoplasmic reticulum|endoplasmic reticulum membrane|ion transport|plasma membrane|cell projection|transmembrane transport|cation transmembrane transport|regulation of membrane potential|mechanosensitive ion channel activity|positive regulation of cell-cell adhesion mediated by integrin|endoplasmic reticulum-Golgi intermediate co…
BDP1	4.6323205567032e-117	0.0772241649254826	0.328	0.469	1.69547564695894e-112	1	0.699	ENSG00000145734	55814	protein_coding	B double prime 1, subunit of RNA polymerase III transcription initiation factor IIIB [Source:HGNC Symbol;Acc:HGNC:13652]		GO:0005634,GO:0003677,GO:0005654,GO:0001156,GO:0070898,GO:0000126	nucleus|DNA binding|nucleoplasm|TFIIIC-class transcription factor complex binding|RNA polymerase III preinitiation complex assembly|transcription factor TFIIIB complex
CCAR1	6.5429214561994e-117	0.140269672174316	0.288	0.398	2.39477468218354e-112	1	0.724	ENSG00000060339	55749	protein_coding	cell division cycle and apoptosis regulator 1 [Source:HGNC Symbol;Acc:HGNC:24236]		GO:0006355,GO:0003723,GO:0005737,GO:1903508,GO:0005515,GO:0007049,GO:0006915,GO:0048471,GO:1903507,GO:0003713,GO:0005634,GO:0003714,GO:0005654,GO:0030335,GO:0008284,GO:0000980,GO:0000398,GO:0030374	regulation of transcription, DNA-templated|RNA binding|cytoplasm|positive regulation of nucleic acid-templated transcription|protein binding|cell cycle|apoptotic process|perinuclear region of cytoplasm|negative regulation of nucleic acid-templated transcription|transcription coactivator activity|nucleus|transcription corepressor activity|nucleoplasm|positive regulation of cell migration|positive …
RNF115	7.66360121306399e-117	0.290507162682706	0.497	0.533	2.80495467999355e-112	1	0.932	ENSG00000265491	27246	protein_coding	ring finger protein 115 [Source:HGNC Symbol;Acc:HGNC:18154]		GO:0005737,GO:0046872,GO:0016740,GO:0016567,GO:0005829,GO:0005515,GO:0004842,GO:0051865,GO:0061630,GO:0070936,GO:0000209,GO:0070534,GO:0043162,GO:0042059	cytoplasm|metal ion binding|transferase activity|protein ubiquitination|cytosol|protein binding|ubiquitin-protein transferase activity|protein autoubiquitination|ubiquitin protein ligase activity|protein K48-linked ubiquitination|protein polyubiquitination|protein K63-linked ubiquitination|ubiquitin-dependent protein catabolic process via the multivesicular body sorting pathway|negative regulatio…
ARHGEF10L	7.80612725375845e-117	0.382244450227411	0.52	0.522	2.85712063614813e-112	1	0.996	ENSG00000074964	55160	protein_coding	Rho guanine nucleotide exchange factor 10 like [Source:HGNC Symbol;Acc:HGNC:25540]		GO:0005737,GO:0005089,GO:0035023,GO:0043547,GO:0005085,GO:0005829,GO:0030036,GO:0051496,GO:0032933,GO:0005096,GO:0005515	cytoplasm|Rho guanyl-nucleotide exchange factor activity|regulation of Rho protein signal transduction|positive regulation of GTPase activity|guanyl-nucleotide exchange factor activity|cytosol|actin cytoskeleton organization|positive regulation of stress fiber assembly|SREBP signaling pathway|GTPase activator activity|protein binding
CDC42BPB	1.05171231141786e-116	0.087731371150391	0.236	0.364	3.84937223102051e-112	1	0.648	ENSG00000198752	9578	protein_coding	CDC42 binding protein kinase beta [Source:HGNC Symbol;Acc:HGNC:1738]		GO:0005737,GO:0016020,GO:0046872,GO:0000166,GO:0004672,GO:0004674,GO:0005524,GO:0016301,GO:0016740,GO:0006468,GO:0016310,GO:0035556,GO:0005886,GO:0030036,GO:0042995,GO:0000287,GO:0030054,GO:0017048,GO:0016477,GO:0031032,GO:0042641,GO:0030027,GO:0031252,GO:0070062,GO:0018107,GO:0005856,GO:0007165,GO:0005911,GO:0044877,GO:0007010,GO:0031532,GO:0007163	cytoplasm|membrane|metal ion binding|nucleotide binding|protein kinase activity|protein serine/threonine kinase activity|ATP binding|kinase activity|transferase activity|protein phosphorylation|phosphorylation|intracellular signal transduction|plasma membrane|actin cytoskeleton organization|cell projection|magnesium ion binding|cell junction|Rho GTPase binding|cell migration|actomyosin structure …
EIF4A2	2.9458528131402e-116	0.102258775088572	0.239	0.35	1.07821158813744e-111	1	0.683	ENSG00000156976	1974	protein_coding	eukaryotic translation initiation factor 4A2 [Source:HGNC Symbol;Acc:HGNC:3284]		GO:0003676,GO:0003723,GO:0003743,GO:0006412,GO:0006413,GO:0000166,GO:0005524,GO:0016787,GO:0005515,GO:0048471,GO:0004386,GO:0003724,GO:0005829,GO:0016032,GO:0016887,GO:0006446,GO:0016281,GO:0002183,GO:1900260,GO:1990830	nucleic acid binding|RNA binding|translation initiation factor activity|translation|translational initiation|nucleotide binding|ATP binding|hydrolase activity|protein binding|perinuclear region of cytoplasm|helicase activity|RNA helicase activity|cytosol|viral process|ATPase activity|regulation of translational initiation|eukaryotic translation initiation factor 4F complex|cytoplasmic translation…	path:hsa03013	RNA transport
SLC25A36	3.21496634485421e-116	0.00742318327204683	0.18	0.323	1.17670983188009e-111	1	0.557	ENSG00000114120	55186	protein_coding	solute carrier family 25 member 36 [Source:HGNC Symbol;Acc:HGNC:25554]		GO:0016020,GO:0016021,GO:0022857,GO:0055085,GO:0005743,GO:0005739,GO:0007005,GO:0000002,GO:0051881,GO:0015218,GO:0006864,GO:1990519	membrane|integral component of membrane|transmembrane transporter activity|transmembrane transport|mitochondrial inner membrane|mitochondrion|mitochondrion organization|mitochondrial genome maintenance|regulation of mitochondrial membrane potential|pyrimidine nucleotide transmembrane transporter activity|pyrimidine nucleotide transport|pyrimidine nucleotide import into mitochondrion
SMARCA2	1.11147986654001e-115	0.244932160589266	0.473	0.545	4.06812745952309e-111	1	0.868	ENSG00000080503	6595	protein_coding	SWI/SNF related, matrix associated, actin dependent regulator of chromatin, subfamily a, member 2 [Source:HGNC Symbol;Acc:HGNC:11098]		GO:0045944,GO:0045893,GO:0005634,GO:0043231,GO:0000166,GO:0005524,GO:0005654,GO:0006355,GO:0016787,GO:0003677,GO:0045111,GO:0005515,GO:0016514,GO:0016887,GO:0042393,GO:0004386,GO:0003713,GO:0016817,GO:0007399,GO:0043044,GO:0008285,GO:0044212,GO:0000122,GO:0000790,GO:0045892,GO:0006357,GO:0006338,GO:0071564,GO:0071565,GO:0008094,GO:0030308,GO:0003682,GO:0007286	positive regulation of transcription by RNA polymerase II|positive regulation of transcription, DNA-templated|nucleus|intracellular membrane-bounded organelle|nucleotide binding|ATP binding|nucleoplasm|regulation of transcription, DNA-templated|hydrolase activity|DNA binding|intermediate filament cytoskeleton|protein binding|SWI/SNF complex|ATPase activity|histone binding|helicase activity|transc…	path:hsa04714,path:hsa05225	Thermogenesis|Hepatocellular carcinoma
DNAJB6	1.7727333719346e-115	0.231436445769125	0.412	0.508	6.48838141461784e-111	1	0.811	ENSG00000105993	10049	protein_coding	DnaJ heat shock protein family (Hsp40) member B6 [Source:HGNC Symbol;Acc:HGNC:14888]		GO:0005634,GO:0005737,GO:0016020,GO:0005654,GO:0005829,GO:0005515,GO:0048471,GO:0032781,GO:1900034,GO:0006457,GO:0030018,GO:0043154,GO:0051082,GO:0051087,GO:0001671,GO:0031072,GO:0032880,GO:0045109,GO:0090084,GO:0003677,GO:0030036,GO:0030198,GO:0034504,GO:0045892,GO:0060710,GO:0060715,GO:0060717	nucleus|cytoplasm|membrane|nucleoplasm|cytosol|protein binding|perinuclear region of cytoplasm|positive regulation of ATPase activity|regulation of cellular response to heat|protein folding|Z disc|negative regulation of cysteine-type endopeptidase activity involved in apoptotic process|unfolded protein binding|chaperone binding|ATPase activator activity|heat shock protein binding|regulation of pr…
BRD4	2.43105420866413e-115	0.046157600718437	0.344	0.493	8.89790150913157e-111	1	0.698	ENSG00000141867	23476	protein_coding	bromodomain containing 4 [Source:HGNC Symbol;Acc:HGNC:13575]		GO:0005634,GO:0005829,GO:0005654,GO:0006468,GO:0006325,GO:0005694,GO:0005515,GO:0006974,GO:0045893,GO:0045944,GO:0003682,GO:0016032,GO:0032968,GO:0043123,GO:0019899,GO:0002039,GO:0070577,GO:0001134,GO:0008353,GO:0099122,GO:0106140,GO:0000083,GO:0010971,GO:0050727,GO:1901407,GO:2001255,GO:0000794	nucleus|cytosol|nucleoplasm|protein phosphorylation|chromatin organization|chromosome|protein binding|cellular response to DNA damage stimulus|positive regulation of transcription, DNA-templated|positive regulation of transcription by RNA polymerase II|chromatin binding|viral process|positive regulation of transcription elongation from RNA polymerase II promoter|positive regulation of I-kappaB ki…
TLK2	2.76547070042066e-115	0.0180717365494828	0.281	0.432	1.01218993106097e-110	1	0.65	ENSG00000146872	11011	protein_coding	tousled like kinase 2 [Source:HGNC Symbol;Acc:HGNC:11842]		GO:0005634,GO:0004672,GO:0004674,GO:0005524,GO:0006468,GO:0010507,GO:0005737,GO:0000166,GO:0016301,GO:0016740,GO:0016310,GO:0006325,GO:0005856,GO:0005515,GO:0006974,GO:0007049,GO:0005882,GO:0048471,GO:0007059,GO:0035556,GO:0018105,GO:0032435,GO:0071480,GO:0001672	nucleus|protein kinase activity|protein serine/threonine kinase activity|ATP binding|protein phosphorylation|negative regulation of autophagy|cytoplasm|nucleotide binding|kinase activity|transferase activity|phosphorylation|chromatin organization|cytoskeleton|protein binding|cellular response to DNA damage stimulus|cell cycle|intermediate filament|perinuclear region of cytoplasm|chromosome segreg…
RSRP1	3.5484244677961e-115	0.0799527962125042	0.392	0.538	1.29875883945805e-110	1	0.729	ENSG00000117616	57035	protein_coding	arginine and serine rich protein 1 [Source:HGNC Symbol;Acc:HGNC:25234]		GO:0005515	protein binding
FUBP1	4.36106768005601e-115	0.00296762334381595	0.26	0.414	1.5961943815773e-110	1	0.628	ENSG00000162613	8880	protein_coding	far upstream element binding protein 1 [Source:HGNC Symbol;Acc:HGNC:4004]	Others	GO:0003676,GO:0003723,GO:0005634,GO:0005654,GO:0006355,GO:0003677,GO:0005515,GO:0010628,GO:0006366,GO:0003700,GO:0003697	nucleic acid binding|RNA binding|nucleus|nucleoplasm|regulation of transcription, DNA-templated|DNA binding|protein binding|positive regulation of gene expression|transcription by RNA polymerase II|DNA-binding transcription factor activity|single-stranded DNA binding
GIGYF2	9.74375535679229e-115	0.012805035562117	0.358	0.517	3.56631189813954e-110	1	0.692	ENSG00000204120	26058	protein_coding	GRB10 interacting GYF protein 2 [Source:HGNC Symbol;Acc:HGNC:11960]		GO:0003723,GO:0016020,GO:0005829,GO:0005515,GO:0005783,GO:0045296,GO:0032991,GO:0005794,GO:0017148,GO:0005768,GO:0070064,GO:0016441,GO:0048009,GO:0061157,GO:0010494,GO:0043204,GO:1990635,GO:0007631,GO:0008344,GO:0009791,GO:0021522,GO:0031571,GO:0035264,GO:0044267,GO:0048873,GO:0050881,GO:0050885,GO:0005737,GO:0016021,GO:0031982	RNA binding|membrane|cytosol|protein binding|endoplasmic reticulum|cadherin binding|protein-containing complex|Golgi apparatus|negative regulation of translation|endosome|proline-rich region binding|posttranscriptional gene silencing|insulin-like growth factor receptor signaling pathway|mRNA destabilization|cytoplasmic stress granule|perikaryon|proximal dendrite|feeding behavior|adult locomotory …
THOC2	1.60273985719844e-114	0.0440363172741252	0.299	0.445	5.86618815133201e-110	1	0.672	ENSG00000125676	57187	protein_coding	THO complex 2 [Source:HGNC Symbol;Acc:HGNC:19073]		GO:0006397,GO:0006406,GO:0000347,GO:0003723,GO:0008380,GO:0051028,GO:0005634,GO:0016607,GO:0005515,GO:0048666,GO:0003729,GO:0005654,GO:0000784,GO:0006405,GO:0031124,GO:0048699,GO:0016973,GO:0000346,GO:0046784,GO:0000445	mRNA processing|mRNA export from nucleus|THO complex|RNA binding|RNA splicing|mRNA transport|nucleus|nuclear speck|protein binding|neuron development|mRNA binding|nucleoplasm|nuclear chromosome, telomeric region|RNA export from nucleus|mRNA 3'-end processing|generation of neurons|poly(A)+ mRNA export from nucleus|transcription export complex|viral mRNA export from host cell nucleus|THO complex pa…	path:hsa03013,path:hsa03040	RNA transport|Spliceosome
ZNF846	1.72766701996928e-114	0.329102764941036	0.284	0.299	6.32343405978957e-110	1	0.95	ENSG00000196605	162993	protein_coding	zinc finger protein 846 [Source:HGNC Symbol;Acc:HGNC:27260]	zf-C2H2	GO:0003676,GO:0006355,GO:0005634,GO:0046872,GO:0003677,GO:0005515,GO:0003700,GO:0043565,GO:0005622	nucleic acid binding|regulation of transcription, DNA-templated|nucleus|metal ion binding|DNA binding|protein binding|DNA-binding transcription factor activity|sequence-specific DNA binding|intracellular
MGST1	1.95189563998382e-114	0.547461344346352	0.33	0.242	7.14413323190479e-110	1	1.364	ENSG00000008394	4257	protein_coding	microsomal glutathione S-transferase 1 [Source:HGNC Symbol;Acc:HGNC:7061]		GO:0016020,GO:0016021,GO:0016740,GO:0055114,GO:0005783,GO:0005789,GO:0043231,GO:0005739,GO:0005515,GO:0005741,GO:0098869,GO:0005886,GO:0005778,GO:0004364,GO:0006749,GO:0006805,GO:0043312,GO:0035577,GO:1901687,GO:0004602,GO:0070207,GO:0071449,GO:0042802,GO:0042803,GO:0043295,GO:0010243,GO:0032496,GO:0033327,GO:0042493,GO:0005634,GO:0045177	membrane|integral component of membrane|transferase activity|oxidation-reduction process|endoplasmic reticulum|endoplasmic reticulum membrane|intracellular membrane-bounded organelle|mitochondrion|protein binding|mitochondrial outer membrane|cellular oxidant detoxification|plasma membrane|peroxisomal membrane|glutathione transferase activity|glutathione metabolic process|xenobiotic metabolic proc…	path:hsa00480,path:hsa00980,path:hsa00982,path:hsa00983,path:hsa01524,path:hsa05200,path:hsa05204,path:hsa05225,path:hsa05418	Glutathione metabolism|Metabolism of xenobiotics by cytochrome P450|Drug metabolism - cytochrome P450|Drug metabolism - other enzymes|Platinum drug resistance|Pathways in cancer|Chemical carcinogenesis|Hepatocellular carcinoma|Fluid shear stress and atherosclerosis
REV1	2.20725044075158e-114	0.00423070343141996	0.287	0.445	8.07875733819486e-110	1	0.645	ENSG00000135945	51455	protein_coding	REV1 DNA directed polymerase [Source:HGNC Symbol;Acc:HGNC:14060]		GO:0005634,GO:0046872,GO:0016740,GO:0003677,GO:0003684,GO:0006281,GO:0005515,GO:0006974,GO:0016779,GO:0003887,GO:0071897,GO:0005654,GO:0009411,GO:0019985,GO:0042276,GO:0006260,GO:0017125,GO:0070987	nucleus|metal ion binding|transferase activity|DNA binding|damaged DNA binding|DNA repair|protein binding|cellular response to DNA damage stimulus|nucleotidyltransferase activity|DNA-directed DNA polymerase activity|DNA biosynthetic process|nucleoplasm|response to UV|translesion synthesis|error-prone translesion synthesis|DNA replication|deoxycytidyl transferase activity|error-free translesion sy…	path:hsa03460	Fanconi anemia pathway
OGFRL1	2.78648374027309e-114	0.439457023737592	0.325	0.276	1.01988091377735e-109	1	1.178	ENSG00000119900	79627	protein_coding	opioid growth factor receptor like 1 [Source:HGNC Symbol;Acc:HGNC:21378]		GO:0016020,GO:0038023,GO:0004985,GO:0038003	membrane|signaling receptor activity|opioid receptor activity|opioid receptor signaling pathway
TACC1	3.55607214501699e-114	0.323675003760422	0.723	0.729	1.30155796579767e-109	1	0.992	ENSG00000147526	6867	protein_coding	transforming acidic coiled-coil containing protein 1 [Source:HGNC Symbol;Acc:HGNC:11522]		GO:0007052,GO:0005634,GO:0005737,GO:0016020,GO:0051301,GO:0005856,GO:0005515,GO:0007049,GO:0005815,GO:0030496,GO:0000226,GO:0030331,GO:0042974,GO:0008283,GO:0016922,GO:0035259,GO:0042975,GO:0046965,GO:0046966,GO:0021987,GO:2000327	mitotic spindle organization|nucleus|cytoplasm|membrane|cell division|cytoskeleton|protein binding|cell cycle|microtubule organizing center|midbody|microtubule cytoskeleton organization|estrogen receptor binding|retinoic acid receptor binding|cell population proliferation|nuclear receptor binding|glucocorticoid receptor binding|peroxisome proliferator activated receptor binding|retinoid X recepto…
CCDC84	5.09566617217811e-114	0.0795541067219518	0.227	0.34	1.86506477567891e-109	1	0.668	ENSG00000186166	338657	protein_coding	coiled-coil domain containing 84 [Source:HGNC Symbol;Acc:HGNC:30460]		GO:0005515	protein binding
MYO15B	5.57232288012467e-114	0.131773642307784	0.229	0.34	2.03952589735443e-109	1	0.674	ENSG00000266714	80022	protein_coding	myosin XVB [Source:HGNC Symbol;Acc:HGNC:14083]		GO:0000166,GO:0005524,GO:0003779,GO:0003774,GO:0016459,GO:0007605,GO:0005856,GO:0005515,GO:0005903,GO:0005737,GO:0003674,GO:0008150,GO:0005575	nucleotide binding|ATP binding|actin binding|motor activity|myosin complex|sensory perception of sound|cytoskeleton|protein binding|brush border|cytoplasm|molecular_function|biological_process|cellular_component
IFI44	1.77899855085219e-113	0.364909064149419	0.343	0.377	6.51131259597408e-109	1	0.91	ENSG00000137965	10561	protein_coding	interferon induced protein 44 [Source:HGNC Symbol;Acc:HGNC:16938]		GO:0005737,GO:0006955,GO:0009615,GO:0009617	cytoplasm|immune response|response to virus|response to bacterium
SRRM1	2.46120248125602e-113	0.0580089851231573	0.22	0.352	9.00824720164514e-109	1	0.625	ENSG00000133226	10250	protein_coding	serine and arginine repetitive matrix 1 [Source:HGNC Symbol;Acc:HGNC:16638]		GO:0006397,GO:0003723,GO:0008380,GO:0005634,GO:0016607,GO:0003677,GO:0005515,GO:0005681,GO:0000398,GO:0071013,GO:0005654,GO:0005829,GO:0006406,GO:0006405,GO:0031124,GO:0016363,GO:0000375	mRNA processing|RNA binding|RNA splicing|nucleus|nuclear speck|DNA binding|protein binding|spliceosomal complex|mRNA splicing, via spliceosome|catalytic step 2 spliceosome|nucleoplasm|cytosol|mRNA export from nucleus|RNA export from nucleus|mRNA 3'-end processing|nuclear matrix|RNA splicing, via transesterification reactions	path:hsa03013,path:hsa03015	RNA transport|mRNA surveillance pathway
ELL2	3.55901737173584e-113	0.219099025365462	0.807	0.667	1.30263594822904e-108	1	1.21	ENSG00000118985	22936	protein_coding	elongation factor for RNA polymerase II 2 [Source:HGNC Symbol;Acc:HGNC:17064]		GO:0005634,GO:0005654,GO:0006368,GO:0005515,GO:0008023,GO:0042795	nucleus|nucleoplasm|transcription elongation from RNA polymerase II promoter|protein binding|transcription elongation factor complex|snRNA transcription by RNA polymerase II
SRGAP2C	4.05696049344461e-113	0.00711371437201214	0.382	0.552	1.48488811020566e-108	1	0.692	ENSG00000171943	653464	protein_coding	SLIT-ROBO Rho GTPase activating protein 2C [Source:HGNC Symbol;Acc:HGNC:30584]		GO:0042803,GO:0005737,GO:0007399,GO:2001224,GO:0046982,GO:0048365,GO:0030336,GO:0021816,GO:0051490,GO:0061000	protein homodimerization activity|cytoplasm|nervous system development|positive regulation of neuron migration|protein heterodimerization activity|Rac GTPase binding|negative regulation of cell migration|extension of a leading process involved in cell motility in cerebral cortex radial glia guided migration|negative regulation of filopodium assembly|negative regulation of dendritic spine developm…
ATF6	6.54045425981823e-113	0.313917631609238	0.702	0.724	2.39387166363607e-108	1	0.97	ENSG00000118217	22926	protein_coding	activating transcription factor 6 [Source:HGNC Symbol;Acc:HGNC:791]	TF_bZIP	GO:0043065,GO:0005634,GO:0016020,GO:0016021,GO:0005783,GO:0005789,GO:0006355,GO:0003677,GO:0003700,GO:0005515,GO:0045944,GO:0035497,GO:0030968,GO:0042802,GO:0000981,GO:0000790,GO:0006986,GO:0000978,GO:0005654,GO:0005829,GO:0001654,GO:0007601,GO:0001228,GO:0043565,GO:0005635,GO:0003713,GO:0007165,GO:0046982,GO:0000139,GO:0006357,GO:0000977,GO:0005794,GO:0006457,GO:0036500,GO:1990440,GO:0000976,GO:…	positive regulation of apoptotic process|nucleus|membrane|integral component of membrane|endoplasmic reticulum|endoplasmic reticulum membrane|regulation of transcription, DNA-templated|DNA binding|DNA-binding transcription factor activity|protein binding|positive regulation of transcription by RNA polymerase II|cAMP response element binding|endoplasmic reticulum unfolded protein response|identica…	path:hsa04141,path:hsa05010	Protein processing in endoplasmic reticulum|Alzheimer disease
MYSM1	6.72582638935955e-113	0.0284389284264487	0.235	0.374	2.46171971676949e-108	1	0.628	ENSG00000162601	114803	protein_coding	Myb like, SWIRM and MPN domains 1 [Source:HGNC Symbol;Acc:HGNC:29401]	MYB	GO:0003677,GO:0005515,GO:0004843,GO:0035522,GO:0005634,GO:0046872,GO:0005654,GO:0016787,GO:0005886,GO:0006325,GO:0008233,GO:0006508,GO:0036459,GO:0008237,GO:0003713,GO:0042393,GO:0006338,GO:0045944,GO:0000981,GO:0016579,GO:0032991,GO:0016514,GO:1903706,GO:0030334,GO:0043473,GO:0051797	DNA binding|protein binding|thiol-dependent ubiquitin-specific protease activity|monoubiquitinated histone H2A deubiquitination|nucleus|metal ion binding|nucleoplasm|hydrolase activity|plasma membrane|chromatin organization|peptidase activity|proteolysis|thiol-dependent ubiquitinyl hydrolase activity|metallopeptidase activity|transcription coactivator activity|histone binding|chromatin remodeling…
GNAI3	9.89524716699279e-113	0.185499802537567	0.371	0.463	3.62175941559103e-108	1	0.801	ENSG00000065135	2773	protein_coding	G protein subunit alpha i3 [Source:HGNC Symbol;Acc:HGNC:4387]		GO:0005737,GO:0016020,GO:0046872,GO:0005634,GO:0005813,GO:0000166,GO:0007186,GO:0005730,GO:0005789,GO:0007165,GO:0003924,GO:0005525,GO:0005765,GO:0051301,GO:0007193,GO:0005886,GO:0005856,GO:0005515,GO:0005834,GO:0007049,GO:0019001,GO:0031683,GO:0000139,GO:0007188,GO:0005815,GO:0030496,GO:0070062,GO:0001664,GO:0006457,GO:0046039,GO:0019003,GO:0007212,GO:0016239,GO:0007194,GO:0019904,GO:0031821,GO:…	cytoplasm|membrane|metal ion binding|nucleus|centrosome|nucleotide binding|G protein-coupled receptor signaling pathway|nucleolus|endoplasmic reticulum membrane|signal transduction|GTPase activity|GTP binding|lysosomal membrane|cell division|adenylate cyclase-inhibiting G protein-coupled receptor signaling pathway|plasma membrane|cytoskeleton|protein binding|heterotrimeric G-protein complex|cell …	path:hsa04015,path:hsa04022,path:hsa04024,path:hsa04062,path:hsa04071,path:hsa04261,path:hsa04360,path:hsa04371,path:hsa04540,path:hsa04611,path:hsa04670,path:hsa04713,path:hsa04723,path:hsa04724,path:hsa04725,path:hsa04726,path:hsa04727,path:hsa04728,path:hsa04730,path:hsa04914,path:hsa04915,path:hsa04916,path:hsa04921,path:hsa04923,path:hsa04924,path:hsa04926,path:hsa04928,path:hsa04934,path:hs…	Rap1 signaling pathway|cGMP-PKG signaling pathway|cAMP signaling pathway|Chemokine signaling pathway|Sphingolipid signaling pathway|Adrenergic signaling in cardiomyocytes|Axon guidance|Apelin signaling pathway|Gap junction|Platelet activation|Leukocyte transendothelial migration|Circadian entrainment|Retrograde endocannabinoid signaling|Glutamatergic synapse|Cholinergic synapse|Serotonergic synap…
YBX3	1.05677629420001e-112	0.498836009090731	0.49	0.431	3.86790691440144e-108	1	1.137	ENSG00000060138	8531	protein_coding	Y-box binding protein 3 [Source:HGNC Symbol;Acc:HGNC:2428]	CSD	GO:0048471,GO:0005634,GO:0071356,GO:0003730,GO:0003676,GO:0003723,GO:0005737,GO:0005829,GO:0003677,GO:0005515,GO:0000981,GO:0003714,GO:0003700,GO:0000122,GO:0017048,GO:0071474,GO:1902219,GO:0060546,GO:0003690,GO:0009409,GO:0070935,GO:2000767,GO:0005923,GO:0000977,GO:0001227,GO:1905538,GO:0001701,GO:0007283,GO:0008584,GO:0009566,GO:0043066,GO:0046622,GO:0048642	perinuclear region of cytoplasm|nucleus|cellular response to tumor necrosis factor|mRNA 3'-UTR binding|nucleic acid binding|RNA binding|cytoplasm|cytosol|DNA binding|protein binding|DNA-binding transcription factor activity, RNA polymerase II-specific|transcription corepressor activity|DNA-binding transcription factor activity|negative regulation of transcription by RNA polymerase II|Rho GTPase b…	path:hsa04530	Tight junction
SEC14L1	2.21542710552269e-112	0.406769162339252	0.581	0.564	8.10868474892358e-108	1	1.03	ENSG00000129657	6397	protein_coding	SEC14 like lipid binding 1 [Source:HGNC Symbol;Acc:HGNC:10698]		GO:0005737,GO:0005829,GO:0005654,GO:0005794,GO:0002376,GO:0045087,GO:0005515,GO:0009968,GO:0039536,GO:0015871,GO:0039552,GO:0098772,GO:0005758	cytoplasm|cytosol|nucleoplasm|Golgi apparatus|immune system process|innate immune response|protein binding|negative regulation of signal transduction|negative regulation of RIG-I signaling pathway|choline transport|RIG-I binding|molecular function regulator|mitochondrial intermembrane space
EPG5	2.29157263931481e-112	0.0706756910863765	0.194	0.31	8.38738501715614e-108	1	0.626	ENSG00000152223	57724	protein_coding	ectopic P-granules autophagy protein 5 homolog [Source:HGNC Symbol;Acc:HGNC:29331]		GO:0006914,GO:0005737,GO:0048471,GO:0005764,GO:0005515,GO:0008333,GO:0097352,GO:1990786,GO:0034162,GO:0006862,GO:0032456	autophagy|cytoplasm|perinuclear region of cytoplasm|lysosome|protein binding|endosome to lysosome transport|autophagosome maturation|cellular response to dsDNA|toll-like receptor 9 signaling pathway|nucleotide transport|endocytic recycling
CSDE1	3.74741107434527e-112	0.0214813503213162	0.275	0.427	1.37158992732111e-107	1	0.644	ENSG00000009307	7812	protein_coding	cold shock domain containing E1 [Source:HGNC Symbol;Acc:HGNC:29905]	CSD	GO:0003676,GO:0003723,GO:0005737,GO:0005794,GO:0005829,GO:0005886,GO:0005515,GO:0008584,GO:0070937,GO:0070966	nucleic acid binding|RNA binding|cytoplasm|Golgi apparatus|cytosol|plasma membrane|protein binding|male gonad development|CRD-mediated mRNA stability complex|nuclear-transcribed mRNA catabolic process, no-go decay
UACA	3.85476869938267e-112	0.37189097384915	0.441	0.434	1.41088389166105e-107	1	1.016	ENSG00000137831	55075	protein_coding	uveal autoantigen with coiled-coil domains and ankyrin repeats [Source:HGNC Symbol;Acc:HGNC:15947]		GO:0005634,GO:0005737,GO:0005829,GO:0005856,GO:0005515,GO:0005576,GO:0097190,GO:0070062,GO:0003674,GO:0008150,GO:1901222	nucleus|cytoplasm|cytosol|cytoskeleton|protein binding|extracellular region|apoptotic signaling pathway|extracellular exosome|molecular_function|biological_process|regulation of NIK/NF-kappaB signaling
CTDSPL	5.73593240368408e-112	0.509374868481001	0.358	0.283	2.09940861907241e-107	1	1.265	ENSG00000144677	10217	protein_coding	CTD small phosphatase like [Source:HGNC Symbol;Acc:HGNC:16890]		GO:0005634,GO:0046872,GO:0016787,GO:0006357,GO:0016311,GO:0004721,GO:0005515,GO:0016791,GO:0008420,GO:0006470,GO:0070062,GO:0003674,GO:0008150,GO:0001933,GO:2000134	nucleus|metal ion binding|hydrolase activity|regulation of transcription by RNA polymerase II|dephosphorylation|phosphoprotein phosphatase activity|protein binding|phosphatase activity|RNA polymerase II CTD heptapeptide repeat phosphatase activity|protein dephosphorylation|extracellular exosome|molecular_function|biological_process|negative regulation of protein phosphorylation|negative regulatio…
PRICKLE2	7.75951478102957e-112	0.579823714304484	0.311	0.187	2.84006000500463e-107	1	1.663	ENSG00000163637	166336	protein_coding	prickle planar cell polarity protein 2 [Source:HGNC Symbol;Acc:HGNC:20340]		GO:0005634,GO:0016020,GO:0008270,GO:0046872,GO:0005737,GO:0031965,GO:0060071	nucleus|membrane|zinc ion binding|metal ion binding|cytoplasm|nuclear membrane|Wnt signaling pathway, planar cell polarity pathway	path:hsa04310	Wnt signaling pathway
SESTD1	8.56303232187041e-112	0.26488262327078	0.574	0.616	3.13415546012779e-107	1	0.932	ENSG00000187231	91404	protein_coding	SEC14 and spectrin domain containing 1 [Source:HGNC Symbol;Acc:HGNC:18379]		GO:0045111,GO:0005515,GO:0010314,GO:0032266,GO:0080025,GO:0005546,GO:0043325,GO:0070300,GO:0070273,GO:0034704,GO:1904878	intermediate filament cytoskeleton|protein binding|phosphatidylinositol-5-phosphate binding|phosphatidylinositol-3-phosphate binding|phosphatidylinositol-3,5-bisphosphate binding|phosphatidylinositol-4,5-bisphosphate binding|phosphatidylinositol-3,4-bisphosphate binding|phosphatidic acid binding|phosphatidylinositol-4-phosphate binding|calcium channel complex|negative regulation of calcium ion tr…
LARP4	1.01956694415177e-111	0.0650392156773101	0.33	0.466	3.7317169722899e-107	1	0.708	ENSG00000161813	113251	protein_coding	La ribonucleoprotein domain family member 4 [Source:HGNC Symbol;Acc:HGNC:24320]		GO:0003676,GO:0003723,GO:0005737,GO:0016020,GO:0006412,GO:0005829,GO:0005515,GO:0022627,GO:0045727,GO:0007010,GO:0022604,GO:0010494,GO:0008143,GO:0005844	nucleic acid binding|RNA binding|cytoplasm|membrane|translation|cytosol|protein binding|cytosolic small ribosomal subunit|positive regulation of translation|cytoskeleton organization|regulation of cell morphogenesis|cytoplasmic stress granule|poly(A) binding|polysome
AP1B1	1.2098530877264e-111	0.0583643471556591	0.261	0.394	4.42818328638741e-107	1	0.662	ENSG00000100280	162	protein_coding	adaptor related protein complex 1 subunit beta 1 [Source:HGNC Symbol;Acc:HGNC:554]		GO:0016020,GO:0006886,GO:0015031,GO:0016192,GO:0005794,GO:0030117,GO:0043231,GO:0005829,GO:0030131,GO:0030276,GO:0005515,GO:0031410,GO:0019886,GO:0032588,GO:0030665,GO:0000139,GO:0005765,GO:0050690,GO:0030659,GO:0019901,GO:0007368,GO:0007507	membrane|intracellular protein transport|protein transport|vesicle-mediated transport|Golgi apparatus|membrane coat|intracellular membrane-bounded organelle|cytosol|clathrin adaptor complex|clathrin binding|protein binding|cytoplasmic vesicle|antigen processing and presentation of exogenous peptide antigen via MHC class II|trans-Golgi network membrane|clathrin-coated vesicle membrane|Golgi membra…	path:hsa04142,path:hsa05170	Lysosome|Human immunodeficiency virus 1 infection
DDX46	1.39327640303969e-111	0.135018104714821	0.273	0.378	5.09953096276557e-107	1	0.722	ENSG00000145833	9879	protein_coding	DEAD-box helicase 46 [Source:HGNC Symbol;Acc:HGNC:18681]		GO:0003676,GO:0016607,GO:0005524,GO:0001650,GO:0005634,GO:0003723,GO:0006397,GO:0008380,GO:0016020,GO:0000166,GO:0016787,GO:0004386,GO:0003724,GO:0005654,GO:0000398,GO:0015030	nucleic acid binding|nuclear speck|ATP binding|fibrillar center|nucleus|RNA binding|mRNA processing|RNA splicing|membrane|nucleotide binding|hydrolase activity|helicase activity|RNA helicase activity|nucleoplasm|mRNA splicing, via spliceosome|Cajal body	path:hsa03040	Spliceosome
WDR20	3.23402701462699e-111	0.0563825693911548	0.24	0.368	1.18368622762362e-106	1	0.652	ENSG00000140153	91833	protein_coding	WD repeat domain 20 [Source:HGNC Symbol;Acc:HGNC:19667]		GO:0005515,GO:0005654,GO:0016579	protein binding|nucleoplasm|protein deubiquitination
IKBKB	3.51393551097962e-111	0.0209818677749658	0.3	0.445	1.28613553637365e-106	1	0.674	ENSG00000104365	3551	protein_coding	inhibitor of nuclear factor kappa B kinase subunit beta [Source:HGNC Symbol;Acc:HGNC:5960]		GO:0005634,GO:0005737,GO:0016020,GO:0000166,GO:0004672,GO:0004674,GO:0005524,GO:0016301,GO:0016740,GO:0006468,GO:0016310,GO:0005829,GO:0042803,GO:0005515,GO:0006954,GO:0045121,GO:0045893,GO:0045087,GO:0038095,GO:0042802,GO:0050852,GO:0045944,GO:0019901,GO:0002223,GO:0002479,GO:0070498,GO:0009615,GO:0071356,GO:0016032,GO:0043123,GO:0051092,GO:0018105,GO:0002756,GO:0007249,GO:0035666,GO:0046982,GO:…	nucleus|cytoplasm|membrane|nucleotide binding|protein kinase activity|protein serine/threonine kinase activity|ATP binding|kinase activity|transferase activity|protein phosphorylation|phosphorylation|cytosol|protein homodimerization activity|protein binding|inflammatory response|membrane raft|positive regulation of transcription, DNA-templated|innate immune response|Fc-epsilon receptor signaling …	path:hsa01523,path:hsa04010,path:hsa04014,path:hsa04062,path:hsa04064,path:hsa04068,path:hsa04150,path:hsa04151,path:hsa04210,path:hsa04380,path:hsa04620,path:hsa04621,path:hsa04622,path:hsa04623,path:hsa04625,path:hsa04657,path:hsa04658,path:hsa04659,path:hsa04660,path:hsa04662,path:hsa04668,path:hsa04722,path:hsa04910,path:hsa04920,path:hsa04930,path:hsa04931,path:hsa04932,path:hsa05120,path:hs…	Antifolate resistance|MAPK signaling pathway|Ras signaling pathway|Chemokine signaling pathway|NF-kappa B signaling pathway|FoxO signaling pathway|mTOR signaling pathway|PI3K-Akt signaling pathway|Apoptosis|Osteoclast differentiation|Toll-like receptor signaling pathway|NOD-like receptor signaling pathway|RIG-I-like receptor signaling pathway|Cytosolic DNA-sensing pathway|C-type lectin receptor s…
MBNL2	4.70255139524084e-111	0.319281215721084	0.6	0.609	1.7211808361721e-106	1	0.985	ENSG00000139793	10150	protein_coding	muscleblind like splicing regulator 2 [Source:HGNC Symbol;Acc:HGNC:16746]		GO:0003723,GO:0006397,GO:0008380,GO:0005634,GO:0005737,GO:0046872,GO:0005654,GO:0000381,GO:0043484	RNA binding|mRNA processing|RNA splicing|nucleus|cytoplasm|metal ion binding|nucleoplasm|regulation of alternative mRNA splicing, via spliceosome|regulation of RNA splicing
SYNCRIP	7.76394374020359e-111	0.0376030050801545	0.23	0.368	2.84168104835192e-106	1	0.625	ENSG00000135316	10492	protein_coding	synaptotagmin binding cytoplasmic RNA interacting protein [Source:HGNC Symbol;Acc:HGNC:16918]		GO:0003676,GO:0003723,GO:0006397,GO:0008380,GO:0005634,GO:0005737,GO:0016020,GO:0005783,GO:0043231,GO:0005515,GO:0005681,GO:0005654,GO:0000398,GO:0071013,GO:0003729,GO:0006417,GO:1990904,GO:0071346,GO:0016032,GO:0017148,GO:0006396,GO:0001649,GO:0048027,GO:0070934,GO:0070937,GO:0071204,GO:0097452,GO:0008143	nucleic acid binding|RNA binding|mRNA processing|RNA splicing|nucleus|cytoplasm|membrane|endoplasmic reticulum|intracellular membrane-bounded organelle|protein binding|spliceosomal complex|nucleoplasm|mRNA splicing, via spliceosome|catalytic step 2 spliceosome|mRNA binding|regulation of translation|ribonucleoprotein complex|cellular response to interferon-gamma|viral process|negative regulation o…
PPP2R2A	9.66894491948327e-111	0.0966346798428892	0.356	0.477	3.53893052998007e-106	1	0.746	ENSG00000221914	5520	protein_coding	protein phosphatase 2 regulatory subunit Balpha [Source:HGNC Symbol;Acc:HGNC:9304]		GO:0019888,GO:0000159,GO:0005515,GO:0043666,GO:0000278,GO:0005829,GO:0005654,GO:0004722,GO:0000086,GO:0006470,GO:0000184,GO:0007084,GO:0044877,GO:0048156,GO:0051721,GO:0043278,GO:0070262,GO:0045202,GO:0098978	protein phosphatase regulator activity|protein phosphatase type 2A complex|protein binding|regulation of phosphoprotein phosphatase activity|mitotic cell cycle|cytosol|nucleoplasm|protein serine/threonine phosphatase activity|G2/M transition of mitotic cell cycle|protein dephosphorylation|nuclear-transcribed mRNA catabolic process, nonsense-mediated decay|mitotic nuclear envelope reassembly|prote…	path:hsa03015,path:hsa04071,path:hsa04151,path:hsa04152,path:hsa04261,path:hsa04390,path:hsa04530,path:hsa04728,path:hsa05142,path:hsa05160,path:hsa05165	mRNA surveillance pathway|Sphingolipid signaling pathway|PI3K-Akt signaling pathway|AMPK signaling pathway|Adrenergic signaling in cardiomyocytes|Hippo signaling pathway|Tight junction|Dopaminergic synapse|Chagas disease (American trypanosomiasis)|Hepatitis C|Human papillomavirus infection
ICE1	1.17530198687722e-110	0.033102820452474	0.206	0.342	4.30172280216932e-106	1	0.602	ENSG00000164151	23379	protein_coding	interactor of little elongation complex ELL subunit 1 [Source:HGNC Symbol;Acc:HGNC:29154]		GO:0005634,GO:0005654,GO:0042803,GO:0016604,GO:0005515,GO:0042795,GO:0008023,GO:0031334,GO:0090316,GO:0015030,GO:0035327,GO:0045945,GO:0042796,GO:0035363	nucleus|nucleoplasm|protein homodimerization activity|nuclear body|protein binding|snRNA transcription by RNA polymerase II|transcription elongation factor complex|positive regulation of protein complex assembly|positive regulation of intracellular protein transport|Cajal body|transcriptionally active chromatin|positive regulation of transcription by RNA polymerase III|snRNA transcription by RNA …
LUC7L	1.33556499240698e-110	0.126295912892624	0.265	0.371	4.8883014287088e-106	1	0.714	ENSG00000007392	55692	protein_coding	LUC7 like [Source:HGNC Symbol;Acc:HGNC:6723]		GO:0003729,GO:0005515,GO:0042802,GO:0005685,GO:0006376,GO:0071004,GO:0050733,GO:0045843	mRNA binding|protein binding|identical protein binding|U1 snRNP|mRNA splice site selection|U2-type prespliceosome|RS domain binding|negative regulation of striated muscle tissue development
TGFBR2	1.4378400439888e-110	0.232850486971158	0.476	0.543	5.2626383450034e-106	1	0.877	ENSG00000163513	7048	protein_coding	transforming growth factor beta receptor 2 [Source:HGNC Symbol;Acc:HGNC:11773]		GO:0007179,GO:0010718,GO:0060412,GO:0003151,GO:0016020,GO:0016021,GO:0046872,GO:0000166,GO:0004672,GO:0004674,GO:0005524,GO:0016301,GO:0016740,GO:0006468,GO:0016310,GO:0005886,GO:0005515,GO:0006915,GO:0030154,GO:0045121,GO:0038023,GO:0004675,GO:0043235,GO:0007178,GO:0005829,GO:0005026,GO:0040008,GO:0007507,GO:0009897,GO:0046332,GO:0071363,GO:0001947,GO:0062009,GO:0001569,GO:0003148,GO:0034713,GO:…	transforming growth factor beta receptor signaling pathway|positive regulation of epithelial to mesenchymal transition|ventricular septum morphogenesis|outflow tract morphogenesis|membrane|integral component of membrane|metal ion binding|nucleotide binding|protein kinase activity|protein serine/threonine kinase activity|ATP binding|kinase activity|transferase activity|protein phosphorylation|phos…	path:hsa04010,path:hsa04060,path:hsa04068,path:hsa04144,path:hsa04218,path:hsa04350,path:hsa04380,path:hsa04390,path:hsa04520,path:hsa04659,path:hsa04926,path:hsa04933,path:hsa05142,path:hsa05166,path:hsa05200,path:hsa05202,path:hsa05210,path:hsa05212,path:hsa05220,path:hsa05225,path:hsa05226	MAPK signaling pathway|Cytokine-cytokine receptor interaction|FoxO signaling pathway|Endocytosis|Cellular senescence|TGF-beta signaling pathway|Osteoclast differentiation|Hippo signaling pathway|Adherens junction|Th17 cell differentiation|Relaxin signaling pathway|AGE-RAGE signaling pathway in diabetic complications|Chagas disease (American trypanosomiasis)|Human T-cell leukemia virus 1 infection…
PPP4R1	1.47400468669796e-110	0.163805038818458	0.286	0.367	5.39500455378321e-106	1	0.779	ENSG00000154845	9989	protein_coding	protein phosphatase 4 regulatory subunit 1 [Source:HGNC Symbol;Acc:HGNC:9320]		GO:0007165,GO:0004721,GO:0005515,GO:0050790,GO:0006470,GO:0019888,GO:0043666,GO:0004722,GO:0030289,GO:0006468	signal transduction|phosphoprotein phosphatase activity|protein binding|regulation of catalytic activity|protein dephosphorylation|protein phosphatase regulator activity|regulation of phosphoprotein phosphatase activity|protein serine/threonine phosphatase activity|protein phosphatase 4 complex|protein phosphorylation
NBPF14	1.52682191986483e-110	0.224358913750681	0.224	0.286	5.58832090889726e-106	1	0.783	ENSG00000270629	25832	protein_coding	NBPF member 14 [Source:HGNC Symbol;Acc:HGNC:25232]
RPRD1B	1.63227900413411e-110	0.0101815223177619	0.157	0.286	5.97430438303127e-106	1	0.549	ENSG00000101413	58490	protein_coding	regulation of nuclear pre-mRNA domain containing 1B [Source:HGNC Symbol;Acc:HGNC:16209]		GO:0005634,GO:0005813,GO:0005829,GO:0005654,GO:0005515,GO:0042802,GO:0045944,GO:0008284,GO:0042795,GO:0000993,GO:0016591,GO:0010564,GO:0031124,GO:0070940	nucleus|centrosome|cytosol|nucleoplasm|protein binding|identical protein binding|positive regulation of transcription by RNA polymerase II|positive regulation of cell population proliferation|snRNA transcription by RNA polymerase II|RNA polymerase II complex binding|RNA polymerase II, holoenzyme|regulation of cell cycle process|mRNA 3'-end processing|dephosphorylation of RNA polymerase II C-termi…
PCBP2	1.63782648772843e-110	0.073831020366834	0.254	0.378	5.99460872773482e-106	1	0.672	ENSG00000197111	5094	protein_coding	poly(rC) binding protein 2 [Source:HGNC Symbol;Acc:HGNC:8648]		GO:0003676,GO:0003723,GO:0005634,GO:0005737,GO:0016020,GO:0005829,GO:0005654,GO:0003677,GO:0005515,GO:0002376,GO:0045087,GO:0005925,GO:0051607,GO:0070062,GO:0031625,GO:0019899,GO:0075522,GO:0043161,GO:0032480,GO:0000398,GO:0016070,GO:0050687,GO:0016071,GO:0039694,GO:1990829,GO:0014069	nucleic acid binding|RNA binding|nucleus|cytoplasm|membrane|cytosol|nucleoplasm|DNA binding|protein binding|immune system process|innate immune response|focal adhesion|defense response to virus|extracellular exosome|ubiquitin protein ligase binding|enzyme binding|IRES-dependent viral translational initiation|proteasome-mediated ubiquitin-dependent protein catabolic process|negative regulation of …	path:hsa04216	Ferroptosis
RAB6A	2.44770056975356e-110	0.0175114529686504	0.304	0.462	8.95882885535499e-106	1	0.658	ENSG00000175582	5870	protein_coding	RAB6A, member RAS oncogene family [Source:HGNC Symbol;Acc:HGNC:9786]		GO:0016020,GO:0015031,GO:0005794,GO:0000166,GO:0003924,GO:0005525,GO:0005515,GO:0000139,GO:0005886,GO:0006886,GO:0016192,GO:0006891,GO:0005789,GO:0005829,GO:0070062,GO:0006890,GO:0032482,GO:0019904,GO:0016032,GO:0043312,GO:0042147,GO:0032588,GO:0031489,GO:0030667,GO:0031410,GO:0034067,GO:0019882,GO:0005802,GO:0018125,GO:0034498,GO:0072385,GO:0070381	membrane|protein transport|Golgi apparatus|nucleotide binding|GTPase activity|GTP binding|protein binding|Golgi membrane|plasma membrane|intracellular protein transport|vesicle-mediated transport|intra-Golgi vesicle-mediated transport|endoplasmic reticulum membrane|cytosol|extracellular exosome|retrograde vesicle-mediated transport, Golgi to endoplasmic reticulum|Rab protein signal transduction|p…
HBP1	2.59186638987903e-110	0.299604521102021	0.289	0.315	9.48649017359623e-106	1	0.917	ENSG00000105856	26959	protein_coding	HMG-box transcription factor 1 [Source:HGNC Symbol;Acc:HGNC:23200]	HMG	GO:0003723,GO:0005634,GO:0016607,GO:0005654,GO:0006355,GO:0003677,GO:0005515,GO:0016055,GO:0006357,GO:0000981,GO:0000790,GO:0007050	RNA binding|nucleus|nuclear speck|nucleoplasm|regulation of transcription, DNA-templated|DNA binding|protein binding|Wnt signaling pathway|regulation of transcription by RNA polymerase II|DNA-binding transcription factor activity, RNA polymerase II-specific|nuclear chromatin|cell cycle arrest
ARHGAP4	2.72177589370361e-110	0.00799550379282865	0.2	0.342	9.9619719485446e-106	1	0.585	ENSG00000089820	393	protein_coding	Rho GTPase activating protein 4 [Source:HGNC Symbol;Acc:HGNC:674]		GO:0007165,GO:0043547,GO:0005096,GO:0005515,GO:0005737,GO:0009967,GO:0005829,GO:0051056,GO:0007266,GO:0005070,GO:0007010,GO:0048365,GO:0030336,GO:0007399,GO:0010764,GO:0030517,GO:0005794,GO:0005874,GO:0030426	signal transduction|positive regulation of GTPase activity|GTPase activator activity|protein binding|cytoplasm|positive regulation of signal transduction|cytosol|regulation of small GTPase mediated signal transduction|Rho protein signal transduction|SH3/SH2 adaptor activity|cytoskeleton organization|Rac GTPase binding|negative regulation of cell migration|nervous system development|negative regul…
CELF2	2.84556256332243e-110	0.264037695569153	0.916	0.88	1.04150435380164e-105	1	1.041	ENSG00000048740	10659	protein_coding	CUGBP Elav-like family member 2 [Source:HGNC Symbol;Acc:HGNC:2550]		GO:0003676,GO:0003723,GO:0006397,GO:0005634,GO:0005737,GO:1990904,GO:0000381,GO:0003729,GO:0006396,GO:0006376,GO:0008016,GO:0036002	nucleic acid binding|RNA binding|mRNA processing|nucleus|cytoplasm|ribonucleoprotein complex|regulation of alternative mRNA splicing, via spliceosome|mRNA binding|RNA processing|mRNA splice site selection|regulation of heart contraction|pre-mRNA binding
ARHGEF7	3.58514676826633e-110	0.0278354690895133	0.368	0.528	1.31219956865316e-105	1	0.697	ENSG00000102606	8874	protein_coding	Rho guanine nucleotide exchange factor 7 [Source:HGNC Symbol;Acc:HGNC:15607]		GO:0005737,GO:0035556,GO:0005085,GO:0005089,GO:0035023,GO:0042995,GO:0005515,GO:0030054,GO:0005925,GO:0007399,GO:0043547,GO:0005829,GO:0030027,GO:0051056,GO:0005938,GO:0032991,GO:0043065,GO:0007186,GO:0001726,GO:0007165,GO:0030032,GO:0048041,GO:0048013,GO:0019901,GO:0042059,GO:0007030,GO:0043025,GO:0043005,GO:2000394,GO:1904424,GO:0010763,GO:0002244,GO:0032092,GO:0060124,GO:0000322,GO:0005886	cytoplasm|intracellular signal transduction|guanyl-nucleotide exchange factor activity|Rho guanyl-nucleotide exchange factor activity|regulation of Rho protein signal transduction|cell projection|protein binding|cell junction|focal adhesion|nervous system development|positive regulation of GTPase activity|cytosol|lamellipodium|regulation of small GTPase mediated signal transduction|cell cortex|pr…	path:hsa04810	Regulation of actin cytoskeleton
STT3B	4.39267479144776e-110	0.0208524681779997	0.286	0.439	1.60776290041779e-105	1	0.651	ENSG00000163527	201595	protein_coding	STT3 oligosaccharyltransferase complex catalytic subunit B [Source:HGNC Symbol;Acc:HGNC:30611]		GO:0016020,GO:0016021,GO:0046872,GO:0016740,GO:0005783,GO:0005789,GO:0016757,GO:0006486,GO:0005515,GO:0018279,GO:0004576,GO:0006986,GO:0032991,GO:0004579,GO:0008250,GO:0030433,GO:0006516,GO:0043686,GO:0043687,GO:0034998	membrane|integral component of membrane|metal ion binding|transferase activity|endoplasmic reticulum|endoplasmic reticulum membrane|transferase activity, transferring glycosyl groups|protein glycosylation|protein binding|protein N-linked glycosylation via asparagine|oligosaccharyl transferase activity|response to unfolded protein|protein-containing complex|dolichyl-diphosphooligosaccharide-protei…	path:hsa00510,path:hsa04141	N-Glycan biosynthesis|Protein processing in endoplasmic reticulum
EGFR	5.14917507331856e-110	0.53531700534706	0.323	0.19	1.88464956858532e-105	1	1.7	ENSG00000146648	1956	protein_coding	epidermal growth factor receptor [Source:HGNC Symbol;Acc:HGNC:3236]		GO:0016020,GO:0016021,GO:0000166,GO:0004672,GO:0005524,GO:0016301,GO:0016740,GO:0006468,GO:0016310,GO:0004713,GO:0004714,GO:0007169,GO:0018108,GO:0006898,GO:0008284,GO:1900087,GO:0051897,GO:0070374,GO:0090263,GO:0005634,GO:0005737,GO:0043066,GO:0005783,GO:0005789,GO:0005794,GO:0005886,GO:0005615,GO:0005515,GO:0007165,GO:0005576,GO:0000139,GO:0007275,GO:0004709,GO:0045121,GO:0009986,GO:0046718,GO:…	membrane|integral component of membrane|nucleotide binding|protein kinase activity|ATP binding|kinase activity|transferase activity|protein phosphorylation|phosphorylation|protein tyrosine kinase activity|transmembrane receptor protein tyrosine kinase activity|transmembrane receptor protein tyrosine kinase signaling pathway|peptidyl-tyrosine phosphorylation|receptor-mediated endocytosis|positive …	path:hsa01521,path:hsa01522,path:hsa04010,path:hsa04012,path:hsa04014,path:hsa04015,path:hsa04020,path:hsa04066,path:hsa04068,path:hsa04072,path:hsa04144,path:hsa04151,path:hsa04510,path:hsa04520,path:hsa04540,path:hsa04630,path:hsa04810,path:hsa04912,path:hsa04915,path:hsa04921,path:hsa04926,path:hsa04928,path:hsa04934,path:hsa05120,path:hsa05160,path:hsa05163,path:hsa05165,path:hsa05200,path:hs…	EGFR tyrosine kinase inhibitor resistance|Endocrine resistance|MAPK signaling pathway|ErbB signaling pathway|Ras signaling pathway|Rap1 signaling pathway|Calcium signaling pathway|HIF-1 signaling pathway|FoxO signaling pathway|Phospholipase D signaling pathway|Endocytosis|PI3K-Akt signaling pathway|Focal adhesion|Adherens junction|Gap junction|Jak-STAT signaling pathway|Regulation of actin cytosk…
UHRF2	5.77601875601412e-110	0.0348018363914567	0.212	0.34	2.11408062488873e-105	1	0.624	ENSG00000147854	115426	protein_coding	ubiquitin like with PHD and ring finger domains 2 [Source:HGNC Symbol;Acc:HGNC:12557]		GO:0005634,GO:0046872,GO:0016740,GO:0005654,GO:0016567,GO:0003677,GO:0005515,GO:0007049,GO:0061630,GO:0042393,GO:0071158,GO:0051726,GO:0005720,GO:0004842,GO:0010216,GO:0030154,GO:0051865	nucleus|metal ion binding|transferase activity|nucleoplasm|protein ubiquitination|DNA binding|protein binding|cell cycle|ubiquitin protein ligase activity|histone binding|positive regulation of cell cycle arrest|regulation of cell cycle|nuclear heterochromatin|ubiquitin-protein transferase activity|maintenance of DNA methylation|cell differentiation|protein autoubiquitination
ITM2B	6.8883321616534e-110	0.246291172872768	0.416	0.473	2.52119845448676e-105	1	0.879	ENSG00000136156	9445	protein_coding	integral membrane protein 2B [Source:HGNC Symbol;Acc:HGNC:6174]		GO:0016020,GO:0016021,GO:0005794,GO:0043231,GO:0005615,GO:0005886,GO:0005515,GO:0005576,GO:0000139,GO:0005768,GO:0070062,GO:0044267,GO:0010008,GO:0031301,GO:0030660,GO:0007399,GO:0001540,GO:0042985,GO:0005524	membrane|integral component of membrane|Golgi apparatus|intracellular membrane-bounded organelle|extracellular space|plasma membrane|protein binding|extracellular region|Golgi membrane|endosome|extracellular exosome|cellular protein metabolic process|endosome membrane|integral component of organelle membrane|Golgi-associated vesicle membrane|nervous system development|amyloid-beta binding|negativ…
KLF7	1.07822354606665e-109	0.379085640555483	0.67	0.64	3.94640600095854e-105	1	1.047	ENSG00000118263	8609	protein_coding	Kruppel like factor 7 [Source:HGNC Symbol;Acc:HGNC:6350]	zf-C2H2	GO:0003676,GO:0005634,GO:0046872,GO:0003677,GO:0003700,GO:0007409,GO:0007411,GO:0045893,GO:0048813,GO:0000981,GO:0006357,GO:0000122,GO:0000790,GO:0000978,GO:0001228,GO:0045944,GO:0003713,GO:0008270,GO:0042593,GO:0045604,GO:0061179,GO:1904178	nucleic acid binding|nucleus|metal ion binding|DNA binding|DNA-binding transcription factor activity|axonogenesis|axon guidance|positive regulation of transcription, DNA-templated|dendrite morphogenesis|DNA-binding transcription factor activity, RNA polymerase II-specific|regulation of transcription by RNA polymerase II|negative regulation of transcription by RNA polymerase II|nuclear chromatin|R…
POM121	1.14336185707939e-109	0.0258343453092811	0.199	0.332	4.18481873309628e-105	1	0.599	ENSG00000196313	9883	protein_coding	POM121 transmembrane nucleoporin [Source:HGNC Symbol;Acc:HGNC:19702]		GO:0051028,GO:0005634,GO:0016020,GO:0016021,GO:0015031,GO:0005654,GO:0005783,GO:0005789,GO:0031965,GO:0005515,GO:0005643,GO:0075733,GO:0043657,GO:0008139,GO:0017056,GO:0006110,GO:0006406,GO:0006409,GO:0006606,GO:0016032,GO:0016925,GO:0019083,GO:0060964,GO:1900034,GO:0005635	mRNA transport|nucleus|membrane|integral component of membrane|protein transport|nucleoplasm|endoplasmic reticulum|endoplasmic reticulum membrane|nuclear membrane|protein binding|nuclear pore|intracellular transport of virus|host cell|nuclear localization sequence binding|structural constituent of nuclear pore|regulation of glycolytic process|mRNA export from nucleus|tRNA export from nucleus|prot…	path:hsa03013	RNA transport
USP9X	1.14364837207212e-109	0.00864408559466279	0.442	0.618	4.18586740662116e-105	1	0.715	ENSG00000124486	8239	protein_coding	ubiquitin specific peptidase 9 X-linked [Source:HGNC Symbol;Acc:HGNC:12632]		GO:0005737,GO:0016020,GO:0016579,GO:0016787,GO:0051301,GO:0005829,GO:0042995,GO:0005515,GO:0008233,GO:0008234,GO:0006508,GO:0007049,GO:0048511,GO:0006511,GO:0036459,GO:0007059,GO:0016567,GO:0030426,GO:0050821,GO:0044267,GO:0004197,GO:0004843,GO:0030509,GO:1990380,GO:0006625,GO:0071108,GO:0007179,GO:0070410,GO:0042752,GO:0001764,GO:0007292,GO:0000122,GO:0048675,GO:1901537,GO:0071947,GO:0101005	cytoplasm|membrane|protein deubiquitination|hydrolase activity|cell division|cytosol|cell projection|protein binding|peptidase activity|cysteine-type peptidase activity|proteolysis|cell cycle|rhythmic process|ubiquitin-dependent protein catabolic process|thiol-dependent ubiquitinyl hydrolase activity|chromosome segregation|protein ubiquitination|growth cone|protein stabilization|cellular protein …
ZFP36L2	1.14901177487669e-109	0.299563991016876	0.355	0.398	4.20549799722617e-105	1	0.892	ENSG00000152518	678	protein_coding	ZFP36 ring finger protein like 2 [Source:HGNC Symbol;Acc:HGNC:1108]	Others	GO:0003723,GO:0005634,GO:0005737,GO:0046872,GO:0003677,GO:0007275,GO:0006357,GO:0005515,GO:0000981,GO:0061158,GO:1900153,GO:0071356,GO:0070371,GO:0045599,GO:0071560,GO:0030097,GO:0044344,GO:0035925,GO:0009611,GO:0071364,GO:0006402,GO:2000737,GO:0071385,GO:0043488,GO:0060216,GO:0033077,GO:0097011,GO:0000165,GO:0000288,GO:0035019,GO:0045577,GO:0048103,GO:1901991	RNA binding|nucleus|cytoplasm|metal ion binding|DNA binding|multicellular organism development|regulation of transcription by RNA polymerase II|protein binding|DNA-binding transcription factor activity, RNA polymerase II-specific|3'-UTR-mediated mRNA destabilization|positive regulation of nuclear-transcribed mRNA catabolic process, deadenylation-dependent decay|cellular response to tumor necrosis…	path:hsa04218	Cellular senescence
KDM5A	1.30146203641107e-109	0.0276132786391943	0.317	0.466	4.76348119946818e-105	1	0.68	ENSG00000073614	5927	protein_coding	lysine demethylase 5A [Source:HGNC Symbol;Acc:HGNC:9886]	ARID	GO:0005634,GO:0046872,GO:0016491,GO:0055114,GO:0008270,GO:0003677,GO:0006325,GO:0005515,GO:0048511,GO:0007275,GO:0051213,GO:0032922,GO:0003713,GO:0045893,GO:0005730,GO:0006338,GO:0032452,GO:0033169,GO:0035097,GO:0005654,GO:0042393,GO:0035064,GO:0003700,GO:0044212,GO:0003682,GO:0031490,GO:0034647,GO:0034648,GO:0000122,GO:0007283,GO:0008584,GO:0034720,GO:0034721,GO:0051090,GO:1901726,GO:0032993	nucleus|metal ion binding|oxidoreductase activity|oxidation-reduction process|zinc ion binding|DNA binding|chromatin organization|protein binding|rhythmic process|multicellular organism development|dioxygenase activity|circadian regulation of gene expression|transcription coactivator activity|positive regulation of transcription, DNA-templated|nucleolus|chromatin remodeling|histone demethylase ac…
ECPAS	2.17624185026039e-109	0.0846515525432392	0.354	0.493	7.96526279613805e-105	1	0.718	ENSG00000136813	23392	protein_coding	Ecm29 proteasome adaptor and scaffold [Source:HGNC Symbol;Acc:HGNC:29020]		GO:0005634,GO:0005737,GO:0016020,GO:0005783,GO:0005856,GO:0005515,GO:0000502,GO:0060090,GO:0031410,GO:0005813,GO:0005815,GO:0043248,GO:0005768,GO:0005769,GO:0005770,GO:0030433,GO:0070628,GO:0005793,GO:0030139,GO:0030134,GO:0005771	nucleus|cytoplasm|membrane|endoplasmic reticulum|cytoskeleton|protein binding|proteasome complex|molecular adaptor activity|cytoplasmic vesicle|centrosome|microtubule organizing center|proteasome assembly|endosome|early endosome|late endosome|ubiquitin-dependent ERAD pathway|proteasome binding|endoplasmic reticulum-Golgi intermediate compartment|endocytic vesicle|COPII-coated ER to Golgi transpor…
DCAF8	5.07109105268482e-109	0.136778669542372	0.19	0.279	1.85607003619317e-104	1	0.681	ENSG00000132716	50717	protein_coding	DDB1 and CUL4 associated factor 8 [Source:HGNC Symbol;Acc:HGNC:24891]		GO:0005634,GO:0005737,GO:0005829,GO:0005654,GO:0005739,GO:0016567,GO:0005515,GO:0043687,GO:0080008	nucleus|cytoplasm|cytosol|nucleoplasm|mitochondrion|protein ubiquitination|protein binding|post-translational protein modification|Cul4-RING E3 ubiquitin ligase complex
YWHAE	5.76385442022129e-109	0.0158499781076952	0.271	0.425	2.10962835634519e-104	1	0.638	ENSG00000108953	7531	protein_coding	tyrosine 3-monooxygenase/tryptophan 5-monooxygenase activation protein epsilon [Source:HGNC Symbol;Acc:HGNC:12851]		GO:0005739,GO:0003723,GO:0005634,GO:0005737,GO:0016020,GO:0019904,GO:0005515,GO:0042470,GO:0005925,GO:0042802,GO:0005829,GO:0045296,GO:0070062,GO:0016032,GO:1900034,GO:0000086,GO:0010389,GO:0097711,GO:0021762,GO:0046982,GO:0044325,GO:0019899,GO:0000165,GO:0061024,GO:1901016,GO:0035329,GO:0034504,GO:0035556,GO:0060306,GO:1900740,GO:0031625,GO:0042826,GO:0034605,GO:0086091,GO:0015459,GO:0097110,GO:…	mitochondrion|RNA binding|nucleus|cytoplasm|membrane|protein domain specific binding|protein binding|melanosome|focal adhesion|identical protein binding|cytosol|cadherin binding|extracellular exosome|viral process|regulation of cellular response to heat|G2/M transition of mitotic cell cycle|regulation of G2/M transition of mitotic cell cycle|ciliary basal body-plasma membrane docking|substantia n…	path:hsa04110,path:hsa04114,path:hsa04151,path:hsa04390,path:hsa04722,path:hsa05203	Cell cycle|Oocyte meiosis|PI3K-Akt signaling pathway|Hippo signaling pathway|Neurotrophin signaling pathway|Viral carcinogenesis
KCTD3	6.5300335679118e-109	0.406456810981165	0.291	0.251	2.3900575861914e-104	1	1.159	ENSG00000136636	51133	protein_coding	potassium channel tetramerization domain containing 3 [Source:HGNC Symbol;Acc:HGNC:21305]		GO:0016020,GO:0051260,GO:0005886,GO:0005515	membrane|protein homooligomerization|plasma membrane|protein binding
DDX24	9.01647100906781e-109	0.233143168031837	0.276	0.342	3.30011855402891e-104	1	0.807	ENSG00000089737	57062	protein_coding	DEAD-box helicase 24 [Source:HGNC Symbol;Acc:HGNC:13266]		GO:0003676,GO:0003723,GO:0016020,GO:0000166,GO:0005524,GO:0016787,GO:0004386,GO:0003724,GO:0005730,GO:0016070	nucleic acid binding|RNA binding|membrane|nucleotide binding|ATP binding|hydrolase activity|helicase activity|RNA helicase activity|nucleolus|RNA metabolic process
VPS36	9.04853403857417e-109	0.0329331777864188	0.213	0.343	3.31185394345853e-104	1	0.621	ENSG00000136100	51028	protein_coding	vacuolar protein sorting 36 homolog [Source:HGNC Symbol;Acc:HGNC:20312]		GO:0043130,GO:0000814,GO:0032266,GO:0032509,GO:0005634,GO:0005737,GO:0016020,GO:0015031,GO:0005829,GO:0005515,GO:0008289,GO:0031902,GO:0005768,GO:0070062,GO:0016197,GO:0016236,GO:0036258,GO:0005770,GO:0008022,GO:0043328,GO:0005764	ubiquitin binding|ESCRT II complex|phosphatidylinositol-3-phosphate binding|endosome transport via multivesicular body sorting pathway|nucleus|cytoplasm|membrane|protein transport|cytosol|protein binding|lipid binding|late endosome membrane|endosome|extracellular exosome|endosomal transport|macroautophagy|multivesicular body assembly|late endosome|protein C-terminus binding|protein transport to v…	path:hsa04144	Endocytosis
FHL1	1.27757896679028e-108	0.536196451707652	0.305	0.229	4.67606677634909e-104	1	1.332	ENSG00000022267	2273	protein_coding	four and a half LIM domains 1 [Source:HGNC Symbol;Acc:HGNC:3702]		GO:0005634,GO:0005737,GO:0046872,GO:0005829,GO:0005886,GO:0005515,GO:0007275,GO:0030154,GO:0005925,GO:0007517,GO:0003674,GO:0044325,GO:0030308,GO:1901016,GO:0009887,GO:0010972,GO:2000134,GO:0043268,GO:0003254	nucleus|cytoplasm|metal ion binding|cytosol|plasma membrane|protein binding|multicellular organism development|cell differentiation|focal adhesion|muscle organ development|molecular_function|ion channel binding|negative regulation of cell growth|regulation of potassium ion transmembrane transporter activity|animal organ morphogenesis|negative regulation of G2/M transition of mitotic cell cycle|ne…	path:hsa04630	Jak-STAT signaling pathway
ZNF644	1.82464129530863e-108	0.0642269785270841	0.487	0.635	6.67836960495911e-104	1	0.767	ENSG00000122482	84146	protein_coding	zinc finger protein 644 [Source:HGNC Symbol;Acc:HGNC:29222]		GO:0003676,GO:0005634,GO:0046872,GO:0003677,GO:0006357,GO:0003700,GO:0006355,GO:0000981	nucleic acid binding|nucleus|metal ion binding|DNA binding|regulation of transcription by RNA polymerase II|DNA-binding transcription factor activity|regulation of transcription, DNA-templated|DNA-binding transcription factor activity, RNA polymerase II-specific
PPP3R1	1.8995916830467e-108	0.273839234642126	0.525	0.602	6.95269551911921e-104	1	0.872	ENSG00000221823	5534	protein_coding	protein phosphatase 3 regulatory subunit B, alpha [Source:HGNC Symbol;Acc:HGNC:9317]		GO:0045944,GO:0005739,GO:0005737,GO:0016020,GO:0046872,GO:0005509,GO:0005829,GO:0005886,GO:0005515,GO:0006470,GO:0038095,GO:0005516,GO:0005654,GO:0042383,GO:0019904,GO:0019902,GO:1900740,GO:0007223,GO:0016018,GO:0033173,GO:0005955,GO:0004723	positive regulation of transcription by RNA polymerase II|mitochondrion|cytoplasm|membrane|metal ion binding|calcium ion binding|cytosol|plasma membrane|protein binding|protein dephosphorylation|Fc-epsilon receptor signaling pathway|calmodulin binding|nucleoplasm|sarcolemma|protein domain specific binding|phosphatase binding|positive regulation of protein insertion into mitochondrial membrane inv…	path:hsa04010,path:hsa04020,path:hsa04022,path:hsa04114,path:hsa04218,path:hsa04310,path:hsa04360,path:hsa04370,path:hsa04380,path:hsa04625,path:hsa04650,path:hsa04658,path:hsa04659,path:hsa04660,path:hsa04662,path:hsa04720,path:hsa04724,path:hsa04921,path:hsa04922,path:hsa04924,path:hsa05010,path:hsa05014,path:hsa05031,path:hsa05152,path:hsa05163,path:hsa05166,path:hsa05167,path:hsa05170	MAPK signaling pathway|Calcium signaling pathway|cGMP-PKG signaling pathway|Oocyte meiosis|Cellular senescence|Wnt signaling pathway|Axon guidance|VEGF signaling pathway|Osteoclast differentiation|C-type lectin receptor signaling pathway|Natural killer cell mediated cytotoxicity|Th1 and Th2 cell differentiation|Th17 cell differentiation|T cell receptor signaling pathway|B cell receptor signaling …
GOLPH3	3.2788780375529e-108	0.0269136301900136	0.222	0.354	1.20010215052474e-103	1	0.627	ENSG00000113384	64083	protein_coding	golgi phosphoprotein 3 [Source:HGNC Symbol;Acc:HGNC:15452]		GO:0016020,GO:0015031,GO:0005794,GO:0043231,GO:0005739,GO:0005829,GO:0005886,GO:0005515,GO:0008289,GO:0005768,GO:0007030,GO:0032580,GO:0005758,GO:0070273,GO:0005802,GO:0016477,GO:0008283,GO:0043001,GO:0019899,GO:0030032,GO:0010821,GO:0050714,GO:0031985,GO:0006890,GO:0032008,GO:0009101,GO:0009306,GO:0043066,GO:0050901,GO:0010467,GO:0060352,GO:0048194,GO:0090161,GO:0090164,GO:0045053	membrane|protein transport|Golgi apparatus|intracellular membrane-bounded organelle|mitochondrion|cytosol|plasma membrane|protein binding|lipid binding|endosome|Golgi organization|Golgi cisterna membrane|mitochondrial intermembrane space|phosphatidylinositol-4-phosphate binding|trans-Golgi network|cell migration|cell population proliferation|Golgi to plasma membrane protein transport|enzyme bindi…
BRWD1	3.68637933308417e-108	0.0282789953249509	0.34	0.491	1.34925169970214e-103	1	0.692	ENSG00000185658	54014	protein_coding	bromodomain and WD repeat domain containing 1 [Source:HGNC Symbol;Acc:HGNC:12760]		GO:0005634,GO:0005737,GO:0005730,GO:0005829,GO:0006357,GO:0005654,GO:0003674,GO:0007010,GO:0008360,GO:0038111,GO:0006325,GO:0005515,GO:0008286,GO:0005158	nucleus|cytoplasm|nucleolus|cytosol|regulation of transcription by RNA polymerase II|nucleoplasm|molecular_function|cytoskeleton organization|regulation of cell shape|interleukin-7-mediated signaling pathway|chromatin organization|protein binding|insulin receptor signaling pathway|insulin receptor binding
YTHDF3	4.79771384916594e-108	0.0245564824245225	0.274	0.427	1.75601124593323e-103	1	0.642	ENSG00000185728	253943	protein_coding	YTH N6-methyladenosine RNA binding protein 3 [Source:HGNC Symbol;Acc:HGNC:26465]		GO:0003723,GO:0005737,GO:0005829,GO:0005515,GO:0043022,GO:0045727,GO:0045948,GO:1990247,GO:0060339,GO:0061157	RNA binding|cytoplasm|cytosol|protein binding|ribosome binding|positive regulation of translation|positive regulation of translational initiation|N6-methyladenosine-containing RNA binding|negative regulation of type I interferon-mediated signaling pathway|mRNA destabilization
SYNRG	5.94609853875739e-108	0.0446830191106985	0.284	0.426	2.17633152617059e-103	1	0.667	ENSG00000275066	11276	protein_coding	synergin gamma [Source:HGNC Symbol;Acc:HGNC:557]		GO:0005737,GO:0016020,GO:0015031,GO:0005794,GO:0005515,GO:0006897,GO:0006886,GO:0030121,GO:0030130	cytoplasm|membrane|protein transport|Golgi apparatus|protein binding|endocytosis|intracellular protein transport|AP-1 adaptor complex|clathrin coat of trans-Golgi network vesicle
ARPC2	8.18641667194986e-108	0.0538779707080186	0.395	0.542	2.99631036610037e-103	1	0.729	ENSG00000163466	10109	protein_coding	actin related protein 2/3 complex subunit 2 [Source:HGNC Symbol;Acc:HGNC:705]		GO:0005634,GO:0005737,GO:0003779,GO:0015629,GO:0005856,GO:0042995,GO:0005515,GO:0030054,GO:0045202,GO:0030041,GO:0030833,GO:0034314,GO:0005885,GO:0005925,GO:0038096,GO:0005200,GO:0051015,GO:0005829,GO:0030027,GO:0070062,GO:0035861,GO:0043005,GO:0061024,GO:0048013,GO:0010592,GO:0070358,GO:0030838,GO:0005768,GO:0005886,GO:0031252,GO:0036195,GO:0098978	nucleus|cytoplasm|actin binding|actin cytoskeleton|cytoskeleton|cell projection|protein binding|cell junction|synapse|actin filament polymerization|regulation of actin filament polymerization|Arp2/3 complex-mediated actin nucleation|Arp2/3 protein complex|focal adhesion|Fc-gamma receptor signaling pathway involved in phagocytosis|structural constituent of cytoskeleton|actin filament binding|cytos…	path:hsa04144,path:hsa04666,path:hsa04810,path:hsa05100,path:hsa05130,path:hsa05131,path:hsa05132	Endocytosis|Fc gamma R-mediated phagocytosis|Regulation of actin cytoskeleton|Bacterial invasion of epithelial cells|Pathogenic Escherichia coli infection|Shigellosis|Salmonella infection
TBRG1	8.40527396213974e-108	0.0389243196903448	0.18	0.299	3.07641432288277e-103	1	0.602	ENSG00000154144	84897	protein_coding	transforming growth factor beta regulator 1 [Source:HGNC Symbol;Acc:HGNC:29551]		GO:0005634,GO:0008285,GO:0007049,GO:0005515,GO:0007050,GO:0006260,GO:0050821,GO:1990173	nucleus|negative regulation of cell population proliferation|cell cycle|protein binding|cell cycle arrest|DNA replication|protein stabilization|protein localization to nucleoplasm
WTAP	8.84335260517473e-108	0.0133827728522076	0.273	0.425	3.23675548702e-103	1	0.642	ENSG00000146457	9589	protein_coding	WT1 associated protein [Source:HGNC Symbol;Acc:HGNC:16846]		GO:0005634,GO:0006397,GO:0008380,GO:0005737,GO:0016607,GO:0005654,GO:0005515,GO:0007049,GO:0000381,GO:0007275,GO:0080009,GO:0031965,GO:0016070,GO:0036396	nucleus|mRNA processing|RNA splicing|cytoplasm|nuclear speck|nucleoplasm|protein binding|cell cycle|regulation of alternative mRNA splicing, via spliceosome|multicellular organism development|mRNA methylation|nuclear membrane|RNA metabolic process|RNA N6-methyladenosine methyltransferase complex
XRN1	9.3712574812693e-108	0.0910238315782881	0.439	0.567	3.42997395071938e-103	1	0.774	ENSG00000114127	54464	protein_coding	5'-3' exoribonuclease 1 [Source:HGNC Symbol;Acc:HGNC:30654]		GO:0003676,GO:0003723,GO:0005737,GO:0016020,GO:0005829,GO:0016787,GO:0003677,GO:0005886,GO:0004527,GO:0004518,GO:0005634,GO:0005515,GO:0000956,GO:0043488,GO:0008409,GO:0070034,GO:0071044,GO:0071028,GO:0090503,GO:0032211,GO:0016075,GO:0051880,GO:0004534,GO:0002151,GO:0017148,GO:0033574,GO:0071409,GO:1905795,GO:0000932,GO:0030425,GO:0043025,GO:0045202,GO:0090305	nucleic acid binding|RNA binding|cytoplasm|membrane|cytosol|hydrolase activity|DNA binding|plasma membrane|exonuclease activity|nuclease activity|nucleus|protein binding|nuclear-transcribed mRNA catabolic process|regulation of mRNA stability|5'-3' exonuclease activity|telomerase RNA binding|histone mRNA catabolic process|nuclear mRNA surveillance|RNA phosphodiester bond hydrolysis, exonucleolytic…	path:hsa03008,path:hsa03018	Ribosome biogenesis in eukaryotes|RNA degradation
FCGR2B	9.47842589201021e-108	0.351339627559461	0.313	0.301	3.46919866073466e-103	1	1.04	ENSG00000072694	2213	protein_coding	Fc fragment of IgG receptor IIb [Source:HGNC Symbol;Acc:HGNC:3618]		GO:1904646,GO:0050766,GO:0043031,GO:0005886,GO:0050859,GO:0009617,GO:0050765,GO:0016020,GO:0016021,GO:0005515,GO:0050776,GO:0016032,GO:0006955,GO:0007165,GO:0001540,GO:0005887,GO:0043197,GO:1901216,GO:0044877,GO:0019864,GO:0006898,GO:0046330,GO:0006911,GO:0009897,GO:0032693,GO:0019772,GO:0001811,GO:0001814,GO:0002266,GO:0002313,GO:0002316,GO:0002436,GO:0002605,GO:0002622,GO:0002638,GO:0002819,GO:…	cellular response to amyloid-beta|positive regulation of phagocytosis|negative regulation of macrophage activation|plasma membrane|negative regulation of B cell receptor signaling pathway|response to bacterium|negative regulation of phagocytosis|membrane|integral component of membrane|protein binding|regulation of immune response|viral process|immune response|signal transduction|amyloid-beta bind…	path:hsa04145,path:hsa04380,path:hsa04662,path:hsa04666,path:hsa05150,path:hsa05152,path:hsa05162	Phagosome|Osteoclast differentiation|B cell receptor signaling pathway|Fc gamma R-mediated phagocytosis|Staphylococcus aureus infection|Tuberculosis|Measles
NFIC	1.38157470491811e-107	0.181144085194207	0.321	0.401	5.05670157747079e-103	1	0.8	ENSG00000141905	4782	protein_coding	nuclear factor I C [Source:HGNC Symbol;Acc:HGNC:7786]	CTF/NFI	GO:0005634,GO:0006355,GO:0003677,GO:0003700,GO:0006260,GO:0005622,GO:0001650,GO:0000981,GO:0000122,GO:0045944,GO:0000790,GO:0000978,GO:0001228,GO:0006366,GO:0000987,GO:0003690,GO:0042475,GO:0045892	nucleus|regulation of transcription, DNA-templated|DNA binding|DNA-binding transcription factor activity|DNA replication|intracellular|fibrillar center|DNA-binding transcription factor activity, RNA polymerase II-specific|negative regulation of transcription by RNA polymerase II|positive regulation of transcription by RNA polymerase II|nuclear chromatin|RNA polymerase II proximal promoter sequenc…
COBLL1	2.03552368267863e-107	0.372178858970305	0.446	0.403	7.45022023097204e-103	1	1.107	ENSG00000082438	22837	protein_coding	cordon-bleu WH2 repeat protein like 1 [Source:HGNC Symbol;Acc:HGNC:23571]		GO:0003779,GO:0003785,GO:0045296,GO:0070062	actin binding|actin monomer binding|cadherin binding|extracellular exosome
AC004160.1	2.2950367428622e-107	0.603792046744741	0.293	0.144	8.40006398254995e-103	1	2.035	--	--	--	--	--	--	--	--	--
RLF	2.64806709370042e-107	0.0210334038622105	0.293	0.441	9.69219036965291e-103	1	0.664	ENSG00000117000	6018	protein_coding	rearranged L-myc fusion [Source:HGNC Symbol;Acc:HGNC:10025]	zf-C2H2	GO:0003676,GO:0005634,GO:0046872,GO:0003677,GO:0005515,GO:0045893,GO:0045944,GO:0006355,GO:0008270,GO:0051276,GO:0015074,GO:0044030,GO:0097692	nucleic acid binding|nucleus|metal ion binding|DNA binding|protein binding|positive regulation of transcription, DNA-templated|positive regulation of transcription by RNA polymerase II|regulation of transcription, DNA-templated|zinc ion binding|chromosome organization|DNA integration|regulation of DNA methylation|histone H3-K4 monomethylation
MTCH1	3.94561139738179e-107	0.020436568111819	0.209	0.338	1.44413322755571e-102	1	0.618	ENSG00000137409	23787	protein_coding	mitochondrial carrier 1 [Source:HGNC Symbol;Acc:HGNC:17586]		GO:0016020,GO:0016021,GO:0005743,GO:0005739,GO:0006915,GO:0005515,GO:0043065,GO:0009966,GO:0006919,GO:0045161	membrane|integral component of membrane|mitochondrial inner membrane|mitochondrion|apoptotic process|protein binding|positive regulation of apoptotic process|regulation of signal transduction|activation of cysteine-type endopeptidase activity involved in apoptotic process|neuronal ion channel clustering
FAM126B	4.55600820681892e-107	0.177816865476967	0.272	0.354	1.66754456377779e-102	1	0.768	ENSG00000155744	285172	protein_coding	family with sequence similarity 126 member B [Source:HGNC Symbol;Acc:HGNC:28593]		GO:0005737,GO:0016020,GO:0005829,GO:0005886,GO:0005515,GO:0046854,GO:0072659,GO:0005622	cytoplasm|membrane|cytosol|plasma membrane|protein binding|phosphatidylinositol phosphorylation|protein localization to plasma membrane|intracellular
SAFB2	4.5835726318667e-107	0.122831188520993	0.191	0.286	1.67763341898953e-102	1	0.668	ENSG00000130254	9667	protein_coding	scaffold attachment factor B2 [Source:HGNC Symbol;Acc:HGNC:21605]		GO:0003676,GO:0003723,GO:0005634,GO:0005737,GO:0043231,GO:0005654,GO:0006355,GO:0003677,GO:0005515,GO:0016604,GO:0050684,GO:0042802,GO:0043565,GO:0006357,GO:0070062,GO:0060008,GO:0060765	nucleic acid binding|RNA binding|nucleus|cytoplasm|intracellular membrane-bounded organelle|nucleoplasm|regulation of transcription, DNA-templated|DNA binding|protein binding|nuclear body|regulation of mRNA processing|identical protein binding|sequence-specific DNA binding|regulation of transcription by RNA polymerase II|extracellular exosome|Sertoli cell differentiation|regulation of androgen re…
UBR3	5.36515317454231e-107	0.0301425083408877	0.443	0.592	1.96369971341423e-102	1	0.748	ENSG00000144357	130507	protein_coding	ubiquitin protein ligase E3 component n-recognin 3 [Source:HGNC Symbol;Acc:HGNC:30467]		GO:0016020,GO:0016021,GO:0008270,GO:0046872,GO:0016740,GO:0016567,GO:0004842,GO:0061630,GO:0006511,GO:0007608,GO:0071596,GO:0005737,GO:0000151,GO:0009792,GO:0001967,GO:0001701,GO:0042048	membrane|integral component of membrane|zinc ion binding|metal ion binding|transferase activity|protein ubiquitination|ubiquitin-protein transferase activity|ubiquitin protein ligase activity|ubiquitin-dependent protein catabolic process|sensory perception of smell|ubiquitin-dependent protein catabolic process via the N-end rule pathway|cytoplasm|ubiquitin ligase complex|embryo development ending…
WASF2	5.81689495994146e-107	0.183082183802272	0.525	0.62	2.12904172428818e-102	1	0.847	ENSG00000158195	10163	protein_coding	WASP family member 2 [Source:HGNC Symbol;Acc:HGNC:12733]		GO:0005737,GO:0003779,GO:0030036,GO:0005856,GO:0042995,GO:0005515,GO:0038096,GO:0005829,GO:0045296,GO:0030027,GO:0070062,GO:0032991,GO:0016032,GO:0017124,GO:0015629,GO:0048010,GO:0010592,GO:0051018,GO:0007188,GO:0051497,GO:0031209,GO:0001525,GO:0001667,GO:0006897,GO:0016601,GO:0030032,GO:0030048,GO:0035855,GO:0072673,GO:0098974,GO:0001726,GO:0005769,GO:0005911,GO:0045202	cytoplasm|actin binding|actin cytoskeleton organization|cytoskeleton|cell projection|protein binding|Fc-gamma receptor signaling pathway involved in phagocytosis|cytosol|cadherin binding|lamellipodium|extracellular exosome|protein-containing complex|viral process|SH3 domain binding|actin cytoskeleton|vascular endothelial growth factor receptor signaling pathway|positive regulation of lamellipodiu…	path:hsa04520,path:hsa04666,path:hsa04810,path:hsa05100,path:hsa05131,path:hsa05132,path:hsa05231	Adherens junction|Fc gamma R-mediated phagocytosis|Regulation of actin cytoskeleton|Bacterial invasion of epithelial cells|Shigellosis|Salmonella infection|Choline metabolism in cancer
EBF1	7.50852169728815e-107	0.429294423912071	0.527	0.423	2.74819402642444e-102	1	1.246	ENSG00000164330	1879	protein_coding	EBF transcription factor 1 [Source:HGNC Symbol;Acc:HGNC:3126]	COE	GO:0005634,GO:0046872,GO:0046983,GO:0006355,GO:0003677,GO:0003700,GO:0005515,GO:0007275,GO:0001228,GO:0045944,GO:0000981,GO:0000790,GO:0070742	nucleus|metal ion binding|protein dimerization activity|regulation of transcription, DNA-templated|DNA binding|DNA-binding transcription factor activity|protein binding|multicellular organism development|DNA-binding transcription activator activity, RNA polymerase II-specific|positive regulation of transcription by RNA polymerase II|DNA-binding transcription factor activity, RNA polymerase II-spe…
IVNS1ABP	8.17785723904354e-107	0.133928191034347	0.354	0.472	2.99317752806233e-102	1	0.75	ENSG00000116679	10625	protein_coding	influenza virus NS1A binding protein [Source:HGNC Symbol;Acc:HGNC:16951]		GO:0008380,GO:0005634,GO:0005737,GO:0005829,GO:0005856,GO:0005654,GO:0005515,GO:0009615,GO:0016032,GO:0031397,GO:0006383,GO:0005681,GO:0005667,GO:2001243	RNA splicing|nucleus|cytoplasm|cytosol|cytoskeleton|nucleoplasm|protein binding|response to virus|viral process|negative regulation of protein ubiquitination|transcription by RNA polymerase III|spliceosomal complex|transcription factor complex|negative regulation of intrinsic apoptotic signaling pathway	path:hsa05164	Influenza A
ACSS3	1.13499847278865e-106	0.618429097773412	0.269	0.133	4.15420791025375e-102	1	2.023	ENSG00000111058	79611	protein_coding	acyl-CoA synthetase short chain family member 3 [Source:HGNC Symbol;Acc:HGNC:24723]		GO:0003824,GO:0000166,GO:0005524,GO:0005739,GO:0005759,GO:0016874,GO:0047760,GO:0046951,GO:0050218,GO:0003987	catalytic activity|nucleotide binding|ATP binding|mitochondrion|mitochondrial matrix|ligase activity|butyrate-CoA ligase activity|ketone body biosynthetic process|propionate-CoA ligase activity|acetate-CoA ligase activity	path:hsa00640	Propanoate metabolism
POGZ	1.24554307915474e-106	0.00923296676245156	0.321	0.472	4.55881222401427e-102	1	0.68	ENSG00000143442	23126	protein_coding	pogo transposable element derived with ZNF domain [Source:HGNC Symbol;Acc:HGNC:18801]		GO:0003676,GO:0005634,GO:0005737,GO:0046872,GO:0005829,GO:0005654,GO:0003677,GO:0051301,GO:0000790,GO:0005694,GO:0005515,GO:0007049,GO:0035097,GO:0010468,GO:0000979,GO:0051382,GO:0007064	nucleic acid binding|nucleus|cytoplasm|metal ion binding|cytosol|nucleoplasm|DNA binding|cell division|nuclear chromatin|chromosome|protein binding|cell cycle|histone methyltransferase complex|regulation of gene expression|RNA polymerase II core promoter sequence-specific DNA binding|kinetochore assembly|mitotic sister chromatid cohesion
SOS2	1.30400987243698e-106	0.118813114532215	0.391	0.504	4.77280653410661e-102	1	0.776	ENSG00000100485	6655	protein_coding	SOS Ras/Rho guanine nucleotide exchange factor 2 [Source:HGNC Symbol;Acc:HGNC:11188]		GO:0003677,GO:0007264,GO:0046982,GO:0000786,GO:0005085,GO:0005089,GO:0035023,GO:0005515,GO:0005829,GO:0051056,GO:0007186,GO:0043065,GO:0005622,GO:0051057	DNA binding|small GTPase mediated signal transduction|protein heterodimerization activity|nucleosome|guanyl-nucleotide exchange factor activity|Rho guanyl-nucleotide exchange factor activity|regulation of Rho protein signal transduction|protein binding|cytosol|regulation of small GTPase mediated signal transduction|G protein-coupled receptor signaling pathway|positive regulation of apoptotic proc…	path:hsa01521,path:hsa01522,path:hsa04010,path:hsa04012,path:hsa04014,path:hsa04062,path:hsa04068,path:hsa04072,path:hsa04150,path:hsa04151,path:hsa04510,path:hsa04540,path:hsa04630,path:hsa04650,path:hsa04660,path:hsa04662,path:hsa04664,path:hsa04714,path:hsa04722,path:hsa04810,path:hsa04910,path:hsa04912,path:hsa04915,path:hsa04917,path:hsa04926,path:hsa05034,path:hsa05160,path:hsa05163,path:hs…	EGFR tyrosine kinase inhibitor resistance|Endocrine resistance|MAPK signaling pathway|ErbB signaling pathway|Ras signaling pathway|Chemokine signaling pathway|FoxO signaling pathway|Phospholipase D signaling pathway|mTOR signaling pathway|PI3K-Akt signaling pathway|Focal adhesion|Gap junction|Jak-STAT signaling pathway|Natural killer cell mediated cytotoxicity|T cell receptor signaling pathway|B …
ORMDL1	1.75053044640419e-106	0.0920215561794896	0.217	0.318	6.40711648688398e-102	1	0.682	ENSG00000128699	94101	protein_coding	ORMDL sphingolipid biosynthesis regulator 1 [Source:HGNC Symbol;Acc:HGNC:16036]		GO:0016020,GO:0016021,GO:0005783,GO:0005789,GO:0006672,GO:0090155,GO:0090156,GO:1900060,GO:0035339	membrane|integral component of membrane|endoplasmic reticulum|endoplasmic reticulum membrane|ceramide metabolic process|negative regulation of sphingolipid biosynthetic process|cellular sphingolipid homeostasis|negative regulation of ceramide biosynthetic process|SPOTS complex
PARP14	1.89226410987883e-106	0.0535306316511299	0.328	0.494	6.9258758685675e-102	1	0.664	ENSG00000173193	54625	protein_coding	poly(ADP-ribose) polymerase family member 14 [Source:HGNC Symbol;Acc:HGNC:29232]		GO:0005634,GO:0005737,GO:0016020,GO:0016740,GO:0005829,GO:0016757,GO:0003950,GO:0002376,GO:0045087,GO:0005515,GO:0019899,GO:0010629,GO:0042532,GO:0042531,GO:1990404,GO:0060336,GO:0006471,GO:0140289,GO:1902216	nucleus|cytoplasm|membrane|transferase activity|cytosol|transferase activity, transferring glycosyl groups|NAD+ ADP-ribosyltransferase activity|immune system process|innate immune response|protein binding|enzyme binding|negative regulation of gene expression|negative regulation of tyrosine phosphorylation of STAT protein|positive regulation of tyrosine phosphorylation of STAT protein|protein ADP-…
RBM6	6.37100570733557e-106	0.143821269008939	0.592	0.707	2.33185179894189e-101	1	0.837	ENSG00000004534	10180	protein_coding	RNA binding motif protein 6 [Source:HGNC Symbol;Acc:HGNC:9903]		GO:0003676,GO:0003723,GO:0005634,GO:0005515,GO:0003677,GO:0006396	nucleic acid binding|RNA binding|nucleus|protein binding|DNA binding|RNA processing
SLC38A2	7.97044586013847e-106	0.317229072787359	0.329	0.346	2.91726288926928e-101	1	0.951	ENSG00000134294	54407	protein_coding	solute carrier family 38 member 2 [Source:HGNC Symbol;Acc:HGNC:13448]		GO:0016020,GO:0016021,GO:0015293,GO:0006811,GO:0005886,GO:0015171,GO:0015186,GO:0003333,GO:0006865,GO:0006868,GO:0007565,GO:0021987,GO:0031460,GO:0032328,GO:0034198,GO:0071260,GO:0005903,GO:0030424,GO:0030425,GO:0042383,GO:0043025,GO:0005515,GO:0006814,GO:0005887,GO:0014047	membrane|integral component of membrane|symporter activity|ion transport|plasma membrane|amino acid transmembrane transporter activity|L-glutamine transmembrane transporter activity|amino acid transmembrane transport|amino acid transport|glutamine transport|female pregnancy|cerebral cortex development|glycine betaine transport|alanine transport|cellular response to amino acid starvation|cellular …	path:hsa04724,path:hsa04727,path:hsa04974	Glutamatergic synapse|GABAergic synapse|Protein digestion and absorption
PRMT2	1.27831241940587e-105	0.0284146632949855	0.343	0.492	4.67875128626743e-101	1	0.697	ENSG00000160310	3275	protein_coding	protein arginine methyltransferase 2 [Source:HGNC Symbol;Acc:HGNC:5186]		GO:0005634,GO:0005737,GO:0016740,GO:0005829,GO:0005654,GO:0008168,GO:0032259,GO:0042803,GO:0005515,GO:0006479,GO:0003713,GO:0045893,GO:0005730,GO:0030331,GO:0042974,GO:0032088,GO:0043065,GO:0007165,GO:0045892,GO:0044877,GO:0016274,GO:0050681,GO:0042054,GO:0035246,GO:0042975,GO:0046966,GO:2000134,GO:0048588,GO:0060765,GO:0008469,GO:0033142,GO:0016571,GO:0034969	nucleus|cytoplasm|transferase activity|cytosol|nucleoplasm|methyltransferase activity|methylation|protein homodimerization activity|protein binding|protein methylation|transcription coactivator activity|positive regulation of transcription, DNA-templated|nucleolus|estrogen receptor binding|retinoic acid receptor binding|negative regulation of NF-kappaB transcription factor activity|positive regul…
SENP7	1.61390019786776e-105	0.0930269703107279	0.324	0.438	5.90703611421578e-101	1	0.74	ENSG00000138468	57337	protein_coding	SUMO specific peptidase 7 [Source:HGNC Symbol;Acc:HGNC:30402]		GO:0016787,GO:0005515,GO:0008233,GO:0008234,GO:0006508,GO:0005634,GO:0005737,GO:0016926,GO:0005622,GO:0070139	hydrolase activity|protein binding|peptidase activity|cysteine-type peptidase activity|proteolysis|nucleus|cytoplasm|protein desumoylation|intracellular|SUMO-specific endopeptidase activity
KDM6A	1.71962285871554e-105	0.0403016588315055	0.488	0.641	6.29399162518475e-101	1	0.761	ENSG00000147050	7403	protein_coding	lysine demethylase 6A [Source:HGNC Symbol;Acc:HGNC:12637]		GO:0005634,GO:0046872,GO:0016491,GO:0055114,GO:0006325,GO:0051213,GO:0043565,GO:0000790,GO:0000978,GO:0005654,GO:0031490,GO:0044666,GO:0003682,GO:0035097,GO:0071558,GO:0051568,GO:0006338,GO:0042802,GO:0001701,GO:0001843,GO:0003007,GO:0003016,GO:0007507,GO:0010468,GO:0010628,GO:0021915,GO:0032525,GO:0035264,GO:0048333,GO:0048568,GO:0048570,GO:0060070,GO:0071557,GO:0072358,GO:0005515	nucleus|metal ion binding|oxidoreductase activity|oxidation-reduction process|chromatin organization|dioxygenase activity|sequence-specific DNA binding|nuclear chromatin|RNA polymerase II proximal promoter sequence-specific DNA binding|nucleoplasm|chromatin DNA binding|MLL3/4 complex|chromatin binding|histone methyltransferase complex|histone demethylase activity (H3-K27 specific)|histone H3-K4 m…	path:hsa05202	Transcriptional misregulation in cancer
FOXO3	2.4188793509308e-105	0.391641176788083	0.793	0.758	8.85334031234181e-101	1	1.046	ENSG00000118689	2309	protein_coding	forkhead box O3 [Source:HGNC Symbol;Acc:HGNC:3821]	Fork head	GO:0043065,GO:0005737,GO:0030336,GO:0005634,GO:0016020,GO:0005654,GO:0006355,GO:0003677,GO:0003700,GO:0005739,GO:0005759,GO:0031490,GO:0005829,GO:0043565,GO:0005515,GO:0006915,GO:0005741,GO:0045893,GO:0000981,GO:0045944,GO:0000122,GO:0000790,GO:0008134,GO:0019901,GO:0010508,GO:0006417,GO:0032991,GO:0006357,GO:0008286,GO:0042593,GO:0034599,GO:0019221,GO:0006390,GO:0000978,GO:0001227,GO:0033209,GO:…	positive regulation of apoptotic process|cytoplasm|negative regulation of cell migration|nucleus|membrane|nucleoplasm|regulation of transcription, DNA-templated|DNA binding|DNA-binding transcription factor activity|mitochondrion|mitochondrial matrix|chromatin DNA binding|cytosol|sequence-specific DNA binding|protein binding|apoptotic process|mitochondrial outer membrane|positive regulation of tra…	path:hsa01521,path:hsa04062,path:hsa04068,path:hsa04137,path:hsa04151,path:hsa04152,path:hsa04211,path:hsa04213,path:hsa04218,path:hsa04722,path:hsa04917,path:hsa05213,path:hsa05223	EGFR tyrosine kinase inhibitor resistance|Chemokine signaling pathway|FoxO signaling pathway|Mitophagy - animal|PI3K-Akt signaling pathway|AMPK signaling pathway|Longevity regulating pathway|Longevity regulating pathway - multiple species|Cellular senescence|Neurotrophin signaling pathway|Prolactin signaling pathway|Endometrial cancer|Non-small cell lung cancer
ZC3H7A	2.61352465745299e-105	0.0237919748635594	0.222	0.357	9.56576159874367e-101	1	0.622	ENSG00000122299	29066	protein_coding	zinc finger CCCH-type containing 7A [Source:HGNC Symbol;Acc:HGNC:30959]		GO:0003723,GO:0005634,GO:0046872,GO:0035198,GO:0010608,GO:0035196,GO:0005515	RNA binding|nucleus|metal ion binding|miRNA binding|posttranscriptional regulation of gene expression|production of miRNAs involved in gene silencing by miRNA|protein binding
CIRBP	2.99245891892294e-105	0.173596810746643	0.222	0.295	1.09526988891499e-100	1	0.753	ENSG00000099622	1153	protein_coding	cold inducible RNA binding protein [Source:HGNC Symbol;Acc:HGNC:1982]		GO:0003676,GO:0003723,GO:0005634,GO:0005737,GO:0005730,GO:0005515,GO:0005654,GO:0045727,GO:0048026,GO:0005681,GO:1990904,GO:0010494,GO:0009411,GO:0003730,GO:0034063,GO:0030371,GO:0048255,GO:0009409,GO:0070181,GO:0017148	nucleic acid binding|RNA binding|nucleus|cytoplasm|nucleolus|protein binding|nucleoplasm|positive regulation of translation|positive regulation of mRNA splicing, via spliceosome|spliceosomal complex|ribonucleoprotein complex|cytoplasmic stress granule|response to UV|mRNA 3'-UTR binding|stress granule assembly|translation repressor activity|mRNA stabilization|response to cold|small ribosomal subun…
RNPC3	3.09584985501263e-105	0.0448007356731221	0.239	0.365	1.13311200543317e-100	1	0.655	ENSG00000185946	55599	protein_coding	RNA binding region (RNP1, RRM) containing 3 [Source:HGNC Symbol;Acc:HGNC:18666]		GO:0003676,GO:0003723,GO:0006397,GO:0008380,GO:0005634,GO:0005654,GO:0005681,GO:0000398,GO:0005689,GO:0097157,GO:0030626,GO:0005515	nucleic acid binding|RNA binding|mRNA processing|RNA splicing|nucleus|nucleoplasm|spliceosomal complex|mRNA splicing, via spliceosome|U12-type spliceosomal complex|pre-mRNA intronic binding|U12 snRNA binding|protein binding
KAT6A	3.5443884816478e-105	0.140067065230211	0.515	0.612	1.29728162816791e-100	1	0.842	ENSG00000083168	7994	protein_coding	lysine acetyltransferase 6A [Source:HGNC Symbol;Acc:HGNC:13013]		GO:0005634,GO:0046872,GO:0003713,GO:0006355,GO:0003677,GO:1903508,GO:0006334,GO:0000786,GO:0004402,GO:0016573,GO:0070776,GO:0043966,GO:0048513,GO:0016607,GO:0016740,GO:0005730,GO:0005829,GO:0008270,GO:0016746,GO:0006325,GO:0005515,GO:0045893,GO:0005654,GO:0042393,GO:0000790,GO:0045944,GO:0045892,GO:0016605,GO:0008134,GO:1901796,GO:0006323,GO:0090398,GO:0006473,GO:0000123,GO:0030099,GO:0016407	nucleus|metal ion binding|transcription coactivator activity|regulation of transcription, DNA-templated|DNA binding|positive regulation of nucleic acid-templated transcription|nucleosome assembly|nucleosome|histone acetyltransferase activity|histone acetylation|MOZ/MORF histone acetyltransferase complex|histone H3 acetylation|animal organ development|nuclear speck|transferase activity|nucleolus|c…	path:hsa04550	Signaling pathways regulating pluripotency of stem cells
ARIH1	5.08145413018922e-105	0.035133765910436	0.518	0.677	1.85986302619056e-100	1	0.765	ENSG00000166233	25820	protein_coding	ariadne RBR E3 ubiquitin protein ligase 1 [Source:HGNC Symbol;Acc:HGNC:689]		GO:0005634,GO:0005737,GO:0046872,GO:0016740,GO:0016567,GO:0008270,GO:0004842,GO:0005515,GO:0006511,GO:0000151,GO:0061630,GO:0005829,GO:0031625,GO:0032436,GO:0000209,GO:0031463,GO:0015030,GO:0031624,GO:0016604,GO:0019005,GO:0031462,GO:0031464,GO:0019787,GO:0097413	nucleus|cytoplasm|metal ion binding|transferase activity|protein ubiquitination|zinc ion binding|ubiquitin-protein transferase activity|protein binding|ubiquitin-dependent protein catabolic process|ubiquitin ligase complex|ubiquitin protein ligase activity|cytosol|ubiquitin protein ligase binding|positive regulation of proteasomal ubiquitin-dependent protein catabolic process|protein polyubiquiti…
PTPN18	6.19210281785423e-105	0.0824544274348059	0.183	0.279	2.26637155236283e-100	1	0.656	ENSG00000072135	26469	protein_coding	protein tyrosine phosphatase non-receptor type 18 [Source:HGNC Symbol;Acc:HGNC:9649]		GO:0005634,GO:0005737,GO:0016787,GO:0004721,GO:0006470,GO:0005515,GO:0004725,GO:0016311,GO:0035335,GO:0016791,GO:0005654,GO:0005829,GO:0038128,GO:0071345,GO:1901185,GO:0004726,GO:0001825	nucleus|cytoplasm|hydrolase activity|phosphoprotein phosphatase activity|protein dephosphorylation|protein binding|protein tyrosine phosphatase activity|dephosphorylation|peptidyl-tyrosine dephosphorylation|phosphatase activity|nucleoplasm|cytosol|ERBB2 signaling pathway|cellular response to cytokine stimulus|negative regulation of ERBB signaling pathway|non-membrane spanning protein tyrosine pho…
PLIN1	6.61338733816638e-105	0.534284316361072	0.297	0.177	2.42056589964228e-100	1	1.678	ENSG00000166819	5346	protein_coding	perilipin 1 [Source:HGNC Symbol;Acc:HGNC:9076]		GO:0005783,GO:0006629,GO:0008289,GO:0005811,GO:0016042,GO:0005829,GO:0016020,GO:0016021	endoplasmic reticulum|lipid metabolic process|lipid binding|lipid droplet|lipid catabolic process|cytosol|membrane|integral component of membrane	path:hsa03320,path:hsa04371,path:hsa04714,path:hsa04923	PPAR signaling pathway|Apelin signaling pathway|Thermogenesis|Regulation of lipolysis in adipocytes
MAFB	6.98519674265791e-105	0.115228452948559	0.22	0.318	2.55665185978022e-100	1	0.692	ENSG00000204103	9935	protein_coding	MAF bZIP transcription factor B [Source:HGNC Symbol;Acc:HGNC:6408]	TF_bZIP	GO:0005634,GO:0006355,GO:0003677,GO:0003700,GO:0005515,GO:0043565,GO:0000978,GO:0000981,GO:0000790,GO:0045671,GO:0008134,GO:0045647,GO:0001228,GO:0042803,GO:0046982,GO:1990837,GO:0006357,GO:0007379,GO:0007423,GO:0007585,GO:0021571,GO:0021572,GO:0021599,GO:0033077,GO:0035284,GO:0042472,GO:0045944,GO:0048538,GO:0005667	nucleus|regulation of transcription, DNA-templated|DNA binding|DNA-binding transcription factor activity|protein binding|sequence-specific DNA binding|RNA polymerase II proximal promoter sequence-specific DNA binding|DNA-binding transcription factor activity, RNA polymerase II-specific|nuclear chromatin|negative regulation of osteoclast differentiation|transcription factor binding|negative regula…	path:hsa04928	Parathyroid hormone synthesis, secretion and action
WBP1L	7.2677907464732e-105	0.157119750843626	0.306	0.405	2.66008409111666e-100	1	0.756	ENSG00000166272	54838	protein_coding	WW domain binding protein 1 like [Source:HGNC Symbol;Acc:HGNC:23510]		GO:0016020,GO:0016021,GO:0005515	membrane|integral component of membrane|protein binding
AHCTF1	8.19693619034851e-105	0.14248930579402	0.29	0.374	3.00016061502946e-100	1	0.775	ENSG00000153207	25909	protein_coding	AT-hook containing transcription factor 1 [Source:HGNC Symbol;Acc:HGNC:24618]		GO:0051028,GO:0005634,GO:0005737,GO:0015031,GO:0003677,GO:0031965,GO:0051301,GO:0005694,GO:0007049,GO:0005643,GO:0005654,GO:0006357,GO:0000775,GO:0000776,GO:0000777,GO:0000981,GO:0005829,GO:0070062,GO:0031080,GO:0000785,GO:0016363,GO:0005635,GO:0032465,GO:0051292,GO:0003700,GO:0006355	mRNA transport|nucleus|cytoplasm|protein transport|DNA binding|nuclear membrane|cell division|chromosome|cell cycle|nuclear pore|nucleoplasm|regulation of transcription by RNA polymerase II|chromosome, centromeric region|kinetochore|condensed chromosome kinetochore|DNA-binding transcription factor activity, RNA polymerase II-specific|cytosol|extracellular exosome|nuclear pore outer ring|chromatin…
NDUFA10	9.0453588150622e-105	0.0512232533472944	0.204	0.323	3.31069177990092e-100	1	0.632	ENSG00000130414	4705	protein_coding	NADH:ubiquinone oxidoreductase subunit A10 [Source:HGNC Symbol;Acc:HGNC:7684]		GO:0055114,GO:0005739,GO:0005759,GO:0005747,GO:0008137,GO:0006120,GO:0070469,GO:0005737,GO:0032981,GO:0005743	oxidation-reduction process|mitochondrion|mitochondrial matrix|mitochondrial respiratory chain complex I|NADH dehydrogenase (ubiquinone) activity|mitochondrial electron transport, NADH to ubiquinone|respirasome|cytoplasm|mitochondrial respiratory chain complex I assembly|mitochondrial inner membrane	path:hsa00190,path:hsa04714,path:hsa04723,path:hsa04932,path:hsa05010,path:hsa05012,path:hsa05016	Oxidative phosphorylation|Thermogenesis|Retrograde endocannabinoid signaling|Non-alcoholic fatty liver disease (NAFLD)|Alzheimer disease|Parkinson disease|Huntington disease
HERC2	1.49600014554981e-104	0.122853052519924	0.299	0.401	5.47551013272685e-100	1	0.746	ENSG00000128731	8924	protein_coding	HECT and RLD domain containing E3 ubiquitin protein ligase 2 [Source:HGNC Symbol;Acc:HGNC:4868]		GO:0005634,GO:0005737,GO:0016020,GO:0006886,GO:0008270,GO:0046872,GO:0016740,GO:0016567,GO:0004842,GO:0005856,GO:0005515,GO:0006281,GO:0006974,GO:0005085,GO:0005654,GO:0005814,GO:0031625,GO:0006303,GO:0032183,GO:0007283,GO:0043161	nucleus|cytoplasm|membrane|intracellular protein transport|zinc ion binding|metal ion binding|transferase activity|protein ubiquitination|ubiquitin-protein transferase activity|cytoskeleton|protein binding|DNA repair|cellular response to DNA damage stimulus|guanyl-nucleotide exchange factor activity|nucleoplasm|centriole|ubiquitin protein ligase binding|double-strand break repair via nonhomologou…	path:hsa04120	Ubiquitin mediated proteolysis
CDC37	1.56021201471011e-104	0.0331946636178219	0.159	0.282	5.71053199504047e-100	1	0.564	ENSG00000105401	11140	protein_coding	cell division cycle 37 [Source:HGNC Symbol;Acc:HGNC:1735]		GO:0005737,GO:0005829,GO:0051301,GO:0005515,GO:0019887,GO:0019900,GO:0019901,GO:0051879,GO:0010608,GO:0045859,GO:0098779,GO:1990565,GO:0051082,GO:0070062,GO:0038128,GO:0006457,GO:0051087,GO:0000079,GO:0097110,GO:0031072,GO:0006605,GO:0050821,GO:0060334,GO:0060338,GO:0101031	cytoplasm|cytosol|cell division|protein binding|protein kinase regulator activity|kinase binding|protein kinase binding|Hsp90 protein binding|posttranscriptional regulation of gene expression|regulation of protein kinase activity|positive regulation of mitophagy in response to mitochondrial depolarization|HSP90-CDC37 chaperone complex|unfolded protein binding|extracellular exosome|ERBB2 signaling…	path:hsa04151	PI3K-Akt signaling pathway
TPT1	2.1118586828713e-104	0.285511129740697	0.33	0.355	7.72961396517725e-100	1	0.93	ENSG00000133112	7178	protein_coding	tumor protein, translationally-controlled 1 [Source:HGNC Symbol;Acc:HGNC:12022]		GO:0003723,GO:0005737,GO:0043066,GO:0005829,GO:0005515,GO:0006816,GO:0005509,GO:0000922,GO:0070062,GO:0009615,GO:0042981,GO:0005615,GO:0005634,GO:0005881,GO:0006874,GO:1902230,GO:0005771	RNA binding|cytoplasm|negative regulation of apoptotic process|cytosol|protein binding|calcium ion transport|calcium ion binding|spindle pole|extracellular exosome|response to virus|regulation of apoptotic process|extracellular space|nucleus|cytoplasmic microtubule|cellular calcium ion homeostasis|negative regulation of intrinsic apoptotic signaling pathway in response to DNA damage|multivesicula…
STAU1	2.1814755308596e-104	0.012718450550791	0.214	0.351	7.98441859049923e-100	1	0.61	ENSG00000124214	6780	protein_coding	staufen double-stranded RNA binding protein 1 [Source:HGNC Symbol;Acc:HGNC:11370]		GO:0003723,GO:0005829,GO:0005737,GO:0016020,GO:0005783,GO:0005886,GO:0005515,GO:0070062,GO:0016032,GO:0005875,GO:0045070,GO:0036464,GO:0005791,GO:0003725,GO:0046726,GO:0010494,GO:0030425,GO:0044297,GO:0008157,GO:0034599,GO:0050804,GO:0099010,GO:1900273,GO:0043005,GO:0043025,GO:0098978	RNA binding|cytosol|cytoplasm|membrane|endoplasmic reticulum|plasma membrane|protein binding|extracellular exosome|viral process|microtubule associated complex|positive regulation of viral genome replication|cytoplasmic ribonucleoprotein granule|rough endoplasmic reticulum|double-stranded RNA binding|positive regulation by virus of viral protein levels in host cell|cytoplasmic stress granule|dend…
CHD6	2.18682485419347e-104	0.000679757628468836	0.28	0.427	8.00399764883354e-100	1	0.656	ENSG00000124177	84181	protein_coding	chromodomain helicase DNA binding protein 6 [Source:HGNC Symbol;Acc:HGNC:19057]		GO:0005634,GO:0000166,GO:0005524,GO:0016787,GO:0003677,GO:0006325,GO:0032508,GO:0003678,GO:0004386,GO:0005654,GO:0016817,GO:0016032,GO:0008094,GO:0036091,GO:0001221,GO:0005515	nucleus|nucleotide binding|ATP binding|hydrolase activity|DNA binding|chromatin organization|DNA duplex unwinding|DNA helicase activity|helicase activity|nucleoplasm|hydrolase activity, acting on acid anhydrides|viral process|DNA-dependent ATPase activity|positive regulation of transcription from RNA polymerase II promoter in response to oxidative stress|transcription cofactor binding|protein bin…
ARIH2	2.77413980387573e-104	0.0193869344748557	0.192	0.319	1.01536290961656e-99	1	0.602	ENSG00000177479	10425	protein_coding	ariadne RBR E3 ubiquitin protein ligase 2 [Source:HGNC Symbol;Acc:HGNC:690]		GO:0005654,GO:0005634,GO:0005737,GO:0046872,GO:0016740,GO:0016567,GO:0004842,GO:0005515,GO:0006511,GO:0000151,GO:0070936,GO:0061630,GO:0032436,GO:0007275,GO:0000209,GO:0070534,GO:0008270,GO:1903955,GO:0031624,GO:0031466,GO:0048588,GO:0071425	nucleoplasm|nucleus|cytoplasm|metal ion binding|transferase activity|protein ubiquitination|ubiquitin-protein transferase activity|protein binding|ubiquitin-dependent protein catabolic process|ubiquitin ligase complex|protein K48-linked ubiquitination|ubiquitin protein ligase activity|positive regulation of proteasomal ubiquitin-dependent protein catabolic process|multicellular organism developme…
PTPN13	3.14540739866666e-104	0.581856286647769	0.259	0.133	1.15125056198598e-99	1	1.947	ENSG00000163629	5783	protein_coding	protein tyrosine phosphatase non-receptor type 13 [Source:HGNC Symbol;Acc:HGNC:9646]		GO:0005634,GO:0005737,GO:0016787,GO:0005886,GO:0004721,GO:0006470,GO:0005856,GO:0042995,GO:0005515,GO:0004725,GO:0016311,GO:0016791,GO:0005654,GO:0030027,GO:0070062,GO:0035335,GO:0001933,GO:0006661,GO:0014066,GO:0071345,GO:0036312,GO:0043005,GO:0044297	nucleus|cytoplasm|hydrolase activity|plasma membrane|phosphoprotein phosphatase activity|protein dephosphorylation|cytoskeleton|cell projection|protein binding|protein tyrosine phosphatase activity|dephosphorylation|phosphatase activity|nucleoplasm|lamellipodium|extracellular exosome|peptidyl-tyrosine dephosphorylation|negative regulation of protein phosphorylation|phosphatidylinositol biosynthet…	path:hsa04210	Apoptosis
UBE2D3	3.3071585305596e-104	0.0938834072293	0.514	0.651	1.21045309377012e-99	1	0.79	ENSG00000109332	7323	protein_coding	ubiquitin conjugating enzyme E2 D3 [Source:HGNC Symbol;Acc:HGNC:12476]		GO:0016020,GO:0000166,GO:0005524,GO:0016740,GO:0016567,GO:0005886,GO:0005515,GO:0004842,GO:0006281,GO:0006974,GO:0006915,GO:0005768,GO:0031625,GO:0061631,GO:0006511,GO:0000151,GO:0070936,GO:0005654,GO:0005829,GO:0070062,GO:0010008,GO:0006625,GO:0002756,GO:0035666,GO:0030509,GO:0006464,GO:0043161,GO:0070979,GO:1903955,GO:0000209,GO:0006513,GO:0051865,GO:0000122	membrane|nucleotide binding|ATP binding|transferase activity|protein ubiquitination|plasma membrane|protein binding|ubiquitin-protein transferase activity|DNA repair|cellular response to DNA damage stimulus|apoptotic process|endosome|ubiquitin protein ligase binding|ubiquitin conjugating enzyme activity|ubiquitin-dependent protein catabolic process|ubiquitin ligase complex|protein K48-linked ubiq…	path:hsa04120,path:hsa04141	Ubiquitin mediated proteolysis|Protein processing in endoplasmic reticulum
SRSF3	3.31659456533424e-104	0.337695713224157	0.263	0.259	1.21390677685799e-99	1	1.015	ENSG00000112081	6428	protein_coding	serine and arginine rich splicing factor 3 [Source:HGNC Symbol;Acc:HGNC:10785]		GO:0003676,GO:0003723,GO:0006397,GO:0008380,GO:0051028,GO:0005634,GO:0005737,GO:0016607,GO:0005515,GO:0006406,GO:0000381,GO:0005654,GO:0043274,GO:1990825,GO:1990830,GO:0006405,GO:0031124,GO:0000398,GO:0045292,GO:0048024	nucleic acid binding|RNA binding|mRNA processing|RNA splicing|mRNA transport|nucleus|cytoplasm|nuclear speck|protein binding|mRNA export from nucleus|regulation of alternative mRNA splicing, via spliceosome|nucleoplasm|phospholipase binding|sequence-specific mRNA binding|cellular response to leukemia inhibitory factor|RNA export from nucleus|mRNA 3'-end processing|mRNA splicing, via spliceosome|m…	path:hsa03040,path:hsa05168	Spliceosome|Herpes simplex infection
ST6GAL1	3.54152044024597e-104	0.488087369111007	0.545	0.449	1.29623189633443e-99	1	1.214	ENSG00000073849	6480	protein_coding	ST6 beta-galactoside alpha-2,6-sialyltransferase 1 [Source:HGNC Symbol;Acc:HGNC:10860]		GO:0016020,GO:0016021,GO:0016740,GO:0008373,GO:0016757,GO:0006486,GO:0005794,GO:0042803,GO:0005576,GO:0000139,GO:0018279,GO:0032580,GO:0005515,GO:0016266,GO:0006959,GO:0003835,GO:0006054,GO:0097503	membrane|integral component of membrane|transferase activity|sialyltransferase activity|transferase activity, transferring glycosyl groups|protein glycosylation|Golgi apparatus|protein homodimerization activity|extracellular region|Golgi membrane|protein N-linked glycosylation via asparagine|Golgi cisterna membrane|protein binding|O-glycan processing|humoral immune response|beta-galactoside alpha…	path:hsa00510,path:hsa00514	N-Glycan biosynthesis|Other types of O-glycan biosynthesis
TMEM259	4.00101139777993e-104	0.126804440675628	0.187	0.28	1.46441018170143e-99	1	0.668	ENSG00000182087	91304	protein_coding	transmembrane protein 259 [Source:HGNC Symbol;Acc:HGNC:17039]		GO:0016020,GO:0016021,GO:0005783,GO:0005789,GO:0034976,GO:1901215,GO:1904294	membrane|integral component of membrane|endoplasmic reticulum|endoplasmic reticulum membrane|response to endoplasmic reticulum stress|negative regulation of neuron death|positive regulation of ERAD pathway
RHOBTB3	5.01859493001643e-104	0.355458059374889	0.337	0.312	1.83685593033531e-99	1	1.08	ENSG00000164292	22836	protein_coding	Rho related BTB domain containing 3 [Source:HGNC Symbol;Acc:HGNC:18757]		GO:0016192,GO:0003924,GO:0005525,GO:0016887,GO:0017137,GO:0005829,GO:0000166,GO:0005524,GO:0016787,GO:0005794,GO:0005515,GO:0005737,GO:0008045,GO:0005886,GO:0070062,GO:0019901,GO:0005938,GO:0042147,GO:0007266,GO:0008360,GO:0030036,GO:0032588,GO:0007015,GO:0032956,GO:0043652,GO:0007163,GO:0042995,GO:0008584	vesicle-mediated transport|GTPase activity|GTP binding|ATPase activity|Rab GTPase binding|cytosol|nucleotide binding|ATP binding|hydrolase activity|Golgi apparatus|protein binding|cytoplasm|motor neuron axon guidance|plasma membrane|extracellular exosome|protein kinase binding|cell cortex|retrograde transport, endosome to Golgi|Rho protein signal transduction|regulation of cell shape|actin cytosk…
ZFP36	5.28294356842968e-104	0.427286193335053	0.527	0.473	1.93361017548095e-99	1	1.114	ENSG00000128016	7538	protein_coding	ZFP36 ring finger protein [Source:HGNC Symbol;Acc:HGNC:12862]		GO:0005737,GO:0003723,GO:0051028,GO:0005634,GO:0046872,GO:0003677,GO:0005515,GO:0031047,GO:0003729,GO:0000288,GO:0000932,GO:0000122,GO:0005829,GO:0019901,GO:0071222,GO:0061158,GO:0043488,GO:0060213,GO:1900153,GO:0030014,GO:2000637,GO:0071356,GO:1990904,GO:0010494,GO:0038066,GO:0000165,GO:0019899,GO:0044344,GO:0071889,GO:0042594,GO:0035925,GO:0009611,GO:0045600,GO:0070063,GO:0071364,GO:0032897,GO:…	cytoplasm|RNA binding|mRNA transport|nucleus|metal ion binding|DNA binding|protein binding|gene silencing by RNA|mRNA binding|nuclear-transcribed mRNA catabolic process, deadenylation-dependent decay|P-body|negative regulation of transcription by RNA polymerase II|cytosol|protein kinase binding|cellular response to lipopolysaccharide|3'-UTR-mediated mRNA destabilization|regulation of mRNA stabili…	path:hsa05166,path:hsa05167	Human T-cell leukemia virus 1 infection|Kaposi sarcoma-associated herpesvirus infection
PCF11	9.32935229357663e-104	0.151772071938417	0.282	0.372	3.41463623297198e-99	1	0.758	ENSG00000165494	51585	protein_coding	PCF11 cleavage and polyadenylation factor subunit [Source:HGNC Symbol;Acc:HGNC:30097]		GO:0006397,GO:0005634,GO:0005654,GO:0005739,GO:0005737,GO:0006369,GO:0006378,GO:0003729,GO:0005849,GO:0031124,GO:0000398,GO:0006379,GO:0000993	mRNA processing|nucleus|nucleoplasm|mitochondrion|cytoplasm|termination of RNA polymerase II transcription|mRNA polyadenylation|mRNA binding|mRNA cleavage factor complex|mRNA 3'-end processing|mRNA splicing, via spliceosome|mRNA cleavage|RNA polymerase II complex binding	path:hsa03015	mRNA surveillance pathway
UBR2	1.20996246928556e-103	0.0109874189838479	0.351	0.505	4.42858363383208e-99	1	0.695	ENSG00000024048	23304	protein_coding	ubiquitin protein ligase E3 component n-recognin 2 [Source:HGNC Symbol;Acc:HGNC:21289]		GO:0005634,GO:0008270,GO:0046872,GO:0016740,GO:0016567,GO:0005515,GO:0061630,GO:0007283,GO:0030163,GO:0071596,GO:0005737,GO:0000151,GO:0005829,GO:0007131,GO:0000209,GO:0010529,GO:0032007,GO:0006342,GO:0033522,GO:0070728,GO:0071233,GO:0007140,GO:0006511,GO:0007141,GO:0000785	nucleus|zinc ion binding|metal ion binding|transferase activity|protein ubiquitination|protein binding|ubiquitin protein ligase activity|spermatogenesis|protein catabolic process|ubiquitin-dependent protein catabolic process via the N-end rule pathway|cytoplasm|ubiquitin ligase complex|cytosol|reciprocal meiotic recombination|protein polyubiquitination|negative regulation of transposition|negativ…
RCOR3	1.52824744553289e-103	0.103401942078041	0.281	0.381	5.59353847539494e-99	1	0.738	ENSG00000117625	55758	protein_coding	REST corepressor 3 [Source:HGNC Symbol;Acc:HGNC:25594]	MYB	GO:0005634,GO:0003677,GO:0005515,GO:1903507,GO:0006355,GO:0006357,GO:0003700,GO:0000981,GO:0008134,GO:0003714,GO:0005667,GO:0044212,GO:0017053	nucleus|DNA binding|protein binding|negative regulation of nucleic acid-templated transcription|regulation of transcription, DNA-templated|regulation of transcription by RNA polymerase II|DNA-binding transcription factor activity|DNA-binding transcription factor activity, RNA polymerase II-specific|transcription factor binding|transcription corepressor activity|transcription factor complex|transc…
TNRC6A	1.60446566684589e-103	0.0314470381989105	0.437	0.588	5.87250478722264e-99	1	0.743	ENSG00000090905	27327	protein_coding	trinucleotide repeat containing adaptor 6A [Source:HGNC Symbol;Acc:HGNC:11969]		GO:0035195,GO:0003676,GO:0003723,GO:0005737,GO:0005794,GO:0043231,GO:0005654,GO:0005515,GO:0035278,GO:0031047,GO:0000932,GO:0016442,GO:0005829,GO:0006417,GO:0060964,GO:0045652,GO:0007223,GO:0060213,GO:0010629,GO:0010628,GO:0035194,GO:0009267	gene silencing by miRNA|nucleic acid binding|RNA binding|cytoplasm|Golgi apparatus|intracellular membrane-bounded organelle|nucleoplasm|protein binding|miRNA mediated inhibition of translation|gene silencing by RNA|P-body|RISC complex|cytosol|regulation of translation|regulation of gene silencing by miRNA|regulation of megakaryocyte differentiation|Wnt signaling pathway, calcium modulating pathwa…
HECA	1.60699535681513e-103	0.303199170232722	0.264	0.284	5.88176370547906e-99	1	0.93	ENSG00000112406	51696	protein_coding	hdc homolog, cell cycle regulator [Source:HGNC Symbol;Acc:HGNC:21041]		GO:0016020,GO:0007275,GO:0003674,GO:0005634,GO:0005737,GO:0045930,GO:0030323	membrane|multicellular organism development|molecular_function|nucleus|cytoplasm|negative regulation of mitotic cell cycle|respiratory tube development
GATAD2B	1.74853351090884e-103	0.107119389435973	0.346	0.46	6.39980750327745e-99	1	0.752	ENSG00000143614	57459	protein_coding	GATA zinc finger domain containing 2B [Source:HGNC Symbol;Acc:HGNC:30778]	zf-GATA	GO:0000122,GO:0005634,GO:0016607,GO:0008270,GO:0046872,GO:0005654,GO:0006355,GO:0000790,GO:0043565,GO:0005515,GO:0032991,GO:0000980,GO:0000978,GO:0031492,GO:0043044,GO:0016581	negative regulation of transcription by RNA polymerase II|nucleus|nuclear speck|zinc ion binding|metal ion binding|nucleoplasm|regulation of transcription, DNA-templated|nuclear chromatin|sequence-specific DNA binding|protein binding|protein-containing complex|RNA polymerase II distal enhancer sequence-specific DNA binding|RNA polymerase II proximal promoter sequence-specific DNA binding|nucleoso…
MPHOSPH8	1.79703089484702e-103	0.00990331095731489	0.196	0.332	6.57731277822959e-99	1	0.59	ENSG00000196199	54737	protein_coding	M-phase phosphoprotein 8 [Source:HGNC Symbol;Acc:HGNC:29810]		GO:0005634,GO:0005737,GO:0005730,GO:0005829,GO:0005886,GO:0005694,GO:0005515,GO:0003682,GO:0045892,GO:0035064,GO:0045814,GO:0000792,GO:0000788,GO:0005720,GO:0090309,GO:0045869,GO:0044030	nucleus|cytoplasm|nucleolus|cytosol|plasma membrane|chromosome|protein binding|chromatin binding|negative regulation of transcription, DNA-templated|methylated histone binding|negative regulation of gene expression, epigenetic|heterochromatin|nuclear nucleosome|nuclear heterochromatin|positive regulation of methylation-dependent chromatin silencing|negative regulation of single stranded viral RNA…
HELZ	1.94879076109292e-103	0.00206317962680025	0.431	0.589	7.13276906467618e-99	1	0.732	ENSG00000198265	9931	protein_coding	helicase with zinc finger [Source:HGNC Symbol;Acc:HGNC:16878]		GO:0003723,GO:0005634,GO:0016020,GO:0046872,GO:0000166,GO:0005524,GO:0016787,GO:0005515,GO:0004386,GO:0005829,GO:0043186,GO:0035194,GO:0003677,GO:0016021	RNA binding|nucleus|membrane|metal ion binding|nucleotide binding|ATP binding|hydrolase activity|protein binding|helicase activity|cytosol|P granule|posttranscriptional gene silencing by RNA|DNA binding|integral component of membrane
TLN1	2.39634755731931e-103	0.00457506062245561	0.16	0.286	8.77087169454442e-99	1	0.559	ENSG00000137076	7094	protein_coding	talin 1 [Source:HGNC Symbol;Acc:HGNC:11845]		GO:0005737,GO:0016020,GO:0003779,GO:0051015,GO:0007155,GO:0005886,GO:0005856,GO:0042995,GO:0005515,GO:0005200,GO:0030054,GO:0009986,GO:0005925,GO:0005576,GO:0007016,GO:0005829,GO:0045296,GO:0070062,GO:0032587,GO:0016032,GO:0070527,GO:0002576,GO:0005178,GO:0007043,GO:0036498,GO:0001726,GO:0006936,GO:0017166,GO:0030274,GO:0001786,GO:0035091,GO:0007044,GO:0007229,GO:0030866,GO:0033622	cytoplasm|membrane|actin binding|actin filament binding|cell adhesion|plasma membrane|cytoskeleton|cell projection|protein binding|structural constituent of cytoskeleton|cell junction|cell surface|focal adhesion|extracellular region|cytoskeletal anchoring at plasma membrane|cytosol|cadherin binding|extracellular exosome|ruffle membrane|viral process|platelet aggregation|platelet degranulation|int…	path:hsa04015,path:hsa04510,path:hsa04611,path:hsa05166	Rap1 signaling pathway|Focal adhesion|Platelet activation|Human T-cell leukemia virus 1 infection
VPS26A	2.58701296792935e-103	0.0621002575465117	0.188	0.302	9.46872616391821e-99	1	0.623	ENSG00000122958	9559	protein_coding	VPS26, retromer complex component A [Source:HGNC Symbol;Acc:HGNC:12711]		GO:0005737,GO:0016020,GO:0006886,GO:0015031,GO:0005515,GO:0005768,GO:0005764,GO:0005769,GO:0005829,GO:0010008,GO:0042147,GO:1990126,GO:0031982,GO:0016055,GO:0016241,GO:0030904,GO:0030906,GO:0097422,GO:0005623	cytoplasm|membrane|intracellular protein transport|protein transport|protein binding|endosome|lysosome|early endosome|cytosol|endosome membrane|retrograde transport, endosome to Golgi|retrograde transport, endosome to plasma membrane|vesicle|Wnt signaling pathway|regulation of macroautophagy|retromer complex|retromer, cargo-selective complex|tubular endosome|cell	path:hsa04144	Endocytosis
POLR2B	4.10764197617222e-103	0.0204853326431201	0.166	0.293	1.50343803969879e-98	1	0.567	ENSG00000047315	5431	protein_coding	RNA polymerase II subunit B [Source:HGNC Symbol;Acc:HGNC:9188]		GO:0006351,GO:0003899,GO:0032549,GO:0003723,GO:0005634,GO:0016020,GO:0046872,GO:0016740,GO:0005654,GO:0003677,GO:0016779,GO:0005515,GO:0006366,GO:0000784,GO:0060964,GO:0006368,GO:0006370,GO:0050434,GO:0006367,GO:0042795,GO:0000398,GO:0006283,GO:0008543,GO:0016070,GO:0035019,GO:0005665,GO:0001055,GO:0003682	transcription, DNA-templated|DNA-directed 5'-3' RNA polymerase activity|ribonucleoside binding|RNA binding|nucleus|membrane|metal ion binding|transferase activity|nucleoplasm|DNA binding|nucleotidyltransferase activity|protein binding|transcription by RNA polymerase II|nuclear chromosome, telomeric region|regulation of gene silencing by miRNA|transcription elongation from RNA polymerase II promot…	path:hsa00230,path:hsa00240,path:hsa03020,path:hsa05016	Purine metabolism|Pyrimidine metabolism|RNA polymerase|Huntington disease
BLVRB	6.521301415098e-103	0.211607276339248	0.337	0.401	2.38686153094002e-98	1	0.84	ENSG00000090013	645	protein_coding	biliverdin reductase B [Source:HGNC Symbol;Acc:HGNC:1063]		GO:0005737,GO:0005829,GO:0005654,GO:0016491,GO:0055114,GO:0005886,GO:0004074,GO:0042167,GO:0070062,GO:0042602,GO:0043195	cytoplasm|cytosol|nucleoplasm|oxidoreductase activity|oxidation-reduction process|plasma membrane|biliverdin reductase activity|heme catabolic process|extracellular exosome|riboflavin reductase (NADPH) activity|terminal bouton	path:hsa00740,path:hsa00860	Riboflavin metabolism|Porphyrin and chlorophyll metabolism
ZNF721	8.44740733908578e-103	0.00709596195226558	0.237	0.38	3.09183556017879e-98	1	0.624	ENSG00000182903	170960	protein_coding	zinc finger protein 721 [Source:HGNC Symbol;Acc:HGNC:29425]	zf-C2H2	GO:0003676,GO:0006355,GO:0005622,GO:0005634,GO:0046872,GO:0003677	nucleic acid binding|regulation of transcription, DNA-templated|intracellular|nucleus|metal ion binding|DNA binding
MIR29B2CHG	8.9951885899439e-103	0.116747343706868	0.386	0.483	3.29232897580537e-98	1	0.799	ENSG00000203709	--	lncRNA	MIR29B2 and MIR29C host gene [Source:HGNC Symbol;Acc:HGNC:32018]
MAP3K3	9.43742532284589e-103	0.135493458252265	0.345	0.442	3.45419204241482e-98	1	0.781	ENSG00000198909	4215	protein_coding	mitogen-activated protein kinase kinase kinase 3 [Source:HGNC Symbol;Acc:HGNC:6855]		GO:0090050,GO:2000773,GO:0071864,GO:0046872,GO:0000166,GO:0004672,GO:0004674,GO:0005524,GO:0016301,GO:0016740,GO:0006468,GO:0016310,GO:0005515,GO:0004709,GO:0000186,GO:0005737,GO:0005829,GO:0070498,GO:0043123,GO:0023014,GO:0032147,GO:0035556,GO:0000165,GO:0046777,GO:0001568,GO:1900745	positive regulation of cell migration involved in sprouting angiogenesis|negative regulation of cellular senescence|positive regulation of cell proliferation in bone marrow|metal ion binding|nucleotide binding|protein kinase activity|protein serine/threonine kinase activity|ATP binding|kinase activity|transferase activity|protein phosphorylation|phosphorylation|protein binding|MAP kinase kinase k…	path:hsa04010,path:hsa04722,path:hsa04912,path:hsa05166	MAPK signaling pathway|Neurotrophin signaling pathway|GnRH signaling pathway|Human T-cell leukemia virus 1 infection
RHOA	9.91385361746427e-103	0.00685264002360164	0.249	0.394	3.6285695625281e-98	1	0.632	ENSG00000067560	387	protein_coding	ras homolog family member A [Source:HGNC Symbol;Acc:HGNC:667]		GO:1901224,GO:0071345,GO:0005737,GO:0016020,GO:0000166,GO:0016787,GO:0003924,GO:0005525,GO:0051301,GO:0007264,GO:0005829,GO:0005886,GO:0044319,GO:1902766,GO:0005856,GO:0042995,GO:0005515,GO:0007049,GO:0019003,GO:0019904,GO:0051022,GO:0000902,GO:0001666,GO:0001998,GO:0002363,GO:0003100,GO:0006357,GO:0007010,GO:0007155,GO:0007160,GO:0007266,GO:0007519,GO:0008064,GO:0009612,GO:0009749,GO:0010812,GO:…	positive regulation of NIK/NF-kappaB signaling|cellular response to cytokine stimulus|cytoplasm|membrane|nucleotide binding|hydrolase activity|GTPase activity|GTP binding|cell division|small GTPase mediated signal transduction|cytosol|plasma membrane|wound healing, spreading of cells|skeletal muscle satellite cell migration|cytoskeleton|cell projection|protein binding|cell cycle|GDP binding|prote…	path:hsa04014,path:hsa04015,path:hsa04022,path:hsa04024,path:hsa04062,path:hsa04071,path:hsa04072,path:hsa04144,path:hsa04150,path:hsa04270,path:hsa04310,path:hsa04350,path:hsa04360,path:hsa04510,path:hsa04520,path:hsa04530,path:hsa04611,path:hsa04621,path:hsa04625,path:hsa04660,path:hsa04670,path:hsa04722,path:hsa04810,path:hsa04921,path:hsa04928,path:hsa04972,path:hsa05100,path:hsa05130,path:hs…	Ras signaling pathway|Rap1 signaling pathway|cGMP-PKG signaling pathway|cAMP signaling pathway|Chemokine signaling pathway|Sphingolipid signaling pathway|Phospholipase D signaling pathway|Endocytosis|mTOR signaling pathway|Vascular smooth muscle contraction|Wnt signaling pathway|TGF-beta signaling pathway|Axon guidance|Focal adhesion|Adherens junction|Tight junction|Platelet activation|NOD-like r…
DYNC1LI2	1.04044634792174e-102	0.0724108687731982	0.19	0.299	3.80813767802838e-98	1	0.635	ENSG00000135720	1783	protein_coding	dynein cytoplasmic 1 light intermediate chain 2 [Source:HGNC Symbol;Acc:HGNC:2966]		GO:0005737,GO:0016020,GO:0000166,GO:0005524,GO:0003774,GO:0003777,GO:0005856,GO:0005874,GO:0007018,GO:0000226,GO:0051260,GO:0051642,GO:1990090,GO:0000776,GO:0005764,GO:0005770,GO:0005813,GO:0005868,GO:0030286,GO:0005829,GO:0019886,GO:0006888,GO:0045504	cytoplasm|membrane|nucleotide binding|ATP binding|motor activity|microtubule motor activity|cytoskeleton|microtubule|microtubule-based movement|microtubule cytoskeleton organization|protein homooligomerization|centrosome localization|cellular response to nerve growth factor stimulus|kinetochore|lysosome|late endosome|centrosome|cytoplasmic dynein complex|dynein complex|cytosol|antigen processing …	path:hsa04145,path:hsa04962,path:hsa05132	Phagosome|Vasopressin-regulated water reabsorption|Salmonella infection
SIAH1	1.24353444556824e-102	0.0534851705251786	0.217	0.338	4.55146042422431e-98	1	0.642	ENSG00000196470	6477	protein_coding	siah E3 ubiquitin protein ligase 1 [Source:HGNC Symbol;Acc:HGNC:10857]		GO:0005634,GO:0005737,GO:0008270,GO:0046872,GO:0016740,GO:0016567,GO:0007275,GO:0005515,GO:0004842,GO:0007049,GO:0006511,GO:0006915,GO:0030154,GO:0007283,GO:0042802,GO:0061630,GO:0005829,GO:0044267,GO:0000209,GO:0043161,GO:0043065,GO:0008022,GO:0007399,GO:0009653,GO:2001244,GO:0051402,GO:0030163,GO:0007411,GO:0030877,GO:0031624,GO:1902842,GO:0031648,GO:0005769,GO:0005886	nucleus|cytoplasm|zinc ion binding|metal ion binding|transferase activity|protein ubiquitination|multicellular organism development|protein binding|ubiquitin-protein transferase activity|cell cycle|ubiquitin-dependent protein catabolic process|apoptotic process|cell differentiation|spermatogenesis|identical protein binding|ubiquitin protein ligase activity|cytosol|cellular protein metabolic proce…	path:hsa04115,path:hsa04120,path:hsa04310	p53 signaling pathway|Ubiquitin mediated proteolysis|Wnt signaling pathway
NPIPB4	3.00239375459248e-102	0.0388754655564815	0.146	0.256	1.09890613811839e-97	1	0.57	ENSG00000185864	440345	protein_coding	nuclear pore complex interacting protein family member B4 [Source:HGNC Symbol;Acc:HGNC:41985]		GO:0016020,GO:0016021,GO:0005654	membrane|integral component of membrane|nucleoplasm
SUSD6	3.14653947642954e-102	0.277370991436386	0.559	0.588	1.15166491376798e-97	1	0.951	ENSG00000100647	9766	protein_coding	sushi domain containing 6 [Source:HGNC Symbol;Acc:HGNC:19956]		GO:0016020,GO:0016021,GO:0005515,GO:0006974,GO:0003674,GO:0005575,GO:0008219	membrane|integral component of membrane|protein binding|cellular response to DNA damage stimulus|molecular_function|cellular_component|cell death
AGPAT3	3.20965252946493e-102	0.0301997344685143	0.241	0.374	1.17476492230946e-97	1	0.644	ENSG00000160216	56894	protein_coding	1-acylglycerol-3-phosphate O-acyltransferase 3 [Source:HGNC Symbol;Acc:HGNC:326]		GO:0005634,GO:0016020,GO:0016021,GO:0016740,GO:0005783,GO:0005789,GO:0016746,GO:0006629,GO:0005886,GO:0008654,GO:0003841,GO:0016024,GO:0000139,GO:0005635,GO:0006654,GO:0042171	nucleus|membrane|integral component of membrane|transferase activity|endoplasmic reticulum|endoplasmic reticulum membrane|transferase activity, transferring acyl groups|lipid metabolic process|plasma membrane|phospholipid biosynthetic process|1-acylglycerol-3-phosphate O-acyltransferase activity|CDP-diacylglycerol biosynthetic process|Golgi membrane|nuclear envelope|phosphatidic acid biosynthetic…	path:hsa00561,path:hsa00564,path:hsa04072	Glycerolipid metabolism|Glycerophospholipid metabolism|Phospholipase D signaling pathway
WSB1	4.14591646275341e-102	0.0218189472969992	0.542	0.702	1.51744688453237e-97	1	0.772	ENSG00000109046	26118	protein_coding	WD repeat and SOCS box containing 1 [Source:HGNC Symbol;Acc:HGNC:19221]		GO:0005515,GO:0016567,GO:0035556,GO:0005829,GO:0008150,GO:0000209,GO:0043687,GO:0005622	protein binding|protein ubiquitination|intracellular signal transduction|cytosol|biological_process|protein polyubiquitination|post-translational protein modification|intracellular
PRRC2C	4.77433855539285e-102	0.0631492587799263	0.493	0.649	1.74745565465934e-97	1	0.76	ENSG00000117523	23215	protein_coding	proline rich coiled-coil 2C [Source:HGNC Symbol;Acc:HGNC:24903]		GO:0005829,GO:0003723,GO:0016020,GO:0002244,GO:0008022	cytosol|RNA binding|membrane|hematopoietic progenitor cell differentiation|protein C-terminus binding
PHF3	5.16334614013799e-102	0.129685957484144	0.316	0.425	1.88983632075191e-97	1	0.744	ENSG00000118482	23469	protein_coding	PHD finger protein 3 [Source:HGNC Symbol;Acc:HGNC:8921]		GO:0046872,GO:0006351,GO:0007275,GO:0003674,GO:0005575	metal ion binding|transcription, DNA-templated|multicellular organism development|molecular_function|cellular_component
CCNL1	5.57351473630152e-102	0.183843572025109	0.54	0.625	2.03996212863372e-97	1	0.864	ENSG00000163660	57018	protein_coding	cyclin L1 [Source:HGNC Symbol;Acc:HGNC:20569]		GO:0005634,GO:0006396,GO:0016607,GO:0006355,GO:0005515,GO:0005654,GO:0006357,GO:0000079,GO:0016538	nucleus|RNA processing|nuclear speck|regulation of transcription, DNA-templated|protein binding|nucleoplasm|regulation of transcription by RNA polymerase II|regulation of cyclin-dependent protein serine/threonine kinase activity|cyclin-dependent protein serine/threonine kinase regulator activity
RNASET2	6.53121630571084e-102	0.176023764572338	0.32	0.401	2.39049048005322e-97	1	0.798	ENSG00000026297	8635	protein_coding	ribonuclease T2 [Source:HGNC Symbol;Acc:HGNC:21686]		GO:0003723,GO:0090502,GO:0033897,GO:0005783,GO:0016787,GO:0005615,GO:0090305,GO:0005576,GO:0004519,GO:0090501,GO:0004518,GO:0005764,GO:0005788,GO:0070062,GO:0043312,GO:0004521,GO:0006401,GO:0035578,GO:0004540,GO:0043202	RNA binding|RNA phosphodiester bond hydrolysis, endonucleolytic|ribonuclease T2 activity|endoplasmic reticulum|hydrolase activity|extracellular space|nucleic acid phosphodiester bond hydrolysis|extracellular region|endonuclease activity|RNA phosphodiester bond hydrolysis|nuclease activity|lysosome|endoplasmic reticulum lumen|extracellular exosome|neutrophil degranulation|endoribonuclease activity…
TTC37	8.21730109289672e-102	0.0650168292690023	0.248	0.368	3.00761437301113e-97	1	0.674	ENSG00000198677	9652	protein_coding	tetratricopeptide repeat domain 37 [Source:HGNC Symbol;Acc:HGNC:23639]		GO:0005634,GO:0005737,GO:0005829,GO:0005654,GO:0005515,GO:0006401,GO:0055087,GO:0043928,GO:0035327	nucleus|cytoplasm|cytosol|nucleoplasm|protein binding|RNA catabolic process|Ski complex|exonucleolytic catabolism of deadenylated mRNA|transcriptionally active chromatin	path:hsa03018	RNA degradation
LENG8	1.00624781309242e-101	0.261558971183282	0.278	0.308	3.68296762069957e-97	1	0.903	ENSG00000167615	114823	protein_coding	leukocyte receptor cluster member 8 [Source:HGNC Symbol;Acc:HGNC:15500]		GO:0005515,GO:0005634	protein binding|nucleus
PPFIBP2	1.01908877721686e-101	0.249536437206471	0.372	0.423	3.72996683349144e-97	1	0.879	ENSG00000166387	8495	protein_coding	PPFIA binding protein 2 [Source:HGNC Symbol;Acc:HGNC:9250]		GO:0005615,GO:0005515,GO:0005829,GO:0003674,GO:0042802,GO:0098793	extracellular space|protein binding|cytosol|molecular_function|identical protein binding|presynapse
IRS2	1.31443533039775e-101	0.456312874990019	0.363	0.312	4.81096475278881e-97	1	1.163	ENSG00000185950	8660	protein_coding	insulin receptor substrate 2 [Source:HGNC Symbol;Acc:HGNC:6126]		GO:0008284,GO:0046326,GO:0009749,GO:0055088,GO:0032869,GO:0005737,GO:0005829,GO:0005515,GO:0007165,GO:0005158,GO:0008286,GO:0005886,GO:0000165,GO:0032024,GO:0007411,GO:0014068,GO:0051897,GO:0048015,GO:0038111,GO:0043548,GO:0046579,GO:0045725,GO:0030890,GO:0010748,GO:0006006,GO:0010907,GO:0032000,GO:0019216,GO:0019901,GO:0019903,GO:0019904,GO:0071889,GO:0002053,GO:0002903,GO:0007420,GO:0030335,GO:…	positive regulation of cell population proliferation|positive regulation of glucose import|response to glucose|lipid homeostasis|cellular response to insulin stimulus|cytoplasm|cytosol|protein binding|signal transduction|insulin receptor binding|insulin receptor signaling pathway|plasma membrane|MAPK cascade|positive regulation of insulin secretion|axon guidance|positive regulation of phosphatidy…	path:hsa04022,path:hsa04068,path:hsa04140,path:hsa04152,path:hsa04211,path:hsa04213,path:hsa04910,path:hsa04920,path:hsa04923,path:hsa04930,path:hsa04931,path:hsa04932,path:hsa05206	cGMP-PKG signaling pathway|FoxO signaling pathway|Autophagy - animal|AMPK signaling pathway|Longevity regulating pathway|Longevity regulating pathway - multiple species|Insulin signaling pathway|Adipocytokine signaling pathway|Regulation of lipolysis in adipocytes|Type II diabetes mellitus|Insulin resistance|Non-alcoholic fatty liver disease (NAFLD)|MicroRNAs in cancer
SEMA3A	1.73172037788258e-101	0.563253611820062	0.268	0.143	6.33826975508804e-97	1	1.874	ENSG00000075213	10371	protein_coding	semaphorin 3A [Source:HGNC Symbol;Acc:HGNC:10723]		GO:0005576,GO:0007275,GO:0030154,GO:0005615,GO:0030215,GO:0007399,GO:0008045,GO:0005887,GO:0030424,GO:0001764,GO:0007411,GO:0021675,GO:0048846,GO:0060385,GO:0061549,GO:0071526,GO:0097490,GO:0097491,GO:0150020,GO:1901166,GO:1902285,GO:0010977,GO:0045499,GO:0001755,GO:0030335,GO:0048843,GO:0050919,GO:0038191,GO:0046330,GO:0048880,GO:0002027,GO:0006915,GO:0007413,GO:0010633,GO:0021612,GO:0021637,GO:…	extracellular region|multicellular organism development|cell differentiation|extracellular space|semaphorin receptor binding|nervous system development|motor neuron axon guidance|integral component of plasma membrane|axon|neuron migration|axon guidance|nerve development|axon extension involved in axon guidance|axonogenesis involved in innervation|sympathetic ganglion development|semaphorin-plexin…	path:hsa04360	Axon guidance
TAF15	1.91556895321224e-101	0.00340347060437396	0.311	0.459	7.01117392565211e-97	1	0.678	ENSG00000270647	8148	protein_coding	TATA-box binding protein associated factor 15 [Source:HGNC Symbol;Acc:HGNC:11547]		GO:0003676,GO:0003723,GO:0005634,GO:0005737,GO:0046872,GO:0005654,GO:0006355,GO:0003677,GO:0005515,GO:0045893,GO:0006366,GO:0006367,GO:1901796,GO:0048255,GO:0003730,GO:0008380,GO:0010467	nucleic acid binding|RNA binding|nucleus|cytoplasm|metal ion binding|nucleoplasm|regulation of transcription, DNA-templated|DNA binding|protein binding|positive regulation of transcription, DNA-templated|transcription by RNA polymerase II|transcription initiation from RNA polymerase II promoter|regulation of signal transduction by p53 class mediator|mRNA stabilization|mRNA 3'-UTR binding|RNA spli…	path:hsa03022,path:hsa05202	Basal transcription factors|Transcriptional misregulation in cancer
TMTC1	1.95017963599599e-101	0.606565729891396	0.305	0.149	7.13785248570891e-97	1	2.047	ENSG00000133687	83857	protein_coding	transmembrane O-mannosyltransferase targeting cadherins 1 [Source:HGNC Symbol;Acc:HGNC:24099]		GO:0006396,GO:0016020,GO:0016021,GO:0016740,GO:0005783,GO:0006486,GO:0035269,GO:0000030,GO:0004169,GO:0005515	RNA processing|membrane|integral component of membrane|transferase activity|endoplasmic reticulum|protein glycosylation|protein O-linked mannosylation|mannosyltransferase activity|dolichyl-phosphate-mannose-protein mannosyltransferase activity|protein binding
TIAL1	2.01756322104595e-101	0.0583374495277978	0.212	0.321	7.38448314535028e-97	1	0.66	ENSG00000151923	7073	protein_coding	TIA1 cytotoxic granule associated RNA binding protein like 1 [Source:HGNC Symbol;Acc:HGNC:11804]		GO:0005634,GO:0003676,GO:0003723,GO:0005737,GO:0003677,GO:0006915,GO:0005654,GO:0010494,GO:0005764,GO:0006357,GO:0006952,GO:0008543,GO:0035925,GO:0007281,GO:0008284,GO:0017145,GO:1990904	nucleus|nucleic acid binding|RNA binding|cytoplasm|DNA binding|apoptotic process|nucleoplasm|cytoplasmic stress granule|lysosome|regulation of transcription by RNA polymerase II|defense response|fibroblast growth factor receptor signaling pathway|mRNA 3'-UTR AU-rich region binding|germ cell development|positive regulation of cell population proliferation|stem cell division|ribonucleoprotein compl…
RB1CC1	2.48026202040584e-101	0.193434943490582	0.394	0.465	9.07800702088742e-97	1	0.847	ENSG00000023287	9821	protein_coding	RB1 inducible coiled-coil 1 [Source:HGNC Symbol;Acc:HGNC:15574]		GO:0005634,GO:0005737,GO:0005829,GO:0031965,GO:0005515,GO:0007049,GO:0006914,GO:0000045,GO:0005764,GO:0034045,GO:0005789,GO:0000422,GO:0019901,GO:0019898,GO:0016241,GO:0016236,GO:0001934,GO:0034727,GO:0000407,GO:1990316,GO:0061723,GO:0030242,GO:0001889,GO:0007507,GO:0043066,GO:0045793,GO:0046330,GO:0061709,GO:2001237	nucleus|cytoplasm|cytosol|nuclear membrane|protein binding|cell cycle|autophagy|autophagosome assembly|lysosome|phagophore assembly site membrane|endoplasmic reticulum membrane|autophagy of mitochondrion|protein kinase binding|extrinsic component of membrane|regulation of macroautophagy|macroautophagy|positive regulation of protein phosphorylation|piecemeal microautophagy of the nucleus|phagophor…	path:hsa04140,path:hsa04211	Autophagy - animal|Longevity regulating pathway
PTPRM	2.60050461882088e-101	0.384172805454537	0.695	0.671	9.51810695534629e-97	1	1.036	ENSG00000173482	5797	protein_coding	protein tyrosine phosphatase receptor type M [Source:HGNC Symbol;Acc:HGNC:9675]		GO:0005737,GO:0016020,GO:0016021,GO:0016787,GO:0007155,GO:0005886,GO:0004721,GO:0006470,GO:0005515,GO:0007165,GO:0004725,GO:0016311,GO:0035335,GO:0016791,GO:0048471,GO:0042802,GO:0005887,GO:0010842,GO:0005911,GO:0001937,GO:0010596,GO:0016525,GO:0045296,GO:0007156,GO:0030027,GO:0031175,GO:0005913,GO:0042493,GO:0031290,GO:0005001,GO:0097755	cytoplasm|membrane|integral component of membrane|hydrolase activity|cell adhesion|plasma membrane|phosphoprotein phosphatase activity|protein dephosphorylation|protein binding|signal transduction|protein tyrosine phosphatase activity|dephosphorylation|peptidyl-tyrosine dephosphorylation|phosphatase activity|perinuclear region of cytoplasm|identical protein binding|integral component of plasma me…	path:hsa04514,path:hsa04520	Cell adhesion molecules (CAMs)|Adherens junction
PLXND1	5.01911432339264e-101	0.262338456177951	0.434	0.478	1.83704603350494e-96	1	0.908	ENSG00000004399	23129	protein_coding	plexin D1 [Source:HGNC Symbol;Acc:HGNC:9107]		GO:0016020,GO:0016021,GO:0007165,GO:0005886,GO:0042995,GO:0005515,GO:0007275,GO:0017154,GO:0071526,GO:0030334,GO:0005887,GO:0030027,GO:0008360,GO:0001525,GO:0019904,GO:0007162,GO:0043087,GO:0050772,GO:1902287,GO:0002116,GO:0043542,GO:0007416,GO:0045765,GO:0031258,GO:0007221,GO:0001569,GO:0003151,GO:0003279,GO:0032092,GO:0035904,GO:0060666,GO:0060976	membrane|integral component of membrane|signal transduction|plasma membrane|cell projection|protein binding|multicellular organism development|semaphorin receptor activity|semaphorin-plexin signaling pathway|regulation of cell migration|integral component of plasma membrane|lamellipodium|regulation of cell shape|angiogenesis|protein domain specific binding|negative regulation of cell adhesion|reg…
SARAF	6.85093591218012e-101	0.293521765252823	0.24	0.274	2.50751105321705e-96	1	0.876	ENSG00000133872	51669	protein_coding	store-operated calcium entry associated regulatory factor [Source:HGNC Symbol;Acc:HGNC:28789]		GO:0016020,GO:0016021,GO:0005783,GO:0005789,GO:0006811,GO:0006816,GO:0030176,GO:0005515,GO:2001256,GO:0140268	membrane|integral component of membrane|endoplasmic reticulum|endoplasmic reticulum membrane|ion transport|calcium ion transport|integral component of endoplasmic reticulum membrane|protein binding|regulation of store-operated calcium entry|endoplasmic reticulum-plasma membrane contact site
ZNF326	7.95093775405806e-101	0.0455880586259247	0.173	0.287	2.91012272736279e-96	1	0.603	ENSG00000162664	284695	protein_coding	zinc finger protein 326 [Source:HGNC Symbol;Acc:HGNC:14104]		GO:0005634,GO:0003723,GO:0006397,GO:0008380,GO:0043231,GO:0046872,GO:0005654,GO:0003677,GO:0005515,GO:0043484,GO:0016363,GO:0000993,GO:0032784,GO:0044609	nucleus|RNA binding|mRNA processing|RNA splicing|intracellular membrane-bounded organelle|metal ion binding|nucleoplasm|DNA binding|protein binding|regulation of RNA splicing|nuclear matrix|RNA polymerase II complex binding|regulation of DNA-templated transcription, elongation|DBIRD complex
CALCOCO2	8.9463089418844e-101	0.249632235036914	0.272	0.306	3.27443853581911e-96	1	0.889	ENSG00000136436	10241	protein_coding	calcium binding and coiled-coil domain 2 [Source:HGNC Symbol;Acc:HGNC:29912]		GO:0048471,GO:0005737,GO:0016020,GO:0043231,GO:0005829,GO:0005856,GO:0005515,GO:0031410,GO:0006914,GO:0000421,GO:0005776,GO:0042803,GO:0005634,GO:0098792,GO:0034341,GO:1901098,GO:0016032	perinuclear region of cytoplasm|cytoplasm|membrane|intracellular membrane-bounded organelle|cytosol|cytoskeleton|protein binding|cytoplasmic vesicle|autophagy|autophagosome membrane|autophagosome|protein homodimerization activity|nucleus|xenophagy|response to interferon-gamma|positive regulation of autophagosome maturation|viral process	path:hsa04137	Mitophagy - animal
COPB1	8.98445177625186e-101	0.00655018065930624	0.18	0.306	3.28839919462594e-96	1	0.588	ENSG00000129083	1315	protein_coding	coatomer protein complex subunit beta 1 [Source:HGNC Symbol;Acc:HGNC:2231]		GO:0005737,GO:0016020,GO:0006886,GO:0015031,GO:0016192,GO:0005794,GO:0030117,GO:0043231,GO:0005829,GO:0005198,GO:0005886,GO:0005515,GO:0000139,GO:0031410,GO:0006891,GO:0030126,GO:0006888,GO:0030663,GO:0005789,GO:0006890,GO:0016032,GO:0043312,GO:0070821,GO:0030667,GO:0030133,GO:0005793,GO:0101003,GO:0005798,GO:0030137	cytoplasm|membrane|intracellular protein transport|protein transport|vesicle-mediated transport|Golgi apparatus|membrane coat|intracellular membrane-bounded organelle|cytosol|structural molecule activity|plasma membrane|protein binding|Golgi membrane|cytoplasmic vesicle|intra-Golgi vesicle-mediated transport|COPI vesicle coat|endoplasmic reticulum to Golgi vesicle-mediated transport|COPI-coated v…
RCOR1	1.11710457512702e-100	0.0882927032580827	0.349	0.471	4.08871445542239e-96	1	0.741	ENSG00000089902	23186	protein_coding	REST corepressor 1 [Source:HGNC Symbol;Acc:HGNC:17441]	MYB	GO:0005634,GO:0003677,GO:0006325,GO:0005515,GO:0000122,GO:0006357,GO:0003700,GO:0000981,GO:0008134,GO:0003714,GO:0005667,GO:0005654,GO:0016032,GO:0044212,GO:0045892,GO:0001227,GO:0007596,GO:0017053,GO:1990391,GO:0070933	nucleus|DNA binding|chromatin organization|protein binding|negative regulation of transcription by RNA polymerase II|regulation of transcription by RNA polymerase II|DNA-binding transcription factor activity|DNA-binding transcription factor activity, RNA polymerase II-specific|transcription factor binding|transcription corepressor activity|transcription factor complex|nucleoplasm|viral process|tr…	path:hsa05016	Huntington disease
SETD2	1.19587959572366e-100	0.0115560120251559	0.429	0.584	4.37703890830818e-96	1	0.735	ENSG00000181555	29072	protein_coding	SET domain containing 2, histone lysine methyltransferase [Source:HGNC Symbol;Acc:HGNC:18420]		GO:0005634,GO:0018024,GO:0046975,GO:0097198,GO:0046872,GO:0016740,GO:0008168,GO:0032259,GO:0006355,GO:0006325,GO:0005694,GO:0005515,GO:0006281,GO:0006974,GO:0007275,GO:0030154,GO:0006368,GO:0002376,GO:0045087,GO:0034968,GO:0006298,GO:0016279,GO:0051607,GO:0005654,GO:0048863,GO:0043014,GO:0018023,GO:0018026,GO:0010569,GO:0032465,GO:0034728,GO:0032727,GO:0035987,GO:0034340,GO:0010793,GO:0001525,GO:…	nucleus|histone-lysine N-methyltransferase activity|histone methyltransferase activity (H3-K36 specific)|histone H3-K36 trimethylation|metal ion binding|transferase activity|methyltransferase activity|methylation|regulation of transcription, DNA-templated|chromatin organization|chromosome|protein binding|DNA repair|cellular response to DNA damage stimulus|multicellular organism development|cell d…	path:hsa00310	Lysine degradation
SDCBP	1.40203751589015e-100	0.224151591647611	0.414	0.503	5.13159751190954e-96	1	0.823	ENSG00000137575	6386	protein_coding	syndecan binding protein [Source:HGNC Symbol;Acc:HGNC:10662]		GO:0005737,GO:0005634,GO:0016020,GO:0016021,GO:0043231,GO:0005829,GO:0005654,GO:0005783,GO:0005789,GO:0035556,GO:0031965,GO:0005615,GO:0005886,GO:0030036,GO:0005856,GO:0005515,GO:0005576,GO:0042470,GO:0030054,GO:0045121,GO:0007268,GO:0005925,GO:0008289,GO:0042802,GO:0006930,GO:0070062,GO:0072562,GO:0030335,GO:0005912,GO:0005546,GO:0043312,GO:0007346,GO:0008284,GO:0032435,GO:0030511,GO:0006612,GO:…	cytoplasm|nucleus|membrane|integral component of membrane|intracellular membrane-bounded organelle|cytosol|nucleoplasm|endoplasmic reticulum|endoplasmic reticulum membrane|intracellular signal transduction|nuclear membrane|extracellular space|plasma membrane|actin cytoskeleton organization|cytoskeleton|protein binding|extracellular region|melanosome|cell junction|membrane raft|chemical synaptic t…
OSBPL9	1.99848473472552e-100	0.0228026594588595	0.37	0.513	7.31465397756886e-96	1	0.721	ENSG00000117859	114883	protein_coding	oxysterol binding protein like 9 [Source:HGNC Symbol;Acc:HGNC:16386]		GO:0016020,GO:0005794,GO:0043231,GO:0005829,GO:0006869,GO:0008289,GO:0005768,GO:0031902,GO:0006699,GO:0032934	membrane|Golgi apparatus|intracellular membrane-bounded organelle|cytosol|lipid transport|lipid binding|endosome|late endosome membrane|bile acid biosynthetic process|sterol binding
RBM17	2.3075550859408e-100	0.0797676580140025	0.208	0.309	8.44588237005191e-96	1	0.673	ENSG00000134453	84991	protein_coding	RNA binding motif protein 17 [Source:HGNC Symbol;Acc:HGNC:16944]		GO:0003676,GO:0003723,GO:0006397,GO:0008380,GO:0005634,GO:0005654,GO:0005515,GO:0005681,GO:0043484,GO:0000381,GO:0006281,GO:0000398,GO:0000380,GO:0032991	nucleic acid binding|RNA binding|mRNA processing|RNA splicing|nucleus|nucleoplasm|protein binding|spliceosomal complex|regulation of RNA splicing|regulation of alternative mRNA splicing, via spliceosome|DNA repair|mRNA splicing, via spliceosome|alternative mRNA splicing, via spliceosome|protein-containing complex	path:hsa03040	Spliceosome
KPNB1	4.04922618426821e-100	0.0532544504741923	0.185	0.296	1.48205727570401e-95	1	0.625	ENSG00000108424	3837	protein_coding	karyopherin subunit beta 1 [Source:HGNC Symbol;Acc:HGNC:6400]		GO:0003723,GO:0005634,GO:0005737,GO:0016020,GO:0006886,GO:0015031,GO:0005829,GO:0005654,GO:0031965,GO:0005515,GO:0008536,GO:0006606,GO:0005576,GO:0070062,GO:0075733,GO:0043657,GO:0016032,GO:0008139,GO:0019054,GO:0043312,GO:0090307,GO:0019899,GO:0019904,GO:1904813,GO:0006309,GO:0035580,GO:0061608,GO:0006607,GO:0006610,GO:0005643,GO:0045540,GO:0005635,GO:0008270,GO:0007080,GO:0045184,GO:0030953,GO:…	RNA binding|nucleus|cytoplasm|membrane|intracellular protein transport|protein transport|cytosol|nucleoplasm|nuclear membrane|protein binding|Ran GTPase binding|protein import into nucleus|extracellular region|extracellular exosome|intracellular transport of virus|host cell|viral process|nuclear localization sequence binding|modulation by virus of host cellular process|neutrophil degranulation|mi…	path:hsa03013	RNA transport
B2M	6.09713153488612e-100	0.0571942195894659	0.354	0.482	2.23161111308367e-95	1	0.734	ENSG00000166710	567	protein_coding	beta-2-microglobulin [Source:HGNC Symbol;Acc:HGNC:914]		GO:0016020,GO:0005794,GO:0005829,GO:0005886,GO:0005615,GO:0005515,GO:0005576,GO:0006955,GO:0009986,GO:0002376,GO:0005925,GO:0050776,GO:0042802,GO:0002474,GO:0042612,GO:0070062,GO:0044267,GO:0001895,GO:0002479,GO:0045087,GO:0043312,GO:0030670,GO:1990712,GO:0005788,GO:0035580,GO:1904724,GO:0000139,GO:0048260,GO:0060333,GO:0042803,GO:0012507,GO:0032092,GO:0042824,GO:0050690,GO:0031901,GO:0007611,GO:…	membrane|Golgi apparatus|cytosol|plasma membrane|extracellular space|protein binding|extracellular region|immune response|cell surface|immune system process|focal adhesion|regulation of immune response|identical protein binding|antigen processing and presentation of peptide antigen via MHC class I|MHC class I protein complex|extracellular exosome|cellular protein metabolic process|retina homeosta…	path:hsa04612,path:hsa05163,path:hsa05169,path:hsa05170	Antigen processing and presentation|Human cytomegalovirus infection|Epstein-Barr virus infection|Human immunodeficiency virus 1 infection
ABHD18	7.37861574020115e-100	0.0731118835440089	0.262	0.379	2.70064714707102e-95	1	0.691	ENSG00000164074	80167	protein_coding	abhydrolase domain containing 18 [Source:HGNC Symbol;Acc:HGNC:26111]		GO:0005576	extracellular region
KLHL24	7.53618959912697e-100	0.313647097022555	0.383	0.402	2.75832075517646e-95	1	0.953	ENSG00000114796	54800	protein_coding	kelch like family member 24 [Source:HGNC Symbol;Acc:HGNC:25947]		GO:0005737,GO:0016567,GO:0042995,GO:0051865,GO:0030054,GO:0005515,GO:0030424,GO:0043204,GO:0005912,GO:2000312,GO:0031463,GO:0030057,GO:0045109	cytoplasm|protein ubiquitination|cell projection|protein autoubiquitination|cell junction|protein binding|axon|perikaryon|adherens junction|regulation of kainate selective glutamate receptor activity|Cul3-RING ubiquitin ligase complex|desmosome|intermediate filament organization
PCGF3	1.2593856333949e-99	0.1199326154371	0.201	0.285	4.60947735678867e-95	1	0.705	ENSG00000185619	10336	protein_coding	polycomb group ring finger 3 [Source:HGNC Symbol;Acc:HGNC:10066]		GO:0046872,GO:0005634,GO:0005654,GO:0005515,GO:0006355,GO:0003700,GO:0000977,GO:0031519,GO:0036353,GO:0035102,GO:0000805,GO:0060819,GO:0016020,GO:0016021	metal ion binding|nucleus|nucleoplasm|protein binding|regulation of transcription, DNA-templated|DNA-binding transcription factor activity|RNA polymerase II regulatory region sequence-specific DNA binding|PcG protein complex|histone H2A-K119 monoubiquitination|PRC1 complex|X chromosome|inactivation of X chromosome by genetic imprinting|membrane|integral component of membrane	path:hsa04550	Signaling pathways regulating pluripotency of stem cells
JAK1	1.60941706746602e-99	0.113162171546617	0.579	0.681	5.8906274086324e-95	1	0.85	ENSG00000162434	3716	protein_coding	Janus kinase 1 [Source:HGNC Symbol;Acc:HGNC:6190]		GO:0005737,GO:1903672,GO:0005634,GO:0016020,GO:0046872,GO:0000166,GO:0004672,GO:0005524,GO:0016301,GO:0016740,GO:0006468,GO:0016310,GO:0035556,GO:0004713,GO:0018108,GO:0005856,GO:0005515,GO:0004715,GO:0005925,GO:0005829,GO:0000165,GO:0012505,GO:0031625,GO:0019221,GO:0035722,GO:0019903,GO:0060333,GO:0038111,GO:0060334,GO:0070102,GO:0060337,GO:0005131,GO:0046677,GO:0070106,GO:0070757,GO:0038110,GO:…	cytoplasm|positive regulation of sprouting angiogenesis|nucleus|membrane|metal ion binding|nucleotide binding|protein kinase activity|ATP binding|kinase activity|transferase activity|protein phosphorylation|phosphorylation|intracellular signal transduction|protein tyrosine kinase activity|peptidyl-tyrosine phosphorylation|cytoskeleton|protein binding|non-membrane spanning protein tyrosine kinase …	path:hsa01521,path:hsa04151,path:hsa04217,path:hsa04380,path:hsa04550,path:hsa04621,path:hsa04630,path:hsa04658,path:hsa04659,path:hsa05140,path:hsa05145,path:hsa05152,path:hsa05160,path:hsa05161,path:hsa05162,path:hsa05163,path:hsa05164,path:hsa05165,path:hsa05166,path:hsa05167,path:hsa05168,path:hsa05169,path:hsa05200,path:hsa05203,path:hsa05212	EGFR tyrosine kinase inhibitor resistance|PI3K-Akt signaling pathway|Necroptosis|Osteoclast differentiation|Signaling pathways regulating pluripotency of stem cells|NOD-like receptor signaling pathway|Jak-STAT signaling pathway|Th1 and Th2 cell differentiation|Th17 cell differentiation|Leishmaniasis|Toxoplasmosis|Tuberculosis|Hepatitis C|Hepatitis B|Measles|Human cytomegalovirus infection|Influen…
PBX1	1.9401367351646e-99	0.522748994211388	0.298	0.157	7.10109446437595e-95	1	1.898	ENSG00000185630	5087	protein_coding	PBX homeobox 1 [Source:HGNC Symbol;Acc:HGNC:8632]	Homeobox	GO:0005634,GO:0005654,GO:0003700,GO:0006355,GO:0005737,GO:0003677,GO:0006694,GO:0043565,GO:0005515,GO:0007275,GO:0030154,GO:0000978,GO:0001228,GO:0046982,GO:0001655,GO:0001658,GO:0008284,GO:0009887,GO:0009952,GO:0009954,GO:0010971,GO:0030278,GO:0030325,GO:0030326,GO:0035162,GO:0042127,GO:0045665,GO:0045944,GO:0048536,GO:0048538,GO:0048568,GO:0048706,GO:0005667,GO:0000981,GO:0000790,GO:0007548,GO:…	nucleus|nucleoplasm|DNA-binding transcription factor activity|regulation of transcription, DNA-templated|cytoplasm|DNA binding|steroid biosynthetic process|sequence-specific DNA binding|protein binding|multicellular organism development|cell differentiation|RNA polymerase II proximal promoter sequence-specific DNA binding|DNA-binding transcription activator activity, RNA polymerase II-specific|pr…	path:hsa04927,path:hsa04934,path:hsa05202	Cortisol synthesis and secretion|Cushing syndrome|Transcriptional misregulation in cancer
PPIL4	2.08065059522003e-99	0.0633623698339704	0.201	0.309	7.61538924356484e-95	1	0.65	ENSG00000131013	85313	protein_coding	peptidylprolyl isomerase like 4 [Source:HGNC Symbol;Acc:HGNC:15702]		GO:0003676,GO:0003723,GO:0005634,GO:0016853,GO:0005829,GO:0005654,GO:0003755,GO:0000413,GO:1901407	nucleic acid binding|RNA binding|nucleus|isomerase activity|cytosol|nucleoplasm|peptidyl-prolyl cis-trans isomerase activity|protein peptidyl-prolyl isomerization|regulation of phosphorylation of RNA polymerase II C-terminal domain
PIK3CA	2.10233912785376e-99	0.0819029765175072	0.336	0.453	7.69477144185754e-95	1	0.742	ENSG00000121879	5290	protein_coding	phosphatidylinositol-4,5-bisphosphate 3-kinase catalytic subunit alpha [Source:HGNC Symbol;Acc:HGNC:8975]		GO:0000166,GO:0004674,GO:0005524,GO:0016301,GO:0016740,GO:0016310,GO:0006468,GO:0005515,GO:0046854,GO:0016303,GO:0048015,GO:0038095,GO:0038096,GO:0050900,GO:0005737,GO:0050852,GO:0005886,GO:0016020,GO:0032147,GO:0035004,GO:0046934,GO:0052812,GO:0014065,GO:0005829,GO:0007186,GO:0001525,GO:0005942,GO:0006909,GO:0030168,GO:0035005,GO:0006661,GO:0007411,GO:0014068,GO:0019221,GO:0036092,GO:0051897,GO:…	nucleotide binding|protein serine/threonine kinase activity|ATP binding|kinase activity|transferase activity|phosphorylation|protein phosphorylation|protein binding|phosphatidylinositol phosphorylation|1-phosphatidylinositol-3-kinase activity|phosphatidylinositol-mediated signaling|Fc-epsilon receptor signaling pathway|Fc-gamma receptor signaling pathway involved in phagocytosis|leukocyte migrati…	path:hsa00562,path:hsa01521,path:hsa01522,path:hsa01524,path:hsa04012,path:hsa04014,path:hsa04015,path:hsa04024,path:hsa04062,path:hsa04066,path:hsa04068,path:hsa04070,path:hsa04071,path:hsa04072,path:hsa04140,path:hsa04150,path:hsa04151,path:hsa04152,path:hsa04210,path:hsa04211,path:hsa04213,path:hsa04218,path:hsa04360,path:hsa04370,path:hsa04380,path:hsa04510,path:hsa04550,path:hsa04611,path:hs…	Inositol phosphate metabolism|EGFR tyrosine kinase inhibitor resistance|Endocrine resistance|Platinum drug resistance|ErbB signaling pathway|Ras signaling pathway|Rap1 signaling pathway|cAMP signaling pathway|Chemokine signaling pathway|HIF-1 signaling pathway|FoxO signaling pathway|Phosphatidylinositol signaling system|Sphingolipid signaling pathway|Phospholipase D signaling pathway|Autophagy - …
TBXAS1	2.36781194997497e-99	0.323371846668203	0.778	0.774	8.66642851810339e-95	1	1.005	ENSG00000059377	6916	protein_coding	thromboxane A synthase 1 [Source:HGNC Symbol;Acc:HGNC:11609]		GO:0016020,GO:0016021,GO:0046872,GO:0016853,GO:0004497,GO:0016491,GO:0055114,GO:0005783,GO:0005789,GO:0006629,GO:0006631,GO:0006633,GO:0005506,GO:0016705,GO:0020037,GO:0001516,GO:0006693,GO:0019371,GO:0004796,GO:0036134,GO:0006690,GO:0005623,GO:0030644,GO:0045471,GO:0045907,GO:0070542	membrane|integral component of membrane|metal ion binding|isomerase activity|monooxygenase activity|oxidoreductase activity|oxidation-reduction process|endoplasmic reticulum|endoplasmic reticulum membrane|lipid metabolic process|fatty acid metabolic process|fatty acid biosynthetic process|iron ion binding|oxidoreductase activity, acting on paired donors, with incorporation or reduction of molecul…	path:hsa00590,path:hsa04611	Arachidonic acid metabolism|Platelet activation
PGK1	2.49867967011557e-99	0.0290015594627523	0.171	0.29	9.14541746059001e-95	1	0.59	ENSG00000102144	5230	protein_coding	phosphoglycerate kinase 1 [Source:HGNC Symbol;Acc:HGNC:8896]		GO:0005737,GO:0016020,GO:0000166,GO:0005524,GO:0016301,GO:0016740,GO:0016310,GO:0006096,GO:0005515,GO:0045121,GO:0005829,GO:0004618,GO:0070062,GO:0030855,GO:0006094,GO:0061621,GO:0043531,GO:0047134,GO:0016525,GO:0031639,GO:0071456,GO:1903862,GO:0005615	cytoplasm|membrane|nucleotide binding|ATP binding|kinase activity|transferase activity|phosphorylation|glycolytic process|protein binding|membrane raft|cytosol|phosphoglycerate kinase activity|extracellular exosome|epithelial cell differentiation|gluconeogenesis|canonical glycolysis|ADP binding|protein-disulfide reductase activity|negative regulation of angiogenesis|plasminogen activation|cellula…	path:hsa00010,path:hsa04066	Glycolysis / Gluconeogenesis|HIF-1 signaling pathway
PPP1R12B	2.95848214078843e-99	0.163531630464377	0.353	0.434	1.08283404834997e-94	1	0.813	ENSG00000077157	4660	protein_coding	protein phosphatase 1 regulatory subunit 12B [Source:HGNC Symbol;Acc:HGNC:7619]		GO:0005737,GO:0007165,GO:0050790,GO:0043085,GO:0005856,GO:0043086,GO:0019901,GO:0005515,GO:0005654,GO:0005829,GO:0000086,GO:0019208,GO:0030018,GO:0004857,GO:0031672,GO:0008047,GO:0006937	cytoplasm|signal transduction|regulation of catalytic activity|positive regulation of catalytic activity|cytoskeleton|negative regulation of catalytic activity|protein kinase binding|protein binding|nucleoplasm|cytosol|G2/M transition of mitotic cell cycle|phosphatase regulator activity|Z disc|enzyme inhibitor activity|A band|enzyme activator activity|regulation of muscle contraction	path:hsa04270,path:hsa04510,path:hsa04810,path:hsa04921,path:hsa05205	Vascular smooth muscle contraction|Focal adhesion|Regulation of actin cytoskeleton|Oxytocin signaling pathway|Proteoglycans in cancer
KIAA1109	3.35997113497578e-99	0.0837106838340314	0.453	0.582	1.22978303511249e-94	1	0.778	ENSG00000138688	84162	protein_coding	KIAA1109 [Source:HGNC Symbol;Acc:HGNC:26953]		GO:0005634,GO:0016020,GO:0016021,GO:0098793,GO:0005515,GO:0048488,GO:0001558,GO:0030856	nucleus|membrane|integral component of membrane|presynapse|protein binding|synaptic vesicle endocytosis|regulation of cell growth|regulation of epithelial cell differentiation
ERCC6L2	3.38752936731424e-99	0.0405486334862107	0.268	0.388	1.23986962373068e-94	1	0.691	ENSG00000182150	375748	protein_coding	ERCC excision repair 6 like 2 [Source:HGNC Symbol;Acc:HGNC:26922]		GO:0005524,GO:0005634,GO:0005737,GO:0000166,GO:0016787,GO:0003677,GO:0005739,GO:0005856,GO:0006281,GO:0006974,GO:0004386,GO:0005813,GO:0005815,GO:0019901,GO:0032991,GO:0036297,GO:0034614,GO:0005829,GO:0005654,GO:0005515	ATP binding|nucleus|cytoplasm|nucleotide binding|hydrolase activity|DNA binding|mitochondrion|cytoskeleton|DNA repair|cellular response to DNA damage stimulus|helicase activity|centrosome|microtubule organizing center|protein kinase binding|protein-containing complex|interstrand cross-link repair|cellular response to reactive oxygen species|cytosol|nucleoplasm|protein binding
SH3TC1	3.43922951660447e-99	0.293299009695075	0.42	0.451	1.2587923953724e-94	1	0.931	ENSG00000125089	54436	protein_coding	SH3 domain and tetratricopeptide repeats 1 [Source:HGNC Symbol;Acc:HGNC:26009]		GO:0008150,GO:0005575,GO:0005515	biological_process|cellular_component|protein binding
WDR44	3.81651394008224e-99	0.0101859323050921	0.205	0.329	1.3968822672095e-94	1	0.623	ENSG00000131725	54521	protein_coding	WD repeat domain 44 [Source:HGNC Symbol;Acc:HGNC:30512]		GO:0005737,GO:0016020,GO:0005794,GO:0005829,GO:0048471,GO:0017137,GO:0005768,GO:0010008,GO:0005515	cytoplasm|membrane|Golgi apparatus|cytosol|perinuclear region of cytoplasm|Rab GTPase binding|endosome|endosome membrane|protein binding
ASXL1	3.98270819565385e-99	0.0596139338066961	0.279	0.402	1.45771102669127e-94	1	0.694	ENSG00000171456	171023	protein_coding	ASXL transcriptional regulator 1 [Source:HGNC Symbol;Acc:HGNC:18318]		GO:0006355,GO:0006351,GO:0005634,GO:0046872,GO:0003677,GO:0006325,GO:0005515,GO:0003713,GO:0009887,GO:0000790,GO:0045944,GO:0005654,GO:0016579,GO:0042974,GO:0003682,GO:0045599,GO:0042975,GO:0032526,GO:0048386,GO:0035359,GO:0035522,GO:0035517,GO:0000902,GO:0003007,GO:0030097,GO:0048534,GO:0048538,GO:0048539,GO:0048872,GO:0060348,GO:0060430	regulation of transcription, DNA-templated|transcription, DNA-templated|nucleus|metal ion binding|DNA binding|chromatin organization|protein binding|transcription coactivator activity|animal organ morphogenesis|nuclear chromatin|positive regulation of transcription by RNA polymerase II|nucleoplasm|protein deubiquitination|retinoic acid receptor binding|chromatin binding|negative regulation of fat…
TPR	4.13307461808588e-99	0.0450074031041868	0.25	0.376	1.51274664096561e-94	1	0.665	ENSG00000047410	7175	protein_coding	translocated promoter region, nuclear basket protein [Source:HGNC Symbol;Acc:HGNC:12017]		GO:0003723,GO:0051028,GO:0005634,GO:0005737,GO:0016020,GO:0015031,GO:0031965,GO:0051301,GO:0005694,GO:0042803,GO:0005856,GO:0005515,GO:0007049,GO:0005643,GO:0005819,GO:0000775,GO:0000776,GO:0003729,GO:0005868,GO:0000122,GO:0005654,GO:0075733,GO:0043657,GO:0003682,GO:0070840,GO:0017056,GO:0006110,GO:0006406,GO:0006409,GO:0016032,GO:0016925,GO:0019083,GO:0060964,GO:1900034,GO:0042307,GO:0019898,GO:…	RNA binding|mRNA transport|nucleus|cytoplasm|membrane|protein transport|nuclear membrane|cell division|chromosome|protein homodimerization activity|cytoskeleton|protein binding|cell cycle|nuclear pore|spindle|chromosome, centromeric region|kinetochore|mRNA binding|cytoplasmic dynein complex|negative regulation of transcription by RNA polymerase II|nucleoplasm|intracellular transport of virus|host…	path:hsa03013,path:hsa05200,path:hsa05216	RNA transport|Pathways in cancer|Thyroid cancer
ANKS1A	4.37785638143189e-99	0.30044353279684	0.76	0.767	1.60233921416789e-94	1	0.991	ENSG00000064999	23294	protein_coding	ankyrin repeat and sterile alpha motif domain containing 1A [Source:HGNC Symbol;Acc:HGNC:20961]		GO:0046875,GO:1901187,GO:0005515,GO:0005737,GO:0005829,GO:0005654,GO:0042995,GO:0043005,GO:0048013,GO:0016322,GO:0006929	ephrin receptor binding|regulation of ephrin receptor signaling pathway|protein binding|cytoplasm|cytosol|nucleoplasm|cell projection|neuron projection|ephrin receptor signaling pathway|neuron remodeling|substrate-dependent cell migration
IL6ST	5.48375194557633e-99	0.238483821249343	0.453	0.501	2.00710804960039e-94	1	0.904	ENSG00000134352	3572	protein_coding	interleukin 6 signal transducer [Source:HGNC Symbol;Acc:HGNC:6021]		GO:0008284,GO:0042531,GO:0043066,GO:0010613,GO:0002675,GO:0045669,GO:0016020,GO:0016021,GO:0005886,GO:0005515,GO:0005576,GO:0004896,GO:0009897,GO:0042802,GO:0043235,GO:0070062,GO:0016032,GO:0042803,GO:0019221,GO:0070102,GO:0019838,GO:0070106,GO:0070757,GO:0005127,GO:0019955,GO:0010575,GO:0042102,GO:0005138,GO:0005896,GO:0004897,GO:0004915,GO:0019981,GO:0034097,GO:0070120,GO:0070110,GO:0038165,GO:…	positive regulation of cell population proliferation|positive regulation of tyrosine phosphorylation of STAT protein|negative regulation of apoptotic process|positive regulation of cardiac muscle hypertrophy|positive regulation of acute inflammatory response|positive regulation of osteoblast differentiation|membrane|integral component of membrane|plasma membrane|protein binding|extracellular regi…	path:hsa04060,path:hsa04550,path:hsa04630,path:hsa04659,path:hsa05167,path:hsa05200,path:hsa05203	Cytokine-cytokine receptor interaction|Signaling pathways regulating pluripotency of stem cells|Jak-STAT signaling pathway|Th17 cell differentiation|Kaposi sarcoma-associated herpesvirus infection|Pathways in cancer|Viral carcinogenesis
NCBP3	5.82647007252086e-99	0.02349809837888	0.156	0.266	2.13254631124336e-94	1	0.586	ENSG00000074356	55421	protein_coding	nuclear cap binding subunit 3 [Source:HGNC Symbol;Acc:HGNC:24612]		GO:0003723,GO:0003729,GO:0006397,GO:0051028,GO:0005634,GO:0005737,GO:0016607,GO:0005515,GO:0051607,GO:0006370,GO:0000340,GO:0034518,GO:0000339	RNA binding|mRNA binding|mRNA processing|mRNA transport|nucleus|cytoplasm|nuclear speck|protein binding|defense response to virus|7-methylguanosine mRNA capping|RNA 7-methylguanosine cap binding|RNA cap binding complex|RNA cap binding
TNKS	1.77794429182652e-98	0.0147005132214346	0.358	0.508	6.50745390251424e-94	1	0.705	ENSG00000173273	8658	protein_coding	tankyrase [Source:HGNC Symbol;Acc:HGNC:11941]		GO:0005654,GO:0031965,GO:0016604,GO:0003950,GO:0016055,GO:0051225,GO:0032212,GO:0005515,GO:0090263,GO:0051028,GO:0005634,GO:0005737,GO:0016020,GO:0015031,GO:0046872,GO:0016740,GO:0016757,GO:0005794,GO:0051301,GO:0005694,GO:0005856,GO:0007049,GO:0000139,GO:0005643,GO:0000922,GO:0005815,GO:0000781,GO:0045944,GO:0005829,GO:0000784,GO:0097431,GO:0051973,GO:1904355,GO:0007052,GO:0000209,GO:0008270,GO:…	nucleoplasm|nuclear membrane|nuclear body|NAD+ ADP-ribosyltransferase activity|Wnt signaling pathway|spindle assembly|positive regulation of telomere maintenance via telomerase|protein binding|positive regulation of canonical Wnt signaling pathway|mRNA transport|nucleus|cytoplasm|membrane|protein transport|metal ion binding|transferase activity|transferase activity, transferring glycosyl groups|G…
ANAPC5	1.99386229427659e-98	0.050003830639236	0.177	0.285	7.29773538328173e-94	1	0.621	ENSG00000089053	51433	protein_coding	anaphase promoting complex subunit 5 [Source:HGNC Symbol;Acc:HGNC:15713]		GO:0005680,GO:0005634,GO:0016567,GO:0051301,GO:0007049,GO:0070979,GO:0061630,GO:0005654,GO:0005829,GO:0031145,GO:1901990,GO:0006511,GO:0019903,GO:0045842,GO:0005515	anaphase-promoting complex|nucleus|protein ubiquitination|cell division|cell cycle|protein K11-linked ubiquitination|ubiquitin protein ligase activity|nucleoplasm|cytosol|anaphase-promoting complex-dependent catabolic process|regulation of mitotic cell cycle phase transition|ubiquitin-dependent protein catabolic process|protein phosphatase binding|positive regulation of mitotic metaphase/anaphase…	path:hsa04110,path:hsa04114,path:hsa04120,path:hsa04657,path:hsa04914,path:hsa05166	Cell cycle|Oocyte meiosis|Ubiquitin mediated proteolysis|IL-17 signaling pathway|Progesterone-mediated oocyte maturation|Human T-cell leukemia virus 1 infection
HP1BP3	2.0531718464308e-98	0.040607109301472	0.284	0.41	7.51481427512139e-94	1	0.693	ENSG00000127483	50809	protein_coding	heterochromatin protein 1 binding protein 3 [Source:HGNC Symbol;Acc:HGNC:24973]		GO:0005634,GO:0016607,GO:0006355,GO:0003677,GO:0006334,GO:0000786,GO:0005694,GO:0005515,GO:0003682,GO:0070828,GO:0042127,GO:0071456,GO:0031491,GO:0097298	nucleus|nuclear speck|regulation of transcription, DNA-templated|DNA binding|nucleosome assembly|nucleosome|chromosome|protein binding|chromatin binding|heterochromatin organization|regulation of cell population proliferation|cellular response to hypoxia|nucleosome binding|regulation of nucleus size
CFLAR	2.07069540067547e-98	0.0151007401104264	0.522	0.678	7.57895223601227e-94	1	0.77	ENSG00000003402	8837	protein_coding	CASP8 and FADD like apoptosis regulator [Source:HGNC Symbol;Acc:HGNC:1876]		GO:0005737,GO:0042981,GO:0005515,GO:0008234,GO:0006508,GO:0006915,GO:0004197,GO:0002020,GO:0005123,GO:0016504,GO:0044877,GO:0046982,GO:0001666,GO:0007519,GO:0009617,GO:0010667,GO:0010952,GO:0010976,GO:0014732,GO:0014842,GO:0014866,GO:0032869,GO:0033574,GO:0043066,GO:0043154,GO:0043403,GO:0051092,GO:0060546,GO:0070374,GO:0071364,GO:0071392,GO:0071456,GO:0071549,GO:0071732,GO:0072126,GO:1901740,GO:…	cytoplasm|regulation of apoptotic process|protein binding|cysteine-type peptidase activity|proteolysis|apoptotic process|cysteine-type endopeptidase activity|protease binding|death receptor binding|peptidase activator activity|protein-containing complex binding|protein heterodimerization activity|response to hypoxia|skeletal muscle tissue development|response to bacterium|negative regulation of c…	path:hsa04064,path:hsa04140,path:hsa04210,path:hsa04217,path:hsa04668,path:hsa05142	NF-kappa B signaling pathway|Autophagy - animal|Apoptosis|Necroptosis|TNF signaling pathway|Chagas disease (American trypanosomiasis)
AC087286.2	2.51789159814515e-98	0.179794214749772	0.288	0.368	9.21573503837108e-94	1	0.783	ENSG00000259367	--	lncRNA	novel transcript, antisense to AKAP13
TXNIP	2.52455206199326e-98	0.340371626353472	0.518	0.512	9.24011300210154e-94	1	1.012	ENSG00000265972	10628	protein_coding	thioredoxin interacting protein [Source:HGNC Symbol;Acc:HGNC:16952]		GO:0005737,GO:0005515,GO:0007049,GO:0004857,GO:0000122,GO:0006606,GO:0006979,GO:0009612,GO:0009749,GO:0032355,GO:0032570,GO:0042127,GO:0042493,GO:0042542,GO:0043065,GO:0043086,GO:0048008,GO:0051592,GO:0005634,GO:0005758,GO:0005829,GO:0031625,GO:0030216,GO:0051782,GO:0071228	cytoplasm|protein binding|cell cycle|enzyme inhibitor activity|negative regulation of transcription by RNA polymerase II|protein import into nucleus|response to oxidative stress|response to mechanical stimulus|response to glucose|response to estradiol|response to progesterone|regulation of cell population proliferation|response to drug|response to hydrogen peroxide|positive regulation of apoptoti…	path:hsa04621	NOD-like receptor signaling pathway
CNTRL	2.75536673002942e-98	0.0724129694959741	0.402	0.542	1.00849177685807e-93	1	0.742	ENSG00000119397	11064	protein_coding	centriolin [Source:HGNC Symbol;Acc:HGNC:1858]		GO:0008092,GO:0005815,GO:0051493,GO:0005515,GO:0000278,GO:0051301,GO:0005737,GO:0016020,GO:0005813,GO:0005829,GO:0005856,GO:0007049,GO:0000086,GO:0010389,GO:0097711,GO:0090543,GO:0120103	cytoskeletal protein binding|microtubule organizing center|regulation of cytoskeleton organization|protein binding|mitotic cell cycle|cell division|cytoplasm|membrane|centrosome|cytosol|cytoskeleton|cell cycle|G2/M transition of mitotic cell cycle|regulation of G2/M transition of mitotic cell cycle|ciliary basal body-plasma membrane docking|Flemming body|centriolar subdistal appendage
ZC3H13	3.28277206935535e-98	0.0100815782260655	0.211	0.346	1.20152740510475e-93	1	0.61	ENSG00000123200	23091	protein_coding	zinc finger CCCH-type containing 13 [Source:HGNC Symbol;Acc:HGNC:20368]		GO:0003723,GO:0006397,GO:0008380,GO:0005634,GO:0016607,GO:0046872,GO:0005515,GO:0007275,GO:0005654,GO:2000036,GO:0080009,GO:0036396	RNA binding|mRNA processing|RNA splicing|nucleus|nuclear speck|metal ion binding|protein binding|multicellular organism development|nucleoplasm|regulation of stem cell population maintenance|mRNA methylation|RNA N6-methyladenosine methyltransferase complex
SLCO2B1	4.2774892231144e-98	0.391188567529764	0.731	0.647	1.5656038305521e-93	1	1.13	ENSG00000137491	11309	protein_coding	solute carrier organic anion transporter family member 2B1 [Source:HGNC Symbol;Acc:HGNC:10962]		GO:0055085,GO:0016020,GO:0005215,GO:0016021,GO:0006811,GO:0005886,GO:0015125,GO:0015347,GO:0001889,GO:0015721,GO:0071718,GO:0016324,GO:0005515,GO:0043252,GO:0005887,GO:0009986,GO:0008514	transmembrane transport|membrane|transporter activity|integral component of membrane|ion transport|plasma membrane|bile acid transmembrane transporter activity|sodium-independent organic anion transmembrane transporter activity|liver development|bile acid and bile salt transport|sodium-independent icosanoid transport|apical plasma membrane|protein binding|sodium-independent organic anion transpor…
NAA50	4.68883464217385e-98	0.0010077450097179	0.21	0.342	1.71616036738205e-93	1	0.614	ENSG00000121579	80218	protein_coding	N(alpha)-acetyltransferase 50, NatE catalytic subunit [Source:HGNC Symbol;Acc:HGNC:29533]		GO:0005634,GO:0005737,GO:0016740,GO:0016746,GO:0005829,GO:0005515,GO:0008080,GO:0043967,GO:0070062,GO:0010485,GO:0004596,GO:0006474,GO:0031415,GO:0016573,GO:0007064,GO:0071962,GO:0052858,GO:0034087	nucleus|cytoplasm|transferase activity|transferase activity, transferring acyl groups|cytosol|protein binding|N-acetyltransferase activity|histone H4 acetylation|extracellular exosome|H4 histone acetyltransferase activity|peptide alpha-N-acetyltransferase activity|N-terminal protein amino acid acetylation|NatA complex|histone acetylation|mitotic sister chromatid cohesion|mitotic sister chromatid …
YBX1	4.75872072476106e-98	0.0557462811298919	0.198	0.318	1.74173937246979e-93	1	0.623	ENSG00000065978	4904	protein_coding	Y-box binding protein 1 [Source:HGNC Symbol;Acc:HGNC:8014]	CSD	GO:0003676,GO:0003723,GO:0006397,GO:0008380,GO:0005634,GO:0005737,GO:0043231,GO:0005829,GO:0003677,GO:0031965,GO:0005515,GO:0005576,GO:0000981,GO:0000978,GO:0005654,GO:0070062,GO:0051781,GO:0001228,GO:0045944,GO:1990904,GO:0010494,GO:0006355,GO:0006366,GO:0003700,GO:1903608,GO:0000398,GO:0070934,GO:0070937,GO:0071204,GO:0051020,GO:0005689,GO:0007219,GO:0003690,GO:0003697	nucleic acid binding|RNA binding|mRNA processing|RNA splicing|nucleus|cytoplasm|intracellular membrane-bounded organelle|cytosol|DNA binding|nuclear membrane|protein binding|extracellular region|DNA-binding transcription factor activity, RNA polymerase II-specific|RNA polymerase II proximal promoter sequence-specific DNA binding|nucleoplasm|extracellular exosome|positive regulation of cell divisi…
CTIF	7.69879288353874e-98	0.1429506391077	0.211	0.29	2.81783518330402e-93	1	0.728	ENSG00000134030	9811	protein_coding	cap binding complex dependent translation initiation factor [Source:HGNC Symbol;Acc:HGNC:23925]		GO:0003723,GO:0005737,GO:0005829,GO:0048471,GO:0005515,GO:0045727,GO:0006417,GO:0008494,GO:0006446,GO:0000184	RNA binding|cytoplasm|cytosol|perinuclear region of cytoplasm|protein binding|positive regulation of translation|regulation of translation|translation activator activity|regulation of translational initiation|nuclear-transcribed mRNA catabolic process, nonsense-mediated decay
ACADVL	8.34295248832562e-98	0.157473901103139	0.185	0.259	3.05360404025206e-93	1	0.714	ENSG00000072778	37	protein_coding	acyl-CoA dehydrogenase very long chain [Source:HGNC Symbol;Acc:HGNC:92]		GO:0045717,GO:0016020,GO:0005634,GO:0005730,GO:0005829,GO:0016491,GO:0050660,GO:0055114,GO:0016627,GO:0005739,GO:0005743,GO:0006629,GO:0006631,GO:0003995,GO:0005759,GO:0000062,GO:0030855,GO:0042645,GO:0036498,GO:0001659,GO:0006635,GO:0033539,GO:0031966,GO:0004466,GO:0046322,GO:0090181,GO:0017099,GO:0009062,GO:0009409,GO:0015980	negative regulation of fatty acid biosynthetic process|membrane|nucleus|nucleolus|cytosol|oxidoreductase activity|flavin adenine dinucleotide binding|oxidation-reduction process|oxidoreductase activity, acting on the CH-CH group of donors|mitochondrion|mitochondrial inner membrane|lipid metabolic process|fatty acid metabolic process|acyl-CoA dehydrogenase activity|mitochondrial matrix|fatty-acyl-…	path:hsa00071	Fatty acid degradation
UNC93B1	8.66301645537432e-98	0.137779229713998	0.183	0.258	3.17075065283156e-93	1	0.709	ENSG00000110057	81622	protein_coding	unc-93 homolog B1, TLR signaling regulator [Source:HGNC Symbol;Acc:HGNC:13481]		GO:0016020,GO:0016021,GO:0006886,GO:0005783,GO:0005789,GO:0005515,GO:0031410,GO:0002376,GO:0045087,GO:0005764,GO:0002250,GO:0051607,GO:0005768,GO:0002224,GO:0000139,GO:0032009,GO:0045335,GO:0034138,GO:0034154,GO:0034162,GO:0035325	membrane|integral component of membrane|intracellular protein transport|endoplasmic reticulum|endoplasmic reticulum membrane|protein binding|cytoplasmic vesicle|immune system process|innate immune response|lysosome|adaptive immune response|defense response to virus|endosome|toll-like receptor signaling pathway|Golgi membrane|early phagosome|phagocytic vesicle|toll-like receptor 3 signaling pathwa…
CPEB3	1.12943031942551e-97	0.187646534432974	0.34	0.404	4.1338279121293e-93	1	0.842	ENSG00000107864	22849	protein_coding	cytoplasmic polyadenylation element binding protein 3 [Source:HGNC Symbol;Acc:HGNC:21746]		GO:0003676,GO:0003723,GO:0005634,GO:0005737,GO:0016020,GO:0005886,GO:0042995,GO:0005515,GO:0003730,GO:0045182,GO:0006417,GO:0030054,GO:0045202,GO:0045211,GO:0045727,GO:0030425,GO:0000122,GO:0071230,GO:0043005,GO:0061158,GO:0060213,GO:1900153,GO:0030014,GO:0014069,GO:0017148,GO:0000900,GO:0008135,GO:0043022,GO:2000766,GO:1990124,GO:0007616,GO:0035613,GO:0048167,GO:0035925,GO:1900365,GO:0060999,GO:…	nucleic acid binding|RNA binding|nucleus|cytoplasm|membrane|plasma membrane|cell projection|protein binding|mRNA 3'-UTR binding|translation regulator activity|regulation of translation|cell junction|synapse|postsynaptic membrane|positive regulation of translation|dendrite|negative regulation of transcription by RNA polymerase II|cellular response to amino acid stimulus|neuron projection|3'-UTR-me…	path:hsa04114,path:hsa04914	Oocyte meiosis|Progesterone-mediated oocyte maturation
FAM111A	1.19307333657157e-97	0.174909539432089	0.208	0.272	4.36676771918559e-93	1	0.765	ENSG00000166801	63901	protein_coding	family with sequence similarity 111 member A [Source:HGNC Symbol;Acc:HGNC:24725]		GO:0005634,GO:0005737,GO:0001650,GO:0006260,GO:0051607,GO:0005515,GO:0045071,GO:0016032,GO:0000785	nucleus|cytoplasm|fibrillar center|DNA replication|defense response to virus|protein binding|negative regulation of viral genome replication|viral process|chromatin
CCNL2	1.2642067920029e-97	0.191431619003422	0.235	0.298	4.62712327940983e-93	1	0.789	ENSG00000221978	81669	protein_coding	cyclin L2 [Source:HGNC Symbol;Acc:HGNC:20570]		GO:0005634,GO:0016607,GO:0043231,GO:0005654,GO:0005515,GO:0000079,GO:0006357,GO:0016538	nucleus|nuclear speck|intracellular membrane-bounded organelle|nucleoplasm|protein binding|regulation of cyclin-dependent protein serine/threonine kinase activity|regulation of transcription by RNA polymerase II|cyclin-dependent protein serine/threonine kinase regulator activity
JUNB	1.42170359027529e-97	0.393446002780479	0.252	0.228	5.2035773107666e-93	1	1.105	ENSG00000171223	3726	protein_coding	JunB proto-oncogene, AP-1 transcription factor subunit [Source:HGNC Symbol;Acc:HGNC:6205]	TF_bZIP	GO:0005634,GO:0005654,GO:0006355,GO:0003677,GO:0006357,GO:0003700,GO:0005515,GO:0051726,GO:0000981,GO:0000790,GO:0000978,GO:0045944,GO:0000122,GO:0003713,GO:0008134,GO:0005667,GO:0032496,GO:0003714,GO:0019221,GO:0032870,GO:0000785,GO:0009314,GO:0010033,GO:0034097,GO:0035976,GO:0009612,GO:0042493,GO:0045597,GO:0051591,GO:0000977,GO:0001228,GO:0001570,GO:0001649,GO:0001701,GO:0001829,GO:0009987,GO:…	nucleus|nucleoplasm|regulation of transcription, DNA-templated|DNA binding|regulation of transcription by RNA polymerase II|DNA-binding transcription factor activity|protein binding|regulation of cell cycle|DNA-binding transcription factor activity, RNA polymerase II-specific|nuclear chromatin|RNA polymerase II proximal promoter sequence-specific DNA binding|positive regulation of transcription b…	path:hsa04380,path:hsa04668	Osteoclast differentiation|TNF signaling pathway
ATP11B	1.48510194856684e-97	0.0835433762407871	0.4	0.511	5.4356216419495e-93	1	0.783	ENSG00000058063	23200	protein_coding	ATPase phospholipid transporting 11B (putative) [Source:HGNC Symbol;Acc:HGNC:13553]		GO:0016020,GO:0016021,GO:0046872,GO:0000166,GO:0005524,GO:0000287,GO:0005783,GO:0005794,GO:0006811,GO:0006869,GO:0015914,GO:0140326,GO:0005886,GO:0005768,GO:0005769,GO:0005515,GO:0005637,GO:0034220,GO:0005802,GO:0055037,GO:0055038,GO:0043312,GO:0035577,GO:0045332,GO:0015075,GO:0015917	membrane|integral component of membrane|metal ion binding|nucleotide binding|ATP binding|magnesium ion binding|endoplasmic reticulum|Golgi apparatus|ion transport|lipid transport|phospholipid transport|ATPase-coupled intramembrane lipid transporter activity|plasma membrane|endosome|early endosome|protein binding|nuclear inner membrane|ion transmembrane transport|trans-Golgi network|recycling endo…
ATR	2.03035946464355e-97	0.0186826696346747	0.327	0.473	7.43131867654184e-93	1	0.691	ENSG00000175054	545	protein_coding	ATR serine/threonine kinase [Source:HGNC Symbol;Acc:HGNC:882]		GO:0005634,GO:0005794,GO:0000166,GO:0004674,GO:0005524,GO:0016301,GO:0016740,GO:0016310,GO:0005654,GO:0003677,GO:0005694,GO:0005515,GO:0006281,GO:0006974,GO:0000077,GO:0000784,GO:1900034,GO:0036297,GO:0016605,GO:0007275,GO:1901796,GO:0004672,GO:0006260,GO:0032212,GO:0090399,GO:0018105,GO:0034644,GO:0000723,GO:0008156,GO:0070198,GO:0046777,GO:0043517,GO:0071480,GO:0097694,GO:0097695,GO:1904884,GO:…	nucleus|Golgi apparatus|nucleotide binding|protein serine/threonine kinase activity|ATP binding|kinase activity|transferase activity|phosphorylation|nucleoplasm|DNA binding|chromosome|protein binding|DNA repair|cellular response to DNA damage stimulus|DNA damage checkpoint|nuclear chromosome, telomeric region|regulation of cellular response to heat|interstrand cross-link repair|PML body|multicell…	path:hsa03460,path:hsa04110,path:hsa04115,path:hsa04218,path:hsa05165,path:hsa05166,path:hsa05170	Fanconi anemia pathway|Cell cycle|p53 signaling pathway|Cellular senescence|Human papillomavirus infection|Human T-cell leukemia virus 1 infection|Human immunodeficiency virus 1 infection
AKAP9	2.33366580542342e-97	0.245148086982482	0.575	0.632	8.54145021443027e-93	1	0.91	ENSG00000127914	10142	protein_coding	A-kinase anchoring protein 9 [Source:HGNC Symbol;Acc:HGNC:379]		GO:0060307,GO:0005737,GO:0005794,GO:0043231,GO:0005813,GO:0007165,GO:0003677,GO:0005856,GO:0005515,GO:0060090,GO:0005795,GO:0005815,GO:0015459,GO:0005801,GO:0005829,GO:0000086,GO:0010389,GO:0097711,GO:0033138,GO:0044325,GO:0061337,GO:0005102,GO:0007268,GO:0098978,GO:0060306,GO:0008076,GO:0034237,GO:0086091,GO:0071320,GO:0007020,GO:0098962,GO:1901018,GO:0031116,GO:0098909,GO:0051661,GO:1903358,GO:…	regulation of ventricular cardiac muscle cell membrane repolarization|cytoplasm|Golgi apparatus|intracellular membrane-bounded organelle|centrosome|signal transduction|DNA binding|cytoskeleton|protein binding|molecular adaptor activity|Golgi stack|microtubule organizing center|potassium channel regulator activity|cis-Golgi network|cytosol|G2/M transition of mitotic cell cycle|regulation of G2/M t…
PIAS2	2.37740196952724e-97	0.0844453002012411	0.336	0.459	8.70152894866665e-93	1	0.732	ENSG00000078043	9063	protein_coding	protein inhibitor of activated STAT 2 [Source:HGNC Symbol;Acc:HGNC:17311]	zf-MIZ	GO:0005634,GO:0016607,GO:0008270,GO:0046872,GO:0016740,GO:0005654,GO:0003677,GO:0005515,GO:0003713,GO:0045893,GO:0019789,GO:0006357,GO:0003712,GO:0016925,GO:0016605,GO:0030521,GO:0008134,GO:0050681,GO:0001085,GO:0060766,GO:0061665,GO:0031625	nucleus|nuclear speck|zinc ion binding|metal ion binding|transferase activity|nucleoplasm|DNA binding|protein binding|transcription coactivator activity|positive regulation of transcription, DNA-templated|SUMO transferase activity|regulation of transcription by RNA polymerase II|transcription coregulator activity|protein sumoylation|PML body|androgen receptor signaling pathway|transcription facto…	path:hsa04120,path:hsa04630	Ubiquitin mediated proteolysis|Jak-STAT signaling pathway
B4GALT1	2.43315498874527e-97	0.278608950555657	0.402	0.455	8.90559057430655e-93	1	0.884	ENSG00000086062	2683	protein_coding	beta-1,4-galactosyltransferase 1 [Source:HGNC Symbol;Acc:HGNC:924]		GO:0016020,GO:0016021,GO:0005794,GO:0046872,GO:0016740,GO:0016757,GO:0005975,GO:0005615,GO:0005886,GO:0042995,GO:0005576,GO:0030145,GO:0006486,GO:0009986,GO:0032580,GO:0030175,GO:0070062,GO:0016323,GO:0051260,GO:0043312,GO:0006487,GO:0030667,GO:0000139,GO:0035577,GO:0031526,GO:0009897,GO:0018146,GO:0007339,GO:0030057,GO:0003831,GO:0003945,GO:0004461,GO:0009312,GO:0005989,GO:0008378,GO:0035250,GO:…	membrane|integral component of membrane|Golgi apparatus|metal ion binding|transferase activity|transferase activity, transferring glycosyl groups|carbohydrate metabolic process|extracellular space|plasma membrane|cell projection|extracellular region|manganese ion binding|protein glycosylation|cell surface|Golgi cisterna membrane|filopodium|extracellular exosome|basolateral plasma membrane|protein…	path:hsa00052,path:hsa00510,path:hsa00514,path:hsa00515,path:hsa00533,path:hsa00601	Galactose metabolism|N-Glycan biosynthesis|Other types of O-glycan biosynthesis|Mannose type O-glycan biosynthesis|Glycosaminoglycan biosynthesis - keratan sulfate|Glycosphingolipid biosynthesis - lacto and neolacto series
TAF1	3.0092331178001e-97	0.0516041054313634	0.21	0.321	1.10140941344601e-92	1	0.654	ENSG00000147133	6872	protein_coding	TATA-box binding protein associated factor 1 [Source:HGNC Symbol;Acc:HGNC:11535]		GO:0043433,GO:0045944,GO:0044212,GO:0005634,GO:0000166,GO:0004674,GO:0005524,GO:0016301,GO:0016740,GO:0016310,GO:0005654,GO:0006355,GO:0003677,GO:0016746,GO:0005515,GO:0007049,GO:0004402,GO:0006352,GO:0005669,GO:0043565,GO:0000209,GO:0016032,GO:0016573,GO:0003713,GO:0006366,GO:0006367,GO:1901796,GO:0000790,GO:0071339,GO:0046982,GO:0050821,GO:0046777,GO:0032436,GO:0005730,GO:0018105,GO:0018107,GO:…	negative regulation of DNA-binding transcription factor activity|positive regulation of transcription by RNA polymerase II|transcription regulatory region DNA binding|nucleus|nucleotide binding|protein serine/threonine kinase activity|ATP binding|kinase activity|transferase activity|phosphorylation|nucleoplasm|regulation of transcription, DNA-templated|DNA binding|transferase activity, transferri…	path:hsa03022	Basal transcription factors
CERS6	3.17507000288001e-97	0.314258574472545	0.522	0.55	1.16210737175411e-92	1	0.949	ENSG00000172292	253782	protein_coding	ceramide synthase 6 [Source:HGNC Symbol;Acc:HGNC:23826]	Homeobox	GO:0016020,GO:0016021,GO:0016740,GO:0005783,GO:0005789,GO:0003677,GO:0006629,GO:0005515,GO:0006954,GO:0006665,GO:0006357,GO:0000981,GO:0030148,GO:0046513,GO:0050291	membrane|integral component of membrane|transferase activity|endoplasmic reticulum|endoplasmic reticulum membrane|DNA binding|lipid metabolic process|protein binding|inflammatory response|sphingolipid metabolic process|regulation of transcription by RNA polymerase II|DNA-binding transcription factor activity, RNA polymerase II-specific|sphingolipid biosynthetic process|ceramide biosynthetic proce…	path:hsa00600,path:hsa04071	Sphingolipid metabolism|Sphingolipid signaling pathway
PDXK	3.37042399667906e-97	0.0940274808571115	0.247	0.349	1.2336088870245e-92	1	0.708	ENSG00000160209	105372824	protein_coding	pyridoxal kinase [Source:HGNC Symbol;Acc:HGNC:8819]		GO:0016310,GO:0008478,GO:0009443,GO:0005634,GO:0005737,GO:0046872,GO:0000166,GO:0005524,GO:0016301,GO:0016740,GO:0005654,GO:0008270,GO:0005829,GO:0042803,GO:0000287,GO:0005576,GO:0070062,GO:0008283,GO:0043312,GO:0034774,GO:0035580,GO:0030170,GO:0030955,GO:0031402,GO:0031403,GO:0042816,GO:0042823	phosphorylation|pyridoxal kinase activity|pyridoxal 5'-phosphate salvage|nucleus|cytoplasm|metal ion binding|nucleotide binding|ATP binding|kinase activity|transferase activity|nucleoplasm|zinc ion binding|cytosol|protein homodimerization activity|magnesium ion binding|extracellular region|extracellular exosome|cell population proliferation|neutrophil degranulation|secretory granule lumen|specifi…	path:hsa00750	Vitamin B6 metabolism
ETF1	3.40398747407116e-97	0.142665374799351	0.246	0.327	1.24589345538479e-92	1	0.752	ENSG00000120705	2107	protein_coding	eukaryotic translation termination factor 1 [Source:HGNC Symbol;Acc:HGNC:3477]		GO:0003723,GO:0005737,GO:0006412,GO:0005515,GO:0043022,GO:0003747,GO:0006415,GO:0005829,GO:0000184,GO:0016149,GO:0006449,GO:1990825,GO:0006479,GO:0002184,GO:0018444,GO:0008079	RNA binding|cytoplasm|translation|protein binding|ribosome binding|translation release factor activity|translational termination|cytosol|nuclear-transcribed mRNA catabolic process, nonsense-mediated decay|translation release factor activity, codon specific|regulation of translational termination|sequence-specific mRNA binding|protein methylation|cytoplasmic translational termination|translation r…	path:hsa03015	mRNA surveillance pathway
APH1B	4.50500934980969e-97	0.34002456872287	0.443	0.428	1.64887847212385e-92	1	1.035	ENSG00000138613	83464	protein_coding	aph-1 homolog B, gamma-secretase subunit [Source:HGNC Symbol;Acc:HGNC:24080]		GO:0016020,GO:0016021,GO:0016485,GO:0043085,GO:0007219,GO:0005886,GO:0005783,GO:0005887,GO:0005515,GO:0044267,GO:0010008,GO:0004175,GO:0008233,GO:0007220,GO:0070765,GO:0048013,GO:0035333,GO:0043065,GO:0031293,GO:0030133,GO:0007626	membrane|integral component of membrane|protein processing|positive regulation of catalytic activity|Notch signaling pathway|plasma membrane|endoplasmic reticulum|integral component of plasma membrane|protein binding|cellular protein metabolic process|endosome membrane|endopeptidase activity|peptidase activity|Notch receptor processing|gamma-secretase complex|ephrin receptor signaling pathway|Not…	path:hsa04330,path:hsa05010	Notch signaling pathway|Alzheimer disease
FBXO42	4.52151508450851e-97	0.0386350879340648	0.276	0.408	1.65491973608096e-92	1	0.676	ENSG00000037637	54455	protein_coding	F-box protein 42 [Source:HGNC Symbol;Acc:HGNC:29249]		GO:0005515	protein binding
EPS15	4.54768586439756e-97	0.200338779162643	0.661	0.709	1.66449850322815e-92	1	0.932	ENSG00000085832	2060	protein_coding	epidermal growth factor receptor pathway substrate 15 [Source:HGNC Symbol;Acc:HGNC:3419]		GO:0043231,GO:0005829,GO:0005509,GO:0005515,GO:0005737,GO:0016020,GO:0015031,GO:0046872,GO:0005886,GO:0005905,GO:0005768,GO:0098794,GO:0045296,GO:0006897,GO:0031901,GO:0016032,GO:0017124,GO:0006895,GO:0061024,GO:0042059,GO:0046718,GO:0016235,GO:0031593,GO:0042802,GO:0001921,GO:0016050,GO:0019065,GO:0032456,GO:0042127,GO:0048268,GO:0098884,GO:0005769,GO:0009925,GO:0016324,GO:0030122,GO:0030132,GO:…	intracellular membrane-bounded organelle|cytosol|calcium ion binding|protein binding|cytoplasm|membrane|protein transport|metal ion binding|plasma membrane|clathrin-coated pit|endosome|postsynapse|cadherin binding|endocytosis|early endosome membrane|viral process|SH3 domain binding|Golgi to endosome transport|membrane organization|negative regulation of epidermal growth factor receptor signaling …	path:hsa04144	Endocytosis
WDR41	5.79764477946112e-97	0.176289844083551	0.274	0.342	2.12199596573056e-92	1	0.801	ENSG00000164253	55255	protein_coding	WD repeat domain 41 [Source:HGNC Symbol;Acc:HGNC:25601]		GO:0005737,GO:0005765,GO:0010506,GO:0006914,GO:0005515,GO:1990316,GO:0032045,GO:0017112	cytoplasm|lysosomal membrane|regulation of autophagy|autophagy|protein binding|Atg1/ULK1 kinase complex|guanyl-nucleotide exchange factor complex|Rab guanyl-nucleotide exchange factor activity
YAF2	6.7160558118726e-97	0.322502828669065	0.353	0.358	2.45814358770349e-92	1	0.986	ENSG00000015153	10138	protein_coding	YY1 associated factor 2 [Source:HGNC Symbol;Acc:HGNC:17363]		GO:0005634,GO:0046872,GO:0005829,GO:0005654,GO:0003713,GO:0045893,GO:0003714,GO:0005515,GO:0045892,GO:0070317,GO:1903507	nucleus|metal ion binding|cytosol|nucleoplasm|transcription coactivator activity|positive regulation of transcription, DNA-templated|transcription corepressor activity|protein binding|negative regulation of transcription, DNA-templated|negative regulation of G0 to G1 transition|negative regulation of nucleic acid-templated transcription
ZBTB20	7.30557254551052e-97	0.278428461785203	0.871	0.863	2.6739126073823e-92	1	1.009	ENSG00000181722	26137	protein_coding	zinc finger and BTB domain containing 20 [Source:HGNC Symbol;Acc:HGNC:13503]	ZBTB	GO:0003676,GO:0005634,GO:0005737,GO:0046872,GO:0005654,GO:0003677,GO:0016604,GO:0000977,GO:0001227,GO:0044212,GO:0045821,GO:0046889,GO:0055088,GO:0071333,GO:0005515,GO:0000122,GO:0010629,GO:0032728,GO:0032755,GO:0032760,GO:0045892	nucleic acid binding|nucleus|cytoplasm|metal ion binding|nucleoplasm|DNA binding|nuclear body|RNA polymerase II regulatory region sequence-specific DNA binding|DNA-binding transcription repressor activity, RNA polymerase II-specific|transcription regulatory region DNA binding|positive regulation of glycolytic process|positive regulation of lipid biosynthetic process|lipid homeostasis|cellular res…
APPL2	8.86815683968243e-97	0.0977406951298054	0.342	0.451	3.24583408489217e-92	1	0.758	ENSG00000136044	55198	protein_coding	adaptor protein, phosphotyrosine interacting with PH domain and leucine zipper 2 [Source:HGNC Symbol;Acc:HGNC:18242]		GO:0005634,GO:0005737,GO:0016020,GO:0042803,GO:0005886,GO:0042995,GO:0005515,GO:0007165,GO:0007049,GO:0031410,GO:0005768,GO:0035091,GO:0070062,GO:0030670,GO:0031901,GO:0032587,GO:0010008,GO:0008283,GO:0006606,GO:0001726,GO:0031982,GO:0051289,GO:0007179,GO:0044877,GO:0001786,GO:0042593,GO:1900016,GO:0032009,GO:0045335,GO:0002024,GO:0045088,GO:0035729,GO:0050768,GO:0044354,GO:0046325,GO:0060100,GO:…	nucleus|cytoplasm|membrane|protein homodimerization activity|plasma membrane|cell projection|protein binding|signal transduction|cell cycle|cytoplasmic vesicle|endosome|phosphatidylinositol binding|extracellular exosome|phagocytic vesicle membrane|early endosome membrane|ruffle membrane|endosome membrane|cell population proliferation|protein import into nucleus|ruffle|vesicle|protein homotetramer…
DDX42	9.14594826332393e-97	0.00089327189480759	0.171	0.298	3.34750852385919e-92	1	0.574	ENSG00000198231	11325	protein_coding	DEAD-box helicase 42 [Source:HGNC Symbol;Acc:HGNC:18676]		GO:0003676,GO:0003723,GO:0005634,GO:0005737,GO:0016607,GO:0016020,GO:0000166,GO:0005524,GO:0005829,GO:0016787,GO:0004386,GO:0003724,GO:0005515,GO:0005654,GO:0042981,GO:0008104,GO:0015030,GO:0000398	nucleic acid binding|RNA binding|nucleus|cytoplasm|nuclear speck|membrane|nucleotide binding|ATP binding|cytosol|hydrolase activity|helicase activity|RNA helicase activity|protein binding|nucleoplasm|regulation of apoptotic process|protein localization|Cajal body|mRNA splicing, via spliceosome	path:hsa03040	Spliceosome
MIGA1	9.33806222307197e-97	0.0240330577873606	0.164	0.28	3.41782415426657e-92	1	0.586	ENSG00000180488	374986	protein_coding	mitoguardin 1 [Source:HGNC Symbol;Acc:HGNC:24741]		GO:0016020,GO:0016021,GO:0005739,GO:0042803,GO:0005741,GO:0008053,GO:0005887,GO:0005515,GO:0046982	membrane|integral component of membrane|mitochondrion|protein homodimerization activity|mitochondrial outer membrane|mitochondrial fusion|integral component of plasma membrane|protein binding|protein heterodimerization activity
HMGB1	1.51784084309123e-96	0.220298189342942	0.3	0.354	5.55544926979823e-92	1	0.847	ENSG00000189403	3146	protein_coding	high mobility group box 1 [Source:HGNC Symbol;Acc:HGNC:4983]	HMG	GO:0043536,GO:1905564,GO:0071222,GO:0005634,GO:0003723,GO:0005737,GO:0016020,GO:0003677,GO:0016829,GO:0005694,GO:0005615,GO:0005886,GO:0005515,GO:0005576,GO:0006281,GO:0006310,GO:0006974,GO:0005125,GO:0006954,GO:0006914,GO:0009986,GO:0003713,GO:0002376,GO:0045087,GO:0006935,GO:0000400,GO:0000405,GO:0008301,GO:0097100,GO:0032392,GO:0002250,GO:0005768,GO:0050918,GO:0060326,GO:0070374,GO:0000790,GO:…	positive regulation of blood vessel endothelial cell migration|positive regulation of vascular endothelial cell proliferation|cellular response to lipopolysaccharide|nucleus|RNA binding|cytoplasm|membrane|DNA binding|lyase activity|chromosome|extracellular space|plasma membrane|protein binding|extracellular region|DNA repair|DNA recombination|cellular response to DNA damage stimulus|cytokine acti…	path:hsa03410,path:hsa04140,path:hsa04217	Base excision repair|Autophagy - animal|Necroptosis
ARNT	1.52720277489622e-96	0.00773123270696108	0.181	0.305	5.58971487639765e-92	1	0.593	ENSG00000143437	405	protein_coding	aryl hydrocarbon receptor nuclear translocator [Source:HGNC Symbol;Acc:HGNC:700]	bHLH	GO:0030949,GO:0045648,GO:0005634,GO:0045893,GO:0005737,GO:0046983,GO:0006355,GO:0003677,GO:0003700,GO:0042803,GO:0005515,GO:0030522,GO:0016604,GO:0005667,GO:0000981,GO:0000790,GO:0005654,GO:0061418,GO:0006805,GO:0046982,GO:0003713,GO:0001938,GO:0017162,GO:0090575,GO:0043565,GO:0008134,GO:0006351,GO:0010575,GO:0045821,GO:0001666,GO:0043619,GO:0042789,GO:0004879,GO:0035326,GO:1990837,GO:0001892,GO:…	positive regulation of vascular endothelial growth factor receptor signaling pathway|positive regulation of erythrocyte differentiation|nucleus|positive regulation of transcription, DNA-templated|cytoplasm|protein dimerization activity|regulation of transcription, DNA-templated|DNA binding|DNA-binding transcription factor activity|protein homodimerization activity|protein binding|intracellular re…	path:hsa04066,path:hsa04934,path:hsa05200,path:hsa05204,path:hsa05211	HIF-1 signaling pathway|Cushing syndrome|Pathways in cancer|Chemical carcinogenesis|Renal cell carcinoma
ACSL1	2.09607019439902e-96	0.191937732000484	0.778	0.634	7.67182651851985e-92	1	1.227	ENSG00000151726	2180	protein_coding	acyl-CoA synthetase long chain family member 1 [Source:HGNC Symbol;Acc:HGNC:3569]		GO:0003824,GO:0016874,GO:0016020,GO:0016021,GO:0000166,GO:0005524,GO:0005783,GO:0005789,GO:0031090,GO:0043231,GO:0005739,GO:0006629,GO:0006631,GO:0005741,GO:0005777,GO:0005778,GO:0035338,GO:0120162,GO:0036109,GO:0044539,GO:0003996,GO:0004467,GO:0047676,GO:0050197,GO:0102391,GO:0001676,GO:0019216,GO:0043651,GO:0000038,GO:0007584,GO:0008610,GO:0010033,GO:0014070,GO:0015908,GO:0019432,GO:0033211,GO:…	catalytic activity|ligase activity|membrane|integral component of membrane|nucleotide binding|ATP binding|endoplasmic reticulum|endoplasmic reticulum membrane|organelle membrane|intracellular membrane-bounded organelle|mitochondrion|lipid metabolic process|fatty acid metabolic process|mitochondrial outer membrane|peroxisome|peroxisomal membrane|long-chain fatty-acyl-CoA biosynthetic process|posit…	path:hsa00061,path:hsa00071,path:hsa03320,path:hsa04146,path:hsa04216,path:hsa04714,path:hsa04920	Fatty acid biosynthesis|Fatty acid degradation|PPAR signaling pathway|Peroxisome|Ferroptosis|Thermogenesis|Adipocytokine signaling pathway
SRSF2	2.26158579603347e-96	0.0540716715571872	0.161	0.262	8.27763017206211e-92	1	0.615	ENSG00000161547	6427	protein_coding	serine and arginine rich splicing factor 2 [Source:HGNC Symbol;Acc:HGNC:10783]		GO:0003676,GO:0003723,GO:0006397,GO:0008380,GO:0005634,GO:0016607,GO:0005829,GO:0005515,GO:0000381,GO:1903507,GO:0005654,GO:0003714,GO:0006406,GO:0006405,GO:0031124,GO:0000398,GO:0045292,GO:0043484	nucleic acid binding|RNA binding|mRNA processing|RNA splicing|nucleus|nuclear speck|cytosol|protein binding|regulation of alternative mRNA splicing, via spliceosome|negative regulation of nucleic acid-templated transcription|nucleoplasm|transcription corepressor activity|mRNA export from nucleus|RNA export from nucleus|mRNA 3'-end processing|mRNA splicing, via spliceosome|mRNA cis splicing, via s…	path:hsa03040,path:hsa05168	Spliceosome|Herpes simplex infection
RBM4	3.31309145563259e-96	0.0429843856021273	0.151	0.258	1.21262460367608e-91	1	0.585	ENSG00000173933	5936	protein_coding	RNA binding motif protein 4 [Source:HGNC Symbol;Acc:HGNC:9901]		GO:0003676,GO:0003723,GO:0006397,GO:0008380,GO:0005634,GO:0005737,GO:0016607,GO:0008270,GO:0046872,GO:0005829,GO:0005654,GO:0030154,GO:0005730,GO:0031047,GO:0003729,GO:0000381,GO:0005515,GO:0017148,GO:0010494,GO:0003730,GO:0097167,GO:0030332,GO:0043153,GO:0006396,GO:0045292,GO:0045947,GO:0035198,GO:0097157,GO:0046822,GO:0035278,GO:0046685,GO:0097158,GO:0002190,GO:0002192,GO:0032055,GO:0051149	nucleic acid binding|RNA binding|mRNA processing|RNA splicing|nucleus|cytoplasm|nuclear speck|zinc ion binding|metal ion binding|cytosol|nucleoplasm|cell differentiation|nucleolus|gene silencing by RNA|mRNA binding|regulation of alternative mRNA splicing, via spliceosome|protein binding|negative regulation of translation|cytoplasmic stress granule|mRNA 3'-UTR binding|circadian regulation of trans…
PPM1B	3.635843023641e-96	0.211671808744674	0.415	0.48	1.33075490508284e-91	1	0.865	ENSG00000138032	5495	protein_coding	protein phosphatase, Mg2+/Mn2+ dependent 1B [Source:HGNC Symbol;Acc:HGNC:9276]		GO:0046872,GO:0000287,GO:0016787,GO:0003824,GO:0004721,GO:0006470,GO:0030145,GO:0004722,GO:0043169,GO:0005737,GO:0016020,GO:0005730,GO:0005829,GO:0005515,GO:0005634,GO:0004724,GO:0043124,GO:0035970,GO:1901223,GO:0006499,GO:0032688,GO:0050687,GO:0090263	metal ion binding|magnesium ion binding|hydrolase activity|catalytic activity|phosphoprotein phosphatase activity|protein dephosphorylation|manganese ion binding|protein serine/threonine phosphatase activity|cation binding|cytoplasm|membrane|nucleolus|cytosol|protein binding|nucleus|magnesium-dependent protein serine/threonine phosphatase activity|negative regulation of I-kappaB kinase/NF-kappaB …	path:hsa04010	MAPK signaling pathway
GATAD1	4.14790013391564e-96	0.0641228046435979	0.168	0.273	1.51817292801446e-91	1	0.615	ENSG00000157259	57798	protein_coding	GATA zinc finger domain containing 1 [Source:HGNC Symbol;Acc:HGNC:29941]		GO:0005634,GO:0008270,GO:0046872,GO:0005654,GO:0006355,GO:0043565,GO:0006357,GO:0000981,GO:0031497	nucleus|zinc ion binding|metal ion binding|nucleoplasm|regulation of transcription, DNA-templated|sequence-specific DNA binding|regulation of transcription by RNA polymerase II|DNA-binding transcription factor activity, RNA polymerase II-specific|chromatin assembly
CDK12	4.31623319139993e-96	0.00267651672657832	0.187	0.316	1.57978451038429e-91	1	0.592	ENSG00000167258	51755	protein_coding	cyclin dependent kinase 12 [Source:HGNC Symbol;Acc:HGNC:24224]		GO:0006397,GO:0008380,GO:0005634,GO:0016607,GO:0000166,GO:0004672,GO:0004674,GO:0005524,GO:0016301,GO:0016740,GO:0006468,GO:0016310,GO:0001650,GO:0051726,GO:0000790,GO:0005515,GO:0005654,GO:0043405,GO:0002944,GO:0004693,GO:0046777,GO:0000307,GO:0008353,GO:0030332,GO:0032968,GO:0070816,GO:0019908,GO:0019901,GO:0043484,GO:2000737	mRNA processing|RNA splicing|nucleus|nuclear speck|nucleotide binding|protein kinase activity|protein serine/threonine kinase activity|ATP binding|kinase activity|transferase activity|protein phosphorylation|phosphorylation|fibrillar center|regulation of cell cycle|nuclear chromatin|protein binding|nucleoplasm|regulation of MAP kinase activity|cyclin K-CDK12 complex|cyclin-dependent protein serin…
ASB3	6.10333513904162e-96	0.0316017322910933	0.218	0.342	2.23388169424062e-91	1	0.637	ENSG00000115239	100302652	protein_coding	ankyrin repeat and SOCS box containing 3 [Source:HGNC Symbol;Acc:HGNC:16013]		GO:0005515,GO:0016567,GO:0035556,GO:0005829,GO:0043687	protein binding|protein ubiquitination|intracellular signal transduction|cytosol|post-translational protein modification
PRKRIP1	9.01344576933287e-96	0.0547434652198353	0.169	0.279	3.29901128603352e-91	1	0.606	ENSG00000128563	79706	protein_coding	PRKR interacting protein 1 [Source:HGNC Symbol;Acc:HGNC:21894]		GO:0006397,GO:0008380,GO:0005634,GO:0003725,GO:0004860,GO:0019901,GO:0006469,GO:0042326,GO:0005730,GO:0005515,GO:0005681,GO:0070062,GO:0003014	mRNA processing|RNA splicing|nucleus|double-stranded RNA binding|protein kinase inhibitor activity|protein kinase binding|negative regulation of protein kinase activity|negative regulation of phosphorylation|nucleolus|protein binding|spliceosomal complex|extracellular exosome|renal system process
EEF2K	1.14551333636485e-95	0.17500247367306	0.32	0.396	4.19269336242897e-91	1	0.808	ENSG00000103319	29904	protein_coding	eukaryotic elongation factor 2 kinase [Source:HGNC Symbol;Acc:HGNC:24615]		GO:0000166,GO:0004674,GO:0005524,GO:0016301,GO:0016740,GO:0006468,GO:0016310,GO:0005509,GO:0005516,GO:0005829,GO:0005737,GO:0004672,GO:0004686,GO:0008135,GO:0002931,GO:0006414,GO:0031952,GO:0032869,GO:0043066,GO:0045807,GO:0046777,GO:0051965,GO:0061003,GO:0071277,GO:0071320,GO:0071454,GO:1990416,GO:1990637,GO:0014069,GO:0043197,GO:0005515	nucleotide binding|protein serine/threonine kinase activity|ATP binding|kinase activity|transferase activity|protein phosphorylation|phosphorylation|calcium ion binding|calmodulin binding|cytosol|cytoplasm|protein kinase activity|elongation factor-2 kinase activity|translation factor activity, RNA binding|response to ischemia|translational elongation|regulation of protein autophosphorylation|cell…	path:hsa04152,path:hsa04921	AMPK signaling pathway|Oxytocin signaling pathway
EHBP1L1	1.43357158397364e-95	0.0396775532723771	0.157	0.271	5.24701535450194e-91	1	0.579	ENSG00000173442	254102	protein_coding	EH domain binding protein 1 like 1 [Source:HGNC Symbol;Acc:HGNC:30682]		GO:0016020,GO:0005768,GO:0003674,GO:0008150,GO:0005815,GO:0030036,GO:0031941,GO:0005515	membrane|endosome|molecular_function|biological_process|microtubule organizing center|actin cytoskeleton organization|filamentous actin|protein binding
ANKRD36C	2.50139161175903e-95	0.0864810940046663	0.288	0.407	9.15534343819921e-91	1	0.708	ENSG00000174501	400986	protein_coding	ankyrin repeat domain 36C [Source:HGNC Symbol;Acc:HGNC:32946]		GO:0008200,GO:0005515	ion channel inhibitor activity|protein binding
TMEM165	2.77147167319382e-95	0.00927246571311913	0.452	0.611	1.01438634710567e-90	1	0.74	ENSG00000134851	55858	protein_coding	transmembrane protein 165 [Source:HGNC Symbol;Acc:HGNC:30760]		GO:0016020,GO:0016021,GO:0005794,GO:0043231,GO:0005765,GO:0000139,GO:0005764,GO:0005768,GO:0031902,GO:0031901,GO:0010008,GO:0006487,GO:0032588,GO:0006874,GO:0032472,GO:0035751	membrane|integral component of membrane|Golgi apparatus|intracellular membrane-bounded organelle|lysosomal membrane|Golgi membrane|lysosome|endosome|late endosome membrane|early endosome membrane|endosome membrane|protein N-linked glycosylation|trans-Golgi network membrane|cellular calcium ion homeostasis|Golgi calcium ion transport|regulation of lysosomal lumen pH
FXR1	4.21896781123466e-95	0.0247394588816716	0.183	0.303	1.54418440859e-90	1	0.604	ENSG00000114416	8087	protein_coding	FMR1 autosomal homolog 1 [Source:HGNC Symbol;Acc:HGNC:4023]		GO:0003729,GO:0006417,GO:0003676,GO:0003723,GO:0005737,GO:0016020,GO:0005829,GO:0042803,GO:0007275,GO:0030154,GO:0005634,GO:0000381,GO:0005515,GO:0007517,GO:0017148,GO:2000637,GO:0014069,GO:0043025,GO:0003730,GO:0030424,GO:0046982,GO:0098793,GO:0005730,GO:0033592,GO:0006915,GO:0005844,GO:0001934,GO:0043197,GO:0051489,GO:0030426,GO:0045182,GO:0043488,GO:0045727,GO:2001022,GO:0030425,GO:0035770,GO:…	mRNA binding|regulation of translation|nucleic acid binding|RNA binding|cytoplasm|membrane|cytosol|protein homodimerization activity|multicellular organism development|cell differentiation|nucleus|regulation of alternative mRNA splicing, via spliceosome|protein binding|muscle organ development|negative regulation of translation|positive regulation of gene silencing by miRNA|postsynaptic density|n…	path:hsa03013	RNA transport
KLHL2	7.78206472456293e-95	0.00286892448758114	0.25	0.389	2.84831350983728e-90	1	0.643	ENSG00000109466	11275	protein_coding	kelch like family member 2 [Source:HGNC Symbol;Acc:HGNC:6353]		GO:0005737,GO:0016567,GO:0003779,GO:0005829,GO:0005856,GO:0042995,GO:0005515,GO:0042802,GO:0030027,GO:0043687,GO:0001726,GO:0031463,GO:0015629,GO:0016020,GO:0016021	cytoplasm|protein ubiquitination|actin binding|cytosol|cytoskeleton|cell projection|protein binding|identical protein binding|lamellipodium|post-translational protein modification|ruffle|Cul3-RING ubiquitin ligase complex|actin cytoskeleton|membrane|integral component of membrane
CEP95	8.34678943917633e-95	0.066467783669135	0.161	0.258	3.05500840263293e-90	1	0.624	ENSG00000258890	90799	protein_coding	centrosomal protein 95 [Source:HGNC Symbol;Acc:HGNC:25141]		GO:0005737,GO:0005856,GO:0005515,GO:0000922,GO:0005813,GO:0005815,GO:0016020,GO:0016021	cytoplasm|cytoskeleton|protein binding|spindle pole|centrosome|microtubule organizing center|membrane|integral component of membrane
RCAN1	1.01785361085411e-94	0.41354941012795	0.55	0.413	3.72544600108712e-90	1	1.332	ENSG00000159200	1827	protein_coding	regulator of calcineurin 1 [Source:HGNC Symbol;Acc:HGNC:3040]		GO:0003676,GO:0043666,GO:0006355,GO:0019722,GO:0005737,GO:0005515,GO:0033173,GO:0003677,GO:0005634,GO:0007165,GO:0007417,GO:0003700,GO:0008015,GO:0070885,GO:0008597,GO:0070884,GO:0002931,GO:0006979,GO:0007519,GO:0007614,GO:0009612,GO:0031987,GO:0043627,GO:0048741,GO:0051151	nucleic acid binding|regulation of phosphoprotein phosphatase activity|regulation of transcription, DNA-templated|calcium-mediated signaling|cytoplasm|protein binding|calcineurin-NFAT signaling cascade|DNA binding|nucleus|signal transduction|central nervous system development|DNA-binding transcription factor activity|blood circulation|negative regulation of calcineurin-NFAT signaling cascade|calc…	path:hsa04919,path:hsa04921,path:hsa05167	Thyroid hormone signaling pathway|Oxytocin signaling pathway|Kaposi sarcoma-associated herpesvirus infection
BNIP2	1.04244192739068e-94	0.013505562018987	0.149	0.261	3.81544169844263e-90	1	0.571	ENSG00000140299	663	protein_coding	BCL2 interacting protein 2 [Source:HGNC Symbol;Acc:HGNC:1083]		GO:0001824,GO:0007098,GO:0043410,GO:0045666,GO:0051057,GO:0051146,GO:0005814,GO:0031616,GO:0005737,GO:0043066,GO:0043231,GO:0043547,GO:0005515,GO:0006915,GO:0048471,GO:0005509,GO:0005829,GO:0005635,GO:0005096,GO:0051149,GO:0004309,GO:0006798,GO:0016020,GO:0016021	blastocyst development|centrosome cycle|positive regulation of MAPK cascade|positive regulation of neuron differentiation|positive regulation of small GTPase mediated signal transduction|striated muscle cell differentiation|centriole|spindle pole centrosome|cytoplasm|negative regulation of apoptotic process|intracellular membrane-bounded organelle|positive regulation of GTPase activity|protein bi…
NPHP3	1.11247734515988e-94	0.109710135862169	0.196	0.288	4.07177833101967e-90	1	0.681	ENSG00000113971	27031	protein_coding	nephrocystin 3 [Source:HGNC Symbol;Acc:HGNC:7907]		GO:0005515,GO:0042995,GO:0016055,GO:0005576,GO:0005929,GO:0060271,GO:0005829,GO:0090090,GO:0001947,GO:0007368,GO:0003283,GO:0001822,GO:0030324,GO:0035469,GO:0071910,GO:0045494,GO:0048496,GO:0060993,GO:0060027,GO:0060287,GO:0071908,GO:0071909,GO:0072189,GO:2000095,GO:2000167	protein binding|cell projection|Wnt signaling pathway|extracellular region|cilium|cilium assembly|cytosol|negative regulation of canonical Wnt signaling pathway|heart looping|determination of left/right symmetry|atrial septum development|kidney development|lung development|determination of pancreatic left/right asymmetry|determination of liver left/right asymmetry|photoreceptor cell maintenance|m…
WNK1	1.17300385121018e-94	0.0818989091029685	0.473	0.6	4.29331139581438e-90	1	0.788	ENSG00000060237	65125	protein_coding	WNK lysine deficient protein kinase 1 [Source:HGNC Symbol;Acc:HGNC:14540]		GO:0004672,GO:0004674,GO:0005524,GO:0006468,GO:0005829,GO:0034260,GO:0034115,GO:0005737,GO:0000166,GO:0016301,GO:0016740,GO:0016310,GO:0006811,GO:0005515,GO:0004860,GO:0071901,GO:0035556,GO:0032147,GO:0048666,GO:0019902,GO:0010923,GO:0006469,GO:0010820,GO:0038116,GO:1990869,GO:0016020,GO:0018105,GO:0019869,GO:0002028,GO:0019901,GO:0090263,GO:0018107,GO:0023016,GO:1903038,GO:0097022,GO:0050852,GO:…	protein kinase activity|protein serine/threonine kinase activity|ATP binding|protein phosphorylation|cytosol|negative regulation of GTPase activity|negative regulation of heterotypic cell-cell adhesion|cytoplasm|nucleotide binding|kinase activity|transferase activity|phosphorylation|ion transport|protein binding|protein kinase inhibitor activity|negative regulation of protein serine/threonine kin…
DIP2A	1.19406020568434e-94	0.133756677829388	0.355	0.451	4.37037975882527e-90	1	0.787	ENSG00000160305	23181	protein_coding	disco interacting protein 2 homolog A [Source:HGNC Symbol;Acc:HGNC:17217]		GO:0003824,GO:0005634,GO:0005515,GO:0007275,GO:0009986,GO:0042981,GO:0010629	catalytic activity|nucleus|protein binding|multicellular organism development|cell surface|regulation of apoptotic process|negative regulation of gene expression
ARHGAP12	1.56042062177765e-94	0.199289704402705	0.277	0.33	5.71129551776839e-90	1	0.839	ENSG00000165322	94134	protein_coding	Rho GTPase activating protein 12 [Source:HGNC Symbol;Acc:HGNC:16348]		GO:0007165,GO:0043547,GO:0005096,GO:0005737,GO:0005829,GO:0051056,GO:0001891,GO:0007015,GO:0043087,GO:0051058,GO:0006911,GO:0002011,GO:0005515	signal transduction|positive regulation of GTPase activity|GTPase activator activity|cytoplasm|cytosol|regulation of small GTPase mediated signal transduction|phagocytic cup|actin filament organization|regulation of GTPase activity|negative regulation of small GTPase mediated signal transduction|phagocytosis, engulfment|morphogenesis of an epithelial sheet|protein binding
UPF2	1.62130881854586e-94	0.0296728232261788	0.259	0.384	5.93415240675972e-90	1	0.674	ENSG00000151461	26019	protein_coding	UPF2 regulator of nonsense mediated mRNA decay [Source:HGNC Symbol;Acc:HGNC:17854]		GO:0005634,GO:0003723,GO:0005737,GO:0005829,GO:0000184,GO:0005515,GO:0048471,GO:0036464,GO:0035145,GO:0005844,GO:0042162,GO:0006406,GO:0001889,GO:0031100	nucleus|RNA binding|cytoplasm|cytosol|nuclear-transcribed mRNA catabolic process, nonsense-mediated decay|protein binding|perinuclear region of cytoplasm|cytoplasmic ribonucleoprotein granule|exon-exon junction complex|polysome|telomeric DNA binding|mRNA export from nucleus|liver development|animal organ regeneration	path:hsa03013,path:hsa03015	RNA transport|mRNA surveillance pathway
RNF213	1.91982409042032e-94	0.172426995994668	0.56	0.686	7.02674815334743e-90	1	0.816	ENSG00000173821	57674	protein_coding	ring finger protein 213 [Source:HGNC Symbol;Acc:HGNC:14539]		GO:0046872,GO:0005730,GO:0005829,GO:0004842,GO:0016567,GO:0016887,GO:0001525	metal ion binding|nucleolus|cytosol|ubiquitin-protein transferase activity|protein ubiquitination|ATPase activity|angiogenesis
PTBP2	2.14725346219578e-94	0.068090679235782	0.381	0.501	7.85916239698277e-90	1	0.76	ENSG00000117569	58155	protein_coding	polypyrimidine tract binding protein 2 [Source:HGNC Symbol;Acc:HGNC:17662]		GO:0005634,GO:0003676,GO:0003723,GO:0006397,GO:0008380,GO:0033119,GO:0003729,GO:0006376,GO:0021510,GO:0021549,GO:2000177,GO:0005681,GO:0030426,GO:0043025	nucleus|nucleic acid binding|RNA binding|mRNA processing|RNA splicing|negative regulation of RNA splicing|mRNA binding|mRNA splice site selection|spinal cord development|cerebellum development|regulation of neural precursor cell proliferation|spliceosomal complex|growth cone|neuronal cell body
MTMR6	2.35407262627204e-94	0.157023259864491	0.229	0.301	8.61614121941828e-90	1	0.761	ENSG00000139505	9107	protein_coding	myotubularin related protein 6 [Source:HGNC Symbol;Acc:HGNC:7453]		GO:0005737,GO:0016020,GO:0005783,GO:0016787,GO:0006629,GO:0005886,GO:0042995,GO:0005515,GO:0004725,GO:0016311,GO:0035335,GO:0071805,GO:0048471,GO:0046856,GO:0005829,GO:0006897,GO:0032587,GO:0052866,GO:0004438,GO:0006470,GO:0006661,GO:0005635,GO:0005793,GO:0004722,GO:0015269,GO:0106018	cytoplasm|membrane|endoplasmic reticulum|hydrolase activity|lipid metabolic process|plasma membrane|cell projection|protein binding|protein tyrosine phosphatase activity|dephosphorylation|peptidyl-tyrosine dephosphorylation|potassium ion transmembrane transport|perinuclear region of cytoplasm|phosphatidylinositol dephosphorylation|cytosol|endocytosis|ruffle membrane|phosphatidylinositol phosphate…	path:hsa00562,path:hsa04070	Inositol phosphate metabolism|Phosphatidylinositol signaling system
ATRX	2.41768509823148e-94	0.0149816733504464	0.494	0.648	8.84896922803705e-90	1	0.762	ENSG00000085224	546	protein_coding	ATRX chromatin remodeler [Source:HGNC Symbol;Acc:HGNC:886]		GO:0005634,GO:0046872,GO:0000166,GO:0005524,GO:0005654,GO:0016787,GO:0003677,GO:0006325,GO:0006334,GO:0005694,GO:0005515,GO:0032508,GO:0006281,GO:0006974,GO:0016604,GO:0003678,GO:0004386,GO:0000781,GO:0045944,GO:0003682,GO:0042393,GO:0000212,GO:0007283,GO:0010571,GO:0030330,GO:0030900,GO:0031297,GO:0032206,GO:0035128,GO:0035264,GO:0060009,GO:0070192,GO:0070198,GO:0072520,GO:0072711,GO:1901581,GO:…	nucleus|metal ion binding|nucleotide binding|ATP binding|nucleoplasm|hydrolase activity|DNA binding|chromatin organization|nucleosome assembly|chromosome|protein binding|DNA duplex unwinding|DNA repair|cellular response to DNA damage stimulus|nuclear body|DNA helicase activity|helicase activity|chromosome, telomeric region|positive regulation of transcription by RNA polymerase II|chromatin bindin…
EEF1A1	3.35386602163331e-94	0.0980605988436085	0.23	0.33	1.22754850257801e-89	1	0.697	ENSG00000156508	1915	protein_coding	eukaryotic translation elongation factor 1 alpha 1 [Source:HGNC Symbol;Acc:HGNC:3189]		GO:0003723,GO:0005634,GO:0005737,GO:0016020,GO:0006412,GO:0000166,GO:0003924,GO:0005525,GO:0005615,GO:0005829,GO:0005886,GO:0005515,GO:0003746,GO:0006414,GO:0000049,GO:0005730,GO:0005576,GO:0070062,GO:0019901,GO:0032587,GO:0043312,GO:0034774,GO:1904813,GO:0030864,GO:0019900,GO:0071364,GO:1904714,GO:0005853,GO:1900022,GO:0098574	RNA binding|nucleus|cytoplasm|membrane|translation|nucleotide binding|GTPase activity|GTP binding|extracellular space|cytosol|plasma membrane|protein binding|translation elongation factor activity|translational elongation|tRNA binding|nucleolus|extracellular region|extracellular exosome|protein kinase binding|ruffle membrane|neutrophil degranulation|secretory granule lumen|ficolin-1-rich granule …	path:hsa03013,path:hsa05134	RNA transport|Legionellosis
ARL14EP	3.41597446544157e-94	0.0885236727974784	0.169	0.252	1.25028081409627e-89	1	0.671	ENSG00000152219	120534	protein_coding	ADP ribosylation factor like GTPase 14 effector protein [Source:HGNC Symbol;Acc:HGNC:26798]		GO:0005737,GO:0043231,GO:0005634,GO:0005730,GO:0005829,GO:0005886,GO:0005925,GO:0005515	cytoplasm|intracellular membrane-bounded organelle|nucleus|nucleolus|cytosol|plasma membrane|focal adhesion|protein binding
RBM26	3.98440598253291e-94	0.0662629960199792	0.438	0.556	1.45833243366687e-89	1	0.788	ENSG00000139746	64062	protein_coding	RNA binding motif protein 26 [Source:HGNC Symbol;Acc:HGNC:20327]		GO:0003676,GO:0003723,GO:0046872,GO:0005515,GO:0006397,GO:0005634,GO:0003729,GO:0010923,GO:0046833	nucleic acid binding|RNA binding|metal ion binding|protein binding|mRNA processing|nucleus|mRNA binding|negative regulation of phosphatase activity|positive regulation of RNA export from nucleus
ARHGAP21	4.1107453380155e-94	0.124630796415988	0.366	0.466	1.50457390116705e-89	1	0.785	ENSG00000107863	57584	protein_coding	Rho GTPase activating protein 21 [Source:HGNC Symbol;Acc:HGNC:23725]		GO:0005737,GO:0016020,GO:0007165,GO:0005794,GO:0005886,GO:0030054,GO:0043547,GO:0015629,GO:0005856,GO:0005515,GO:0000139,GO:0031410,GO:0030659,GO:0005096,GO:0005829,GO:0051056,GO:0007030,GO:0051683,GO:0072384,GO:0051684	cytoplasm|membrane|signal transduction|Golgi apparatus|plasma membrane|cell junction|positive regulation of GTPase activity|actin cytoskeleton|cytoskeleton|protein binding|Golgi membrane|cytoplasmic vesicle|cytoplasmic vesicle membrane|GTPase activator activity|cytosol|regulation of small GTPase mediated signal transduction|Golgi organization|establishment of Golgi localization|organelle transpor…
CENPC	4.59222561526356e-94	0.0285199437390655	0.255	0.382	1.68080049744261e-89	1	0.668	ENSG00000145241	1060	protein_coding	centromere protein C [Source:HGNC Symbol;Acc:HGNC:1854]		GO:0005634,GO:0005829,GO:0005654,GO:0003677,GO:0051301,GO:0005694,GO:0045171,GO:0005515,GO:0007049,GO:0016604,GO:0030496,GO:0000776,GO:0051382,GO:0042802,GO:0007059,GO:0000775,GO:0000777,GO:0034080,GO:0032154,GO:0019237,GO:0090543,GO:0000278,GO:0051315,GO:0000778,GO:0005721,GO:0000780,GO:0051455,GO:0031618	nucleus|cytosol|nucleoplasm|DNA binding|cell division|chromosome|intercellular bridge|protein binding|cell cycle|nuclear body|midbody|kinetochore|kinetochore assembly|identical protein binding|chromosome segregation|chromosome, centromeric region|condensed chromosome kinetochore|CENP-A containing nucleosome assembly|cleavage furrow|centromeric DNA binding|Flemming body|mitotic cell cycle|attachme…
GSPT1	4.8375304954511e-94	0.0418197514019272	0.212	0.331	1.77058453664006e-89	1	0.64	ENSG00000103342	2935	protein_coding	G1 to S phase transition 1 [Source:HGNC Symbol;Acc:HGNC:4621]		GO:0003723,GO:0006412,GO:0000166,GO:0003924,GO:0005525,GO:0005515,GO:0005829,GO:0000184,GO:0000082,GO:0006479,GO:0003747,GO:0002184,GO:0006449,GO:0018444	RNA binding|translation|nucleotide binding|GTPase activity|GTP binding|protein binding|cytosol|nuclear-transcribed mRNA catabolic process, nonsense-mediated decay|G1/S transition of mitotic cell cycle|protein methylation|translation release factor activity|cytoplasmic translational termination|regulation of translational termination|translation release factor complex	path:hsa03015	mRNA surveillance pathway
STIM2	5.682602768767e-94	0.0759252337412253	0.341	0.465	2.07988943939641e-89	1	0.733	ENSG00000109689	57620	protein_coding	stromal interaction molecule 2 [Source:HGNC Symbol;Acc:HGNC:19205]		GO:0005623,GO:0005246,GO:0006874,GO:0005515,GO:0016020,GO:0016021,GO:0032237,GO:0005886,GO:0046872,GO:0005783,GO:0005789,GO:0006811,GO:0006816,GO:0070588,GO:0005509,GO:0051928,GO:0002115,GO:0015279	cell|calcium channel regulator activity|cellular calcium ion homeostasis|protein binding|membrane|integral component of membrane|activation of store-operated calcium channel activity|plasma membrane|metal ion binding|endoplasmic reticulum|endoplasmic reticulum membrane|ion transport|calcium ion transport|calcium ion transmembrane transport|calcium ion binding|positive regulation of calcium ion tr…	path:hsa04020	Calcium signaling pathway
USP25	7.21065285679945e-94	0.0151093916535636	0.42	0.571	2.63917105211717e-89	1	0.736	ENSG00000155313	29761	protein_coding	ubiquitin specific peptidase 25 [Source:HGNC Symbol;Acc:HGNC:12624]		GO:0005634,GO:0005737,GO:0005829,GO:0016579,GO:0016787,GO:0005515,GO:0008233,GO:0008234,GO:0006508,GO:0006511,GO:0036459,GO:0004843,GO:0005783,GO:0004197,GO:0070536,GO:0071108,GO:0006464,GO:0031625,GO:0043130,GO:0051117,GO:1904293,GO:0019783	nucleus|cytoplasm|cytosol|protein deubiquitination|hydrolase activity|protein binding|peptidase activity|cysteine-type peptidase activity|proteolysis|ubiquitin-dependent protein catabolic process|thiol-dependent ubiquitinyl hydrolase activity|thiol-dependent ubiquitin-specific protease activity|endoplasmic reticulum|cysteine-type endopeptidase activity|protein K63-linked deubiquitination|protein …	path:hsa04657	IL-17 signaling pathway
SBNO1	7.46928601466512e-94	0.00657748797763302	0.157	0.274	2.73383337422758e-89	1	0.573	ENSG00000139697	55206	protein_coding	strawberry notch homolog 1 [Source:HGNC Symbol;Acc:HGNC:22973]		GO:0006355,GO:0005634,GO:0042393,GO:0003674,GO:0008150,GO:0005575,GO:0031490	regulation of transcription, DNA-templated|nucleus|histone binding|molecular_function|biological_process|cellular_component|chromatin DNA binding
SEC23A	1.04790160265317e-93	0.020290669890374	0.18	0.295	3.83542465587085e-89	1	0.61	ENSG00000100934	10484	protein_coding	Sec23 homolog A, coat complex II component [Source:HGNC Symbol;Acc:HGNC:10701]		GO:0005737,GO:0016020,GO:0006886,GO:0015031,GO:0008270,GO:0046872,GO:0005783,GO:0005789,GO:0006888,GO:0030127,GO:0005829,GO:0043547,GO:0005515,GO:0031410,GO:0005096,GO:0016192,GO:0012507,GO:0090114,GO:0070971,GO:0019898,GO:0019886,GO:0048208,GO:0002474,GO:0090110,GO:0072659,GO:0000139,GO:0030134,GO:0048471	cytoplasm|membrane|intracellular protein transport|protein transport|zinc ion binding|metal ion binding|endoplasmic reticulum|endoplasmic reticulum membrane|endoplasmic reticulum to Golgi vesicle-mediated transport|COPII vesicle coat|cytosol|positive regulation of GTPase activity|protein binding|cytoplasmic vesicle|GTPase activator activity|vesicle-mediated transport|ER to Golgi transport vesicle…	path:hsa04141	Protein processing in endoplasmic reticulum
CEP350	1.05293232972433e-93	0.0595565430552332	0.46	0.585	3.85383762002403e-89	1	0.786	ENSG00000135837	9857	protein_coding	centrosomal protein 350 [Source:HGNC Symbol;Acc:HGNC:24238]		GO:0005634,GO:0005737,GO:0016020,GO:0005813,GO:0005856,GO:0042995,GO:0005515,GO:0008017,GO:0005815,GO:0005819,GO:0034453,GO:0005814	nucleus|cytoplasm|membrane|centrosome|cytoskeleton|cell projection|protein binding|microtubule binding|microtubule organizing center|spindle|microtubule anchoring|centriole
HNRNPK	1.08228673181895e-93	0.0951511564622508	0.213	0.306	3.96127766713054e-89	1	0.696	ENSG00000165119	3190	protein_coding	heterogeneous nuclear ribonucleoprotein K [Source:HGNC Symbol;Acc:HGNC:5044]		GO:0045944,GO:0003676,GO:0003723,GO:0006396,GO:0006397,GO:0008380,GO:0005634,GO:0005737,GO:0016020,GO:0005654,GO:0003677,GO:0006357,GO:0042995,GO:0005515,GO:0005681,GO:0030054,GO:0000398,GO:0071013,GO:0005925,GO:0042802,GO:0045296,GO:0070062,GO:0002102,GO:0001228,GO:0016032,GO:0007165,GO:0019904,GO:0000790,GO:0048260,GO:0000978,GO:0016070,GO:0043066,GO:0003697,GO:0010494,GO:0010988,GO:0045716,GO:…	positive regulation of transcription by RNA polymerase II|nucleic acid binding|RNA binding|RNA processing|mRNA processing|RNA splicing|nucleus|cytoplasm|membrane|nucleoplasm|DNA binding|regulation of transcription by RNA polymerase II|cell projection|protein binding|spliceosomal complex|cell junction|mRNA splicing, via spliceosome|catalytic step 2 spliceosome|focal adhesion|identical protein bind…	path:hsa03040,path:hsa05168,path:hsa05203,path:hsa05206	Spliceosome|Herpes simplex infection|Viral carcinogenesis|MicroRNAs in cancer
APBB2	1.10120160383905e-93	0.412060240213808	0.354	0.302	4.03050799021129e-89	1	1.172	ENSG00000163697	323	protein_coding	amyloid beta precursor protein binding family B member 2 [Source:HGNC Symbol;Acc:HGNC:582]		GO:0005634,GO:0016020,GO:0005515,GO:0045202,GO:0001540,GO:0005737,GO:0006355,GO:0008134,GO:0030027,GO:0030426,GO:0007050,GO:0030308,GO:0035556,GO:0001764,GO:0007411,GO:0030198,GO:0043065,GO:0043066	nucleus|membrane|protein binding|synapse|amyloid-beta binding|cytoplasm|regulation of transcription, DNA-templated|transcription factor binding|lamellipodium|growth cone|cell cycle arrest|negative regulation of cell growth|intracellular signal transduction|neuron migration|axon guidance|extracellular matrix organization|positive regulation of apoptotic process|negative regulation of apoptotic pro…
RPS9	1.13738964133107e-93	0.0217960384731822	0.211	0.337	4.16295982623583e-89	1	0.626	ENSG00000170889	6203	protein_coding	ribosomal protein S9 [Source:HGNC Symbol;Acc:HGNC:10442]		GO:0003723,GO:0005634,GO:0005737,GO:0016020,GO:0006412,GO:0003735,GO:0005840,GO:0015935,GO:0005515,GO:0022627,GO:0019843,GO:0005730,GO:0005925,GO:0005654,GO:0005829,GO:0070062,GO:0019083,GO:1990904,GO:0008284,GO:0006413,GO:0006364,GO:0000184,GO:0006614,GO:0045182,GO:0045903,GO:0005622,GO:0045202	RNA binding|nucleus|cytoplasm|membrane|translation|structural constituent of ribosome|ribosome|small ribosomal subunit|protein binding|cytosolic small ribosomal subunit|rRNA binding|nucleolus|focal adhesion|nucleoplasm|cytosol|extracellular exosome|viral transcription|ribonucleoprotein complex|positive regulation of cell population proliferation|translational initiation|rRNA processing|nuclear-tr…	path:hsa03010	Ribosome
ARID4A	1.27508247887615e-93	0.141344262315987	0.323	0.416	4.66692938093458e-89	1	0.776	ENSG00000032219	5926	protein_coding	AT-rich interaction domain 4A [Source:HGNC Symbol;Acc:HGNC:9885]	ARID	GO:0005634,GO:0005829,GO:0005654,GO:0003677,GO:0005886,GO:0006325,GO:0006349,GO:0007283,GO:0034773,GO:0036124,GO:0045944,GO:0048821,GO:0080182,GO:0097368,GO:0030154,GO:0006357,GO:0044212,GO:0045892,GO:0017053	nucleus|cytosol|nucleoplasm|DNA binding|plasma membrane|chromatin organization|regulation of gene expression by genetic imprinting|spermatogenesis|histone H4-K20 trimethylation|histone H3-K9 trimethylation|positive regulation of transcription by RNA polymerase II|erythrocyte development|histone H3-K4 trimethylation|establishment of Sertoli cell barrier|cell differentiation|regulation of transcrip…
TBC1D12	1.46365068360087e-93	0.131104474122443	0.263	0.352	5.35710786704756e-89	1	0.747	ENSG00000108239	23232	protein_coding	TBC1 domain family member 12 [Source:HGNC Symbol;Acc:HGNC:29082]		GO:0005096,GO:0017137,GO:0006886,GO:0090630,GO:0005776,GO:2000785,GO:0055037	GTPase activator activity|Rab GTPase binding|intracellular protein transport|activation of GTPase activity|autophagosome|regulation of autophagosome assembly|recycling endosome
ARHGEF1	1.4820299637016e-93	0.0190711040168752	0.145	0.252	5.42437787014422e-89	1	0.575	ENSG00000076928	9138	protein_coding	Rho guanine nucleotide exchange factor 1 [Source:HGNC Symbol;Acc:HGNC:681]		GO:0003723,GO:0005737,GO:0016020,GO:0007186,GO:0005829,GO:0005886,GO:0001664,GO:0005085,GO:0005089,GO:0005096,GO:0035023,GO:0043547,GO:0005515,GO:0051056,GO:0007266,GO:0043065	RNA binding|cytoplasm|membrane|G protein-coupled receptor signaling pathway|cytosol|plasma membrane|G protein-coupled receptor binding|guanyl-nucleotide exchange factor activity|Rho guanyl-nucleotide exchange factor activity|GTPase activator activity|regulation of Rho protein signal transduction|positive regulation of GTPase activity|protein binding|regulation of small GTPase mediated signal tran…	path:hsa04270,path:hsa04611,path:hsa04810,path:hsa04928,path:hsa05163,path:hsa05200,path:hsa05205	Vascular smooth muscle contraction|Platelet activation|Regulation of actin cytoskeleton|Parathyroid hormone synthesis, secretion and action|Human cytomegalovirus infection|Pathways in cancer|Proteoglycans in cancer
STRN	2.05135344587162e-93	0.020490545253112	0.225	0.347	7.5081587472347e-89	1	0.648	ENSG00000115808	6801	protein_coding	striatin [Source:HGNC Symbol;Acc:HGNC:11424]		GO:0005737,GO:0016020,GO:0042995,GO:0005515,GO:0016055,GO:0045211,GO:0005516,GO:0005923,GO:0051721,GO:0008285,GO:0030331,GO:0014069,GO:0043197,GO:0030425,GO:0016358,GO:0044877,GO:0070830,GO:0070016,GO:0007626,GO:0043025,GO:0090443	cytoplasm|membrane|cell projection|protein binding|Wnt signaling pathway|postsynaptic membrane|calmodulin binding|bicellular tight junction|protein phosphatase 2A binding|negative regulation of cell population proliferation|estrogen receptor binding|postsynaptic density|dendritic spine|dendrite|dendrite development|protein-containing complex binding|bicellular tight junction assembly|armadillo re…
NUMA1	3.3177113028393e-93	0.0666299385921826	0.172	0.271	1.21431551395221e-88	1	0.635	ENSG00000137497	4926	protein_coding	nuclear mitotic apparatus protein 1 [Source:HGNC Symbol;Acc:HGNC:8059]		GO:0005654,GO:0000139,GO:0005634,GO:0005737,GO:0016020,GO:0005829,GO:0051301,GO:0005694,GO:0005886,GO:0005856,GO:0005515,GO:0007049,GO:0005874,GO:0008289,GO:0008017,GO:0000922,GO:0005813,GO:0005815,GO:0007059,GO:0035091,GO:0070062,GO:0001578,GO:0005938,GO:0070840,GO:0032991,GO:0072686,GO:0005876,GO:0016328,GO:0019904,GO:0016363,GO:0097431,GO:1990023,GO:0015631,GO:0005198,GO:0044877,GO:0000132,GO:…	nucleoplasm|Golgi membrane|nucleus|cytoplasm|membrane|cytosol|cell division|chromosome|plasma membrane|cytoskeleton|protein binding|cell cycle|microtubule|lipid binding|microtubule binding|spindle pole|centrosome|microtubule organizing center|chromosome segregation|phosphatidylinositol binding|extracellular exosome|microtubule bundle formation|cell cortex|dynein complex binding|protein-containing…
IPMK	3.3718732121588e-93	0.028873600526079	0.284	0.416	1.23413931438224e-88	1	0.683	ENSG00000151151	253430	protein_coding	inositol polyphosphate multikinase [Source:HGNC Symbol;Acc:HGNC:20739]		GO:0005634,GO:0046872,GO:0000166,GO:0005524,GO:0016301,GO:0016740,GO:0016310,GO:0005730,GO:0005654,GO:0006629,GO:0032958,GO:0046488,GO:0046854,GO:0046934,GO:0052812,GO:0070266,GO:0043647,GO:0008440,GO:0032957,GO:0000825,GO:0000823,GO:0000824,GO:0047326,GO:0097243,GO:0102732	nucleus|metal ion binding|nucleotide binding|ATP binding|kinase activity|transferase activity|phosphorylation|nucleolus|nucleoplasm|lipid metabolic process|inositol phosphate biosynthetic process|phosphatidylinositol metabolic process|phosphatidylinositol phosphorylation|phosphatidylinositol-4,5-bisphosphate 3-kinase activity|phosphatidylinositol-3,4-bisphosphate 5-kinase activity|necroptotic pro…	path:hsa00562,path:hsa04070	Inositol phosphate metabolism|Phosphatidylinositol signaling system
ANKRD36	3.51330422786626e-93	0.030342765777629	0.255	0.378	1.28590448044133e-88	1	0.675	ENSG00000135976	375248	protein_coding	ankyrin repeat domain 36 [Source:HGNC Symbol;Acc:HGNC:24079]		GO:0005515	protein binding
HIPK1	3.68573482788695e-93	0.0559221809597553	0.19	0.295	1.3490158043549e-88	1	0.644	ENSG00000163349	204851	protein_coding	homeodomain interacting protein kinase 1 [Source:HGNC Symbol;Acc:HGNC:19006]		GO:0005634,GO:0005737,GO:0016607,GO:0005813,GO:0000166,GO:0004672,GO:0004674,GO:0005524,GO:0016301,GO:0016740,GO:0006468,GO:0016310,GO:0005829,GO:0005654,GO:0018108,GO:0005515,GO:0001654,GO:0018105,GO:0018107,GO:0097191,GO:1901796,GO:0045766,GO:0007224,GO:0016605,GO:0004713,GO:0060216,GO:0042771,GO:0072577,GO:0008284,GO:0009952,GO:0010803,GO:0010842,GO:0030182,GO:0034333,GO:0048596,GO:0060059,GO:…	nucleus|cytoplasm|nuclear speck|centrosome|nucleotide binding|protein kinase activity|protein serine/threonine kinase activity|ATP binding|kinase activity|transferase activity|protein phosphorylation|phosphorylation|cytosol|nucleoplasm|peptidyl-tyrosine phosphorylation|protein binding|eye development|peptidyl-serine phosphorylation|peptidyl-threonine phosphorylation|extrinsic apoptotic signaling …	path:hsa04218	Cellular senescence
TTC14	6.05341441348319e-93	0.112264199970164	0.268	0.362	2.21561020947898e-88	1	0.74	ENSG00000163728	151613	protein_coding	tetratricopeptide repeat domain 14 [Source:HGNC Symbol;Acc:HGNC:24697]		GO:0003676,GO:0005515	nucleic acid binding|protein binding
ATP6V0E1	6.45366426698246e-93	0.00715510811920184	0.151	0.267	2.36210565835825e-88	1	0.566	ENSG00000113732	8992	protein_coding	ATPase H+ transporting V0 subunit e1 [Source:HGNC Symbol;Acc:HGNC:863]		GO:0016020,GO:0016021,GO:0016787,GO:1902600,GO:0006811,GO:0015078,GO:0033179,GO:0046961,GO:0034220,GO:0010008,GO:0055085,GO:0030670,GO:0042625,GO:0007035,GO:0008286,GO:0016241,GO:0033572,GO:0090383	membrane|integral component of membrane|hydrolase activity|proton transmembrane transport|ion transport|proton transmembrane transporter activity|proton-transporting V-type ATPase, V0 domain|proton-transporting ATPase activity, rotational mechanism|ion transmembrane transport|endosome membrane|transmembrane transport|phagocytic vesicle membrane|ATPase-coupled ion transmembrane transporter activit…	path:hsa00190,path:hsa04145,path:hsa04721,path:hsa04966,path:hsa05110,path:hsa05120,path:hsa05165,path:hsa05323	Oxidative phosphorylation|Phagosome|Synaptic vesicle cycle|Collecting duct acid secretion|Vibrio cholerae infection|Epithelial cell signaling in Helicobacter pylori infection|Human papillomavirus infection|Rheumatoid arthritis
SUZ12	8.04617760588735e-93	0.00676352160320082	0.151	0.266	2.94498146553083e-88	1	0.568	ENSG00000178691	23512	protein_coding	SUZ12 polycomb repressive complex 2 subunit [Source:HGNC Symbol;Acc:HGNC:17101]		GO:0005634,GO:0046872,GO:0005730,GO:0006325,GO:0005515,GO:0016604,GO:0016586,GO:0005654,GO:0031490,GO:0035098,GO:0070317,GO:0045596,GO:0035064,GO:0045814,GO:0042054,GO:0046976,GO:0070734,GO:0000978,GO:0003682,GO:0003723,GO:0043565,GO:1990841,GO:0000122,GO:0008284,GO:0016571,GO:0016574,GO:0001739,GO:0032993	nucleus|metal ion binding|nucleolus|chromatin organization|protein binding|nuclear body|RSC-type complex|nucleoplasm|chromatin DNA binding|ESC/E(Z) complex|negative regulation of G0 to G1 transition|negative regulation of cell differentiation|methylated histone binding|negative regulation of gene expression, epigenetic|histone methyltransferase activity|histone methyltransferase activity (H3-K27 …
PABPC1	8.94170683656342e-93	0.0989027137789213	0.506	0.612	3.27275411925058e-88	1	0.827	ENSG00000070756	26986	protein_coding	poly(A) binding protein cytoplasmic 1 [Source:HGNC Symbol;Acc:HGNC:8554]		GO:0003723,GO:0003676,GO:0006397,GO:0008380,GO:0005634,GO:0005737,GO:0016020,GO:0005829,GO:0005515,GO:0005681,GO:0000398,GO:0071013,GO:0005925,GO:0031047,GO:0045727,GO:0070062,GO:2000623,GO:0043488,GO:0060213,GO:1900153,GO:1990904,GO:0008022,GO:0010494,GO:0003730,GO:0006413,GO:0008143,GO:0036464,GO:0000184,GO:0045070,GO:0006378,GO:0008266,GO:0008494,GO:0048255	RNA binding|nucleic acid binding|mRNA processing|RNA splicing|nucleus|cytoplasm|membrane|cytosol|protein binding|spliceosomal complex|mRNA splicing, via spliceosome|catalytic step 2 spliceosome|focal adhesion|gene silencing by RNA|positive regulation of translation|extracellular exosome|negative regulation of nuclear-transcribed mRNA catabolic process, nonsense-mediated decay|regulation of mRNA s…	path:hsa03013,path:hsa03015,path:hsa03018	RNA transport|mRNA surveillance pathway|RNA degradation
PPM1A	1.32243910704877e-92	0.0734586325927733	0.194	0.293	4.84025937570919e-88	1	0.662	ENSG00000100614	5494	protein_coding	protein phosphatase, Mg2+/Mn2+ dependent 1A [Source:HGNC Symbol;Acc:HGNC:9275]		GO:0090263,GO:0045893,GO:0005634,GO:0005737,GO:0016020,GO:0046872,GO:0005829,GO:0000287,GO:0016787,GO:0003824,GO:0005886,GO:0004721,GO:0006470,GO:0005515,GO:0030145,GO:0004722,GO:0043169,GO:0005654,GO:0004724,GO:0043123,GO:0043124,GO:0070412,GO:0010991,GO:0030512,GO:0035970,GO:0007050,GO:1901223,GO:0000122,GO:0006499,GO:0033192,GO:0016311,GO:0030514,GO:0046827,GO:0071560	positive regulation of canonical Wnt signaling pathway|positive regulation of transcription, DNA-templated|nucleus|cytoplasm|membrane|metal ion binding|cytosol|magnesium ion binding|hydrolase activity|catalytic activity|plasma membrane|phosphoprotein phosphatase activity|protein dephosphorylation|protein binding|manganese ion binding|protein serine/threonine phosphatase activity|cation binding|nu…	path:hsa04010	MAPK signaling pathway
TNFRSF14	1.42592806000231e-92	0.137822523969545	0.19	0.274	5.21903929241446e-88	1	0.693	ENSG00000157873	8764	protein_coding	TNF receptor superfamily member 14 [Source:HGNC Symbol;Acc:HGNC:11912]		GO:0005515,GO:0016020,GO:0016021,GO:0005886,GO:0046718,GO:0002376,GO:0045087,GO:0019955,GO:0002250,GO:0009897,GO:0033209,GO:0016032,GO:0031625,GO:0006955,GO:0050829,GO:0007166,GO:0001618,GO:0031295,GO:0050830,GO:1905675,GO:0050731,GO:0005031,GO:0002741,GO:0046642,GO:2000406	protein binding|membrane|integral component of membrane|plasma membrane|viral entry into host cell|immune system process|innate immune response|cytokine binding|adaptive immune response|external side of plasma membrane|tumor necrosis factor-mediated signaling pathway|viral process|ubiquitin protein ligase binding|immune response|defense response to Gram-negative bacterium|cell surface receptor si…	path:hsa04060,path:hsa05168	Cytokine-cytokine receptor interaction|Herpes simplex infection
CWF19L2	1.5936070235969e-92	0.0614607607143577	0.277	0.392	5.83276106706703e-88	1	0.707	ENSG00000152404	143884	protein_coding	CWF19 like cell cycle control factor 2 [Source:HGNC Symbol;Acc:HGNC:26508]		GO:0005515,GO:0000398,GO:0071014	protein binding|mRNA splicing, via spliceosome|post-mRNA release spliceosomal complex
YLPM1	1.66120444580538e-92	0.0446248424918401	0.2	0.315	6.08017439209228e-88	1	0.635	ENSG00000119596	56252	protein_coding	YLP motif containing 1 [Source:HGNC Symbol;Acc:HGNC:17798]		GO:0005634,GO:0003723,GO:0016607,GO:0005829,GO:0005654,GO:0005515,GO:0008150,GO:0032204	nucleus|RNA binding|nuclear speck|cytosol|nucleoplasm|protein binding|biological_process|regulation of telomere maintenance
WIPI2	1.98760340694373e-92	0.1446623001312	0.185	0.26	7.27482722975474e-88	1	0.712	ENSG00000157954	26100	protein_coding	WD repeat domain, phosphoinositide interacting 2 [Source:HGNC Symbol;Acc:HGNC:32225]		GO:0016020,GO:0006914,GO:0005829,GO:0005654,GO:0005515,GO:0000407,GO:0032266,GO:0080025,GO:0000045,GO:0034497,GO:0061739,GO:0098792,GO:0005776,GO:0008289,GO:0034045,GO:0000422,GO:0009267,GO:0019898,GO:0016236,GO:0032991,GO:0006497	membrane|autophagy|cytosol|nucleoplasm|protein binding|phagophore assembly site|phosphatidylinositol-3-phosphate binding|phosphatidylinositol-3,5-bisphosphate binding|autophagosome assembly|protein localization to phagophore assembly site|protein lipidation involved in autophagosome assembly|xenophagy|autophagosome|lipid binding|phagophore assembly site membrane|autophagy of mitochondrion|cellula…	path:hsa04136,path:hsa04140	Autophagy - other|Autophagy - animal
[truncated: 12,084 more rows]
