# Supplementary material for: Diversity and heterogeneity in human breast cancer adipose tissue revealed at single-nucleus resolution
Source: Front Immunol. 2023 Apr 21;14:1158027. doi: 10.3389/fimmu.2023.1158027 (PMC10160491; doi:10.3389/fimmu.2023.1158027)
Supplement: Supplementary file 4 [file Table_3.xls]

gene	p_val	avg_logFC	pct.1	pct.2	p_val_adj	cluster	gene_diff	ensemble_id	Dbxref_GeneID	gene_type	gene_description	TFs_Family	GO_id	GO_term	pathway	pathway_description
CADM2	0	1.673767674	0.866	0.551	0	1	1.572	ENSG00000175161	253559	protein_coding	cell adhesion molecule 2 [Source:HGNC Symbol;Acc:HGNC:29849]		GO:0016020,GO:0016021,GO:0007155,GO:0005886,GO:0042995,GO:0030054,GO:0045202,GO:0030424,GO:0034332	membrane|integral component of membrane|cell adhesion|plasma membrane|cell projection|cell junction|synapse|axon|adherens junction organization
PKD1L1	0	1.629862133	0.546	0.121	0	1	4.512	ENSG00000158683	168507	protein_coding	polycystin 1 like 1, transient receptor potential channel interacting [Source:HGNC Symbol;Acc:HGNC:18053]		GO:0016020,GO:0016021,GO:0006811,GO:0005886,GO:0042995,GO:0006816,GO:0005262,GO:0070588,GO:0005515,GO:0005929,GO:0097730,GO:0060170,GO:0098609,GO:0034704,GO:0003127,GO:0050982,GO:0070986	membrane|integral component of membrane|ion transport|plasma membrane|cell projection|calcium ion transport|calcium channel activity|calcium ion transmembrane transport|protein binding|cilium|non-motile cilium|ciliary membrane|cell-cell adhesion|calcium channel complex|detection of nodal flow|detection of mechanical stimulus|left/right axis specification
CD96	0	1.494849372	0.341	0.089	0	1	3.831	ENSG00000153283	10225	protein_coding	CD96 molecule [Source:HGNC Symbol;Acc:HGNC:16892]		GO:0016020,GO:0016021,GO:0007155,GO:0050776,GO:0005886,GO:0005887,GO:0006955,GO:0005737,GO:0002534,GO:0002728,GO:0007160,GO:0032496,GO:0032689,GO:0005912	membrane|integral component of membrane|cell adhesion|regulation of immune response|plasma membrane|integral component of plasma membrane|immune response|cytoplasm|cytokine production involved in inflammatory response|negative regulation of natural killer cell cytokine production|cell-matrix adhesion|response to lipopolysaccharide|negative regulation of interferon-gamma production|adherens juncti…
NMNAT2	0	1.39895126	0.457	0.093	0	1	4.914	ENSG00000157064	23057	protein_coding	nicotinamide nucleotide adenylyltransferase 2 [Source:HGNC Symbol;Acc:HGNC:16789]		GO:0005737,GO:0016020,GO:0000166,GO:0005524,GO:0016740,GO:0003824,GO:0005794,GO:0009058,GO:0042995,GO:0000139,GO:0031410,GO:0030659,GO:0000309,GO:0004515,GO:0016779,GO:0009435,GO:0019363,GO:0030424,GO:0009165,GO:0019674,GO:0005770,GO:0005802,GO:0045202	cytoplasm|membrane|nucleotide binding|ATP binding|transferase activity|catalytic activity|Golgi apparatus|biosynthetic process|cell projection|Golgi membrane|cytoplasmic vesicle|cytoplasmic vesicle membrane|nicotinamide-nucleotide adenylyltransferase activity|nicotinate-nucleotide adenylyltransferase activity|nucleotidyltransferase activity|NAD biosynthetic process|pyridine nucleotide biosyntheti…	path:hsa00760	Nicotinate and nicotinamide metabolism
ST8SIA4	0	1.23950833	0.434	0.074	0	1	5.865	ENSG00000113532	7903	protein_coding	ST8 alpha-N-acetyl-neuraminide alpha-2,8-sialyltransferase 4 [Source:HGNC Symbol;Acc:HGNC:10871]		GO:0016020,GO:0016021,GO:0016740,GO:0008373,GO:0016757,GO:0006486,GO:0097503,GO:0005794,GO:0000139,GO:0007399,GO:0006464,GO:0003828,GO:0033691,GO:0001574,GO:0006491,GO:0009311	membrane|integral component of membrane|transferase activity|sialyltransferase activity|transferase activity, transferring glycosyl groups|protein glycosylation|sialylation|Golgi apparatus|Golgi membrane|nervous system development|cellular protein modification process|alpha-N-acetylneuraminate alpha-2,8-sialyltransferase activity|sialic acid binding|ganglioside biosynthetic process|N-glycan proce…
DACH1	0	1.213677137	0.657	0.307	0	1	2.14	ENSG00000276644	1602	protein_coding	dachshund family transcription factor 1 [Source:HGNC Symbol;Acc:HGNC:2663]	Others	GO:0030336,GO:0005634,GO:0003677,GO:0005515,GO:0007275,GO:0006355,GO:0005667,GO:0000977,GO:0000122,GO:0001227,GO:0010944,GO:0000978,GO:0045892,GO:0000981,GO:0003700,GO:0001967,GO:0007585,GO:0008283,GO:0033262,GO:0046545,GO:0048147,GO:0060244,GO:2000279,GO:0005737	negative regulation of cell migration|nucleus|DNA binding|protein binding|multicellular organism development|regulation of transcription, DNA-templated|transcription factor complex|RNA polymerase II regulatory region sequence-specific DNA binding|negative regulation of transcription by RNA polymerase II|DNA-binding transcription repressor activity, RNA polymerase II-specific|negative regulation o…
PARM1	0	1.206155541	0.55	0.199	0	1	2.764	ENSG00000169116	25849	protein_coding	prostate androgen-regulated mucin-like protein 1 [Source:HGNC Symbol;Acc:HGNC:24536]		GO:0016020,GO:0016021,GO:0043231,GO:0005634,GO:0005829,GO:0005794,GO:0005886,GO:0000139,GO:0005768,GO:0005769,GO:0010008,GO:0005770,GO:0051973	membrane|integral component of membrane|intracellular membrane-bounded organelle|nucleus|cytosol|Golgi apparatus|plasma membrane|Golgi membrane|endosome|early endosome|endosome membrane|late endosome|positive regulation of telomerase activity
TMEM163	0	1.194885501	0.409	0.076	0	1	5.382	ENSG00000152128	81615	protein_coding	transmembrane protein 163 [Source:HGNC Symbol;Acc:HGNC:25380]		GO:0016020,GO:0016021,GO:0008270,GO:0030054,GO:0031410,GO:0045202,GO:0005768,GO:0031901,GO:0030672,GO:0030285,GO:0099180	membrane|integral component of membrane|zinc ion binding|cell junction|cytoplasmic vesicle|synapse|endosome|early endosome membrane|synaptic vesicle membrane|integral component of synaptic vesicle membrane|zinc ion import into synaptic vesicle
FGF13	0	1.175805467	0.535	0.295	0	1	1.814	ENSG00000129682	2258	protein_coding	fibroblast growth factor 13 [Source:HGNC Symbol;Acc:HGNC:3670]		GO:0005737,GO:0005634,GO:0005829,GO:0008083,GO:0007165,GO:0005576,GO:0005886,GO:0042995,GO:0005874,GO:0005730,GO:0030425,GO:0008017,GO:0007399,GO:0005515,GO:0032147,GO:0030424,GO:0030175,GO:0030426,GO:0044325,GO:0007613,GO:0017080,GO:0043005,GO:0014704,GO:0007267,GO:0007612,GO:0016328,GO:0048487,GO:0072659,GO:0001764,GO:0046785,GO:0007026,GO:0021766,GO:0098909,GO:0021795,GO:0045200,GO:0048671,GO:…	cytoplasm|nucleus|cytosol|growth factor activity|signal transduction|extracellular region|plasma membrane|cell projection|microtubule|nucleolus|dendrite|microtubule binding|nervous system development|protein binding|activation of protein kinase activity|axon|filopodium|growth cone|ion channel binding|memory|sodium channel regulator activity|neuron projection|intercalated disc|cell-cell signaling|…
ATP2B4	0	1.158298864	0.658	0.271	0	1	2.428	ENSG00000058668	493	protein_coding	ATPase plasma membrane Ca2+ transporting 4 [Source:HGNC Symbol;Acc:HGNC:817]		GO:0051001,GO:0070885,GO:0045019,GO:1900082,GO:0140199,GO:1903243,GO:0016020,GO:0016021,GO:0046872,GO:0000166,GO:0005524,GO:0031514,GO:0005886,GO:0006811,GO:0042995,GO:0005515,GO:0005388,GO:0006816,GO:0070588,GO:0019901,GO:0030165,GO:0003407,GO:0006874,GO:0007283,GO:0014832,GO:0021766,GO:0030317,GO:1901660,GO:1905145,GO:0016323,GO:0030315,GO:0036126,GO:0042383,GO:0043005,GO:0097228,GO:0098978,GO:…	negative regulation of nitric-oxide synthase activity|negative regulation of calcineurin-NFAT signaling cascade|negative regulation of nitric oxide biosynthetic process|negative regulation of arginine catabolic process|negative regulation of adenylate cyclase-activating adrenergic receptor signaling pathway involved in heart process|negative regulation of cardiac muscle hypertrophy in response to…	path:hsa04020,path:hsa04022,path:hsa04024,path:hsa04261,path:hsa04925,path:hsa04970,path:hsa04972	Calcium signaling pathway|cGMP-PKG signaling pathway|cAMP signaling pathway|Adrenergic signaling in cardiomyocytes|Aldosterone synthesis and secretion|Salivary secretion|Pancreatic secretion
CD36	0	1.124624285	0.964	0.883	0	1	1.092	ENSG00000135218	948	protein_coding	CD36 molecule [Source:HGNC Symbol;Acc:HGNC:1663]		GO:1904646,GO:0042953,GO:0010628,GO:0140052,GO:0010744,GO:0034121,GO:0016020,GO:0016021,GO:0005794,GO:0007155,GO:0005615,GO:0005886,GO:0005515,GO:0005581,GO:0006955,GO:0007166,GO:0045121,GO:0006898,GO:0050909,GO:0002221,GO:0002479,GO:0070374,GO:0043312,GO:0035579,GO:0016324,GO:0034197,GO:0009986,GO:0005887,GO:0002576,GO:0001540,GO:0002224,GO:0002755,GO:0045429,GO:0050702,GO:0051092,GO:1900227,GO:…	cellular response to amyloid-beta|lipoprotein transport|positive regulation of gene expression|cellular response to oxidised low-density lipoprotein particle stimulus|positive regulation of macrophage derived foam cell differentiation|regulation of toll-like receptor signaling pathway|membrane|integral component of membrane|Golgi apparatus|cell adhesion|extracellular space|plasma membrane|protein…	path:hsa03320,path:hsa04145,path:hsa04152,path:hsa04512,path:hsa04640,path:hsa04920,path:hsa04931,path:hsa04975,path:hsa04979,path:hsa05144	PPAR signaling pathway|Phagosome|AMPK signaling pathway|ECM-receptor interaction|Hematopoietic cell lineage|Adipocytokine signaling pathway|Insulin resistance|Fat digestion and absorption|Cholesterol metabolism|Malaria
DAPK2	0	1.094733739	0.445	0.105	0	1	4.238	ENSG00000035664	23604	protein_coding	death associated protein kinase 2 [Source:HGNC Symbol;Acc:HGNC:2675]		GO:0004672,GO:0005524,GO:0006468,GO:0005737,GO:0005794,GO:0043231,GO:0000166,GO:0004674,GO:0016301,GO:0016740,GO:0016310,GO:0005515,GO:0006915,GO:0031410,GO:0005634,GO:0042802,GO:0005516,GO:0042981,GO:0046777,GO:0010506,GO:0035556,GO:0090023,GO:2001242,GO:0043276,GO:2000424,GO:0034423,GO:1990266,GO:0016020,GO:0016021	protein kinase activity|ATP binding|protein phosphorylation|cytoplasm|Golgi apparatus|intracellular membrane-bounded organelle|nucleotide binding|protein serine/threonine kinase activity|kinase activity|transferase activity|phosphorylation|protein binding|apoptotic process|cytoplasmic vesicle|nucleus|identical protein binding|calmodulin binding|regulation of apoptotic process|protein autophosphor…	path:hsa04140,path:hsa05200,path:hsa05219	Autophagy - animal|Pathways in cancer|Bladder cancer
BMP6	0	1.088977992	0.567	0.221	0	1	2.566	ENSG00000153162	654	protein_coding	bone morphogenetic protein 6 [Source:HGNC Symbol;Acc:HGNC:1073]		GO:0050714,GO:0008284,GO:0045944,GO:0010628,GO:0030509,GO:0045669,GO:0008083,GO:0005615,GO:0005576,GO:0007275,GO:0005125,GO:0030154,GO:0051216,GO:0042981,GO:0060395,GO:0001503,GO:0030501,GO:0071773,GO:0000122,GO:0005160,GO:0010862,GO:0043408,GO:0048468,GO:0001501,GO:0046982,GO:0006955,GO:0050679,GO:0071281,GO:0050731,GO:0060391,GO:0070700,GO:0003323,GO:0043117,GO:1903392,GO:2000048,GO:0001649,GO:…	positive regulation of protein secretion|positive regulation of cell population proliferation|positive regulation of transcription by RNA polymerase II|positive regulation of gene expression|BMP signaling pathway|positive regulation of osteoblast differentiation|growth factor activity|extracellular space|extracellular region|multicellular organism development|cytokine activity|cell differentiatio…	path:hsa04060,path:hsa04350,path:hsa04390,path:hsa04913	Cytokine-cytokine receptor interaction|TGF-beta signaling pathway|Hippo signaling pathway|Ovarian steroidogenesis
KIAA1217	0	1.074013976	0.872	0.767	0	1	1.137	ENSG00000120549	56243	protein_coding	KIAA1217 [Source:HGNC Symbol;Acc:HGNC:25428]		GO:0005737,GO:0007275,GO:0048706,GO:0003674	cytoplasm|multicellular organism development|embryonic skeletal system development|molecular_function
LIPE-AS1	0	1.067982157	0.771	0.455	0	1	1.695	ENSG00000213904	--	lncRNA	LIPE antisense RNA 1 [Source:HGNC Symbol;Acc:HGNC:48589]
RHOBTB1	0	1.060665564	0.421	0.092	0	1	4.576	ENSG00000072422	9886	protein_coding	Rho related BTB domain containing 1 [Source:HGNC Symbol;Acc:HGNC:18738]		GO:0000166,GO:0003924,GO:0005525,GO:0007264,GO:0005886,GO:0005737,GO:0043231,GO:0030334,GO:0005829,GO:0051056,GO:0019901,GO:0005938,GO:0007266,GO:0008360,GO:0051017,GO:0007015,GO:0030950,GO:0032956,GO:0032153,GO:0005622,GO:0005515	nucleotide binding|GTPase activity|GTP binding|small GTPase mediated signal transduction|plasma membrane|cytoplasm|intracellular membrane-bounded organelle|regulation of cell migration|cytosol|regulation of small GTPase mediated signal transduction|protein kinase binding|cell cortex|Rho protein signal transduction|regulation of cell shape|actin filament bundle assembly|actin filament organization…	path:hsa04120	Ubiquitin mediated proteolysis
AC018616.1	0	1.05087035	0.572	0.171	0	1	3.345	ENSG00000253859	--	lncRNA	novel transcript
PRAG1	0	1.047101476	0.594	0.228	0	1	2.605	ENSG00000275342	157285	protein_coding	PEAK1 related, kinase-activating pseudokinase 1 [Source:HGNC Symbol;Acc:HGNC:25438]		GO:0005634,GO:0005737,GO:0004672,GO:0006468,GO:0030054,GO:0005925,GO:0005515,GO:0016477,GO:0042802,GO:0008360,GO:0008593,GO:2000145,GO:0010977,GO:0035025,GO:0005524	nucleus|cytoplasm|protein kinase activity|protein phosphorylation|cell junction|focal adhesion|protein binding|cell migration|identical protein binding|regulation of cell shape|regulation of Notch signaling pathway|regulation of cell motility|negative regulation of neuron projection development|positive regulation of Rho protein signal transduction|ATP binding
MGLL	0	1.011806674	0.66	0.353	0	1	1.87	ENSG00000074416	11343	protein_coding	monoglyceride lipase [Source:HGNC Symbol;Acc:HGNC:17038]		GO:0005737,GO:0016020,GO:0005654,GO:0016787,GO:0006629,GO:0016042,GO:0005829,GO:0006631,GO:0006633,GO:0042803,GO:0005515,GO:0005886,GO:0052689,GO:0019433,GO:0005789,GO:0019898,GO:0006954,GO:0047372,GO:0052651,GO:0009966,GO:0019369,GO:0050727,GO:0004622,GO:0036155,GO:0046464,GO:0051930,GO:2000124	cytoplasm|membrane|nucleoplasm|hydrolase activity|lipid metabolic process|lipid catabolic process|cytosol|fatty acid metabolic process|fatty acid biosynthetic process|protein homodimerization activity|protein binding|plasma membrane|carboxylic ester hydrolase activity|triglyceride catabolic process|endoplasmic reticulum membrane|extrinsic component of membrane|inflammatory response|acylglycerol l…	path:hsa00561,path:hsa04714,path:hsa04723,path:hsa04923	Glycerolipid metabolism|Thermogenesis|Retrograde endocannabinoid signaling|Regulation of lipolysis in adipocytes
KDR	0	1.005229109	0.436	0.098	0	1	4.449	ENSG00000128052	3791	protein_coding	kinase insert domain receptor [Source:HGNC Symbol;Acc:HGNC:6307]		GO:0043536,GO:0010629,GO:0045766,GO:0008284,GO:0010595,GO:0090050,GO:0030335,GO:0008360,GO:0005634,GO:0005737,GO:0016020,GO:0016021,GO:0000166,GO:0004672,GO:0005524,GO:0016301,GO:0016740,GO:0006468,GO:0016310,GO:0043066,GO:0005783,GO:0005794,GO:0004713,GO:0004714,GO:0007169,GO:0018108,GO:0005886,GO:0005515,GO:0005576,GO:0007275,GO:0030054,GO:0031410,GO:0030154,GO:0045121,GO:0005021,GO:0019838,GO:…	positive regulation of blood vessel endothelial cell migration|negative regulation of gene expression|positive regulation of angiogenesis|positive regulation of cell population proliferation|positive regulation of endothelial cell migration|positive regulation of cell migration involved in sprouting angiogenesis|positive regulation of cell migration|regulation of cell shape|nucleus|cytoplasm|memb…	path:hsa01521,path:hsa04010,path:hsa04014,path:hsa04015,path:hsa04151,path:hsa04370,path:hsa04510,path:hsa05205,path:hsa05418	EGFR tyrosine kinase inhibitor resistance|MAPK signaling pathway|Ras signaling pathway|Rap1 signaling pathway|PI3K-Akt signaling pathway|VEGF signaling pathway|Focal adhesion|Proteoglycans in cancer|Fluid shear stress and atherosclerosis
HMCN1	0	0.968595186	0.593	0.341	0	1	1.739	ENSG00000143341	83872	protein_coding	hemicentin 1 [Source:HGNC Symbol;Acc:HGNC:19194]		GO:0005737,GO:0005509,GO:0051301,GO:0005576,GO:0007049,GO:0030054,GO:0050896,GO:0070062,GO:0005604,GO:0032154,GO:0038023,GO:0007601,GO:0062023,GO:0005913,GO:0005201,GO:0042803,GO:0007156,GO:0007157,GO:0050839,GO:0009617,GO:0005938	cytoplasm|calcium ion binding|cell division|extracellular region|cell cycle|cell junction|response to stimulus|extracellular exosome|basement membrane|cleavage furrow|signaling receptor activity|visual perception|collagen-containing extracellular matrix|cell-cell adherens junction|extracellular matrix structural constituent|protein homodimerization activity|homophilic cell adhesion via plasma mem…
MEF2C	0	0.966053516	0.746	0.463	0	1	1.611	ENSG00000081189	4208	protein_coding	myocyte enhancer factor 2C [Source:HGNC Symbol;Acc:HGNC:6996]	SRF	GO:0043537,GO:1905563,GO:1904706,GO:1904753,GO:0045944,GO:0044212,GO:0005634,GO:0005737,GO:0043231,GO:0005654,GO:0046983,GO:0003677,GO:0005515,GO:0006915,GO:0007275,GO:0030154,GO:0000977,GO:0045893,GO:0043565,GO:0098794,GO:0007399,GO:0000790,GO:0000978,GO:0000981,GO:0048666,GO:0008134,GO:0071222,GO:0010628,GO:0007507,GO:0032991,GO:0042826,GO:0030501,GO:0043524,GO:0010629,GO:0000122,GO:0000165,GO:…	negative regulation of blood vessel endothelial cell migration|negative regulation of vascular endothelial cell proliferation|negative regulation of vascular smooth muscle cell proliferation|negative regulation of vascular associated smooth muscle cell migration|positive regulation of transcription by RNA polymerase II|transcription regulatory region DNA binding|nucleus|cytoplasm|intracellular me…	path:hsa04010,path:hsa04022,path:hsa04371,path:hsa04921,path:hsa04928,path:hsa05202,path:hsa05418	MAPK signaling pathway|cGMP-PKG signaling pathway|Apelin signaling pathway|Oxytocin signaling pathway|Parathyroid hormone synthesis, secretion and action|Transcriptional misregulation in cancer|Fluid shear stress and atherosclerosis
FMO2	0	0.943582332	0.474	0.108	0	1	4.389	ENSG00000094963	2327	protein_coding	flavin containing dimethylaniline monoxygenase 2 [Source:HGNC Symbol;Acc:HGNC:3770]		GO:0016020,GO:0016021,GO:0004497,GO:0004499,GO:0016491,GO:0050660,GO:0050661,GO:0055114,GO:0005783,GO:0005789,GO:0031090,GO:0043231,GO:0006805,GO:0017144,GO:0006082,GO:0009404,GO:0070995,GO:0006739,GO:0072592	membrane|integral component of membrane|monooxygenase activity|N,N-dimethylaniline monooxygenase activity|oxidoreductase activity|flavin adenine dinucleotide binding|NADP binding|oxidation-reduction process|endoplasmic reticulum|endoplasmic reticulum membrane|organelle membrane|intracellular membrane-bounded organelle|xenobiotic metabolic process|drug metabolic process|organic acid metabolic proc…	path:hsa00982	Drug metabolism - cytochrome P450
DLEU2	0	0.925636783	0.696	0.409	0	1	1.702	ENSG00000231607	--	lncRNA	deleted in lymphocytic leukemia 2 [Source:HGNC Symbol;Acc:HGNC:13748]
CRHBP	0	0.923096272	0.288	0.024	0	1	12	ENSG00000145708	1393	protein_coding	corticotropin releasing hormone binding protein [Source:HGNC Symbol;Acc:HGNC:2356]		GO:0005634,GO:0005615,GO:0007165,GO:0005576,GO:0006954,GO:0005874,GO:0030425,GO:0005515,GO:0043204,GO:0071356,GO:0009755,GO:0051424,GO:0007565,GO:0035690,GO:0071320,GO:0030141,GO:0042277,GO:0071391,GO:0071277,GO:0045055,GO:0080135,GO:0071392,GO:0035865,GO:0005771,GO:0007611,GO:0001963,GO:2000310,GO:0043679,GO:0002125,GO:0042445,GO:0048149,GO:0051459,GO:0051460,GO:0071314,GO:0097211,GO:1900011,GO:…	nucleus|extracellular space|signal transduction|extracellular region|inflammatory response|microtubule|dendrite|protein binding|perikaryon|cellular response to tumor necrosis factor|hormone-mediated signaling pathway|corticotropin-releasing hormone binding|female pregnancy|cellular response to drug|cellular response to cAMP|secretory granule|peptide binding|cellular response to estrogen stimulus|…
FAM241A	0	0.917508083	0.704	0.403	0	1	1.747	ENSG00000174749	132720	protein_coding	family with sequence similarity 241 member A [Source:HGNC Symbol;Acc:HGNC:26813]		GO:0016020,GO:0016021,GO:0005794,GO:0043231	membrane|integral component of membrane|Golgi apparatus|intracellular membrane-bounded organelle
HDAC9	0	0.916753594	0.746	0.523	0	1	1.426	ENSG00000048052	9734	protein_coding	histone deacetylase 9 [Source:HGNC Symbol;Acc:HGNC:14065]		GO:0090050,GO:0042632,GO:0005737,GO:0005634,GO:0032869,GO:0046872,GO:0016787,GO:0006325,GO:0005515,GO:0006954,GO:0004407,GO:0016575,GO:0032041,GO:0005654,GO:0042113,GO:0000118,GO:0005667,GO:0008134,GO:0000122,GO:0045892,GO:0007507,GO:0003714,GO:0035097,GO:0042826,GO:0005080,GO:0030183,GO:0070491,GO:0050710,GO:0033558,GO:0034983,GO:0070932,GO:0070933,GO:0048742,GO:0051005,GO:0034739,GO:0051153,GO:…	positive regulation of cell migration involved in sprouting angiogenesis|cholesterol homeostasis|cytoplasm|nucleus|cellular response to insulin stimulus|metal ion binding|hydrolase activity|chromatin organization|protein binding|inflammatory response|histone deacetylase activity|histone deacetylation|NAD-dependent histone deacetylase activity (H3-K14 specific)|nucleoplasm|B cell activation|histon…	path:hsa05034,path:hsa05165,path:hsa05203	Alcoholism|Human papillomavirus infection|Viral carcinogenesis
RASGRP3	0	0.916472417	0.423	0.11	0	1	3.845	ENSG00000152689	25780	protein_coding	RAS guanyl releasing protein 3 [Source:HGNC Symbol;Acc:HGNC:14545]		GO:0046872,GO:0035556,GO:0005509,GO:0007264,GO:0005085,GO:0005096,GO:0043547,GO:0005515,GO:0043087,GO:0007265,GO:0005886,GO:0005887,GO:0000165,GO:0019992,GO:0005088,GO:0017016,GO:0019900,GO:0005737,GO:0032045,GO:0048471,GO:0005622	metal ion binding|intracellular signal transduction|calcium ion binding|small GTPase mediated signal transduction|guanyl-nucleotide exchange factor activity|GTPase activator activity|positive regulation of GTPase activity|protein binding|regulation of GTPase activity|Ras protein signal transduction|plasma membrane|integral component of plasma membrane|MAPK cascade|diacylglycerol binding|Ras guany…	path:hsa04010,path:hsa04014,path:hsa04015,path:hsa04662,path:hsa05200	MAPK signaling pathway|Ras signaling pathway|Rap1 signaling pathway|B cell receptor signaling pathway|Pathways in cancer
AC090630.1	0	0.912771545	0.363	0.086	0	1	4.221	ENSG00000257239	--	lncRNA	novel transcript
EEPD1	0	0.891782833	0.623	0.312	0	1	1.997	ENSG00000122547	80820	protein_coding	endonuclease/exonuclease/phosphatase family domain containing 1 [Source:HGNC Symbol;Acc:HGNC:22223]		GO:0003677,GO:0006281	DNA binding|DNA repair
MEOX2	0	0.881673884	0.593	0.283	0	1	2.095	ENSG00000106511	4223	protein_coding	mesenchyme homeobox 2 [Source:HGNC Symbol;Acc:HGNC:7014]	Homeobox	GO:0090051,GO:0005634,GO:0005737,GO:0016607,GO:0006355,GO:0003677,GO:0003700,GO:0043565,GO:0005515,GO:0007275,GO:0045944,GO:0000981,GO:0000790,GO:0000978,GO:0001228,GO:0008015,GO:0000980,GO:0061053,GO:0001525,GO:0001757,GO:0007519,GO:0060021,GO:0060173	negative regulation of cell migration involved in sprouting angiogenesis|nucleus|cytoplasm|nuclear speck|regulation of transcription, DNA-templated|DNA binding|DNA-binding transcription factor activity|sequence-specific DNA binding|protein binding|multicellular organism development|positive regulation of transcription by RNA polymerase II|DNA-binding transcription factor activity, RNA polymerase …
NR3C2	0	0.877270315	0.607	0.325	0	1	1.868	ENSG00000151623	4306	protein_coding	nuclear receptor subfamily 3 group C member 2 [Source:HGNC Symbol;Acc:HGNC:7979]	ESR-like	GO:1901224,GO:0005634,GO:0005737,GO:0016020,GO:0008270,GO:0046872,GO:0005654,GO:0005783,GO:0005789,GO:0006355,GO:0003677,GO:0003700,GO:0043565,GO:0043401,GO:0008289,GO:0006357,GO:0005515,GO:0000981,GO:0000790,GO:0005829,GO:0005496,GO:0007165,GO:0006367,GO:0043235,GO:0003707	positive regulation of NIK/NF-kappaB signaling|nucleus|cytoplasm|membrane|zinc ion binding|metal ion binding|nucleoplasm|endoplasmic reticulum|endoplasmic reticulum membrane|regulation of transcription, DNA-templated|DNA binding|DNA-binding transcription factor activity|sequence-specific DNA binding|steroid hormone mediated signaling pathway|lipid binding|regulation of transcription by RNA polyme…	path:hsa04960	Aldosterone-regulated sodium reabsorption
LAMA4	0	0.873191983	0.609	0.323	0	1	1.885	ENSG00000112769	3910	protein_coding	laminin subunit alpha 4 [Source:HGNC Symbol;Acc:HGNC:6484]		GO:0005102,GO:0007155,GO:0030334,GO:0030155,GO:0045995,GO:0001568,GO:0050873,GO:0120163,GO:0005604,GO:0031594,GO:0043083,GO:0005515,GO:0005576,GO:0070062,GO:0062023,GO:0005201,GO:0030198	signaling receptor binding|cell adhesion|regulation of cell migration|regulation of cell adhesion|regulation of embryonic development|blood vessel development|brown fat cell differentiation|negative regulation of cold-induced thermogenesis|basement membrane|neuromuscular junction|synaptic cleft|protein binding|extracellular region|extracellular exosome|collagen-containing extracellular matrix|ext…	path:hsa04151,path:hsa04510,path:hsa04512,path:hsa05143,path:hsa05145,path:hsa05146,path:hsa05165,path:hsa05200,path:hsa05222	PI3K-Akt signaling pathway|Focal adhesion|ECM-receptor interaction|African trypanosomiasis|Toxoplasmosis|Amoebiasis|Human papillomavirus infection|Pathways in cancer|Small cell lung cancer
CACHD1	0	0.857663121	0.602	0.326	0	1	1.847	ENSG00000158966	57685	protein_coding	cache domain containing 1 [Source:HGNC Symbol;Acc:HGNC:29314]		GO:0016020,GO:0016021,GO:0006811,GO:0006816,GO:0070588,GO:0005891,GO:0005245	membrane|integral component of membrane|ion transport|calcium ion transport|calcium ion transmembrane transport|voltage-gated calcium channel complex|voltage-gated calcium channel activity
CEACAM1	0	0.851064026	0.467	0.153	0	1	3.052	ENSG00000079385	634	protein_coding	carcinoembryonic antigen related cell adhesion molecule 1 [Source:HGNC Symbol;Acc:HGNC:1814]		GO:0016020,GO:0016021,GO:0003779,GO:0007155,GO:0042803,GO:0005886,GO:0042995,GO:0005515,GO:0005576,GO:0030054,GO:0031410,GO:0009986,GO:0007229,GO:0042101,GO:0050900,GO:0005516,GO:0005887,GO:0070062,GO:0003674,GO:0016477,GO:0042802,GO:0005912,GO:0001525,GO:0043312,GO:0035579,GO:0070821,GO:0016324,GO:0001558,GO:0030334,GO:0009925,GO:0016328,GO:0019903,GO:0043116,GO:0032869,GO:0005911,GO:0031528,GO:…	membrane|integral component of membrane|actin binding|cell adhesion|protein homodimerization activity|plasma membrane|cell projection|protein binding|extracellular region|cell junction|cytoplasmic vesicle|cell surface|integrin-mediated signaling pathway|T cell receptor complex|leukocyte migration|calmodulin binding|integral component of plasma membrane|extracellular exosome|molecular_function|cel…
PSG8	0	0.836329507	0.312	0.058	0	1	5.379	ENSG00000124467	440533	protein_coding	pregnancy specific beta-1-glycoprotein 8 [Source:HGNC Symbol;Acc:HGNC:9525]		GO:0005576	extracellular region
LIMCH1	0	0.835883723	0.736	0.525	0	1	1.402	ENSG00000064042	22998	protein_coding	LIM and calponin homology domains 1 [Source:HGNC Symbol;Acc:HGNC:29191]		GO:0005737,GO:0046872,GO:0003779,GO:0005856,GO:0031032,GO:0001934,GO:0001725,GO:0051496,GO:0030336,GO:0051893,GO:0016460,GO:0032034,GO:0005515	cytoplasm|metal ion binding|actin binding|cytoskeleton|actomyosin structure organization|positive regulation of protein phosphorylation|stress fiber|positive regulation of stress fiber assembly|negative regulation of cell migration|regulation of focal adhesion assembly|myosin II complex|myosin II head/neck binding|protein binding
CCDC85A	0	0.812543446	0.722	0.516	0	1	1.399	ENSG00000055813	114800	protein_coding	coiled-coil domain containing 85A [Source:HGNC Symbol;Acc:HGNC:29400]
ITGA1	0	0.801389321	0.692	0.412	0	1	1.68	ENSG00000213949	3672	protein_coding	integrin subunit alpha 1 [Source:HGNC Symbol;Acc:HGNC:6134]		GO:0016020,GO:0016021,GO:0046872,GO:0007155,GO:0005515,GO:0009986,GO:0007229,GO:0008305,GO:0005925,GO:0005886,GO:0070062,GO:0008285,GO:0019903,GO:0030198,GO:0007160,GO:0006936,GO:0005518,GO:0098639,GO:0034665,GO:0032516,GO:0042059,GO:0005102,GO:0000187,GO:0030593,GO:0042311,GO:0043525,GO:0045123,GO:0048812,GO:0060326,GO:0001669,GO:0009897,GO:0043005,GO:0043204,GO:0045121,GO:0045178	membrane|integral component of membrane|metal ion binding|cell adhesion|protein binding|cell surface|integrin-mediated signaling pathway|integrin complex|focal adhesion|plasma membrane|extracellular exosome|negative regulation of cell population proliferation|protein phosphatase binding|extracellular matrix organization|cell-matrix adhesion|muscle contraction|collagen binding|collagen binding inv…	path:hsa04151,path:hsa04510,path:hsa04512,path:hsa04640,path:hsa04810,path:hsa05165,path:hsa05410,path:hsa05412,path:hsa05414	PI3K-Akt signaling pathway|Focal adhesion|ECM-receptor interaction|Hematopoietic cell lineage|Regulation of actin cytoskeleton|Human papillomavirus infection|Hypertrophic cardiomyopathy (HCM)|Arrhythmogenic right ventricular cardiomyopathy (ARVC)|Dilated cardiomyopathy (DCM)
MAGI1	0	0.789886604	0.884	0.791	0	1	1.118	ENSG00000151276	9223	protein_coding	membrane associated guanylate kinase, WW and PDZ domain containing 1 [Source:HGNC Symbol;Acc:HGNC:946]		GO:0005737,GO:0005886,GO:0016020,GO:0000166,GO:0005524,GO:0005654,GO:0030054,GO:0042995,GO:0005515,GO:0060090,GO:0005923,GO:0007165,GO:0005911,GO:0005912,GO:0007155,GO:0007166,GO:0065003,GO:0008022,GO:0051393,GO:0071944,GO:0022409,GO:0005634	cytoplasm|plasma membrane|membrane|nucleotide binding|ATP binding|nucleoplasm|cell junction|cell projection|protein binding|molecular adaptor activity|bicellular tight junction|signal transduction|cell-cell junction|adherens junction|cell adhesion|cell surface receptor signaling pathway|protein-containing complex assembly|protein C-terminus binding|alpha-actinin binding|cell periphery|positive re…	path:hsa04015,path:hsa04151,path:hsa04530,path:hsa05165	Rap1 signaling pathway|PI3K-Akt signaling pathway|Tight junction|Human papillomavirus infection
BTNL9	0	0.788137431	0.926	0.61	0	1	1.518	ENSG00000165810	153579	protein_coding	butyrophilin like 9 [Source:HGNC Symbol;Acc:HGNC:24176]		GO:0016020,GO:0016021,GO:0009897,GO:0005886,GO:0005102,GO:0050776,GO:0050852,GO:0005515	membrane|integral component of membrane|external side of plasma membrane|plasma membrane|signaling receptor binding|regulation of immune response|T cell receptor signaling pathway|protein binding
ETS1	0	0.781263749	0.646	0.393	0	1	1.644	ENSG00000134954	2113	protein_coding	ETS proto-oncogene 1, transcription factor [Source:HGNC Symbol;Acc:HGNC:3488]	ETS	GO:0043536,GO:0010628,GO:0045766,GO:0050729,GO:0045944,GO:0005634,GO:1904996,GO:0045893,GO:0005737,GO:0005654,GO:0006355,GO:0003677,GO:0003700,GO:0043565,GO:0005515,GO:0002376,GO:0042802,GO:0000981,GO:0030154,GO:0006357,GO:0000790,GO:0000978,GO:0001228,GO:0006955,GO:0008134,GO:0008285,GO:0010595,GO:0061614,GO:0045765,GO:0045648,GO:0048870,GO:0035035,GO:1990837,GO:0001666,GO:0007565,GO:0008284,GO:…	positive regulation of blood vessel endothelial cell migration|positive regulation of gene expression|positive regulation of angiogenesis|positive regulation of inflammatory response|positive regulation of transcription by RNA polymerase II|nucleus|positive regulation of leukocyte adhesion to vascular endothelial cell|positive regulation of transcription, DNA-templated|cytoplasm|nucleoplasm|regul…	path:hsa04014,path:hsa04218,path:hsa05166,path:hsa05200,path:hsa05211	Ras signaling pathway|Cellular senescence|Human T-cell leukemia virus 1 infection|Pathways in cancer|Renal cell carcinoma
LPAR6	0	0.775156008	0.438	0.158	0	1	2.772	ENSG00000139679	10161	protein_coding	lysophosphatidic acid receptor 6 [Source:HGNC Symbol;Acc:HGNC:15520]		GO:0016020,GO:0016021,GO:0043231,GO:0004930,GO:0007186,GO:0005886,GO:0007165,GO:0001835,GO:0005887,GO:0035025,GO:0051482	membrane|integral component of membrane|intracellular membrane-bounded organelle|G protein-coupled receptor activity|G protein-coupled receptor signaling pathway|plasma membrane|signal transduction|blastocyst hatching|integral component of plasma membrane|positive regulation of Rho protein signal transduction|positive regulation of cytosolic calcium ion concentration involved in phospholipase C-a…	path:hsa04072,path:hsa04080,path:hsa04151,path:hsa05200	Phospholipase D signaling pathway|Neuroactive ligand-receptor interaction|PI3K-Akt signaling pathway|Pathways in cancer
TNFSF10	0	0.772411075	0.356	0.087	0	1	4.092	ENSG00000121858	8743	protein_coding	TNF superfamily member 10 [Source:HGNC Symbol;Acc:HGNC:11925]		GO:0016020,GO:0016021,GO:0046872,GO:0005164,GO:0008270,GO:0007165,GO:0005615,GO:0005886,GO:0005515,GO:0005576,GO:0006955,GO:0006915,GO:0005125,GO:0070062,GO:0042802,GO:0043065,GO:0043123,GO:0005887,GO:0007267,GO:0006919,GO:0007166,GO:1902041,GO:1902042,GO:0005102,GO:0090200,GO:0043280,GO:2001238,GO:0032813,GO:0045569,GO:0008584,GO:0032868	membrane|integral component of membrane|metal ion binding|tumor necrosis factor receptor binding|zinc ion binding|signal transduction|extracellular space|plasma membrane|protein binding|extracellular region|immune response|apoptotic process|cytokine activity|extracellular exosome|identical protein binding|positive regulation of apoptotic process|positive regulation of I-kappaB kinase/NF-kappaB si…	path:hsa04060,path:hsa04068,path:hsa04210,path:hsa04217,path:hsa04650,path:hsa05162,path:hsa05164	Cytokine-cytokine receptor interaction|FoxO signaling pathway|Apoptosis|Necroptosis|Natural killer cell mediated cytotoxicity|Measles|Influenza A
RAPGEF2	0	0.74469479	0.735	0.529	0	1	1.389	ENSG00000109756	9693	protein_coding	Rap guanine nucleotide exchange factor 2 [Source:HGNC Symbol;Acc:HGNC:16854]		GO:0007165,GO:0007264,GO:0005085,GO:0005096,GO:0043547,GO:0017034,GO:0042127,GO:0005622,GO:0005515,GO:0005737,GO:0016020,GO:0005829,GO:0005886,GO:0007186,GO:0030552,GO:0007275,GO:0048471,GO:0030054,GO:0045202,GO:0030154,GO:0007218,GO:0005509,GO:0005768,GO:0005887,GO:0007399,GO:0005923,GO:2001224,GO:0008285,GO:0000165,GO:0032991,GO:0070374,GO:0005770,GO:0016324,GO:0043005,GO:2000670,GO:0032092,GO:…	signal transduction|small GTPase mediated signal transduction|guanyl-nucleotide exchange factor activity|GTPase activator activity|positive regulation of GTPase activity|Rap guanyl-nucleotide exchange factor activity|regulation of cell population proliferation|intracellular|protein binding|cytoplasm|membrane|cytosol|plasma membrane|G protein-coupled receptor signaling pathway|cAMP binding|multice…	path:hsa04010,path:hsa04015,path:hsa04530	MAPK signaling pathway|Rap1 signaling pathway|Tight junction
EMCN	0	0.736531767	0.711	0.401	0	1	1.773	ENSG00000164035	51705	protein_coding	endomucin [Source:HGNC Symbol;Acc:HGNC:16041]		GO:0016020,GO:0016021,GO:0005886,GO:0005576,GO:0009897,GO:0001525,GO:0030246,GO:0098609,GO:0030155	membrane|integral component of membrane|plasma membrane|extracellular region|external side of plasma membrane|angiogenesis|carbohydrate binding|cell-cell adhesion|regulation of cell adhesion
FABP4	0	0.70503112	0.853	0.621	0	1	1.374	ENSG00000170323	2167	protein_coding	fatty acid binding protein 4 [Source:HGNC Symbol;Acc:HGNC:3559]		GO:0005634,GO:0005737,GO:0008289,GO:0050727,GO:0005829,GO:0070062,GO:0019433,GO:0005504,GO:0005324,GO:0036041,GO:0051427,GO:0001816,GO:0006469,GO:0009617,GO:0015909,GO:0042632,GO:0045892,GO:0050729,GO:0050872,GO:0050873,GO:0071285,GO:0071356,GO:0120162,GO:0005811	nucleus|cytoplasm|lipid binding|regulation of inflammatory response|cytosol|extracellular exosome|triglyceride catabolic process|fatty acid binding|long-chain fatty acid transporter activity|long-chain fatty acid binding|hormone receptor binding|cytokine production|negative regulation of protein kinase activity|response to bacterium|long-chain fatty acid transport|cholesterol homeostasis|negative…	path:hsa03320,path:hsa04923	PPAR signaling pathway|Regulation of lipolysis in adipocytes
SYNE1	0	0.670892661	0.805	0.705	0	1	1.142	ENSG00000131018	23345	protein_coding	spectrin repeat containing nuclear envelope protein 1 [Source:HGNC Symbol;Acc:HGNC:17089]		GO:0016020,GO:0016021,GO:0005654,GO:0051015,GO:0031965,GO:0034993,GO:0090286,GO:0005635,GO:0005515,GO:0003779,GO:0003723,GO:0005634,GO:0005737,GO:0005794,GO:0042803,GO:0005856,GO:0045211,GO:0030154,GO:0007283,GO:0019899,GO:0005730,GO:0007030,GO:0030017,GO:0006997,GO:0005521,GO:0090292,GO:0042692,GO:0005640,GO:0000932	membrane|integral component of membrane|nucleoplasm|actin filament binding|nuclear membrane|meiotic nuclear membrane microtubule tethering complex|cytoskeletal anchoring at nuclear membrane|nuclear envelope|protein binding|actin binding|RNA binding|nucleus|cytoplasm|Golgi apparatus|protein homodimerization activity|cytoskeleton|postsynaptic membrane|cell differentiation|spermatogenesis|enzyme bin…
UACA	0	0.644182609	0.767	0.601	0	1	1.276	ENSG00000137831	55075	protein_coding	uveal autoantigen with coiled-coil domains and ankyrin repeats [Source:HGNC Symbol;Acc:HGNC:15947]		GO:0005634,GO:0005737,GO:0005829,GO:0005856,GO:0005515,GO:0005576,GO:0097190,GO:0070062,GO:0003674,GO:0008150,GO:1901222	nucleus|cytoplasm|cytosol|cytoskeleton|protein binding|extracellular region|apoptotic signaling pathway|extracellular exosome|molecular_function|biological_process|regulation of NIK/NF-kappaB signaling
PPARG	0	0.631362197	0.831	0.757	0	1	1.098	ENSG00000132170	5468	protein_coding	peroxisome proliferator activated receptor gamma [Source:HGNC Symbol;Acc:HGNC:9236]	THR-like	GO:0003677,GO:0003707,GO:0008270,GO:0006355,GO:0005634,GO:0003700,GO:0043565,GO:0004879,GO:0005737,GO:0043231,GO:0046872,GO:0030522,GO:0048511,GO:0043401,GO:0043537,GO:1905563,GO:1904706,GO:0071404,GO:0016525,GO:0051091,GO:0006919,GO:0045944,GO:1905461,GO:0055088,GO:0042953,GO:0044212,GO:0045893,GO:0032869,GO:0042593,GO:0048662,GO:0005515,GO:0030374,GO:0042802,GO:0000981,GO:0030154,GO:0007186,GO:…	DNA binding|steroid hormone receptor activity|zinc ion binding|regulation of transcription, DNA-templated|nucleus|DNA-binding transcription factor activity|sequence-specific DNA binding|nuclear receptor activity|cytoplasm|intracellular membrane-bounded organelle|metal ion binding|intracellular receptor signaling pathway|rhythmic process|steroid hormone mediated signaling pathway|negative regulati…	path:hsa03320,path:hsa04152,path:hsa04211,path:hsa04380,path:hsa04714,path:hsa05016,path:hsa05200,path:hsa05202,path:hsa05216	PPAR signaling pathway|AMPK signaling pathway|Longevity regulating pathway|Osteoclast differentiation|Thermogenesis|Huntington disease|Pathways in cancer|Transcriptional misregulation in cancer|Thyroid cancer
NRP1	0	0.586993711	0.819	0.615	0	1	1.332	ENSG00000099250	8829	protein_coding	neuropilin 1 [Source:HGNC Symbol;Acc:HGNC:8004]		GO:0010595,GO:0035924,GO:0048008,GO:0070374,GO:0016020,GO:0016021,GO:0046872,GO:0005615,GO:0005886,GO:0043547,GO:0005515,GO:0005576,GO:0007411,GO:0007275,GO:0030154,GO:0017154,GO:0071526,GO:0009887,GO:0005925,GO:0001525,GO:0005021,GO:0019838,GO:0048010,GO:0007399,GO:0008201,GO:0038084,GO:0035767,GO:0005829,GO:0050731,GO:2000251,GO:0001938,GO:0007165,GO:0007267,GO:0043005,GO:0051491,GO:0031410,GO:…	positive regulation of endothelial cell migration|cellular response to vascular endothelial growth factor stimulus|platelet-derived growth factor receptor signaling pathway|positive regulation of ERK1 and ERK2 cascade|membrane|integral component of membrane|metal ion binding|extracellular space|plasma membrane|positive regulation of GTPase activity|protein binding|extracellular region|axon guidan…	path:hsa04360,path:hsa05166	Axon guidance|Human T-cell leukemia virus 1 infection
LDB2	0	0.572396218	0.879	0.832	0	1	1.056	ENSG00000169744	9079	protein_coding	LIM domain binding 2 [Source:HGNC Symbol;Acc:HGNC:6533]		GO:0005634,GO:0005730,GO:0003712,GO:0006357,GO:0005886,GO:0030274,GO:0005515,GO:0045944,GO:0000122,GO:0005667,GO:0031252,GO:0045892,GO:0007275,GO:0030334,GO:0001102,GO:0043549,GO:0019899,GO:0001942,GO:0010669,GO:0035019,GO:0044089	nucleus|nucleolus|transcription coregulator activity|regulation of transcription by RNA polymerase II|plasma membrane|LIM domain binding|protein binding|positive regulation of transcription by RNA polymerase II|negative regulation of transcription by RNA polymerase II|transcription factor complex|cell leading edge|negative regulation of transcription, DNA-templated|multicellular organism developm…
KALRN	0	0.522168168	0.828	0.719	0	1	1.152	ENSG00000160145	8997	protein_coding	kalirin RhoGEF kinase [Source:HGNC Symbol;Acc:HGNC:4814]		GO:0005089,GO:0035023,GO:0005515,GO:0005737,GO:0046872,GO:0000166,GO:0004672,GO:0004674,GO:0005524,GO:0016301,GO:0016740,GO:0006468,GO:0016310,GO:0005829,GO:0005654,GO:0005856,GO:0005085,GO:0070062,GO:0051056,GO:0007186,GO:0007165,GO:0048013,GO:0015629,GO:0043065,GO:0035556,GO:0007399,GO:0007528,GO:0007595,GO:0007613,GO:0008344,GO:0016192,GO:0035176,GO:0042711,GO:0043547,GO:0046959,GO:0060125,GO:…	Rho guanyl-nucleotide exchange factor activity|regulation of Rho protein signal transduction|protein binding|cytoplasm|metal ion binding|nucleotide binding|protein kinase activity|protein serine/threonine kinase activity|ATP binding|kinase activity|transferase activity|protein phosphorylation|phosphorylation|cytosol|nucleoplasm|cytoskeleton|guanyl-nucleotide exchange factor activity|extracellular…
DENND2A	8.74496193139006e-322	0.772806772	0.524	0.206	3.20074351650808e-317	1	2.544	ENSG00000146966	27147	protein_coding	DENN domain containing 2A [Source:HGNC Symbol;Acc:HGNC:22212]		GO:0005737,GO:0015031,GO:0005856,GO:0005085,GO:0005829,GO:0017112,GO:0042147,GO:0015629	cytoplasm|protein transport|cytoskeleton|guanyl-nucleotide exchange factor activity|cytosol|Rab guanyl-nucleotide exchange factor activity|retrograde transport, endosome to Golgi|actin cytoskeleton
TSPAN18	4.36259965277821e-321	0.790301408	0.384	0.118	1.59675509891335e-316	1	3.254	ENSG00000157570	90139	protein_coding	tetraspanin 18 [Source:HGNC Symbol;Acc:HGNC:20660]		GO:0016020,GO:0016021,GO:0005887	membrane|integral component of membrane|integral component of plasma membrane
SV2B	1.32651685251916e-319	0.81626299	0.397	0.116	4.85518433190539e-315	1	3.422	ENSG00000185518	9899	protein_coding	synaptic vesicle glycoprotein 2B [Source:HGNC Symbol;Acc:HGNC:16874]		GO:0016020,GO:0016021,GO:0022857,GO:0055085,GO:0005887,GO:0005515,GO:0030054,GO:0031410,GO:0045202,GO:0007268,GO:0005886,GO:0043005,GO:0001669,GO:0030672,GO:0006836,GO:0008021,GO:0005215	membrane|integral component of membrane|transmembrane transporter activity|transmembrane transport|integral component of plasma membrane|protein binding|cell junction|cytoplasmic vesicle|synapse|chemical synaptic transmission|plasma membrane|neuron projection|acrosomal vesicle|synaptic vesicle membrane|neurotransmitter transport|synaptic vesicle|transporter activity	path:hsa04512	ECM-receptor interaction
FOXN3	2.70866801649484e-316	0.647277383	0.748	0.662	9.91399580717278e-312	1	1.13	ENSG00000053254	1112	protein_coding	forkhead box N3 [Source:HGNC Symbol;Acc:HGNC:1928]	Fork head	GO:0005634,GO:0006355,GO:0003677,GO:0003700,GO:0043565,GO:0005515,GO:0007049,GO:0097094,GO:0006357,GO:0000981,GO:0000790,GO:0008022,GO:0045892,GO:0007095	nucleus|regulation of transcription, DNA-templated|DNA binding|DNA-binding transcription factor activity|sequence-specific DNA binding|protein binding|cell cycle|craniofacial suture morphogenesis|regulation of transcription by RNA polymerase II|DNA-binding transcription factor activity, RNA polymerase II-specific|nuclear chromatin|protein C-terminus binding|negative regulation of transcription, D…
ABLIM3	8.10E-304	0.506939723	0.813	0.671	2.97E-299	1	1.212	ENSG00000173210	22885	protein_coding	actin binding LIM protein family member 3 [Source:HGNC Symbol;Acc:HGNC:29132]		GO:0005737,GO:0046872,GO:0003779,GO:0006351,GO:0030036,GO:0005515,GO:0007010,GO:0051015,GO:0060271,GO:0015629,GO:0001725,GO:0030032,GO:0030027,GO:1903955,GO:0045944,GO:0045202,GO:0098978	cytoplasm|metal ion binding|actin binding|transcription, DNA-templated|actin cytoskeleton organization|protein binding|cytoskeleton organization|actin filament binding|cilium assembly|actin cytoskeleton|stress fiber|lamellipodium assembly|lamellipodium|positive regulation of protein targeting to mitochondrion|positive regulation of transcription by RNA polymerase II|synapse|glutamatergic synapse	path:hsa04360	Axon guidance
SLFN12L	4.72E-300	0.801919196	0.365	0.11	1.73E-295	1	3.318	ENSG00000205045	100506736	protein_coding	schlafen family member 12 like [Source:HGNC Symbol;Acc:HGNC:33920]		GO:0005524,GO:0016020,GO:0016021	ATP binding|membrane|integral component of membrane
NAV1	2.21E-299	0.769584705	0.617	0.369	8.09E-295	1	1.672	ENSG00000134369	89796	protein_coding	neuron navigator 1 [Source:HGNC Symbol;Acc:HGNC:15989]		GO:0022008,GO:0005737,GO:0005856,GO:0007275,GO:0005874,GO:0030154,GO:0007399,GO:0015630,GO:0001578,GO:0043194,GO:0001764	neurogenesis|cytoplasm|cytoskeleton|multicellular organism development|microtubule|cell differentiation|nervous system development|microtubule cytoskeleton|microtubule bundle formation|axon initial segment|neuron migration
MDFIC	7.74E-297	0.744137919	0.605	0.321	2.83E-292	1	1.885	ENSG00000135272	29969	protein_coding	MyoD family inhibitor domain containing [Source:HGNC Symbol;Acc:HGNC:28870]		GO:0042308,GO:0045892,GO:0005634,GO:0005730,GO:0005737,GO:0045893,GO:0005515,GO:0008134,GO:0016032,GO:0030957,GO:0030332,GO:0030111,GO:0007257,GO:0050434	negative regulation of protein import into nucleus|negative regulation of transcription, DNA-templated|nucleus|nucleolus|cytoplasm|positive regulation of transcription, DNA-templated|protein binding|transcription factor binding|viral process|Tat protein binding|cyclin binding|regulation of Wnt signaling pathway|activation of JUN kinase activity|positive regulation of viral transcription
MAGI1-AS1	7.51E-296	0.715605977	0.347	0.111	2.75E-291	1	3.126	ENSG00000240175	--	lncRNA	MAGI1 antisense RNA 1 [Source:HGNC Symbol;Acc:HGNC:40091]
CLIC5	2.79E-291	0.884450542	0.367	0.111	1.02E-286	1	3.306	ENSG00000112782	53405	protein_coding	chloride intracellular channel 5 [Source:HGNC Symbol;Acc:HGNC:13517]		GO:0007605,GO:0005254,GO:1902476,GO:0005515,GO:0006821,GO:0005737,GO:0016020,GO:0034220,GO:0005244,GO:0006811,GO:0034765,GO:0034707,GO:0016021,GO:0005794,GO:0005886,GO:0005856,GO:0050896,GO:0005815,GO:0070062,GO:0005938,GO:0007601,GO:0016324,GO:0015629,GO:0007565	sensory perception of sound|chloride channel activity|chloride transmembrane transport|protein binding|chloride transport|cytoplasm|membrane|ion transmembrane transport|voltage-gated ion channel activity|ion transport|regulation of ion transmembrane transport|chloride channel complex|integral component of membrane|Golgi apparatus|plasma membrane|cytoskeleton|response to stimulus|microtubule organ…
MAML3	6.78E-291	0.816314093	0.596	0.357	2.48E-286	1	1.669	ENSG00000196782	55534	protein_coding	mastermind like transcriptional coactivator 3 [Source:HGNC Symbol;Acc:HGNC:16272]		GO:0005634,GO:0016607,GO:0003713,GO:0007219,GO:0045944,GO:0005654,GO:0006367,GO:0007221,GO:0045747	nucleus|nuclear speck|transcription coactivator activity|Notch signaling pathway|positive regulation of transcription by RNA polymerase II|nucleoplasm|transcription initiation from RNA polymerase II promoter|positive regulation of transcription of Notch receptor target|positive regulation of Notch signaling pathway	path:hsa04330,path:hsa04658,path:hsa05165	Notch signaling pathway|Th1 and Th2 cell differentiation|Human papillomavirus infection
C1orf21	2.31E-288	0.721132654	0.671	0.45	8.47E-284	1	1.491	ENSG00000116667	81563	protein_coding	chromosome 1 open reading frame 21 [Source:HGNC Symbol;Acc:HGNC:15494]		GO:0005515	protein binding
IPO9-AS1	3.99E-286	0.745125008	0.367	0.125	1.46E-281	1	2.936	ENSG00000231871	--	lncRNA	IPO9 antisense RNA 1 [Source:HGNC Symbol;Acc:HGNC:40892]
PALMD	4.59E-282	0.64174756	0.74	0.567	1.68E-277	1	1.305	ENSG00000099260	54873	protein_coding	palmdelphin [Source:HGNC Symbol;Acc:HGNC:15846]		GO:0005737,GO:0016020,GO:0042995,GO:0008360,GO:0030425,GO:0043197	cytoplasm|membrane|cell projection|regulation of cell shape|dendrite|dendritic spine
LRMDA	5.66E-282	0.495436887	0.851	0.835	2.07E-277	1	1.019	ENSG00000148655	83938	protein_coding	leucine rich melanocyte differentiation associated [Source:HGNC Symbol;Acc:HGNC:23405]		GO:0005515,GO:0030154,GO:0030318	protein binding|cell differentiation|melanocyte differentiation
CD300LG	2.58E-281	0.58672836	0.388	0.124	9.46E-277	1	3.129	ENSG00000161649	146894	protein_coding	CD300 molecule like family member g [Source:HGNC Symbol;Acc:HGNC:30455]		GO:0016020,GO:0016021,GO:0005886,GO:0005515,GO:0002376,GO:0050776,GO:0005768,GO:0016323,GO:0016324,GO:0032585	membrane|integral component of membrane|plasma membrane|protein binding|immune system process|regulation of immune response|endosome|basolateral plasma membrane|apical plasma membrane|multivesicular body membrane
FLI1	1.43E-280	0.665579424	0.728	0.483	5.22E-276	1	1.507	ENSG00000151702	2313	protein_coding	Fli-1 proto-oncogene, ETS transcription factor [Source:HGNC Symbol;Acc:HGNC:3749]	ETS	GO:0005634,GO:0003700,GO:0043565,GO:0006355,GO:0005829,GO:0003677,GO:0005515,GO:0016604,GO:0000978,GO:0000980,GO:0001228,GO:0003682,GO:0008015,GO:0009887,GO:0035855,GO:0045944,GO:0045893,GO:0000981,GO:0030154,GO:0006357,GO:0000790,GO:0007599	nucleus|DNA-binding transcription factor activity|sequence-specific DNA binding|regulation of transcription, DNA-templated|cytosol|DNA binding|protein binding|nuclear body|RNA polymerase II proximal promoter sequence-specific DNA binding|RNA polymerase II distal enhancer sequence-specific DNA binding|DNA-binding transcription activator activity, RNA polymerase II-specific|chromatin binding|blood …	path:hsa05202	Transcriptional misregulation in cancer
SPAAR	4.47E-277	0.685064737	0.409	0.14	1.64E-272	1	2.921	ENSG00000235387	158376	protein_coding	small regulatory polypeptide of amino acid response [Source:HGNC Symbol;Acc:HGNC:27244]		GO:0016020,GO:0016021,GO:0005765,GO:0005764,GO:0005768,GO:0031902,GO:0046611,GO:0043416,GO:0071230,GO:1904262,GO:1905103	membrane|integral component of membrane|lysosomal membrane|lysosome|endosome|late endosome membrane|lysosomal proton-transporting V-type ATPase complex|regulation of skeletal muscle tissue regeneration|cellular response to amino acid stimulus|negative regulation of TORC1 signaling|integral component of lysosomal membrane
MCOLN3	3.66E-274	0.634968552	0.31	0.078	1.34E-269	1	3.974	ENSG00000055732	55283	protein_coding	mucolipin 3 [Source:HGNC Symbol;Acc:HGNC:13358]		GO:0016020,GO:0016021,GO:0005765,GO:0006811,GO:0005886,GO:0031410,GO:0008289,GO:0005764,GO:0005261,GO:0005768,GO:0031902,GO:0051209,GO:0000421,GO:0031901,GO:0070588,GO:0072345,GO:0007626,GO:0042491,GO:0005737,GO:0034220,GO:0098655	membrane|integral component of membrane|lysosomal membrane|ion transport|plasma membrane|cytoplasmic vesicle|lipid binding|lysosome|cation channel activity|endosome|late endosome membrane|release of sequestered calcium ion into cytosol|autophagosome membrane|early endosome membrane|calcium ion transmembrane transport|NAADP-sensitive calcium-release channel activity|locomotory behavior|inner ear a…
CARD8	1.24E-273	0.699911286	0.522	0.254	4.55E-269	1	2.055	ENSG00000105483	22900	protein_coding	caspase recruitment domain family member 8 [Source:HGNC Symbol;Acc:HGNC:17057]		GO:0005634,GO:0005737,GO:0005829,GO:0005654,GO:0042981,GO:0006915,GO:0050700,GO:0005515,GO:0032991,GO:0032088,GO:0006919,GO:0043280,GO:0008656,GO:0050718,GO:0031665,GO:0010804,GO:0042803,GO:0043124,GO:0072559,GO:0050713,GO:0097340,GO:0061702,GO:0032089	nucleus|cytoplasm|cytosol|nucleoplasm|regulation of apoptotic process|apoptotic process|CARD domain binding|protein binding|protein-containing complex|negative regulation of NF-kappaB transcription factor activity|activation of cysteine-type endopeptidase activity involved in apoptotic process|positive regulation of cysteine-type endopeptidase activity involved in apoptotic process|cysteine-type …	path:hsa04621	NOD-like receptor signaling pathway
AC012613.1	4.51E-268	0.74470339	0.448	0.186	1.65E-263	1	2.409	ENSG00000248647	--	lncRNA	novel transcript
GNAI1	9.97E-265	0.784067083	0.512	0.251	3.65E-260	1	2.04	ENSG00000127955	2770	protein_coding	G protein subunit alpha i1 [Source:HGNC Symbol;Acc:HGNC:4384]		GO:0005634,GO:0005737,GO:0016020,GO:0046872,GO:0005813,GO:0000166,GO:0007186,GO:0005730,GO:0007165,GO:0003924,GO:0005525,GO:0005765,GO:0051301,GO:0005886,GO:0005856,GO:0005515,GO:0005834,GO:0007049,GO:0019001,GO:0031683,GO:0007188,GO:0000287,GO:0005815,GO:0030496,GO:0070062,GO:0005938,GO:0001664,GO:0006457,GO:0007193,GO:0019003,GO:0099738,GO:1904322,GO:1904778,GO:0031821,GO:0043434,GO:0060236,GO:…	nucleus|cytoplasm|membrane|metal ion binding|centrosome|nucleotide binding|G protein-coupled receptor signaling pathway|nucleolus|signal transduction|GTPase activity|GTP binding|lysosomal membrane|cell division|plasma membrane|cytoskeleton|protein binding|heterotrimeric G-protein complex|cell cycle|guanyl nucleotide binding|G-protein beta/gamma-subunit complex binding|adenylate cyclase-modulating…	path:hsa04015,path:hsa04022,path:hsa04024,path:hsa04062,path:hsa04071,path:hsa04261,path:hsa04360,path:hsa04371,path:hsa04540,path:hsa04611,path:hsa04670,path:hsa04713,path:hsa04723,path:hsa04724,path:hsa04725,path:hsa04726,path:hsa04727,path:hsa04728,path:hsa04730,path:hsa04914,path:hsa04915,path:hsa04916,path:hsa04921,path:hsa04923,path:hsa04924,path:hsa04926,path:hsa04928,path:hsa04934,path:hs…	Rap1 signaling pathway|cGMP-PKG signaling pathway|cAMP signaling pathway|Chemokine signaling pathway|Sphingolipid signaling pathway|Adrenergic signaling in cardiomyocytes|Axon guidance|Apelin signaling pathway|Gap junction|Platelet activation|Leukocyte transendothelial migration|Circadian entrainment|Retrograde endocannabinoid signaling|Glutamatergic synapse|Cholinergic synapse|Serotonergic synap…
HECW2	2.04E-263	0.708845081	0.511	0.224	7.46E-259	1	2.281	ENSG00000138411	57520	protein_coding	HECT, C2 and WW domain containing E3 ubiquitin protein ligase 2 [Source:HGNC Symbol;Acc:HGNC:29853]		GO:0005737,GO:0016740,GO:0016567,GO:0004842,GO:0005856,GO:0005819,GO:0045732,GO:0005515,GO:0006511,GO:0061630,GO:0043161,GO:0072686,GO:0000209,GO:0048814,GO:2000650,GO:0030071	cytoplasm|transferase activity|protein ubiquitination|ubiquitin-protein transferase activity|cytoskeleton|spindle|positive regulation of protein catabolic process|protein binding|ubiquitin-dependent protein catabolic process|ubiquitin protein ligase activity|proteasome-mediated ubiquitin-dependent protein catabolic process|mitotic spindle|protein polyubiquitination|regulation of dendrite morphoge…
FRMD3	1.54E-262	0.788356225	0.542	0.279	5.64E-258	1	1.943	ENSG00000172159	257019	protein_coding	FERM domain containing 3 [Source:HGNC Symbol;Acc:HGNC:24125]		GO:0016020,GO:0016021,GO:0005856,GO:0008092,GO:0031032	membrane|integral component of membrane|cytoskeleton|cytoskeletal protein binding|actomyosin structure organization
CTNNBIP1	5.45E-261	0.714553105	0.428	0.165	1.99E-256	1	2.594	ENSG00000178585	56998	protein_coding	catenin beta interacting protein 1 [Source:HGNC Symbol;Acc:HGNC:16913]		GO:0043433,GO:0005737,GO:0005634,GO:0045669,GO:0008013,GO:0005515,GO:0016055,GO:0000122,GO:0001658,GO:0009952,GO:0030178,GO:0031333,GO:0043392,GO:0048662,GO:0060633,GO:0005829,GO:0005654,GO:0070016,GO:0030877,GO:0032091,GO:0045657,GO:0002528,GO:0072201	negative regulation of DNA-binding transcription factor activity|cytoplasm|nucleus|positive regulation of osteoblast differentiation|beta-catenin binding|protein binding|Wnt signaling pathway|negative regulation of transcription by RNA polymerase II|branching involved in ureteric bud morphogenesis|anterior/posterior pattern specification|negative regulation of Wnt signaling pathway|negative regul…	path:hsa04310	Wnt signaling pathway
ADGRB3	9.72E-257	0.96249096	0.346	0.114	3.56E-252	1	3.035	ENSG00000135298	577	protein_coding	adhesion G protein-coupled receptor B3 [Source:HGNC Symbol;Acc:HGNC:945]		GO:0016020,GO:0016021,GO:0004930,GO:0007186,GO:0005886,GO:0043547,GO:0005515,GO:0007165,GO:0004888,GO:0007166,GO:0005096,GO:0005887,GO:0016525,GO:0007520,GO:0007189,GO:0098794,GO:0016322,GO:0048814,GO:0051965,GO:0061743,GO:0099558,GO:0043083	membrane|integral component of membrane|G protein-coupled receptor activity|G protein-coupled receptor signaling pathway|plasma membrane|positive regulation of GTPase activity|protein binding|signal transduction|transmembrane signaling receptor activity|cell surface receptor signaling pathway|GTPase activator activity|integral component of plasma membrane|negative regulation of angiogenesis|myobl…
ADGRL4	1.32E-254	0.542646965	0.809	0.735	4.84E-250	1	1.101	ENSG00000162618	64123	protein_coding	adhesion G protein-coupled receptor L4 [Source:HGNC Symbol;Acc:HGNC:20822]		GO:0016020,GO:0016021,GO:0004930,GO:0007186,GO:0004888,GO:0007166,GO:0005509,GO:0005886,GO:0007165,GO:0031410,GO:0005887,GO:0007189,GO:0046983	membrane|integral component of membrane|G protein-coupled receptor activity|G protein-coupled receptor signaling pathway|transmembrane signaling receptor activity|cell surface receptor signaling pathway|calcium ion binding|plasma membrane|signal transduction|cytoplasmic vesicle|integral component of plasma membrane|adenylate cyclase-activating G protein-coupled receptor signaling pathway|protein …
NR3C1	1.79E-253	0.683126776	0.621	0.393	6.56E-249	1	1.58	ENSG00000113580	2908	protein_coding	nuclear receptor subfamily 3 group C member 1 [Source:HGNC Symbol;Acc:HGNC:7978]	ESR-like	GO:0005634,GO:0003723,GO:0005737,GO:0016607,GO:0008270,GO:0046872,GO:0005829,GO:0005654,GO:0006355,GO:0003677,GO:0003700,GO:0005739,GO:0051301,GO:0006325,GO:0043565,GO:0005856,GO:0005515,GO:0003707,GO:0007049,GO:0006915,GO:0008289,GO:0005815,GO:0005819,GO:0005496,GO:0007059,GO:0000981,GO:0000790,GO:0004883,GO:0042921,GO:0043402,GO:0000978,GO:0045944,GO:0032991,GO:0001228,GO:0007165,GO:0006366,GO:…	nucleus|RNA binding|cytoplasm|nuclear speck|zinc ion binding|metal ion binding|cytosol|nucleoplasm|regulation of transcription, DNA-templated|DNA binding|DNA-binding transcription factor activity|mitochondrion|cell division|chromatin organization|sequence-specific DNA binding|cytoskeleton|protein binding|steroid hormone receptor activity|cell cycle|apoptotic process|lipid binding|microtubule orga…	path:hsa04080	Neuroactive ligand-receptor interaction
MEOX1	2.47E-250	0.701306515	0.369	0.127	9.03E-246	1	2.906	ENSG00000005102	4222	protein_coding	mesenchyme homeobox 1 [Source:HGNC Symbol;Acc:HGNC:7013]	Homeobox	GO:0005634,GO:0005737,GO:0006355,GO:0003677,GO:0003700,GO:0043565,GO:0005515,GO:0007275,GO:0045944,GO:0000981,GO:0000790,GO:0003674,GO:0008150,GO:0060218,GO:0061053,GO:0000978,GO:0001228,GO:0003682,GO:0071837,GO:0001757,GO:0061056	nucleus|cytoplasm|regulation of transcription, DNA-templated|DNA binding|DNA-binding transcription factor activity|sequence-specific DNA binding|protein binding|multicellular organism development|positive regulation of transcription by RNA polymerase II|DNA-binding transcription factor activity, RNA polymerase II-specific|nuclear chromatin|molecular_function|biological_process|hematopoietic stem …
LNX1	2.00E-245	0.613331078	0.699	0.452	7.33E-241	1	1.546	ENSG00000072201	84708	protein_coding	ligand of numb-protein X 1 [Source:HGNC Symbol;Acc:HGNC:6657]		GO:0005737,GO:0046872,GO:0016740,GO:0016567,GO:0005515,GO:0004842,GO:0030165,GO:0042802,GO:0006511	cytoplasm|metal ion binding|transferase activity|protein ubiquitination|protein binding|ubiquitin-protein transferase activity|PDZ domain binding|identical protein binding|ubiquitin-dependent protein catabolic process
BTNL8	1.58E-244	0.651740581	0.253	0.057	5.78E-240	1	4.439	ENSG00000113303	79908	protein_coding	butyrophilin like 8 [Source:HGNC Symbol;Acc:HGNC:26131]		GO:0016020,GO:0016021,GO:0005515,GO:0002376,GO:0002250,GO:0009897,GO:0005886,GO:0005102,GO:0050776,GO:0050852	membrane|integral component of membrane|protein binding|immune system process|adaptive immune response|external side of plasma membrane|plasma membrane|signaling receptor binding|regulation of immune response|T cell receptor signaling pathway
MPDZ	3.66E-244	0.657012939	0.605	0.394	1.34E-239	1	1.536	ENSG00000107186	8777	protein_coding	multiple PDZ domain crumbs cell polarity complex component [Source:HGNC Symbol;Acc:HGNC:7208]		GO:0005737,GO:0016020,GO:0005886,GO:0042995,GO:0005515,GO:0030054,GO:0045202,GO:0045211,GO:0030425,GO:0005923,GO:0014069,GO:0016032,GO:0008022,GO:0016324,GO:0043005,GO:0016327,GO:0007155,GO:0031410,GO:0043220	cytoplasm|membrane|plasma membrane|cell projection|protein binding|cell junction|synapse|postsynaptic membrane|dendrite|bicellular tight junction|postsynaptic density|viral process|protein C-terminus binding|apical plasma membrane|neuron projection|apicolateral plasma membrane|cell adhesion|cytoplasmic vesicle|Schmidt-Lanterman incisure	path:hsa04530	Tight junction
EPB41L4A	7.41E-243	0.606480637	0.736	0.585	2.71E-238	1	1.258	ENSG00000129595	64097	protein_coding	erythrocyte membrane protein band 4.1 like 4A [Source:HGNC Symbol;Acc:HGNC:13278]		GO:0005737,GO:0005856,GO:0008092,GO:0003674,GO:0008150,GO:0005575,GO:0031032	cytoplasm|cytoskeleton|cytoskeletal protein binding|molecular_function|biological_process|cellular_component|actomyosin structure organization
ST6GALNAC3	2.31E-241	0.41083226	0.848	0.796	8.44E-237	1	1.065	ENSG00000184005	256435	protein_coding	ST6 N-acetylgalactosaminide alpha-2,6-sialyltransferase 3 [Source:HGNC Symbol;Acc:HGNC:19343]		GO:0016020,GO:0016021,GO:0016740,GO:0005654,GO:0008373,GO:0016757,GO:0006486,GO:0097503,GO:0005794,GO:0000139,GO:0009100,GO:0001665,GO:0047290,GO:0001574,GO:0006677,GO:0006687	membrane|integral component of membrane|transferase activity|nucleoplasm|sialyltransferase activity|transferase activity, transferring glycosyl groups|protein glycosylation|sialylation|Golgi apparatus|Golgi membrane|glycoprotein metabolic process|alpha-N-acetylgalactosaminide alpha-2,6-sialyltransferase activity|(alpha-N-acetylneuraminyl-2,3-beta-galactosyl-1,3)-N-acetyl-galactosaminide 6-alpha-s…	path:hsa00604	Glycosphingolipid biosynthesis - ganglio series
NCALD	4.76E-241	0.776997344	0.444	0.197	1.74E-236	1	2.254	ENSG00000104490	83988	protein_coding	neurocalcin delta [Source:HGNC Symbol;Acc:HGNC:7655]		GO:0046872,GO:0005509,GO:0003779,GO:0005829,GO:0005515,GO:0016192,GO:0015631,GO:0005622,GO:0030276,GO:0030130,GO:0043014,GO:0003073,GO:0019722	metal ion binding|calcium ion binding|actin binding|cytosol|protein binding|vesicle-mediated transport|tubulin binding|intracellular|clathrin binding|clathrin coat of trans-Golgi network vesicle|alpha-tubulin binding|regulation of systemic arterial blood pressure|calcium-mediated signaling	path:hsa04740	Olfactory transduction
HERC1	5.71E-239	0.583948375	0.7	0.55	2.09E-234	1	1.273	ENSG00000103657	8925	protein_coding	HECT and RLD domain containing E3 ubiquitin protein ligase family member 1 [Source:HGNC Symbol;Acc:HGNC:4867]		GO:0005737,GO:0016020,GO:0016740,GO:0016567,GO:0005794,GO:0004842,GO:0005829,GO:0010507,GO:0021702,GO:0031175,GO:0050885,GO:0005085,GO:0005086,GO:0005515	cytoplasm|membrane|transferase activity|protein ubiquitination|Golgi apparatus|ubiquitin-protein transferase activity|cytosol|negative regulation of autophagy|cerebellar Purkinje cell differentiation|neuron projection development|neuromuscular process controlling balance|guanyl-nucleotide exchange factor activity|ARF guanyl-nucleotide exchange factor activity|protein binding	path:hsa04120	Ubiquitin mediated proteolysis
MGST2	7.71E-238	0.635112119	0.397	0.153	2.82E-233	1	2.595	ENSG00000085871	4258	protein_coding	microsomal glutathione S-transferase 2 [Source:HGNC Symbol;Acc:HGNC:7063]		GO:0050729,GO:0016020,GO:0016021,GO:0016740,GO:0005783,GO:0005789,GO:0031090,GO:0043231,GO:0005886,GO:0008047,GO:0043085,GO:0005515,GO:0098869,GO:0006691,GO:0004364,GO:0019370,GO:0006750,GO:0005635,GO:0006805,GO:0004464,GO:0004602,GO:0006629,GO:1901687,GO:0046466,GO:0010243,GO:0032496,GO:0005737	positive regulation of inflammatory response|membrane|integral component of membrane|transferase activity|endoplasmic reticulum|endoplasmic reticulum membrane|organelle membrane|intracellular membrane-bounded organelle|plasma membrane|enzyme activator activity|positive regulation of catalytic activity|protein binding|cellular oxidant detoxification|leukotriene metabolic process|glutathione transf…	path:hsa00480,path:hsa00980,path:hsa00982,path:hsa00983,path:hsa01524,path:hsa05200,path:hsa05204,path:hsa05225,path:hsa05418	Glutathione metabolism|Metabolism of xenobiotics by cytochrome P450|Drug metabolism - cytochrome P450|Drug metabolism - other enzymes|Platinum drug resistance|Pathways in cancer|Chemical carcinogenesis|Hepatocellular carcinoma|Fluid shear stress and atherosclerosis
DSG2	1.07E-237	0.622583021	0.3	0.085	3.92E-233	1	3.529	ENSG00000046604	1829	protein_coding	desmoglein 2 [Source:HGNC Symbol;Acc:HGNC:3049]		GO:0016020,GO:0016021,GO:0043231,GO:0046872,GO:0005509,GO:0007155,GO:0007156,GO:0005886,GO:0030054,GO:0009986,GO:0070062,GO:0031424,GO:0005911,GO:0098609,GO:0086091,GO:0070268,GO:0001533,GO:0030057,GO:0014704,GO:0050839,GO:0086083,GO:0086073,GO:0098911,GO:0002934,GO:0003165,GO:0032570,GO:0060135,GO:0016324,GO:0016328	membrane|integral component of membrane|intracellular membrane-bounded organelle|metal ion binding|calcium ion binding|cell adhesion|homophilic cell adhesion via plasma membrane adhesion molecules|plasma membrane|cell junction|cell surface|extracellular exosome|keratinization|cell-cell junction|cell-cell adhesion|regulation of heart rate by cardiac conduction|cornification|cornified envelope|desm…	path:hsa05412	Arrhythmogenic right ventricular cardiomyopathy (ARVC)
CAPN2	1.38E-235	0.632138784	0.534	0.275	5.05E-231	1	1.942	ENSG00000162909	824	protein_coding	calpain 2 [Source:HGNC Symbol;Acc:HGNC:1479]		GO:0016787,GO:0005509,GO:0008233,GO:0008234,GO:0006508,GO:0004198,GO:0051493,GO:0005622,GO:0005737,GO:0016020,GO:0046872,GO:0005829,GO:0005886,GO:0005515,GO:0005925,GO:0030425,GO:0071230,GO:0070062,GO:0005783,GO:0022617,GO:0045121,GO:0005794,GO:0008092,GO:0051603,GO:0019899,GO:0046982,GO:0001666,GO:0001824,GO:0007520,GO:0007565,GO:0010666,GO:0032675,GO:0035458,GO:0042542,GO:0048266,GO:0071222,GO:…	hydrolase activity|calcium ion binding|peptidase activity|cysteine-type peptidase activity|proteolysis|calcium-dependent cysteine-type endopeptidase activity|regulation of cytoskeleton organization|intracellular|cytoplasm|membrane|metal ion binding|cytosol|plasma membrane|protein binding|focal adhesion|dendrite|cellular response to amino acid stimulus|extracellular exosome|endoplasmic reticulum|e…	path:hsa04141,path:hsa04210,path:hsa04217,path:hsa04218,path:hsa04510,path:hsa05010	Protein processing in endoplasmic reticulum|Apoptosis|Necroptosis|Cellular senescence|Focal adhesion|Alzheimer disease
ADGRF5	7.27E-234	0.563386092	0.714	0.448	2.66E-229	1	1.594	ENSG00000069122	221395	protein_coding	adhesion G protein-coupled receptor F5 [Source:HGNC Symbol;Acc:HGNC:19030]		GO:0016020,GO:0016021,GO:0004930,GO:0007186,GO:0005886,GO:0007165,GO:0004888,GO:0007166,GO:0031410,GO:0009986,GO:0003094,GO:0006112,GO:0019216,GO:0042593,GO:0043031,GO:0043129,GO:0045444,GO:0048821,GO:0061626,GO:0071073,GO:0045177	membrane|integral component of membrane|G protein-coupled receptor activity|G protein-coupled receptor signaling pathway|plasma membrane|signal transduction|transmembrane signaling receptor activity|cell surface receptor signaling pathway|cytoplasmic vesicle|cell surface|glomerular filtration|energy reserve metabolic process|regulation of lipid metabolic process|glucose homeostasis|negative regul…
ZNF608	4.27E-233	0.706444875	0.44	0.191	1.56E-228	1	2.304	ENSG00000168916	57507	protein_coding	zinc finger protein 608 [Source:HGNC Symbol;Acc:HGNC:29238]		GO:0003676,GO:0046872,GO:0000122	nucleic acid binding|metal ion binding|negative regulation of transcription by RNA polymerase II
CYYR1-AS1	7.75E-232	0.69757982	0.414	0.178	2.84E-227	1	2.326	ENSG00000197934	--	lncRNA	cysteine and tyrosine rich 1 antisense RNA 1 [Source:HGNC Symbol;Acc:HGNC:39560]
QKI	8.38E-231	0.531154927	0.755	0.621	3.07E-226	1	1.216	ENSG00000112531	9444	protein_coding	QKI, KH domain containing RNA binding [Source:HGNC Symbol;Acc:HGNC:21100]		GO:0003676,GO:0003723,GO:0006397,GO:0008380,GO:0051028,GO:0005634,GO:0005737,GO:0005515,GO:0007275,GO:0030154,GO:0003729,GO:0006417,GO:0017124,GO:0001570,GO:0007286,GO:0008366,GO:0010628,GO:0042552,GO:0042692,GO:0042759,GO:0045202	nucleic acid binding|RNA binding|mRNA processing|RNA splicing|mRNA transport|nucleus|cytoplasm|protein binding|multicellular organism development|cell differentiation|mRNA binding|regulation of translation|SH3 domain binding|vasculogenesis|spermatid development|axon ensheathment|positive regulation of gene expression|myelination|muscle cell differentiation|long-chain fatty acid biosynthetic proce…
FBXL7	1.06E-229	0.543345447	0.783	0.719	3.90E-225	1	1.089	ENSG00000183580	23194	protein_coding	F-box and leucine rich repeat protein 7 [Source:HGNC Symbol;Acc:HGNC:13604]		GO:0005737,GO:0016567,GO:0051301,GO:0005856,GO:0004842,GO:0007049,GO:0006511,GO:0005813,GO:0005815,GO:0005829,GO:0000209,GO:0010972,GO:0043687,GO:0008283,GO:0031146,GO:0019005,GO:0000151,GO:0000278,GO:0000086,GO:0010265,GO:0005515	cytoplasm|protein ubiquitination|cell division|cytoskeleton|ubiquitin-protein transferase activity|cell cycle|ubiquitin-dependent protein catabolic process|centrosome|microtubule organizing center|cytosol|protein polyubiquitination|negative regulation of G2/M transition of mitotic cell cycle|post-translational protein modification|cell population proliferation|SCF-dependent proteasomal ubiquitin-…
FGF12	1.54E-229	0.863651624	0.295	0.095	5.62E-225	1	3.105	ENSG00000114279	2257	protein_coding	fibroblast growth factor 12 [Source:HGNC Symbol;Acc:HGNC:3668]		GO:0005634,GO:0008083,GO:0005515,GO:0008543,GO:0007399,GO:0017080,GO:0044325,GO:2000649,GO:0007165,GO:0007267,GO:0005615,GO:0086002,GO:0007507,GO:1902305,GO:0098908,GO:1905150,GO:0003254,GO:0007268,GO:0008344,GO:0010765,GO:0050905,GO:2001258	nucleus|growth factor activity|protein binding|fibroblast growth factor receptor signaling pathway|nervous system development|sodium channel regulator activity|ion channel binding|regulation of sodium ion transmembrane transporter activity|signal transduction|cell-cell signaling|extracellular space|cardiac muscle cell action potential involved in contraction|heart development|regulation of sodium…
SMAD1	5.03E-228	0.726173522	0.423	0.187	1.84E-223	1	2.262	ENSG00000170365	4086	protein_coding	SMAD family member 1 [Source:HGNC Symbol;Acc:HGNC:6767]	MH1	GO:0005634,GO:0006355,GO:0003700,GO:0007179,GO:0005667,GO:0005622,GO:0010628,GO:0045944,GO:0005737,GO:1903672,GO:0030509,GO:0016021,GO:0046872,GO:0003677,GO:0005515,GO:0007165,GO:0042802,GO:0000981,GO:0000790,GO:0000978,GO:0005654,GO:0005829,GO:0005637,GO:0019901,GO:0016579,GO:0001228,GO:0032991,GO:0070410,GO:0070411,GO:0030618,GO:0060395,GO:1901522,GO:0071141,GO:0070878,GO:0009880,GO:0007183,GO:…	nucleus|regulation of transcription, DNA-templated|DNA-binding transcription factor activity|transforming growth factor beta receptor signaling pathway|transcription factor complex|intracellular|positive regulation of gene expression|positive regulation of transcription by RNA polymerase II|cytoplasm|positive regulation of sprouting angiogenesis|BMP signaling pathway|integral component of membran…	path:hsa04350,path:hsa04390,path:hsa04550,path:hsa05202	TGF-beta signaling pathway|Hippo signaling pathway|Signaling pathways regulating pluripotency of stem cells|Transcriptional misregulation in cancer
NMT2	3.22E-222	0.679040297	0.383	0.151	1.18E-217	1	2.536	ENSG00000152465	9397	protein_coding	N-myristoyltransferase 2 [Source:HGNC Symbol;Acc:HGNC:7858]		GO:0005737,GO:0016020,GO:0005794,GO:0016740,GO:0005829,GO:0005886,GO:0016746,GO:0005515,GO:0075733,GO:0043657,GO:0019898,GO:0004379,GO:0006499,GO:0022400,GO:0018008	cytoplasm|membrane|Golgi apparatus|transferase activity|cytosol|plasma membrane|transferase activity, transferring acyl groups|protein binding|intracellular transport of virus|host cell|extrinsic component of membrane|glycylpeptide N-tetradecanoyltransferase activity|N-terminal protein myristoylation|regulation of rhodopsin mediated signaling pathway|N-terminal peptidyl-glycine N-myristoylation
ADAMTS18	2.10E-221	0.704602763	0.507	0.241	7.68E-217	1	2.104	ENSG00000140873	170692	protein_coding	ADAM metallopeptidase with thrombospondin type 1 motif 18 [Source:HGNC Symbol;Acc:HGNC:17110]		GO:0046872,GO:0016787,GO:0008233,GO:0006508,GO:0005576,GO:0004222,GO:0008237,GO:0001654,GO:0090331,GO:0007229	metal ion binding|hydrolase activity|peptidase activity|proteolysis|extracellular region|metalloendopeptidase activity|metallopeptidase activity|eye development|negative regulation of platelet aggregation|integrin-mediated signaling pathway
PPM1H	9.95E-220	0.64460679	0.278	0.081	3.64E-215	1	3.432	ENSG00000111110	57460	protein_coding	protein phosphatase, Mg2+/Mn2+ dependent 1H [Source:HGNC Symbol;Acc:HGNC:18583]		GO:0005634,GO:0005737,GO:0005654,GO:0016787,GO:0003824,GO:0004721,GO:0006470,GO:0004722,GO:0005739,GO:0004724,GO:0004741,GO:1904184,GO:0045202,GO:0098978	nucleus|cytoplasm|nucleoplasm|hydrolase activity|catalytic activity|phosphoprotein phosphatase activity|protein dephosphorylation|protein serine/threonine phosphatase activity|mitochondrion|magnesium-dependent protein serine/threonine phosphatase activity|[pyruvate dehydrogenase (lipoamide)] phosphatase activity|positive regulation of pyruvate dehydrogenase activity|synapse|glutamatergic synapse
LNX1-AS1	6.45E-218	0.615662894	0.296	0.09	2.36E-213	1	3.289	ENSG00000250930	--	lncRNA	LNX1 antisense RNA 1 [Source:HGNC Symbol;Acc:HGNC:40345]
DLEU1	3.54E-213	0.676495666	0.331	0.115	1.30E-208	1	2.878	--	--	--	--	--	--	--	--	--
EML1	2.24E-212	0.666897086	0.368	0.142	8.21E-208	1	2.592	ENSG00000066629	2009	protein_coding	EMAP like 1 [Source:HGNC Symbol;Acc:HGNC:3330]		GO:0005515,GO:0005737,GO:0005829,GO:0005856,GO:0048471,GO:0005874,GO:0005509,GO:0008017,GO:0000226,GO:0015630,GO:0072686,GO:0007052,GO:0097431,GO:1990023,GO:0015631,GO:0007405,GO:0007420,GO:0005875,GO:0002244	protein binding|cytoplasm|cytosol|cytoskeleton|perinuclear region of cytoplasm|microtubule|calcium ion binding|microtubule binding|microtubule cytoskeleton organization|microtubule cytoskeleton|mitotic spindle|mitotic spindle organization|mitotic spindle pole|mitotic spindle midzone|tubulin binding|neuroblast proliferation|brain development|microtubule associated complex|hematopoietic progenitor …
CDH13	2.09E-208	0.690377348	0.687	0.486	7.66E-204	1	1.414	ENSG00000140945	1012	protein_coding	cadherin 13 [Source:HGNC Symbol;Acc:HGNC:1753]		GO:0005615,GO:0008285,GO:0030335,GO:0045944,GO:0005737,GO:0042058,GO:0007162,GO:0016020,GO:0046872,GO:0005509,GO:0007155,GO:0007156,GO:0005886,GO:0042803,GO:0098609,GO:0005925,GO:0031225,GO:0009986,GO:0045296,GO:0070062,GO:0062023,GO:0005913,GO:0001938,GO:0007043,GO:0001954,GO:0008092,GO:0002040,GO:0043542,GO:0005576,GO:0005901,GO:0034332,GO:0000902,GO:0048661,GO:0030169,GO:0071813,GO:0055096,GO:…	extracellular space|negative regulation of cell population proliferation|positive regulation of cell migration|positive regulation of transcription by RNA polymerase II|cytoplasm|regulation of epidermal growth factor receptor signaling pathway|negative regulation of cell adhesion|membrane|metal ion binding|calcium ion binding|cell adhesion|homophilic cell adhesion via plasma membrane adhesion mol…
MEF2A	2.99E-208	0.534413238	0.728	0.596	1.10E-203	1	1.221	ENSG00000068305	4205	protein_coding	myocyte enhancer factor 2A [Source:HGNC Symbol;Acc:HGNC:6993]	SRF	GO:0005634,GO:0046983,GO:0003677,GO:0000977,GO:0045944,GO:0010613,GO:0005829,GO:0005654,GO:0005515,GO:0006915,GO:0007275,GO:0030154,GO:0043565,GO:0006351,GO:0007399,GO:0000790,GO:0000122,GO:0007517,GO:0000978,GO:0000981,GO:0008134,GO:0007507,GO:0003682,GO:0001228,GO:0042826,GO:0044212,GO:0005667,GO:0003713,GO:0000165,GO:0046982,GO:0001085,GO:0003700,GO:0071277,GO:0051149,GO:0000002,GO:0048813,GO:…	nucleus|protein dimerization activity|DNA binding|RNA polymerase II regulatory region sequence-specific DNA binding|positive regulation of transcription by RNA polymerase II|positive regulation of cardiac muscle hypertrophy|cytosol|nucleoplasm|protein binding|apoptotic process|multicellular organism development|cell differentiation|sequence-specific DNA binding|transcription, DNA-templated|nervou…	path:hsa04022,path:hsa04371,path:hsa04928,path:hsa05418	cGMP-PKG signaling pathway|Apelin signaling pathway|Parathyroid hormone synthesis, secretion and action|Fluid shear stress and atherosclerosis
TMEM131L	4.65E-207	0.646422894	0.4	0.168	1.70E-202	1	2.381	ENSG00000121210	23240	protein_coding	transmembrane 131 like [Source:HGNC Symbol;Acc:HGNC:29146]		GO:0005737,GO:0016020,GO:0016021,GO:0005783,GO:0005886,GO:0016055,GO:0090090,GO:0033088	cytoplasm|membrane|integral component of membrane|endoplasmic reticulum|plasma membrane|Wnt signaling pathway|negative regulation of canonical Wnt signaling pathway|negative regulation of immature T cell proliferation in thymus
PDGFB	5.79E-204	0.597780698	0.269	0.08	2.12E-199	1	3.363	ENSG00000100311	5155	protein_coding	platelet derived growth factor subunit B [Source:HGNC Symbol;Acc:HGNC:8800]		GO:0043536,GO:1904707,GO:1904754,GO:0010628,GO:0010629,GO:0008284,GO:0048008,GO:1905064,GO:1905176,GO:0030335,GO:0048146,GO:0005737,GO:0016020,GO:0008083,GO:0007165,GO:0005515,GO:0005576,GO:0007275,GO:0045893,GO:0005615,GO:0042802,GO:0050918,GO:0070374,GO:0007507,GO:0000165,GO:0051781,GO:0016323,GO:0043410,GO:0061098,GO:2000379,GO:0062023,GO:0042803,GO:0046982,GO:0009986,GO:0050731,GO:0001938,GO:…	positive regulation of blood vessel endothelial cell migration|positive regulation of vascular smooth muscle cell proliferation|positive regulation of vascular associated smooth muscle cell migration|positive regulation of gene expression|negative regulation of gene expression|positive regulation of cell population proliferation|platelet-derived growth factor receptor signaling pathway|negative r…	path:hsa01521,path:hsa04010,path:hsa04014,path:hsa04015,path:hsa04072,path:hsa04151,path:hsa04510,path:hsa04540,path:hsa04630,path:hsa04810,path:hsa05166,path:hsa05167,path:hsa05200,path:hsa05206,path:hsa05211,path:hsa05214,path:hsa05215,path:hsa05218,path:hsa05231,path:hsa05418	EGFR tyrosine kinase inhibitor resistance|MAPK signaling pathway|Ras signaling pathway|Rap1 signaling pathway|Phospholipase D signaling pathway|PI3K-Akt signaling pathway|Focal adhesion|Gap junction|Jak-STAT signaling pathway|Regulation of actin cytoskeleton|Human T-cell leukemia virus 1 infection|Kaposi sarcoma-associated herpesvirus infection|Pathways in cancer|MicroRNAs in cancer|Renal cell ca…
LAMA3	7.79E-204	0.640254387	0.586	0.353	2.85E-199	1	1.66	ENSG00000053747	3909	protein_coding	laminin subunit alpha 3 [Source:HGNC Symbol;Acc:HGNC:6483]		GO:0005102,GO:0005783,GO:0007155,GO:0005576,GO:0030334,GO:0030155,GO:0045995,GO:0009887,GO:0009888,GO:0070062,GO:0016477,GO:0005604,GO:0062023,GO:0005178,GO:0007229,GO:0098609,GO:0005201,GO:0030198,GO:0005198,GO:0001738,GO:0005610,GO:0008544,GO:0031581,GO:0035987	signaling receptor binding|endoplasmic reticulum|cell adhesion|extracellular region|regulation of cell migration|regulation of cell adhesion|regulation of embryonic development|animal organ morphogenesis|tissue development|extracellular exosome|cell migration|basement membrane|collagen-containing extracellular matrix|integrin binding|integrin-mediated signaling pathway|cell-cell adhesion|extracel…	path:hsa04151,path:hsa04510,path:hsa04512,path:hsa05145,path:hsa05146,path:hsa05165,path:hsa05200,path:hsa05222	PI3K-Akt signaling pathway|Focal adhesion|ECM-receptor interaction|Toxoplasmosis|Amoebiasis|Human papillomavirus infection|Pathways in cancer|Small cell lung cancer
FAM184A	6.49E-200	0.628014818	0.354	0.135	2.38E-195	1	2.622	ENSG00000111879	79632	protein_coding	family with sequence similarity 184 member A [Source:HGNC Symbol;Acc:HGNC:20991]		GO:0005615,GO:0003674,GO:0008150,GO:0005515	extracellular space|molecular_function|biological_process|protein binding
GHR	4.49E-199	0.59258065	0.707	0.546	1.64E-194	1	1.295	ENSG00000112964	2690	protein_coding	growth hormone receptor [Source:HGNC Symbol;Acc:HGNC:4263]		GO:0005615,GO:0042531,GO:0016020,GO:0016021,GO:0005829,GO:0005886,GO:0005515,GO:0005576,GO:0004896,GO:0019221,GO:0036464,GO:0009897,GO:0042802,GO:0043235,GO:0006897,GO:0042803,GO:0009986,GO:0050731,GO:0000187,GO:0032870,GO:0060396,GO:0019901,GO:0017046,GO:0005887,GO:0060397,GO:0019955,GO:0040014,GO:0046427,GO:0040018,GO:0070195,GO:0019530,GO:0004903,GO:0019838,GO:0070064,GO:0007259,GO:0042445,GO:…	extracellular space|positive regulation of tyrosine phosphorylation of STAT protein|membrane|integral component of membrane|cytosol|plasma membrane|protein binding|extracellular region|cytokine receptor activity|cytokine-mediated signaling pathway|cytoplasmic ribonucleoprotein granule|external side of plasma membrane|identical protein binding|receptor complex|endocytosis|protein homodimerization …	path:hsa04060,path:hsa04080,path:hsa04151,path:hsa04630	Cytokine-cytokine receptor interaction|Neuroactive ligand-receptor interaction|PI3K-Akt signaling pathway|Jak-STAT signaling pathway
KIAA1324L	4.94E-198	0.640683148	0.43	0.198	1.81E-193	1	2.172	ENSG00000164659	222223	protein_coding	KIAA1324 like [Source:HGNC Symbol;Acc:HGNC:21945]		GO:0016020,GO:0016021	membrane|integral component of membrane
TCF4	4.96E-198	0.430113024	0.822	0.76	1.82E-193	1	1.082	ENSG00000196628	6925	protein_coding	transcription factor 4 [Source:HGNC Symbol;Acc:HGNC:11634]	bHLH	GO:0045944,GO:0005634,GO:0046983,GO:0003677,GO:0003700,GO:0005515,GO:0030154,GO:0045893,GO:0042802,GO:0007399,GO:0000978,GO:0000981,GO:0000790,GO:0005667,GO:0001228,GO:0008022,GO:0046982,GO:0070888,GO:0042803,GO:1990907,GO:0045666,GO:0001093,GO:0043425,GO:0006352,GO:0006367,GO:0065004,GO:0070369,GO:0003682,GO:0003714,GO:0043621,GO:0000122,GO:0006355,GO:0010629,GO:0016525,GO:0042118,GO:1900746	positive regulation of transcription by RNA polymerase II|nucleus|protein dimerization activity|DNA binding|DNA-binding transcription factor activity|protein binding|cell differentiation|positive regulation of transcription, DNA-templated|identical protein binding|nervous system development|RNA polymerase II proximal promoter sequence-specific DNA binding|DNA-binding transcription factor activity…
TSPAN15	1.15E-197	0.526543497	0.285	0.088	4.22E-193	1	3.239	ENSG00000099282	23555	protein_coding	tetraspanin 15 [Source:HGNC Symbol;Acc:HGNC:23298]		GO:0016020,GO:0016021,GO:0005886,GO:0005515,GO:0005768,GO:0031902,GO:0005887,GO:0044267,GO:0051604,GO:0019899,GO:0005788,GO:0072659,GO:0045746,GO:0009986,GO:0097197	membrane|integral component of membrane|plasma membrane|protein binding|endosome|late endosome membrane|integral component of plasma membrane|cellular protein metabolic process|protein maturation|enzyme binding|endoplasmic reticulum lumen|protein localization to plasma membrane|negative regulation of Notch signaling pathway|cell surface|tetraspanin-enriched microdomain
CPED1	3.45E-196	0.649986233	0.364	0.145	1.26E-191	1	2.51	ENSG00000106034	79974	protein_coding	cadherin like and PC-esterase domain containing 1 [Source:HGNC Symbol;Acc:HGNC:26159]		GO:0005783	endoplasmic reticulum
PHLDB2	4.07E-196	0.59822481	0.429	0.194	1.49E-191	1	2.211	ENSG00000144824	90102	protein_coding	pleckstrin homology like domain family B member 2 [Source:HGNC Symbol;Acc:HGNC:29573]		GO:0005737,GO:0016020,GO:0005829,GO:0005886,GO:0045111,GO:0005515,GO:0005925,GO:0070507,GO:0045296,GO:0031252,GO:0010717,GO:0000226,GO:0051895,GO:0045184,GO:0010470,GO:0051497,GO:1903690,GO:1904261,GO:0045180,GO:0016021	cytoplasm|membrane|cytosol|plasma membrane|intermediate filament cytoskeleton|protein binding|focal adhesion|regulation of microtubule cytoskeleton organization|cadherin binding|cell leading edge|regulation of epithelial to mesenchymal transition|microtubule cytoskeleton organization|negative regulation of focal adhesion assembly|establishment of protein localization|regulation of gastrulation|ne…
LIPE	3.46E-194	0.615203194	0.479	0.239	1.27E-189	1	2.004	ENSG00000079435	3991	protein_coding	lipase E, hormone sensitive type [Source:HGNC Symbol;Acc:HGNC:6621]		GO:0005737,GO:0016020,GO:0005829,GO:0016787,GO:0006629,GO:0016042,GO:0008202,GO:0005886,GO:0005901,GO:0008203,GO:0005515,GO:0019433,GO:0016298,GO:0006468,GO:0005811,GO:0033878,GO:0004806,GO:0017171,GO:0019901,GO:0042758,GO:0046340	cytoplasm|membrane|cytosol|hydrolase activity|lipid metabolic process|lipid catabolic process|steroid metabolic process|plasma membrane|caveola|cholesterol metabolic process|protein binding|triglyceride catabolic process|lipase activity|protein phosphorylation|lipid droplet|hormone-sensitive lipase activity|triglyceride lipase activity|serine hydrolase activity|protein kinase binding|long-chain f…	path:hsa04024,path:hsa04152,path:hsa04371,path:hsa04714,path:hsa04910,path:hsa04923,path:hsa04925	cAMP signaling pathway|AMPK signaling pathway|Apelin signaling pathway|Thermogenesis|Insulin signaling pathway|Regulation of lipolysis in adipocytes|Aldosterone synthesis and secretion
DTNA	1.13E-192	0.72223929	0.416	0.201	4.13E-188	1	2.07	ENSG00000134769	1837	protein_coding	dystrobrevin alpha [Source:HGNC Symbol;Acc:HGNC:3057]		GO:0005737,GO:0016020,GO:0008270,GO:0046872,GO:0005886,GO:0005515,GO:0030054,GO:0045202,GO:0032991,GO:0007165,GO:0007268,GO:0006941,GO:0007274,GO:0030165,GO:0030424,GO:0031234,GO:0042383,GO:0042995	cytoplasm|membrane|zinc ion binding|metal ion binding|plasma membrane|protein binding|cell junction|synapse|protein-containing complex|signal transduction|chemical synaptic transmission|striated muscle contraction|neuromuscular synaptic transmission|PDZ domain binding|axon|extrinsic component of cytoplasmic side of plasma membrane|sarcolemma|cell projection
SCAMP1	2.30E-191	0.607858741	0.384	0.172	8.43E-187	1	2.233	ENSG00000085365	9522	protein_coding	secretory carrier membrane protein 1 [Source:HGNC Symbol;Acc:HGNC:10563]		GO:0016020,GO:0016021,GO:0015031,GO:0005794,GO:0005515,GO:0005886,GO:0005768,GO:0000139,GO:0005802,GO:0055038,GO:0043312,GO:0035579,GO:0006892,GO:0032588,GO:0006887,GO:0030136,GO:0030659,GO:0030672,GO:0042589,GO:0045202	membrane|integral component of membrane|protein transport|Golgi apparatus|protein binding|plasma membrane|endosome|Golgi membrane|trans-Golgi network|recycling endosome membrane|neutrophil degranulation|specific granule membrane|post-Golgi vesicle-mediated transport|trans-Golgi network membrane|exocytosis|clathrin-coated vesicle|cytoplasmic vesicle membrane|synaptic vesicle membrane|zymogen granu…
KDM7A	1.03E-188	0.585669919	0.446	0.212	3.75E-184	1	2.104	ENSG00000006459	80853	protein_coding	lysine demethylase 7A [Source:HGNC Symbol;Acc:HGNC:22224]		GO:0005634,GO:0046872,GO:0005730,GO:0005654,GO:0016491,GO:0055114,GO:0008270,GO:0006325,GO:0051213,GO:0005506,GO:0007399,GO:0016706,GO:0032454,GO:0033169,GO:0035064,GO:0071558,GO:0071557,GO:0051864,GO:0070544,GO:0030901,GO:0035575,GO:0035574,GO:0045893	nucleus|metal ion binding|nucleolus|nucleoplasm|oxidoreductase activity|oxidation-reduction process|zinc ion binding|chromatin organization|dioxygenase activity|iron ion binding|nervous system development|2-oxoglutarate-dependent dioxygenase activity|histone demethylase activity (H3-K9 specific)|histone H3-K9 demethylation|methylated histone binding|histone demethylase activity (H3-K27 specific)|…
MYH10	8.70E-187	0.603267516	0.414	0.192	3.19E-182	1	2.156	ENSG00000133026	4628	protein_coding	myosin heavy chain 10 [Source:HGNC Symbol;Acc:HGNC:7568]		GO:0005634,GO:0005737,GO:0000166,GO:0005524,GO:0003774,GO:0003779,GO:0051015,GO:0016459,GO:0007155,GO:0005829,GO:0042995,GO:0030496,GO:0005516,GO:0005515,GO:0030027,GO:0070062,GO:0016887,GO:0001725,GO:0005938,GO:0032154,GO:0008360,GO:0050714,GO:0035613,GO:0048027,GO:0030898,GO:0005844,GO:0000281,GO:0000146,GO:0043531,GO:0030048,GO:0031032,GO:0016460,GO:0042641,GO:0097513,GO:0001701,GO:0001764,GO:…	nucleus|cytoplasm|nucleotide binding|ATP binding|motor activity|actin binding|actin filament binding|myosin complex|cell adhesion|cytosol|cell projection|midbody|calmodulin binding|protein binding|lamellipodium|extracellular exosome|ATPase activity|stress fiber|cell cortex|cleavage furrow|regulation of cell shape|positive regulation of protein secretion|RNA stem-loop binding|mRNA 5'-UTR binding|a…	path:hsa04530,path:hsa04810,path:hsa05132	Tight junction|Regulation of actin cytoskeleton|Salmonella infection
ARHGAP29	3.79E-186	0.531547627	0.708	0.535	1.39E-181	1	1.323	ENSG00000137962	9411	protein_coding	Rho GTPase activating protein 29 [Source:HGNC Symbol;Acc:HGNC:30207]		GO:0046872,GO:0035556,GO:0007165,GO:0043547,GO:0005096,GO:0005737,GO:0005829,GO:0051056,GO:0032991,GO:0007266,GO:0030165	metal ion binding|intracellular signal transduction|signal transduction|positive regulation of GTPase activity|GTPase activator activity|cytoplasm|cytosol|regulation of small GTPase mediated signal transduction|protein-containing complex|Rho protein signal transduction|PDZ domain binding
PLCB1	8.08E-186	0.495504592	0.773	0.691	2.96E-181	1	1.119	ENSG00000182621	23236	protein_coding	phospholipase C beta 1 [Source:HGNC Symbol;Acc:HGNC:15917]		GO:0005634,GO:0005737,GO:0016787,GO:0035556,GO:0005509,GO:0007165,GO:0006629,GO:0016042,GO:0008081,GO:0051726,GO:0004435,GO:0007420,GO:1900087,GO:0045893,GO:0016020,GO:0043547,GO:0005515,GO:0098794,GO:0005829,GO:0070062,GO:0031965,GO:0007186,GO:0005516,GO:0016607,GO:0007613,GO:0042803,GO:0019899,GO:0032735,GO:0000790,GO:0045892,GO:0048015,GO:0046330,GO:0043647,GO:0005096,GO:0021987,GO:0070498,GO:…	nucleus|cytoplasm|hydrolase activity|intracellular signal transduction|calcium ion binding|signal transduction|lipid metabolic process|lipid catabolic process|phosphoric diester hydrolase activity|regulation of cell cycle|phosphatidylinositol phospholipase C activity|brain development|positive regulation of G1/S transition of mitotic cell cycle|positive regulation of transcription, DNA-templated|…	path:hsa00562,path:hsa04015,path:hsa04020,path:hsa04022,path:hsa04062,path:hsa04070,path:hsa04071,path:hsa04072,path:hsa04261,path:hsa04270,path:hsa04310,path:hsa04371,path:hsa04540,path:hsa04611,path:hsa04621,path:hsa04713,path:hsa04720,path:hsa04723,path:hsa04724,path:hsa04725,path:hsa04726,path:hsa04728,path:hsa04730,path:hsa04750,path:hsa04911,path:hsa04912,path:hsa04915,path:hsa04916,path:hs…	Inositol phosphate metabolism|Rap1 signaling pathway|Calcium signaling pathway|cGMP-PKG signaling pathway|Chemokine signaling pathway|Phosphatidylinositol signaling system|Sphingolipid signaling pathway|Phospholipase D signaling pathway|Adrenergic signaling in cardiomyocytes|Vascular smooth muscle contraction|Wnt signaling pathway|Apelin signaling pathway|Gap junction|Platelet activation|NOD-like…
PPP3CA	9.42E-186	0.537756998	0.706	0.588	3.45E-181	1	1.201	ENSG00000138814	5530	protein_coding	protein phosphatase 3 catalytic subunit alpha [Source:HGNC Symbol;Acc:HGNC:9314]		GO:0045944,GO:0030335,GO:0005737,GO:0016020,GO:0046872,GO:0005829,GO:0005654,GO:0016787,GO:0005886,GO:0004721,GO:0042995,GO:0005515,GO:0005509,GO:0038095,GO:0005516,GO:0042383,GO:0016311,GO:0043197,GO:0006470,GO:0030018,GO:0019899,GO:0009898,GO:0042110,GO:0008144,GO:0035690,GO:0004722,GO:0043403,GO:0007223,GO:0016018,GO:0046983,GO:0051592,GO:0033173,GO:0033192,GO:0097720,GO:0005955,GO:0070262,GO:…	positive regulation of transcription by RNA polymerase II|positive regulation of cell migration|cytoplasm|membrane|metal ion binding|cytosol|nucleoplasm|hydrolase activity|plasma membrane|phosphoprotein phosphatase activity|cell projection|protein binding|calcium ion binding|Fc-epsilon receptor signaling pathway|calmodulin binding|sarcolemma|dephosphorylation|dendritic spine|protein dephosphoryla…	path:hsa04010,path:hsa04020,path:hsa04022,path:hsa04114,path:hsa04218,path:hsa04310,path:hsa04360,path:hsa04370,path:hsa04380,path:hsa04625,path:hsa04650,path:hsa04658,path:hsa04659,path:hsa04660,path:hsa04662,path:hsa04720,path:hsa04724,path:hsa04728,path:hsa04921,path:hsa04922,path:hsa04924,path:hsa05010,path:hsa05014,path:hsa05031,path:hsa05152,path:hsa05163,path:hsa05166,path:hsa05167,path:hs…	MAPK signaling pathway|Calcium signaling pathway|cGMP-PKG signaling pathway|Oocyte meiosis|Cellular senescence|Wnt signaling pathway|Axon guidance|VEGF signaling pathway|Osteoclast differentiation|C-type lectin receptor signaling pathway|Natural killer cell mediated cytotoxicity|Th1 and Th2 cell differentiation|Th17 cell differentiation|T cell receptor signaling pathway|B cell receptor signaling …
ENAH	1.60E-185	0.593757544	0.401	0.177	5.85E-181	1	2.266	ENSG00000154380	55740	protein_coding	ENAH actin regulator [Source:HGNC Symbol;Acc:HGNC:18271]		GO:0005737,GO:0005829,GO:0003779,GO:0005886,GO:0005925,GO:0030054,GO:0005856,GO:0042995,GO:0005515,GO:0045202,GO:0007411,GO:0030027,GO:0030175,GO:0017124,GO:0008154,GO:0005522,GO:0050699,GO:0070358	cytoplasm|cytosol|actin binding|plasma membrane|focal adhesion|cell junction|cytoskeleton|cell projection|protein binding|synapse|axon guidance|lamellipodium|filopodium|SH3 domain binding|actin polymerization or depolymerization|profilin binding|WW domain binding|actin polymerization-dependent cell motility	path:hsa04360,path:hsa04810	Axon guidance|Regulation of actin cytoskeleton
NOX4	1.62E-185	0.649164507	0.282	0.093	5.92E-181	1	3.032	ENSG00000086991	50507	protein_coding	NADPH oxidase 4 [Source:HGNC Symbol;Acc:HGNC:7891]		GO:0005634,GO:0016020,GO:0016021,GO:0000166,GO:0016491,GO:0055114,GO:0005783,GO:0005789,GO:0005886,GO:0005515,GO:0030054,GO:0006954,GO:0050660,GO:0022900,GO:0005730,GO:0005925,GO:0020037,GO:0006952,GO:0008285,GO:0009055,GO:0034599,GO:0007569,GO:0016174,GO:0072593,GO:0061098,GO:0016175,GO:0042554,GO:0043020,GO:0048471,GO:0003015,GO:0005739,GO:0097038,GO:0000902,GO:0072341,GO:0050667,GO:1990782,GO:…	nucleus|membrane|integral component of membrane|nucleotide binding|oxidoreductase activity|oxidation-reduction process|endoplasmic reticulum|endoplasmic reticulum membrane|plasma membrane|protein binding|cell junction|inflammatory response|flavin adenine dinucleotide binding|electron transport chain|nucleolus|focal adhesion|heme binding|defense response|negative regulation of cell population prol…	path:hsa04933	AGE-RAGE signaling pathway in diabetic complications
GALNT15	1.68E-184	0.583435162	0.578	0.347	6.16E-180	1	1.666	ENSG00000131386	117248	protein_coding	polypeptide N-acetylgalactosaminyltransferase 15 [Source:HGNC Symbol;Acc:HGNC:21531]		GO:0016020,GO:0016021,GO:0046872,GO:0016740,GO:0030246,GO:0016757,GO:0005794,GO:0000139,GO:0006486,GO:0016266,GO:0030133,GO:0004653	membrane|integral component of membrane|metal ion binding|transferase activity|carbohydrate binding|transferase activity, transferring glycosyl groups|Golgi apparatus|Golgi membrane|protein glycosylation|O-glycan processing|transport vesicle|polypeptide N-acetylgalactosaminyltransferase activity	path:hsa00512	Mucin type O-glycan biosynthesis
CYYR1	3.42E-183	0.602832831	0.658	0.45	1.25E-178	1	1.462	ENSG00000166265	116159	protein_coding	cysteine and tyrosine rich 1 [Source:HGNC Symbol;Acc:HGNC:16274]		GO:0016020,GO:0016021,GO:0003674,GO:0008150	membrane|integral component of membrane|molecular_function|biological_process
CDK6	1.20E-182	0.6324997	0.428	0.214	4.40E-178	1	2	ENSG00000105810	1021	protein_coding	cyclin dependent kinase 6 [Source:HGNC Symbol;Acc:HGNC:1777]		GO:0005737,GO:0050680,GO:0005634,GO:0048146,GO:0045668,GO:0000166,GO:0004672,GO:0004674,GO:0005524,GO:0016301,GO:0016740,GO:0006468,GO:0016310,GO:0005829,GO:0005654,GO:0051301,GO:0005856,GO:0042995,GO:0005515,GO:0007049,GO:0030154,GO:0005813,GO:0005815,GO:0042127,GO:0008285,GO:0009615,GO:0007050,GO:0001726,GO:0045786,GO:0045638,GO:0003323,GO:0014002,GO:0045596,GO:0001954,GO:0048699,GO:2000145,GO:…	cytoplasm|negative regulation of epithelial cell proliferation|nucleus|positive regulation of fibroblast proliferation|negative regulation of osteoblast differentiation|nucleotide binding|protein kinase activity|protein serine/threonine kinase activity|ATP binding|kinase activity|transferase activity|protein phosphorylation|phosphorylation|cytosol|nucleoplasm|cell division|cytoskeleton|cell proje…	path:hsa04110,path:hsa04115,path:hsa04151,path:hsa04218,path:hsa04934,path:hsa05161,path:hsa05162,path:hsa05163,path:hsa05165,path:hsa05167,path:hsa05169,path:hsa05200,path:hsa05203,path:hsa05206,path:hsa05212,path:hsa05214,path:hsa05218,path:hsa05220,path:hsa05222,path:hsa05223,path:hsa05224,path:hsa05225	Cell cycle|p53 signaling pathway|PI3K-Akt signaling pathway|Cellular senescence|Cushing syndrome|Hepatitis B|Measles|Human cytomegalovirus infection|Human papillomavirus infection|Kaposi sarcoma-associated herpesvirus infection|Epstein-Barr virus infection|Pathways in cancer|Viral carcinogenesis|MicroRNAs in cancer|Pancreatic cancer|Glioma|Melanoma|Chronic myeloid leukemia|Small cell lung cancer|…
MFSD4B	6.10E-182	0.625901157	0.461	0.252	2.23E-177	1	1.829	ENSG00000173214	91749	protein_coding	major facilitator superfamily domain containing 4B [Source:HGNC Symbol;Acc:HGNC:21053]		GO:0016021,GO:0055085,GO:0016020,GO:0005887,GO:0015293,GO:0006811,GO:0005886,GO:0006814,GO:0008643,GO:1904659,GO:0016324,GO:0005355	integral component of membrane|transmembrane transport|membrane|integral component of plasma membrane|symporter activity|ion transport|plasma membrane|sodium ion transport|carbohydrate transport|glucose transmembrane transport|apical plasma membrane|glucose transmembrane transporter activity
MCU	6.32E-181	0.647409199	0.501	0.297	2.31E-176	1	1.687	ENSG00000156026	90550	protein_coding	mitochondrial calcium uniporter [Source:HGNC Symbol;Acc:HGNC:23526]		GO:0016020,GO:0016021,GO:0005739,GO:0005743,GO:0006811,GO:0031305,GO:0006816,GO:0005262,GO:0070588,GO:0005515,GO:0051259,GO:0019722,GO:0042593,GO:0032024,GO:0006851,GO:0051560,GO:0051561,GO:0034704,GO:0036444,GO:1990246,GO:0015292,GO:0042802	membrane|integral component of membrane|mitochondrion|mitochondrial inner membrane|ion transport|integral component of mitochondrial inner membrane|calcium ion transport|calcium channel activity|calcium ion transmembrane transport|protein binding|protein complex oligomerization|calcium-mediated signaling|glucose homeostasis|positive regulation of insulin secretion|mitochondrial calcium ion transm…	path:hsa04020,path:hsa04218,path:hsa04621	Calcium signaling pathway|Cellular senescence|NOD-like receptor signaling pathway
MAPRE2	4.34E-180	0.633138059	0.291	0.104	1.59E-175	1	2.798	ENSG00000166974	10982	protein_coding	microtubule associated protein RP/EB family member 2 [Source:HGNC Symbol;Acc:HGNC:6891]		GO:0008017,GO:0005515,GO:0005737,GO:0051301,GO:0005856,GO:0007049,GO:0005874,GO:0042802,GO:0051225,GO:0005815,GO:0005881,GO:0031110,GO:0035371,GO:0051233,GO:0015630,GO:0032014,GO:0043547,GO:0051549,GO:1903393,GO:0005925,GO:0051010,GO:0035372,GO:1904825,GO:0019901	microtubule binding|protein binding|cytoplasm|cell division|cytoskeleton|cell cycle|microtubule|identical protein binding|spindle assembly|microtubule organizing center|cytoplasmic microtubule|regulation of microtubule polymerization or depolymerization|microtubule plus-end|spindle midzone|microtubule cytoskeleton|positive regulation of ARF protein signal transduction|positive regulation of GTPas…
PER3	6.05E-178	0.6118699	0.361	0.157	2.21E-173	1	2.299	ENSG00000049246	8863	protein_coding	period circadian regulator 3 [Source:HGNC Symbol;Acc:HGNC:8847]		GO:0032922,GO:0005515,GO:0005634,GO:0005737,GO:0048511,GO:0000122,GO:0008134,GO:0050821,GO:0000976,GO:0001222,GO:0009416,GO:0043153,GO:0045187,GO:0019900,GO:0031625,GO:0007623	circadian regulation of gene expression|protein binding|nucleus|cytoplasm|rhythmic process|negative regulation of transcription by RNA polymerase II|transcription factor binding|protein stabilization|transcription regulatory region sequence-specific DNA binding|transcription corepressor binding|response to light stimulus|entrainment of circadian clock by photoperiod|regulation of circadian sleep/…	path:hsa04710,path:hsa04713,path:hsa05168	Circadian rhythm|Circadian entrainment|Herpes simplex infection
RNF144A	2.26E-177	0.608629588	0.439	0.224	8.29E-173	1	1.96	ENSG00000151692	9781	protein_coding	ring finger protein 144A [Source:HGNC Symbol;Acc:HGNC:20457]		GO:0016020,GO:0016021,GO:0043231,GO:0046872,GO:0016740,GO:0016567,GO:0005794,GO:0004842,GO:0005886,GO:0005515,GO:0031410,GO:0030659,GO:0005737,GO:0006511,GO:0000151,GO:0061630,GO:0010008,GO:0032436,GO:0000209,GO:0031624	membrane|integral component of membrane|intracellular membrane-bounded organelle|metal ion binding|transferase activity|protein ubiquitination|Golgi apparatus|ubiquitin-protein transferase activity|plasma membrane|protein binding|cytoplasmic vesicle|cytoplasmic vesicle membrane|cytoplasm|ubiquitin-dependent protein catabolic process|ubiquitin ligase complex|ubiquitin protein ligase activity|endos…
NRG2	3.42E-175	0.585116894	0.498	0.26	1.25E-170	1	1.915	ENSG00000158458	9542	protein_coding	neuregulin 2 [Source:HGNC Symbol;Acc:HGNC:7998]		GO:0005102,GO:0007399,GO:0016020,GO:0016021,GO:0008083,GO:0005886,GO:0005576,GO:0005615,GO:0035556,GO:0000165,GO:0007165,GO:0051897,GO:0038128,GO:2000145	signaling receptor binding|nervous system development|membrane|integral component of membrane|growth factor activity|plasma membrane|extracellular region|extracellular space|intracellular signal transduction|MAPK cascade|signal transduction|positive regulation of protein kinase B signaling|ERBB2 signaling pathway|regulation of cell motility	path:hsa01521,path:hsa04012	EGFR tyrosine kinase inhibitor resistance|ErbB signaling pathway
HSPA12B	1.91E-174	0.508774795	0.258	0.084	6.98E-170	1	3.071	ENSG00000132622	116835	protein_coding	heat shock protein family A (Hsp70) member 12B [Source:HGNC Symbol;Acc:HGNC:16193]		GO:0000166,GO:0005524,GO:0005515	nucleotide binding|ATP binding|protein binding
ITPKB	2.00E-170	0.594101167	0.522	0.298	7.32E-166	1	1.752	ENSG00000143772	3707	protein_coding	inositol-trisphosphate 3-kinase B [Source:HGNC Symbol;Acc:HGNC:6179]		GO:0000166,GO:0005524,GO:0016301,GO:0016740,GO:0016310,GO:0032958,GO:0005515,GO:0005516,GO:0005829,GO:0007165,GO:0043647,GO:0071277,GO:0008440,GO:0032957,GO:0000165,GO:0001932,GO:0002262,GO:0007166,GO:0030217,GO:0033030,GO:0035726,GO:0045059,GO:0045061,GO:0045638,GO:0046579,GO:0046638,GO:0005634,GO:0016020	nucleotide binding|ATP binding|kinase activity|transferase activity|phosphorylation|inositol phosphate biosynthetic process|protein binding|calmodulin binding|cytosol|signal transduction|inositol phosphate metabolic process|cellular response to calcium ion|inositol-1,4,5-trisphosphate 3-kinase activity|inositol trisphosphate metabolic process|MAPK cascade|regulation of protein phosphorylation|mye…	path:hsa00562,path:hsa04020,path:hsa04070	Inositol phosphate metabolism|Calcium signaling pathway|Phosphatidylinositol signaling system
AQP7	5.03E-170	0.453665224	0.52	0.277	1.84E-165	1	1.877	ENSG00000165269	112267859	protein_coding	aquaporin 7 [Source:HGNC Symbol;Acc:HGNC:640]		GO:0016020,GO:0016021,GO:0055085,GO:0015267,GO:0005737,GO:0005886,GO:0031410,GO:0030659,GO:0015204,GO:0071918,GO:0005887,GO:0005938,GO:0005911,GO:0005811,GO:0015250,GO:0015254,GO:0006833,GO:0015793	membrane|integral component of membrane|transmembrane transport|channel activity|cytoplasm|plasma membrane|cytoplasmic vesicle|cytoplasmic vesicle membrane|urea transmembrane transporter activity|urea transmembrane transport|integral component of plasma membrane|cell cortex|cell-cell junction|lipid droplet|water channel activity|glycerol channel activity|water transport|glycerol transport	path:hsa03320,path:hsa04923	PPAR signaling pathway|Regulation of lipolysis in adipocytes
PES1	1.41E-169	0.532075017	0.289	0.106	5.16E-165	1	2.726	ENSG00000100029	23481	protein_coding	pescadillo ribosomal biogenesis factor 1 [Source:HGNC Symbol;Acc:HGNC:8848]		GO:0003723,GO:0005634,GO:0016020,GO:0005730,GO:0005829,GO:0005694,GO:0005515,GO:0042254,GO:0005654,GO:0006364,GO:0008283,GO:0043021,GO:0000463,GO:0000466,GO:0007000,GO:0033365,GO:0042273,GO:0000793,GO:0030687,GO:0070545,GO:0051726	RNA binding|nucleus|membrane|nucleolus|cytosol|chromosome|protein binding|ribosome biogenesis|nucleoplasm|rRNA processing|cell population proliferation|ribonucleoprotein complex binding|maturation of LSU-rRNA from tricistronic rRNA transcript (SSU-rRNA, 5.8S rRNA, LSU-rRNA)|maturation of 5.8S rRNA from tricistronic rRNA transcript (SSU-rRNA, 5.8S rRNA, LSU-rRNA)|nucleolus organization|protein loc…
AGAP1	1.97E-169	0.52999625	0.638	0.456	7.21E-165	1	1.399	ENSG00000157985	116987	protein_coding	ArfGAP with GTPase domain, ankyrin repeat and PH domain 1 [Source:HGNC Symbol;Acc:HGNC:16922]		GO:0005737,GO:0015031,GO:0046872,GO:0000166,GO:0003924,GO:0005525,GO:0005096,GO:0043547,GO:0005634,GO:0005543,GO:0005515	cytoplasm|protein transport|metal ion binding|nucleotide binding|GTPase activity|GTP binding|GTPase activator activity|positive regulation of GTPase activity|nucleus|phospholipid binding|protein binding	path:hsa04144	Endocytosis
EXT1	6.52E-166	0.585189831	0.641	0.502	2.39E-161	1	1.277	ENSG00000182197	2131	protein_coding	exostosin glycosyltransferase 1 [Source:HGNC Symbol;Acc:HGNC:3512]		GO:0016020,GO:0016021,GO:0046872,GO:0016740,GO:0005783,GO:0005789,GO:0016757,GO:0006486,GO:0005794,GO:0000139,GO:0008375,GO:0015020,GO:0015012,GO:0030176,GO:0042803,GO:0046982,GO:0007165,GO:0001501,GO:0006024,GO:0001503,GO:0042328,GO:0050508,GO:0050509,GO:0007369,GO:0007411,GO:0007420,GO:0007492,GO:0007498,GO:0015014,GO:0021772,GO:0033692,GO:0072498	membrane|integral component of membrane|metal ion binding|transferase activity|endoplasmic reticulum|endoplasmic reticulum membrane|transferase activity, transferring glycosyl groups|protein glycosylation|Golgi apparatus|Golgi membrane|acetylglucosaminyltransferase activity|glucuronosyltransferase activity|heparan sulfate proteoglycan biosynthetic process|integral component of endoplasmic reticul…	path:hsa00534	Glycosaminoglycan biosynthesis - heparan sulfate / heparin
PLCL2	1.63E-163	0.567990418	0.36	0.155	5.95E-159	1	2.323	ENSG00000154822	23228	protein_coding	phospholipase C like 2 [Source:HGNC Symbol;Acc:HGNC:9064]		GO:0005737,GO:0035556,GO:0007165,GO:0006629,GO:0008081,GO:0004435,GO:0050811,GO:0070679,GO:0032228,GO:0120163,GO:0048015,GO:0032959,GO:0051209,GO:0002322,GO:0002337,GO:0007214,GO:0033135,GO:0050859,GO:1900122,GO:0016787,GO:0016042	cytoplasm|intracellular signal transduction|signal transduction|lipid metabolic process|phosphoric diester hydrolase activity|phosphatidylinositol phospholipase C activity|GABA receptor binding|inositol 1,4,5 trisphosphate binding|regulation of synaptic transmission, GABAergic|negative regulation of cold-induced thermogenesis|phosphatidylinositol-mediated signaling|inositol trisphosphate biosynth…
RIN2	2.78E-163	0.534424799	0.651	0.486	1.02E-158	1	1.34	ENSG00000132669	54453	protein_coding	Ras and Rab interactor 2 [Source:HGNC Symbol;Acc:HGNC:18750]		GO:0005737,GO:0007165,GO:0050790,GO:0043547,GO:0005096,GO:0005829,GO:0006897,GO:0005575,GO:0017112,GO:0030695,GO:0007264	cytoplasm|signal transduction|regulation of catalytic activity|positive regulation of GTPase activity|GTPase activator activity|cytosol|endocytosis|cellular_component|Rab guanyl-nucleotide exchange factor activity|GTPase regulator activity|small GTPase mediated signal transduction
CD34	6.87E-163	0.577796391	0.356	0.162	2.52E-158	1	2.198	ENSG00000174059	947	protein_coding	CD34 molecule [Source:HGNC Symbol;Acc:HGNC:1662]		GO:0005737,GO:0016020,GO:0016021,GO:0007155,GO:0005886,GO:0007165,GO:0048471,GO:0005764,GO:0050776,GO:0005887,GO:0010628,GO:0008283,GO:0016324,GO:0008217,GO:0009925,GO:0010629,GO:0032720,GO:0071636,GO:0008134,GO:0030097,GO:0045766,GO:0009897,GO:0001894,GO:0048870,GO:0001935,GO:0071425,GO:0030195,GO:0038001,GO:0003094,GO:0045019,GO:0032733,GO:0042482,GO:2001214,GO:1900041,GO:0072011,GO:0030246,GO:…	cytoplasm|membrane|integral component of membrane|cell adhesion|plasma membrane|signal transduction|perinuclear region of cytoplasm|lysosome|regulation of immune response|integral component of plasma membrane|positive regulation of gene expression|cell population proliferation|apical plasma membrane|regulation of blood pressure|basal plasma membrane|negative regulation of gene expression|negative…	path:hsa04514,path:hsa04640	Cell adhesion molecules (CAMs)|Hematopoietic cell lineage
STXBP6	1.22E-159	0.679565506	0.292	0.111	4.45E-155	1	2.631	ENSG00000168952	29091	protein_coding	syntaxin binding protein 6 [Source:HGNC Symbol;Acc:HGNC:19666]		GO:0005737,GO:0016020,GO:0016021,GO:0016192,GO:0005886,GO:0005546,GO:0017049,GO:0006887,GO:0006893,GO:0051601,GO:0000145,GO:0098641,GO:0098609,GO:0005913,GO:0035542,GO:0045920	cytoplasm|membrane|integral component of membrane|vesicle-mediated transport|plasma membrane|phosphatidylinositol-4,5-bisphosphate binding|GTP-Rho binding|exocytosis|Golgi to plasma membrane transport|exocyst localization|exocyst|cadherin binding involved in cell-cell adhesion|cell-cell adhesion|cell-cell adherens junction|regulation of SNARE complex assembly|negative regulation of exocytosis
VSIR	1.83E-159	0.508740787	0.289	0.108	6.69E-155	1	2.676	ENSG00000107738	64115	protein_coding	V-set immunoregulatory receptor [Source:HGNC Symbol;Acc:HGNC:30085]		GO:0016020,GO:0016021,GO:0005886,GO:0042802,GO:0050776,GO:0010628,GO:0030335,GO:0019899,GO:0032689,GO:0032720,GO:2000562,GO:0061133,GO:0032693,GO:0031638,GO:0045591,GO:0010950,GO:0032700,GO:0120158,GO:2000565	membrane|integral component of membrane|plasma membrane|identical protein binding|regulation of immune response|positive regulation of gene expression|positive regulation of cell migration|enzyme binding|negative regulation of interferon-gamma production|negative regulation of tumor necrosis factor production|negative regulation of CD4-positive, alpha-beta T cell proliferation|endopeptidase activ…
A2M	1.66E-158	0.466500175	0.721	0.531	6.07E-154	1	1.358	ENSG00000175899	2	protein_coding	alpha-2-macroglobulin [Source:HGNC Symbol;Acc:HGNC:7]		GO:0005615,GO:0005576,GO:0010951,GO:0004866,GO:0005515,GO:0004867,GO:0030414,GO:0010466,GO:0005829,GO:0070062,GO:0051056,GO:0072562,GO:0062023,GO:0005102,GO:0002020,GO:0019966,GO:0019899,GO:0002576,GO:0031093,GO:0019838,GO:0022617,GO:0007597,GO:0019959,GO:0043120,GO:0048306,GO:0001869,GO:0048863	extracellular space|extracellular region|negative regulation of endopeptidase activity|endopeptidase inhibitor activity|protein binding|serine-type endopeptidase inhibitor activity|peptidase inhibitor activity|negative regulation of peptidase activity|cytosol|extracellular exosome|regulation of small GTPase mediated signal transduction|blood microparticle|collagen-containing extracellular matrix|…	path:hsa04610	Complement and coagulation cascades
AFAP1L1	6.61E-158	0.572453373	0.444	0.238	2.42E-153	1	1.866	ENSG00000157510	134265	protein_coding	actin filament associated protein 1 like 1 [Source:HGNC Symbol;Acc:HGNC:26714]		GO:0005737,GO:0005856,GO:0042995,GO:0005515,GO:0030054,GO:0005829,GO:0002102,GO:0071437,GO:0017124	cytoplasm|cytoskeleton|cell projection|protein binding|cell junction|cytosol|podosome|invadopodium|SH3 domain binding
PKP4	2.62E-157	0.508483848	0.671	0.479	9.59E-153	1	1.401	ENSG00000144283	8502	protein_coding	plakophilin 4 [Source:HGNC Symbol;Acc:HGNC:9026]		GO:0007155,GO:0098609,GO:0043547,GO:0032467,GO:0005737,GO:0016020,GO:0005886,GO:0030054,GO:0005856,GO:0005515,GO:0048471,GO:0000922,GO:0005819,GO:0030496,GO:0005634,GO:0031424,GO:0051233,GO:0005911,GO:0030155,GO:0072686,GO:0005913,GO:0045296,GO:0007043,GO:0009898,GO:0007267,GO:0070268,GO:0001533,GO:0030057,GO:0044291,GO:0014069	cell adhesion|cell-cell adhesion|positive regulation of GTPase activity|positive regulation of cytokinesis|cytoplasm|membrane|plasma membrane|cell junction|cytoskeleton|protein binding|perinuclear region of cytoplasm|spindle pole|spindle|midbody|nucleus|keratinization|spindle midzone|cell-cell junction|regulation of cell adhesion|mitotic spindle|cell-cell adherens junction|cadherin binding|cell-c…
BEND7	6.26E-157	0.51611976	0.289	0.11	2.29E-152	1	2.627	ENSG00000165626	222389	protein_coding	BEN domain containing 7 [Source:HGNC Symbol;Acc:HGNC:23514]		GO:0005515,GO:0070062	protein binding|extracellular exosome
SYN2	8.94E-157	0.572450502	0.364	0.163	3.27E-152	1	2.233	ENSG00000157152	6854	protein_coding	synapsin II [Source:HGNC Symbol;Acc:HGNC:11495]		GO:0005524,GO:0007269,GO:0008021,GO:0030054,GO:0045202,GO:0007268,GO:0030672,GO:0042802,GO:0017156,GO:0097091,GO:0099504,GO:0005886,GO:0014069,GO:0031201,GO:0098685,GO:0098978	ATP binding|neurotransmitter secretion|synaptic vesicle|cell junction|synapse|chemical synaptic transmission|synaptic vesicle membrane|identical protein binding|calcium-ion regulated exocytosis|synaptic vesicle clustering|synaptic vesicle cycle|plasma membrane|postsynaptic density|SNARE complex|Schaffer collateral - CA1 synapse|glutamatergic synapse
AP003086.1	9.28E-155	0.582899461	0.28	0.113	3.40E-150	1	2.478	ENSG00000251323	101928865	lncRNA	long intergenic non-protein coding RNA 2728 [Source:HGNC Symbol;Acc:HGNC:54245]
PCNX2	1.81E-154	0.591437694	0.328	0.141	6.61E-150	1	2.326	ENSG00000135749	80003	protein_coding	pecanex 2 [Source:HGNC Symbol;Acc:HGNC:8736]		GO:0016020,GO:0016021,GO:0003674,GO:0008150,GO:0005575	membrane|integral component of membrane|molecular_function|biological_process|cellular_component
TPST1	9.63E-154	0.584664187	0.477	0.271	3.52E-149	1	1.76	ENSG00000169902	8460	protein_coding	tyrosylprotein sulfotransferase 1 [Source:HGNC Symbol;Acc:HGNC:12020]		GO:0016020,GO:0016021,GO:0016740,GO:0005794,GO:0042803,GO:0008476,GO:0006478,GO:0000139,GO:0030173,GO:0006954,GO:0050427	membrane|integral component of membrane|transferase activity|Golgi apparatus|protein homodimerization activity|protein-tyrosine sulfotransferase activity|peptidyl-tyrosine sulfation|Golgi membrane|integral component of Golgi membrane|inflammatory response|3'-phosphoadenosine 5'-phosphosulfate metabolic process
CCDC178	3.54E-153	0.666518969	0.395	0.224	1.30E-148	1	1.763	ENSG00000166960	374864	protein_coding	coiled-coil domain containing 178 [Source:HGNC Symbol;Acc:HGNC:29588]
RALGPS1	4.98E-153	0.527987239	0.332	0.141	1.82E-148	1	2.355	ENSG00000136828	9649	protein_coding	Ral GEF with PH domain and SH3 binding motif 1 [Source:HGNC Symbol;Acc:HGNC:16851]		GO:0005737,GO:0016020,GO:0007264,GO:0005886,GO:0005085,GO:0005575,GO:0035556,GO:0008321,GO:0032485,GO:0005622	cytoplasm|membrane|small GTPase mediated signal transduction|plasma membrane|guanyl-nucleotide exchange factor activity|cellular_component|intracellular signal transduction|Ral guanyl-nucleotide exchange factor activity|regulation of Ral protein signal transduction|intracellular
CA4	2.23E-152	0.215497012	0.252	0.108	8.18E-148	1	2.333	ENSG00000167434	762	protein_coding	carbonic anhydrase 4 [Source:HGNC Symbol;Acc:HGNC:1375]		GO:0016020,GO:0008270,GO:0046872,GO:0016829,GO:0005886,GO:0004089,GO:0031225,GO:0070062,GO:0009986,GO:0015701,GO:0005515,GO:0005791,GO:0005793,GO:0005794,GO:0005802,GO:0016324,GO:0030658,GO:0030667,GO:0031362,GO:0031526,GO:0046658,GO:0048471,GO:0016021	membrane|zinc ion binding|metal ion binding|lyase activity|plasma membrane|carbonate dehydratase activity|anchored component of membrane|extracellular exosome|cell surface|bicarbonate transport|protein binding|rough endoplasmic reticulum|endoplasmic reticulum-Golgi intermediate compartment|Golgi apparatus|trans-Golgi network|apical plasma membrane|transport vesicle membrane|secretory granule memb…	path:hsa00910,path:hsa04964	Nitrogen metabolism|Proximal tubule bicarbonate reclamation
NR5A2	1.37E-151	0.571594238	0.457	0.244	5.00E-147	1	1.873	ENSG00000116833	2494	protein_coding	nuclear receptor subfamily 5 group A member 2 [Source:HGNC Symbol;Acc:HGNC:7984]	SF-like	GO:0045944,GO:0005737,GO:0005634,GO:0044212,GO:0045893,GO:0008270,GO:0046872,GO:0006355,GO:0003677,GO:0003700,GO:0043565,GO:0005515,GO:0003707,GO:0030522,GO:0043401,GO:0008289,GO:0009888,GO:0000981,GO:0000790,GO:0005654,GO:0090575,GO:0009755,GO:0000976,GO:0003682,GO:0006367,GO:0000978,GO:0000980,GO:0001228,GO:0003690,GO:0004879,GO:0005543,GO:0008206,GO:0009792,GO:0030855,GO:0042127,GO:0042592,GO:…	positive regulation of transcription by RNA polymerase II|cytoplasm|nucleus|transcription regulatory region DNA binding|positive regulation of transcription, DNA-templated|zinc ion binding|metal ion binding|regulation of transcription, DNA-templated|DNA binding|DNA-binding transcription factor activity|sequence-specific DNA binding|protein binding|steroid hormone receptor activity|intracellular r…	path:hsa04950	Maturity onset diabetes of the young
ENPP2	1.72E-151	0.684386666	0.455	0.262	6.29E-147	1	1.737	ENSG00000136960	5168	protein_coding	ectonucleotide pyrophosphatase/phosphodiesterase 2 [Source:HGNC Symbol;Acc:HGNC:3357]		GO:0003676,GO:0046872,GO:0016787,GO:0008270,GO:0003824,GO:0006629,GO:0016042,GO:0005615,GO:0090305,GO:0005576,GO:0006955,GO:0006935,GO:0005044,GO:0006897,GO:0005509,GO:0030334,GO:0004622,GO:0009395,GO:0030247,GO:0045765,GO:0004528,GO:0004551,GO:0005886,GO:0008134,GO:0010634,GO:0050731,GO:0048870,GO:2000394,GO:0047391,GO:0006644,GO:0034638,GO:0016020,GO:0016021	nucleic acid binding|metal ion binding|hydrolase activity|zinc ion binding|catalytic activity|lipid metabolic process|lipid catabolic process|extracellular space|nucleic acid phosphodiester bond hydrolysis|extracellular region|immune response|chemotaxis|scavenger receptor activity|endocytosis|calcium ion binding|regulation of cell migration|lysophospholipase activity|phospholipid catabolic proces…	path:hsa00565	Ether lipid metabolism
SMG7	2.42E-150	0.559602234	0.39	0.2	8.85E-146	1	1.95	ENSG00000116698	9887	protein_coding	SMG7 nonsense mediated mRNA decay factor [Source:HGNC Symbol;Acc:HGNC:16792]		GO:0005829,GO:0045111,GO:0005515,GO:0005634,GO:0005737,GO:0042162,GO:0070034,GO:0007004,GO:0000184,GO:0005697,GO:0051721,GO:0032210,GO:0006406,GO:0035303	cytosol|intermediate filament cytoskeleton|protein binding|nucleus|cytoplasm|telomeric DNA binding|telomerase RNA binding|telomere maintenance via telomerase|nuclear-transcribed mRNA catabolic process, nonsense-mediated decay|telomerase holoenzyme complex|protein phosphatase 2A binding|regulation of telomere maintenance via telomerase|mRNA export from nucleus|regulation of dephosphorylation	path:hsa03015	mRNA surveillance pathway
FAM117B	7.81E-148	0.529005054	0.274	0.102	2.86E-143	1	2.686	ENSG00000138439	150864	protein_coding	family with sequence similarity 117 member B [Source:HGNC Symbol;Acc:HGNC:14440]		GO:0005515	protein binding
BAZ2B	2.77E-144	0.438020236	0.723	0.597	1.02E-139	1	1.211	ENSG00000123636	29994	protein_coding	bromodomain adjacent to zinc finger domain 2B [Source:HGNC Symbol;Acc:HGNC:963]	MBD	GO:0005634,GO:0046872,GO:0003677,GO:0005515,GO:0006338,GO:0006357	nucleus|metal ion binding|DNA binding|protein binding|chromatin remodeling|regulation of transcription by RNA polymerase II
ICA1	3.09E-143	0.507563711	0.55	0.375	1.13E-138	1	1.467	ENSG00000003147	3382	protein_coding	islet cell autoantigen 1 [Source:HGNC Symbol;Acc:HGNC:5343]		GO:0005737,GO:0016020,GO:0043231,GO:0005829,GO:0005794,GO:0019904,GO:0005515,GO:0000139,GO:0030054,GO:0031410,GO:0045202,GO:0050796,GO:0030667,GO:0003674,GO:0030672,GO:0006836,GO:0030658,GO:0016021	cytoplasm|membrane|intracellular membrane-bounded organelle|cytosol|Golgi apparatus|protein domain specific binding|protein binding|Golgi membrane|cell junction|cytoplasmic vesicle|synapse|regulation of insulin secretion|secretory granule membrane|molecular_function|synaptic vesicle membrane|neurotransmitter transport|transport vesicle membrane|integral component of membrane	path:hsa04940	Type I diabetes mellitus
RBMS3-AS2	3.78E-142	0.529630788	0.346	0.174	1.38E-137	1	1.989	ENSG00000203506	--	lncRNA	RBMS3 antisense RNA 2 [Source:HGNC Symbol;Acc:HGNC:39988]
ELK3	5.11E-142	0.495801705	0.502	0.297	1.87E-137	1	1.69	ENSG00000111145	2004	protein_coding	ETS transcription factor ELK3 [Source:HGNC Symbol;Acc:HGNC:3325]	ETS	GO:0005634,GO:0005654,GO:0006355,GO:0005739,GO:0003677,GO:0003700,GO:0043565,GO:0005515,GO:0001525,GO:0042060,GO:0045892,GO:0000122,GO:0000981,GO:0030154,GO:0006357,GO:0000790,GO:0000978,GO:0001228,GO:0045944,GO:0007165,GO:0001227,GO:0032422	nucleus|nucleoplasm|regulation of transcription, DNA-templated|mitochondrion|DNA binding|DNA-binding transcription factor activity|sequence-specific DNA binding|protein binding|angiogenesis|wound healing|negative regulation of transcription, DNA-templated|negative regulation of transcription by RNA polymerase II|DNA-binding transcription factor activity, RNA polymerase II-specific|cell differenti…
FMNL3	7.21E-141	0.511402958	0.372	0.182	2.64E-136	1	2.044	ENSG00000161791	91010	protein_coding	formin like 3 [Source:HGNC Symbol;Acc:HGNC:23698]		GO:0005737,GO:0016020,GO:0005794,GO:0043231,GO:0005829,GO:0003779,GO:0005886,GO:0030036,GO:0008360,GO:0007275,GO:0016477,GO:0007010,GO:0016043,GO:0017048,GO:0001525,GO:0030866,GO:0032794	cytoplasm|membrane|Golgi apparatus|intracellular membrane-bounded organelle|cytosol|actin binding|plasma membrane|actin cytoskeleton organization|regulation of cell shape|multicellular organism development|cell migration|cytoskeleton organization|cellular component organization|Rho GTPase binding|angiogenesis|cortical actin cytoskeleton organization|GTPase activating protein binding
JAM2	8.04E-141	0.519439085	0.381	0.183	2.94E-136	1	2.082	ENSG00000154721	58494	protein_coding	junctional adhesion molecule 2 [Source:HGNC Symbol;Acc:HGNC:14686]		GO:0016020,GO:0016021,GO:0005886,GO:0005515,GO:0030054,GO:0050900,GO:0005887,GO:0005923,GO:0009986,GO:0030198,GO:0098609,GO:0044291,GO:0050901,GO:0046982,GO:0007162,GO:0071593,GO:2000403	membrane|integral component of membrane|plasma membrane|protein binding|cell junction|leukocyte migration|integral component of plasma membrane|bicellular tight junction|cell surface|extracellular matrix organization|cell-cell adhesion|cell-cell contact zone|leukocyte tethering or rolling|protein heterodimerization activity|negative regulation of cell adhesion|lymphocyte aggregation|positive regu…	path:hsa04514,path:hsa04530,path:hsa04670,path:hsa05120	Cell adhesion molecules (CAMs)|Tight junction|Leukocyte transendothelial migration|Epithelial cell signaling in Helicobacter pylori infection
MCC	2.64E-140	0.525657662	0.582	0.38	9.67E-136	1	1.532	ENSG00000171444	4163	protein_coding	MCC regulator of WNT signaling pathway [Source:HGNC Symbol;Acc:HGNC:6935]		GO:0005634,GO:0005737,GO:0016020,GO:0005829,GO:0005654,GO:0005886,GO:0042995,GO:0005515,GO:0016055,GO:0030027,GO:0090090,GO:0007165,GO:0038023,GO:0050680,GO:0010633,GO:0045184,GO:0005509	nucleus|cytoplasm|membrane|cytosol|nucleoplasm|plasma membrane|cell projection|protein binding|Wnt signaling pathway|lamellipodium|negative regulation of canonical Wnt signaling pathway|signal transduction|signaling receptor activity|negative regulation of epithelial cell proliferation|negative regulation of epithelial cell migration|establishment of protein localization|calcium ion binding
LINC02006	7.81E-140	0.735337884	0.276	0.115	2.86E-135	1	2.4	--	--	--	--	--	--	--	--	--
RNF165	1.24E-139	0.51615522	0.293	0.121	4.55E-135	1	2.421	ENSG00000141622	494470	protein_coding	ring finger protein 165 [Source:HGNC Symbol;Acc:HGNC:31696]		GO:0005634,GO:0008270,GO:0046872,GO:0016740,GO:0016874,GO:0005515,GO:0061630,GO:0000209,GO:0007409,GO:0008045,GO:0010259,GO:0030163,GO:0030513,GO:0035136,GO:0060173,GO:0060384,GO:0061061,GO:0032991	nucleus|zinc ion binding|metal ion binding|transferase activity|ligase activity|protein binding|ubiquitin protein ligase activity|protein polyubiquitination|axonogenesis|motor neuron axon guidance|multicellular organism aging|protein catabolic process|positive regulation of BMP signaling pathway|forelimb morphogenesis|limb development|innervation|muscle structure development|protein-containing co…
CHD7	1.99E-138	0.538943054	0.386	0.203	7.29E-134	1	1.901	ENSG00000171316	55636	protein_coding	chromodomain helicase DNA binding protein 7 [Source:HGNC Symbol;Acc:HGNC:20626]		GO:0005634,GO:0000166,GO:0005524,GO:0005730,GO:0005654,GO:0016787,GO:0003677,GO:0006325,GO:0005515,GO:0032508,GO:0003678,GO:0004386,GO:0006364,GO:0016817,GO:0003682,GO:0062009,GO:0003007,GO:0006355,GO:0001501,GO:0001701,GO:0060041,GO:0021545,GO:0048806,GO:0060324,GO:0030217,GO:0060173,GO:0050890,GO:0007417,GO:0000978,GO:1990841,GO:0001568,GO:0001974,GO:0003222,GO:0003226,GO:0006338,GO:0007512,GO:…	nucleus|nucleotide binding|ATP binding|nucleolus|nucleoplasm|hydrolase activity|DNA binding|chromatin organization|protein binding|DNA duplex unwinding|DNA helicase activity|helicase activity|rRNA processing|hydrolase activity, acting on acid anhydrides|chromatin binding|secondary palate development|heart morphogenesis|regulation of transcription, DNA-templated|skeletal system development|in uter…
COL15A1	7.80E-138	0.468111627	0.514	0.298	2.85E-133	1	1.725	ENSG00000204291	1306	protein_coding	collagen type XV alpha 1 chain [Source:HGNC Symbol;Acc:HGNC:2192]		GO:0005615,GO:0016021,GO:0007155,GO:0005198,GO:0007165,GO:0005576,GO:0005581,GO:0007275,GO:0030154,GO:0005604,GO:0005201,GO:0030198,GO:0031012,GO:0070062,GO:0030020,GO:0062023,GO:0001525,GO:0005788,GO:0030574,GO:0005582	extracellular space|integral component of membrane|cell adhesion|structural molecule activity|signal transduction|extracellular region|collagen trimer|multicellular organism development|cell differentiation|basement membrane|extracellular matrix structural constituent|extracellular matrix organization|extracellular matrix|extracellular exosome|extracellular matrix structural constituent conferrin…	path:hsa04974	Protein digestion and absorption
RASGRF2	9.77E-138	0.4972588	0.674	0.509	3.58E-133	1	1.324	ENSG00000113319	5924	protein_coding	Ras protein specific guanine nucleotide releasing factor 2 [Source:HGNC Symbol;Acc:HGNC:9876]		GO:0005737,GO:0016020,GO:0005783,GO:0005789,GO:0007264,GO:0005886,GO:0005085,GO:0005089,GO:0035023,GO:0005516,GO:0046578,GO:0005829,GO:0051056,GO:0000165,GO:0007186,GO:0005088,GO:0034976,GO:0043065,GO:0005622,GO:0005515	cytoplasm|membrane|endoplasmic reticulum|endoplasmic reticulum membrane|small GTPase mediated signal transduction|plasma membrane|guanyl-nucleotide exchange factor activity|Rho guanyl-nucleotide exchange factor activity|regulation of Rho protein signal transduction|calmodulin binding|regulation of Ras protein signal transduction|cytosol|regulation of small GTPase mediated signal transduction|MAPK…	path:hsa04010,path:hsa04014	MAPK signaling pathway|Ras signaling pathway
AGMO	2.40E-136	0.609640634	0.432	0.278	8.78E-132	1	1.554	ENSG00000187546	392636	protein_coding	alkylglycerol monooxygenase [Source:HGNC Symbol;Acc:HGNC:33784]		GO:0016020,GO:0016021,GO:0004497,GO:0016491,GO:0055114,GO:0005783,GO:0005789,GO:0005506,GO:0008610,GO:0019432,GO:0046485,GO:0050479,GO:0006643	membrane|integral component of membrane|monooxygenase activity|oxidoreductase activity|oxidation-reduction process|endoplasmic reticulum|endoplasmic reticulum membrane|iron ion binding|lipid biosynthetic process|triglyceride biosynthetic process|ether lipid metabolic process|glyceryl-ether monooxygenase activity|membrane lipid metabolic process
SLC9A3R2	2.22E-135	0.462342866	0.292	0.12	8.12E-131	1	2.433	ENSG00000065054	9351	protein_coding	SLC9A3 regulator 2 [Source:HGNC Symbol;Acc:HGNC:11076]		GO:0060090,GO:0005634,GO:0016020,GO:0005886,GO:0005515,GO:0005925,GO:0045296,GO:0070062,GO:0012505,GO:0019902,GO:0008022,GO:0016324,GO:0005102,GO:0065003,GO:0008013	molecular adaptor activity|nucleus|membrane|plasma membrane|protein binding|focal adhesion|cadherin binding|extracellular exosome|endomembrane system|phosphatase binding|protein C-terminus binding|apical plasma membrane|signaling receptor binding|protein-containing complex assembly|beta-catenin binding	path:hsa04960	Aldosterone-regulated sodium reabsorption
FGD5	1.37E-134	0.464800502	0.536	0.329	5.00E-130	1	1.629	ENSG00000154783	152273	protein_coding	FYVE, RhoGEF and PH domain containing 5 [Source:HGNC Symbol;Acc:HGNC:19117]		GO:0005737,GO:0016020,GO:0046872,GO:0005783,GO:0005794,GO:0005886,GO:0005089,GO:0035023,GO:0005856,GO:0042995,GO:0005515,GO:0005085,GO:0005768,GO:0005769,GO:0030027,GO:0032587,GO:0007010,GO:0046847,GO:0030036,GO:0008360,GO:0001726,GO:0043087,GO:0031267	cytoplasm|membrane|metal ion binding|endoplasmic reticulum|Golgi apparatus|plasma membrane|Rho guanyl-nucleotide exchange factor activity|regulation of Rho protein signal transduction|cytoskeleton|cell projection|protein binding|guanyl-nucleotide exchange factor activity|endosome|early endosome|lamellipodium|ruffle membrane|cytoskeleton organization|filopodium assembly|actin cytoskeleton organiza…
ROBO2	1.91E-134	0.842322297	0.356	0.271	6.98E-130	1	1.314	ENSG00000185008	6092	protein_coding	roundabout guidance receptor 2 [Source:HGNC Symbol;Acc:HGNC:10250]		GO:0060412,GO:0016020,GO:0016021,GO:0007275,GO:0030154,GO:0009986,GO:0006935,GO:0005886,GO:0007399,GO:0005515,GO:0070062,GO:0042802,GO:0007411,GO:0035904,GO:0007420,GO:0007156,GO:0003148,GO:0001656,GO:0003180,GO:0003184,GO:0051964,GO:0032870,GO:0061364,GO:0001657,GO:0031290,GO:0050772,GO:0030673,GO:0007417,GO:0016199,GO:0003272,GO:0021891,GO:0008046,GO:0035481,GO:0021510,GO:0050925,GO:0007155	ventricular septum morphogenesis|membrane|integral component of membrane|multicellular organism development|cell differentiation|cell surface|chemotaxis|plasma membrane|nervous system development|protein binding|extracellular exosome|identical protein binding|axon guidance|aorta development|brain development|homophilic cell adhesion via plasma membrane adhesion molecules|outflow tract septum morp…	path:hsa04360	Axon guidance
GNAQ	7.40E-134	0.425031788	0.738	0.587	2.71E-129	1	1.257	ENSG00000156052	2776	protein_coding	G protein subunit alpha q [Source:HGNC Symbol;Acc:HGNC:4390]		GO:0050821,GO:0006469,GO:0005634,GO:0016020,GO:0046872,GO:0000166,GO:0007186,GO:0007165,GO:0003924,GO:0005765,GO:0005525,GO:0001664,GO:0043547,GO:0005515,GO:0005834,GO:0019001,GO:0031683,GO:0007213,GO:0007603,GO:0009649,GO:0001750,GO:0005096,GO:0005886,GO:0070062,GO:0031965,GO:0007188,GO:0005737,GO:0007596,GO:0030168,GO:0007189,GO:0060828,GO:0060158,GO:0007202,GO:0031826,GO:0001508,GO:0007215	protein stabilization|negative regulation of protein kinase activity|nucleus|membrane|metal ion binding|nucleotide binding|G protein-coupled receptor signaling pathway|signal transduction|GTPase activity|lysosomal membrane|GTP binding|G protein-coupled receptor binding|positive regulation of GTPase activity|protein binding|heterotrimeric G-protein complex|guanyl nucleotide binding|G-protein beta/…	path:hsa04015,path:hsa04020,path:hsa04022,path:hsa04071,path:hsa04261,path:hsa04270,path:hsa04371,path:hsa04540,path:hsa04611,path:hsa04713,path:hsa04720,path:hsa04723,path:hsa04724,path:hsa04725,path:hsa04726,path:hsa04728,path:hsa04730,path:hsa04750,path:hsa04911,path:hsa04912,path:hsa04915,path:hsa04916,path:hsa04918,path:hsa04921,path:hsa04922,path:hsa04924,path:hsa04925,path:hsa04927,path:hs…	Rap1 signaling pathway|Calcium signaling pathway|cGMP-PKG signaling pathway|Sphingolipid signaling pathway|Adrenergic signaling in cardiomyocytes|Vascular smooth muscle contraction|Apelin signaling pathway|Gap junction|Platelet activation|Circadian entrainment|Long-term potentiation|Retrograde endocannabinoid signaling|Glutamatergic synapse|Cholinergic synapse|Serotonergic synapse|Dopaminergic sy…
ABHD6	1.59E-133	0.525519316	0.293	0.125	5.83E-129	1	2.344	ENSG00000163686	57406	protein_coding	abhydrolase domain containing 6 [Source:HGNC Symbol;Acc:HGNC:21398]		GO:0016020,GO:0016021,GO:0016787,GO:0003824,GO:0005739,GO:0005765,GO:0006629,GO:0005764,GO:0005886,GO:0005768,GO:0031902,GO:0031966,GO:0120163,GO:0047372,GO:0052651,GO:0004620,GO:0046464,GO:2001311,GO:0009395,GO:0030336,GO:0046889,GO:0060292,GO:2000124,GO:0032281,GO:0098978,GO:0098982,GO:0099055	membrane|integral component of membrane|hydrolase activity|catalytic activity|mitochondrion|lysosomal membrane|lipid metabolic process|lysosome|plasma membrane|endosome|late endosome membrane|mitochondrial membrane|negative regulation of cold-induced thermogenesis|acylglycerol lipase activity|monoacylglycerol catabolic process|phospholipase activity|acylglycerol catabolic process|lysobisphosphati…	path:hsa04723	Retrograde endocannabinoid signaling
SHANK2	3.27E-133	0.489155352	0.301	0.128	1.20E-128	1	2.352	ENSG00000162105	22941	protein_coding	SH3 and multiple ankyrin repeat domains 2 [Source:HGNC Symbol;Acc:HGNC:14295]		GO:0005515,GO:0035255,GO:0007416,GO:0007612,GO:0007613,GO:0030534,GO:0035176,GO:0035640,GO:0051968,GO:0060291,GO:0060292,GO:0071625,GO:0099562,GO:0001750,GO:0001917,GO:0005883,GO:0005886,GO:0008328,GO:0043005,GO:0043197,GO:0045211,GO:0005737,GO:0016020,GO:0042995,GO:0030054,GO:0045202,GO:0005829,GO:0030426,GO:0005575,GO:2000311,GO:0014069,GO:0017124,GO:0016324,GO:0030425,GO:0060170,GO:0030159,GO:…	protein binding|ionotropic glutamate receptor binding|synapse assembly|learning|memory|adult behavior|social behavior|exploration behavior|positive regulation of synaptic transmission, glutamatergic|long-term synaptic potentiation|long-term synaptic depression|vocalization behavior|maintenance of postsynaptic density structure|photoreceptor outer segment|photoreceptor inner segment|neurofilament|…	path:hsa04724	Glutamatergic synapse
FAM13A	4.17E-132	0.524296036	0.588	0.397	1.53E-127	1	1.481	ENSG00000138640	10144	protein_coding	family with sequence similarity 13 member A [Source:HGNC Symbol;Acc:HGNC:19367]		GO:0007165,GO:0043547,GO:0005096,GO:0005829,GO:0051056	signal transduction|positive regulation of GTPase activity|GTPase activator activity|cytosol|regulation of small GTPase mediated signal transduction
MAP4K4	2.03E-131	0.475265348	0.616	0.458	7.44E-127	1	1.345	ENSG00000071054	9448	protein_coding	mitogen-activated protein kinase kinase kinase kinase 4 [Source:HGNC Symbol;Acc:HGNC:6866]		GO:0004672,GO:0005524,GO:0006468,GO:0001953,GO:0030335,GO:0005737,GO:0000166,GO:0004674,GO:0016301,GO:0016740,GO:0016310,GO:0005515,GO:0048812,GO:0008017,GO:0023014,GO:0032147,GO:0035556,GO:0046328,GO:0004111,GO:0032014,GO:0043066,GO:0043547,GO:0051549,GO:0051894,GO:1903393,GO:0005925,GO:0010977,GO:0061179,GO:0070571	protein kinase activity|ATP binding|protein phosphorylation|negative regulation of cell-matrix adhesion|positive regulation of cell migration|cytoplasm|nucleotide binding|protein serine/threonine kinase activity|kinase activity|transferase activity|phosphorylation|protein binding|neuron projection morphogenesis|microtubule binding|signal transduction by protein phosphorylation|activation of prote…	path:hsa04010	MAPK signaling pathway
PLXDC2	2.60E-131	0.374938655	0.783	0.763	9.51E-127	1	1.026	ENSG00000120594	84898	protein_coding	plexin domain containing 2 [Source:HGNC Symbol;Acc:HGNC:21013]		GO:0016020,GO:0016021,GO:0005515	membrane|integral component of membrane|protein binding
DOCK4	3.68E-130	0.418418729	0.771	0.678	1.35E-125	1	1.137	ENSG00000128512	9732	protein_coding	dedicator of cytokinesis 4 [Source:HGNC Symbol;Acc:HGNC:19192]		GO:0007264,GO:0005085,GO:0005096,GO:0043547,GO:1904754,GO:0005737,GO:0016020,GO:0005794,GO:0005730,GO:0005829,GO:0005886,GO:0042995,GO:0005515,GO:0017124,GO:0030971,GO:0060326,GO:0030165,GO:0048365,GO:1904694,GO:0032420,GO:0032421	small GTPase mediated signal transduction|guanyl-nucleotide exchange factor activity|GTPase activator activity|positive regulation of GTPase activity|positive regulation of vascular associated smooth muscle cell migration|cytoplasm|membrane|Golgi apparatus|nucleolus|cytosol|plasma membrane|cell projection|protein binding|SH3 domain binding|receptor tyrosine kinase binding|cell chemotaxis|PDZ doma…	path:hsa04015	Rap1 signaling pathway
CAT	9.31E-129	0.392814166	0.377	0.187	3.41E-124	1	2.016	ENSG00000121691	847	protein_coding	catalase [Source:HGNC Symbol;Acc:HGNC:1516]		GO:0016020,GO:0043231,GO:0046872,GO:0043066,GO:0016491,GO:0055114,GO:0042803,GO:0020037,GO:0098869,GO:0005925,GO:0005576,GO:0005777,GO:0005778,GO:0004601,GO:0006979,GO:0042802,GO:0004096,GO:0004046,GO:0016684,GO:0000302,GO:0001657,GO:0001666,GO:0001822,GO:0006641,GO:0007568,GO:0008203,GO:0009060,GO:0009314,GO:0009411,GO:0009636,GO:0009642,GO:0010193,GO:0010288,GO:0014068,GO:0014823,GO:0014854,GO:…	membrane|intracellular membrane-bounded organelle|metal ion binding|negative regulation of apoptotic process|oxidoreductase activity|oxidation-reduction process|protein homodimerization activity|heme binding|cellular oxidant detoxification|focal adhesion|extracellular region|peroxisome|peroxisomal membrane|peroxidase activity|response to oxidative stress|identical protein binding|catalase activit…	path:hsa00380,path:hsa00630,path:hsa04068,path:hsa04146,path:hsa04211,path:hsa04213,path:hsa05014	Tryptophan metabolism|Glyoxylate and dicarboxylate metabolism|FoxO signaling pathway|Peroxisome|Longevity regulating pathway|Longevity regulating pathway - multiple species|Amyotrophic lateral sclerosis (ALS)
ANKRD29	1.30E-128	0.483763762	0.475	0.298	4.78E-124	1	1.594	ENSG00000154065	147463	protein_coding	ankyrin repeat domain 29 [Source:HGNC Symbol;Acc:HGNC:27110]		GO:0005515,GO:0016020,GO:0016021	protein binding|membrane|integral component of membrane
ARHGAP18	2.31E-128	0.512527087	0.387	0.197	8.46E-124	1	1.964	ENSG00000146376	93663	protein_coding	Rho GTPase activating protein 18 [Source:HGNC Symbol;Acc:HGNC:21035]		GO:0005737,GO:0016607,GO:0005829,GO:0007165,GO:0005886,GO:0043547,GO:0005096,GO:0045296,GO:0051056,GO:0032956,GO:0008360,GO:2000145,GO:0030833,GO:0007264	cytoplasm|nuclear speck|cytosol|signal transduction|plasma membrane|positive regulation of GTPase activity|GTPase activator activity|cadherin binding|regulation of small GTPase mediated signal transduction|regulation of actin cytoskeleton organization|regulation of cell shape|regulation of cell motility|regulation of actin filament polymerization|small GTPase mediated signal transduction
NR1D2	2.11E-126	0.447137502	0.255	0.101	7.72E-122	1	2.525	ENSG00000174738	9975	protein_coding	nuclear receptor subfamily 1 group D member 2 [Source:HGNC Symbol;Acc:HGNC:7963]	THR-like	GO:0005634,GO:0005737,GO:0008270,GO:0046872,GO:0005654,GO:0006355,GO:0003677,GO:0003700,GO:0019216,GO:0043565,GO:0005515,GO:0003707,GO:0030522,GO:0043401,GO:0048511,GO:0045893,GO:0000981,GO:0030154,GO:0000977,GO:0045944,GO:0000122,GO:0000790,GO:0008134,GO:0090575,GO:0038023,GO:0009755,GO:0000976,GO:0000980,GO:0000987,GO:0001227,GO:0042752,GO:0045892,GO:0048512,GO:0050727,GO:0050728,GO:0055088,GO:…	nucleus|cytoplasm|zinc ion binding|metal ion binding|nucleoplasm|regulation of transcription, DNA-templated|DNA binding|DNA-binding transcription factor activity|regulation of lipid metabolic process|sequence-specific DNA binding|protein binding|steroid hormone receptor activity|intracellular receptor signaling pathway|steroid hormone mediated signaling pathway|rhythmic process|positive regulatio…
FRYL	1.07E-125	0.42393736	0.691	0.558	3.91E-121	1	1.238	ENSG00000075539	285527	protein_coding	FRY like transcription coactivator [Source:HGNC Symbol;Acc:HGNC:29127]		GO:0005515,GO:0000902,GO:0005938,GO:0031175	protein binding|cell morphogenesis|cell cortex|neuron projection development
GIMAP8	1.30E-125	0.498636391	0.343	0.177	4.75E-121	1	1.938	ENSG00000171115	155038	protein_coding	GTPase, IMAP family member 8 [Source:HGNC Symbol;Acc:HGNC:21792]		GO:0005737,GO:0000166,GO:0005783,GO:0005525,GO:0005794,GO:0005739,GO:0005829,GO:0070232	cytoplasm|nucleotide binding|endoplasmic reticulum|GTP binding|Golgi apparatus|mitochondrion|cytosol|regulation of T cell apoptotic process
MAP4K3-DT	1.03E-124	0.521773036	0.374	0.195	3.75E-120	1	1.918	--	--	--	--	--	--	--	--	--
CPD	2.45E-124	0.492904222	0.424	0.234	8.96E-120	1	1.812	ENSG00000108582	1362	protein_coding	carboxypeptidase D [Source:HGNC Symbol;Acc:HGNC:2301]		GO:0016020,GO:0016021,GO:0008270,GO:0046872,GO:0016787,GO:0005886,GO:0008233,GO:0006508,GO:0004181,GO:0008237,GO:0004180,GO:0004185,GO:0005615,GO:0070062,GO:0006518,GO:0016485	membrane|integral component of membrane|zinc ion binding|metal ion binding|hydrolase activity|plasma membrane|peptidase activity|proteolysis|metallocarboxypeptidase activity|metallopeptidase activity|carboxypeptidase activity|serine-type carboxypeptidase activity|extracellular space|extracellular exosome|peptide metabolic process|protein processing
PCED1B	1.53E-123	0.571493614	0.425	0.264	5.62E-119	1	1.61	ENSG00000179715	91523	protein_coding	PC-esterase domain containing 1B [Source:HGNC Symbol;Acc:HGNC:28255]		GO:0005515	protein binding
MGST3	1.90E-122	0.461939842	0.349	0.172	6.94E-118	1	2.029	ENSG00000143198	4259	protein_coding	microsomal glutathione S-transferase 3 [Source:HGNC Symbol;Acc:HGNC:7064]		GO:0016020,GO:0016021,GO:0016740,GO:0016491,GO:0055114,GO:0005783,GO:0005789,GO:0031090,GO:0043231,GO:0016829,GO:0005515,GO:0004602,GO:0010243,GO:0098869,GO:0004364,GO:0005635,GO:0006805,GO:0004464,GO:0006629,GO:0019370,GO:1901687	membrane|integral component of membrane|transferase activity|oxidoreductase activity|oxidation-reduction process|endoplasmic reticulum|endoplasmic reticulum membrane|organelle membrane|intracellular membrane-bounded organelle|lyase activity|protein binding|glutathione peroxidase activity|response to organonitrogen compound|cellular oxidant detoxification|glutathione transferase activity|nuclear e…	path:hsa00480,path:hsa00980,path:hsa00982,path:hsa00983,path:hsa01524,path:hsa05200,path:hsa05204,path:hsa05225,path:hsa05418	Glutathione metabolism|Metabolism of xenobiotics by cytochrome P450|Drug metabolism - cytochrome P450|Drug metabolism - other enzymes|Platinum drug resistance|Pathways in cancer|Chemical carcinogenesis|Hepatocellular carcinoma|Fluid shear stress and atherosclerosis
PIK3CB	2.22E-120	0.472141837	0.422	0.241	8.11E-116	1	1.751	ENSG00000051382	5291	protein_coding	phosphatidylinositol-4,5-bisphosphate 3-kinase catalytic subunit beta [Source:HGNC Symbol;Acc:HGNC:8976]		GO:0005634,GO:0005737,GO:0000166,GO:0005524,GO:0016301,GO:0016740,GO:0016310,GO:0005730,GO:0007155,GO:0005515,GO:0007186,GO:0046854,GO:0030496,GO:0006914,GO:0016303,GO:0048015,GO:0038095,GO:0038096,GO:0050900,GO:0050852,GO:0005886,GO:0016020,GO:0035004,GO:0046934,GO:0052812,GO:0014065,GO:0005829,GO:0006897,GO:0010508,GO:0016477,GO:0005942,GO:0006935,GO:0007165,GO:0070527,GO:0030168,GO:0035005,GO:…	nucleus|cytoplasm|nucleotide binding|ATP binding|kinase activity|transferase activity|phosphorylation|nucleolus|cell adhesion|protein binding|G protein-coupled receptor signaling pathway|phosphatidylinositol phosphorylation|midbody|autophagy|1-phosphatidylinositol-3-kinase activity|phosphatidylinositol-mediated signaling|Fc-epsilon receptor signaling pathway|Fc-gamma receptor signaling pathway in…	path:hsa00562,path:hsa01521,path:hsa01522,path:hsa01524,path:hsa04012,path:hsa04014,path:hsa04015,path:hsa04024,path:hsa04062,path:hsa04066,path:hsa04068,path:hsa04070,path:hsa04071,path:hsa04072,path:hsa04140,path:hsa04150,path:hsa04151,path:hsa04152,path:hsa04210,path:hsa04211,path:hsa04213,path:hsa04218,path:hsa04360,path:hsa04370,path:hsa04380,path:hsa04510,path:hsa04550,path:hsa04611,path:hs…	Inositol phosphate metabolism|EGFR tyrosine kinase inhibitor resistance|Endocrine resistance|Platinum drug resistance|ErbB signaling pathway|Ras signaling pathway|Rap1 signaling pathway|cAMP signaling pathway|Chemokine signaling pathway|HIF-1 signaling pathway|FoxO signaling pathway|Phosphatidylinositol signaling system|Sphingolipid signaling pathway|Phospholipase D signaling pathway|Autophagy - …
DIPK2B	3.32E-120	0.453574116	0.582	0.389	1.22E-115	1	1.496	--	--	--	--	--	--	--	--	--
KIAA1109	7.11E-119	0.434429989	0.638	0.509	2.60E-114	1	1.253	ENSG00000138688	84162	protein_coding	KIAA1109 [Source:HGNC Symbol;Acc:HGNC:26953]		GO:0005634,GO:0016020,GO:0016021,GO:0098793,GO:0005515,GO:0048488,GO:0001558,GO:0030856	nucleus|membrane|integral component of membrane|presynapse|protein binding|synaptic vesicle endocytosis|regulation of cell growth|regulation of epithelial cell differentiation
SCARB1	5.76E-118	0.459236452	0.474	0.277	2.11E-113	1	1.711	ENSG00000073060	949	protein_coding	scavenger receptor class B member 1 [Source:HGNC Symbol;Acc:HGNC:1664]		GO:0042632,GO:0010595,GO:0070328,GO:0016020,GO:0016021,GO:0043231,GO:0005765,GO:0005886,GO:0005515,GO:0005901,GO:0046718,GO:0006898,GO:0070062,GO:0016032,GO:0009986,GO:0001530,GO:0030666,GO:0015914,GO:0051000,GO:0001618,GO:0033344,GO:0034384,GO:0031663,GO:0005215,GO:0034375,GO:0043691,GO:0034185,GO:0034186,GO:0030169,GO:0010867,GO:0010899,GO:0034383,GO:0070508,GO:0042060,GO:0010886,GO:0044406,GO:…	cholesterol homeostasis|positive regulation of endothelial cell migration|triglyceride homeostasis|membrane|integral component of membrane|intracellular membrane-bounded organelle|lysosomal membrane|plasma membrane|protein binding|caveola|viral entry into host cell|receptor-mediated endocytosis|extracellular exosome|viral process|cell surface|lipopolysaccharide binding|endocytic vesicle membrane|…	path:hsa04145,path:hsa04913,path:hsa04925,path:hsa04927,path:hsa04934,path:hsa04975,path:hsa04976,path:hsa04977,path:hsa04979,path:hsa05160	Phagosome|Ovarian steroidogenesis|Aldosterone synthesis and secretion|Cortisol synthesis and secretion|Cushing syndrome|Fat digestion and absorption|Bile secretion|Vitamin digestion and absorption|Cholesterol metabolism|Hepatitis C
MAP4K3	1.02E-117	0.44710099	0.622	0.471	3.73E-113	1	1.321	ENSG00000011566	8491	protein_coding	mitogen-activated protein kinase kinase kinase kinase 3 [Source:HGNC Symbol;Acc:HGNC:6865]		GO:0000166,GO:0004672,GO:0004674,GO:0005524,GO:0016301,GO:0016740,GO:0006468,GO:0016310,GO:0005515,GO:0008349,GO:0000185,GO:0005737,GO:0009411,GO:0023014,GO:0032147,GO:0035556,GO:0034612,GO:0007254,GO:0000165	nucleotide binding|protein kinase activity|protein serine/threonine kinase activity|ATP binding|kinase activity|transferase activity|protein phosphorylation|phosphorylation|protein binding|MAP kinase kinase kinase kinase activity|activation of MAPKKK activity|cytoplasm|response to UV|signal transduction by protein phosphorylation|activation of protein kinase activity|intracellular signal transduc…	path:hsa04010	MAPK signaling pathway
ANXA3	1.76E-117	0.47701693	0.462	0.272	6.44E-113	1	1.699	ENSG00000138772	306	protein_coding	annexin A3 [Source:HGNC Symbol;Acc:HGNC:541]		GO:0005737,GO:0016020,GO:0005829,GO:0005509,GO:0005886,GO:0043086,GO:0004859,GO:0005544,GO:0042742,GO:0070062,GO:0030670,GO:0042581,GO:0043312,GO:0006909,GO:0051091,GO:0045766,GO:0010595,GO:0019834,GO:0048306,GO:0021766,GO:0031100,GO:0051054,GO:0051384,GO:0070848,GO:0030424,GO:0030425,GO:0043025	cytoplasm|membrane|cytosol|calcium ion binding|plasma membrane|negative regulation of catalytic activity|phospholipase inhibitor activity|calcium-dependent phospholipid binding|defense response to bacterium|extracellular exosome|phagocytic vesicle membrane|specific granule|neutrophil degranulation|phagocytosis|positive regulation of DNA-binding transcription factor activity|positive regulation of…
MGMT	5.66E-117	0.521629253	0.442	0.281	2.07E-112	1	1.573	ENSG00000170430	4255	protein_coding	O-6-methylguanine-DNA methyltransferase [Source:HGNC Symbol;Acc:HGNC:7059]		GO:0043066,GO:0005634,GO:0016020,GO:0046872,GO:0016740,GO:0005654,GO:0008168,GO:0032259,GO:0003824,GO:0003677,GO:0006281,GO:0006974,GO:0003908,GO:0006266,GO:0009008,GO:0006306,GO:0006307,GO:2000781,GO:0005509,GO:0009636,GO:0014070,GO:0034599,GO:0042493,GO:0043281,GO:0045471,GO:0045739,GO:0051593,GO:0060548,GO:0060644,GO:0071407,GO:0071479	negative regulation of apoptotic process|nucleus|membrane|metal ion binding|transferase activity|nucleoplasm|methyltransferase activity|methylation|catalytic activity|DNA binding|DNA repair|cellular response to DNA damage stimulus|methylated-DNA-[protein]-cysteine S-methyltransferase activity|DNA ligation|DNA-methyltransferase activity|DNA methylation|DNA dealkylation involved in DNA repair|posit…
TSPAN13	9.23E-117	0.393326514	0.278	0.119	3.38E-112	1	2.336	ENSG00000106537	27075	protein_coding	tetraspanin 13 [Source:HGNC Symbol;Acc:HGNC:21643]		GO:0016020,GO:0016021,GO:0005887,GO:0005246,GO:1903169,GO:0005886	membrane|integral component of membrane|integral component of plasma membrane|calcium channel regulator activity|regulation of calcium ion transmembrane transport|plasma membrane
PPFIBP1	1.60E-116	0.439661628	0.655	0.5	5.85E-112	1	1.31	ENSG00000110841	8496	protein_coding	PPFIA binding protein 1 [Source:HGNC Symbol;Acc:HGNC:9249]		GO:0005515,GO:0005925,GO:0005829,GO:0045296,GO:0005886,GO:0007155	protein binding|focal adhesion|cytosol|cadherin binding|plasma membrane|cell adhesion
RSU1	6.83E-116	0.491609371	0.355	0.187	2.50E-111	1	1.898	ENSG00000148484	6251	protein_coding	Ras suppressor protein 1 [Source:HGNC Symbol;Acc:HGNC:10464]		GO:0005515,GO:0005925,GO:0043547,GO:0005829,GO:0070062,GO:0007165,GO:0010811	protein binding|focal adhesion|positive regulation of GTPase activity|cytosol|extracellular exosome|signal transduction|positive regulation of cell-substrate adhesion
SEMA6A	3.47E-115	0.458648147	0.551	0.359	1.27E-110	1	1.535	ENSG00000092421	57556	protein_coding	semaphorin 6A [Source:HGNC Symbol;Acc:HGNC:10738]		GO:1903671,GO:0016525,GO:0035924,GO:0070373,GO:1900747,GO:0016020,GO:0016021,GO:0005886,GO:0006915,GO:0007275,GO:0030154,GO:0005615,GO:0030215,GO:0007399,GO:0005887,GO:0005515,GO:0030424,GO:0007010,GO:0007411,GO:0009887,GO:0045499,GO:0001755,GO:0030335,GO:0048843,GO:0050919,GO:0071526,GO:0007166,GO:2001224,GO:0106089,GO:0004888,GO:0001764,GO:0051642	negative regulation of sprouting angiogenesis|negative regulation of angiogenesis|cellular response to vascular endothelial growth factor stimulus|negative regulation of ERK1 and ERK2 cascade|negative regulation of vascular endothelial growth factor signaling pathway|membrane|integral component of membrane|plasma membrane|apoptotic process|multicellular organism development|cell differentiation|e…	path:hsa04360	Axon guidance
ANKH	4.90E-115	0.506162432	0.466	0.292	1.79E-110	1	1.596	ENSG00000154122	56172	protein_coding	ANKH inorganic pyrophosphate transport regulator [Source:HGNC Symbol;Acc:HGNC:15492]		GO:0016020,GO:0016021,GO:0005886,GO:0005887,GO:0015114,GO:0035435,GO:0006817,GO:0001501,GO:0055085,GO:0030500,GO:0007626,GO:0019867,GO:0005315,GO:0030504,GO:0030505	membrane|integral component of membrane|plasma membrane|integral component of plasma membrane|phosphate ion transmembrane transporter activity|phosphate ion transmembrane transport|phosphate ion transport|skeletal system development|transmembrane transport|regulation of bone mineralization|locomotory behavior|outer membrane|inorganic phosphate transmembrane transporter activity|inorganic diphosph…
ATF7IP	1.79E-114	0.443066738	0.486	0.296	6.54E-110	1	1.642	ENSG00000171681	55729	protein_coding	activating transcription factor 7 interacting protein [Source:HGNC Symbol;Acc:HGNC:20092]		GO:0005634,GO:0005829,GO:0005654,GO:0005515,GO:0016604,GO:0045893,GO:0050821,GO:0016032,GO:0031647,GO:0045892,GO:0006306,GO:0090309,GO:0045898,GO:0003714,GO:0016887,GO:0000122,GO:0005667	nucleus|cytosol|nucleoplasm|protein binding|nuclear body|positive regulation of transcription, DNA-templated|protein stabilization|viral process|regulation of protein stability|negative regulation of transcription, DNA-templated|DNA methylation|positive regulation of methylation-dependent chromatin silencing|regulation of RNA polymerase II transcriptional preinitiation complex assembly|transcript…
PPP1R16B	6.63E-114	0.477914431	0.536	0.357	2.43E-109	1	1.501	ENSG00000101445	26051	protein_coding	protein phosphatase 1 regulatory subunit 16B [Source:HGNC Symbol;Acc:HGNC:15850]		GO:0005634,GO:0016607,GO:0016020,GO:0005886,GO:0042995,GO:0005515,GO:0048471,GO:0019888,GO:0043666,GO:0035308,GO:0001938,GO:0051489,GO:0035307,GO:0014066,GO:0035304,GO:0061028,GO:1902309,GO:1903589	nucleus|nuclear speck|membrane|plasma membrane|cell projection|protein binding|perinuclear region of cytoplasm|protein phosphatase regulator activity|regulation of phosphoprotein phosphatase activity|negative regulation of protein dephosphorylation|positive regulation of endothelial cell proliferation|regulation of filopodium assembly|positive regulation of protein dephosphorylation|regulation of…
ENG	1.97E-113	0.457884411	0.369	0.193	7.21E-109	1	1.912	ENSG00000106991	2022	protein_coding	endoglin [Source:HGNC Symbol;Acc:HGNC:3349]		GO:0005615,GO:0010629,GO:0051897,GO:0045944,GO:0001934,GO:1905065,GO:0030336,GO:0030513,GO:0030509,GO:0016020,GO:0016021,GO:0007155,GO:0005886,GO:0005515,GO:0005114,GO:0042803,GO:0050431,GO:0001300,GO:0001525,GO:0001569,GO:0001570,GO:0001947,GO:0003148,GO:0003198,GO:0003203,GO:0003208,GO:0003209,GO:0003222,GO:0003273,GO:0007507,GO:0010628,GO:0017015,GO:0031960,GO:0032967,GO:0035912,GO:0042493,GO:…	extracellular space|negative regulation of gene expression|positive regulation of protein kinase B signaling|positive regulation of transcription by RNA polymerase II|positive regulation of protein phosphorylation|positive regulation of vascular smooth muscle cell differentiation|negative regulation of cell migration|positive regulation of BMP signaling pathway|BMP signaling pathway|membrane|inte…
NEURL1B	2.96E-113	0.427439416	0.349	0.174	1.08E-108	1	2.006	ENSG00000214357	54492	protein_coding	neuralized E3 ubiquitin protein ligase 1B [Source:HGNC Symbol;Acc:HGNC:35422]		GO:0005737,GO:0046872,GO:0016740,GO:0016567,GO:0061630,GO:0007219,GO:0005769,GO:0005515,GO:0070086	cytoplasm|metal ion binding|transferase activity|protein ubiquitination|ubiquitin protein ligase activity|Notch signaling pathway|early endosome|protein binding|ubiquitin-dependent endocytosis
IFNAR2	4.56E-113	0.472972725	0.443	0.273	1.67E-108	1	1.623	ENSG00000159110	3455	protein_coding	interferon alpha and beta receptor subunit 2 [Source:HGNC Symbol;Acc:HGNC:5433]		GO:0016020,GO:0016021,GO:0005886,GO:0005515,GO:0005576,GO:0051607,GO:0005887,GO:0019901,GO:0004896,GO:0019221,GO:0007166,GO:0009615,GO:0007259,GO:0060337,GO:0035456,GO:0035455,GO:0004905,GO:0060338	membrane|integral component of membrane|plasma membrane|protein binding|extracellular region|defense response to virus|integral component of plasma membrane|protein kinase binding|cytokine receptor activity|cytokine-mediated signaling pathway|cell surface receptor signaling pathway|response to virus|receptor signaling pathway via JAK-STAT|type I interferon signaling pathway|response to interferon…	path:hsa04060,path:hsa04151,path:hsa04217,path:hsa04380,path:hsa04620,path:hsa04621,path:hsa04630,path:hsa04650,path:hsa05160,path:hsa05162,path:hsa05164,path:hsa05165,path:hsa05167,path:hsa05168,path:hsa05169,path:hsa05200	Cytokine-cytokine receptor interaction|PI3K-Akt signaling pathway|Necroptosis|Osteoclast differentiation|Toll-like receptor signaling pathway|NOD-like receptor signaling pathway|Jak-STAT signaling pathway|Natural killer cell mediated cytotoxicity|Hepatitis C|Measles|Influenza A|Human papillomavirus infection|Kaposi sarcoma-associated herpesvirus infection|Herpes simplex infection|Epstein-Barr vir…
HOXB3	7.03E-113	0.428912253	0.279	0.127	2.57E-108	1	2.197	ENSG00000120093	3213	protein_coding	homeobox B3 [Source:HGNC Symbol;Acc:HGNC:5114]	Homeobox	GO:0006355,GO:0003677,GO:0003700,GO:0005634,GO:0043565,GO:0007275,GO:0000978,GO:0045944,GO:0000981,GO:0000790,GO:0009952,GO:0001228,GO:0001525,GO:0048704,GO:0000122,GO:0002244,GO:0021546,GO:0021615,GO:0030878,GO:0050767,GO:0051216,GO:0060216,GO:0060324	regulation of transcription, DNA-templated|DNA binding|DNA-binding transcription factor activity|nucleus|sequence-specific DNA binding|multicellular organism development|RNA polymerase II proximal promoter sequence-specific DNA binding|positive regulation of transcription by RNA polymerase II|DNA-binding transcription factor activity, RNA polymerase II-specific|nuclear chromatin|anterior/posterio…
MIRLET7BHG	1.35E-112	0.437958374	0.367	0.194	4.94E-108	1	1.892	ENSG00000197182	--	lncRNA	MIRLET7B host gene [Source:HGNC Symbol;Acc:HGNC:37189]
HSD17B11	4.10E-112	0.43580685	0.28	0.125	1.50E-107	1	2.24	ENSG00000198189	51170	protein_coding	hydroxysteroid 17-beta dehydrogenase 11 [Source:HGNC Symbol;Acc:HGNC:22960]		GO:0016491,GO:0055114,GO:0005783,GO:0006629,GO:0006694,GO:0005811,GO:0005829,GO:0004303,GO:0006703,GO:0005737,GO:0016229,GO:0006710	oxidoreductase activity|oxidation-reduction process|endoplasmic reticulum|lipid metabolic process|steroid biosynthetic process|lipid droplet|cytosol|estradiol 17-beta-dehydrogenase activity|estrogen biosynthetic process|cytoplasm|steroid dehydrogenase activity|androgen catabolic process
TSIX	8.83E-112	0.456483046	0.349	0.209	3.23E-107	1	1.67	ENSG00000270641	--	lncRNA	TSIX transcript, XIST antisense RNA [Source:HGNC Symbol;Acc:HGNC:12377]
AL139317.5	4.06E-111	0.48976285	0.338	0.184	1.49E-106	1	1.837	--	--	--	--	--	--	--	--	--
NCOA2	7.32E-111	0.459722697	0.511	0.339	2.68E-106	1	1.507	ENSG00000140396	10499	protein_coding	nuclear receptor coactivator 2 [Source:HGNC Symbol;Acc:HGNC:7669]		GO:0005634,GO:0005654,GO:0003713,GO:0046983,GO:0006355,GO:0005515,GO:0016604,GO:0048511,GO:0032922,GO:0045944,GO:0000981,GO:0000790,GO:0030374,GO:0035257,GO:0017162,GO:0032991,GO:0019904,GO:0019216,GO:0015721,GO:0032870,GO:0016922,GO:0000978,GO:0001162,GO:0003682,GO:0005102,GO:0008134,GO:0030375,GO:0000122,GO:0007623,GO:0010468,GO:0010906,GO:0032570,GO:0045475,GO:0045892,GO:1904017,GO:0005737,GO:…	nucleus|nucleoplasm|transcription coactivator activity|protein dimerization activity|regulation of transcription, DNA-templated|protein binding|nuclear body|rhythmic process|circadian regulation of gene expression|positive regulation of transcription by RNA polymerase II|DNA-binding transcription factor activity, RNA polymerase II-specific|nuclear chromatin|nuclear receptor transcription coactiva…	path:hsa04915,path:hsa04919	Estrogen signaling pathway|Thyroid hormone signaling pathway
DYSF	2.69E-110	0.474146395	0.363	0.192	9.85E-106	1	1.891	ENSG00000135636	8291	protein_coding	dysferlin [Source:HGNC Symbol;Acc:HGNC:3097]		GO:0016020,GO:0016021,GO:0046872,GO:0005886,GO:0005515,GO:0005815,GO:0031410,GO:0030659,GO:0005544,GO:0005509,GO:0008289,GO:0005768,GO:0005769,GO:0070062,GO:0042383,GO:0005770,GO:0030315,GO:0005543,GO:0006936,GO:0030139,GO:0002280,GO:0002281,GO:0050765,GO:0008017,GO:0043014,GO:0001525,GO:0001778,GO:0001938,GO:0006071,GO:0006906,GO:0010629,GO:0019915,GO:0033292,GO:0042177,GO:0043403,GO:0045444,GO:…	membrane|integral component of membrane|metal ion binding|plasma membrane|protein binding|microtubule organizing center|cytoplasmic vesicle|cytoplasmic vesicle membrane|calcium-dependent phospholipid binding|calcium ion binding|lipid binding|endosome|early endosome|extracellular exosome|sarcolemma|late endosome|T-tubule|phospholipid binding|muscle contraction|endocytic vesicle|monocyte activation…
RUNX1T1	6.96E-110	0.452068672	0.554	0.363	2.55E-105	1	1.526	ENSG00000079102	862	protein_coding	RUNX1 partner transcriptional co-repressor 1 [Source:HGNC Symbol;Acc:HGNC:1535]		GO:0005634,GO:0046872,GO:0005654,GO:0006355,GO:0003677,GO:0003700,GO:0003714,GO:0005515,GO:0045892,GO:0016363,GO:0045599,GO:0006091	nucleus|metal ion binding|nucleoplasm|regulation of transcription, DNA-templated|DNA binding|DNA-binding transcription factor activity|transcription corepressor activity|protein binding|negative regulation of transcription, DNA-templated|nuclear matrix|negative regulation of fat cell differentiation|generation of precursor metabolites and energy	path:hsa05200,path:hsa05202,path:hsa05221	Pathways in cancer|Transcriptional misregulation in cancer|Acute myeloid leukemia
KAT2B	7.88E-110	0.449876928	0.324	0.16	2.89E-105	1	2.025	ENSG00000114166	8850	protein_coding	lysine acetyltransferase 2B [Source:HGNC Symbol;Acc:HGNC:8638]		GO:0045944,GO:0032869,GO:0005634,GO:0005737,GO:0016740,GO:0006355,GO:0016746,GO:0005856,GO:0005515,GO:0007049,GO:0048511,GO:0004402,GO:0016573,GO:0008080,GO:0003713,GO:0005813,GO:0005815,GO:0005654,GO:0019901,GO:0007507,GO:0008285,GO:0016579,GO:0003682,GO:0032991,GO:0016032,GO:0045815,GO:0008134,GO:0006367,GO:0003712,GO:0045652,GO:0006338,GO:0007050,GO:0042826,GO:0006473,GO:0043966,GO:0005671,GO:…	positive regulation of transcription by RNA polymerase II|cellular response to insulin stimulus|nucleus|cytoplasm|transferase activity|regulation of transcription, DNA-templated|transferase activity, transferring acyl groups|cytoskeleton|protein binding|cell cycle|rhythmic process|histone acetyltransferase activity|histone acetylation|N-acetyltransferase activity|transcription coactivator activit…	path:hsa04330,path:hsa04919,path:hsa05166,path:hsa05203	Notch signaling pathway|Thyroid hormone signaling pathway|Human T-cell leukemia virus 1 infection|Viral carcinogenesis
CTNND1	2.22E-109	0.376874662	0.68	0.569	8.12E-105	1	1.195	ENSG00000198561	1500	protein_coding	catenin delta 1 [Source:HGNC Symbol;Acc:HGNC:2515]		GO:0090090,GO:0005634,GO:0005737,GO:0016020,GO:0007155,GO:0005886,GO:0005515,GO:0045296,GO:0016055,GO:0098609,GO:0030496,GO:0070062,GO:0050821,GO:0005911,GO:0005913,GO:0005829,GO:0005102,GO:0007043,GO:0034332,GO:0035635,GO:0044331,GO:0099072,GO:0016342,GO:0019901,GO:0050839,GO:0007420,GO:0005915,GO:0030027,GO:0030426,GO:0043197,GO:0045202,GO:0098685,GO:0098686,GO:0098831,GO:0098978,GO:0099092	negative regulation of canonical Wnt signaling pathway|nucleus|cytoplasm|membrane|cell adhesion|plasma membrane|protein binding|cadherin binding|Wnt signaling pathway|cell-cell adhesion|midbody|extracellular exosome|protein stabilization|cell-cell junction|cell-cell adherens junction|cytosol|signaling receptor binding|cell-cell junction assembly|adherens junction organization|entry of bacterium i…	path:hsa04015,path:hsa04520,path:hsa04670	Rap1 signaling pathway|Adherens junction|Leukocyte transendothelial migration
CEP112	9.59E-109	0.408922769	0.664	0.56	3.51E-104	1	1.186	ENSG00000154240	201134	protein_coding	centrosomal protein 112 [Source:HGNC Symbol;Acc:HGNC:28514]		GO:0005737,GO:0005856,GO:0005813,GO:0005815,GO:0097120,GO:0005886,GO:0060077	cytoplasm|cytoskeleton|centrosome|microtubule organizing center|receptor localization to synapse|plasma membrane|inhibitory synapse
SMAD5	3.63E-108	0.433534572	0.301	0.144	1.33E-103	1	2.09	ENSG00000113658	4090	protein_coding	SMAD family member 5 [Source:HGNC Symbol;Acc:HGNC:6771]	MH1	GO:0005737,GO:0005634,GO:0030509,GO:0046872,GO:0005829,GO:0005654,GO:0006355,GO:0003677,GO:0003700,GO:0005515,GO:0007165,GO:0007179,GO:0005667,GO:0045893,GO:0000981,GO:0000790,GO:0032991,GO:0031625,GO:0030618,GO:0060395,GO:1901522,GO:0071141,GO:0009880,GO:0017151,GO:0000977,GO:0000978,GO:0000122,GO:0001503,GO:0001657,GO:0001880,GO:0002051,GO:0006468,GO:0007281,GO:0030218,GO:0045669,GO:0045944,GO:…	cytoplasm|nucleus|BMP signaling pathway|metal ion binding|cytosol|nucleoplasm|regulation of transcription, DNA-templated|DNA binding|DNA-binding transcription factor activity|protein binding|signal transduction|transforming growth factor beta receptor signaling pathway|transcription factor complex|positive regulation of transcription, DNA-templated|DNA-binding transcription factor activity, RNA p…	path:hsa04350,path:hsa04550	TGF-beta signaling pathway|Signaling pathways regulating pluripotency of stem cells
LIMS2	4.38E-108	0.429699251	0.495	0.329	1.60E-103	1	1.505	ENSG00000072163	55679	protein_coding	LIM zinc finger domain containing 2 [Source:HGNC Symbol;Acc:HGNC:16084]		GO:0046872,GO:0005925,GO:0005634,GO:0016020,GO:0005886,GO:0030054,GO:0005737,GO:0005829,GO:0005911,GO:0098609,GO:0034329,GO:0045216,GO:2001046,GO:0043066,GO:0050680,GO:2000178,GO:2000346	metal ion binding|focal adhesion|nucleus|membrane|plasma membrane|cell junction|cytoplasm|cytosol|cell-cell junction|cell-cell adhesion|cell junction assembly|cell-cell junction organization|positive regulation of integrin-mediated signaling pathway|negative regulation of apoptotic process|negative regulation of epithelial cell proliferation|negative regulation of neural precursor cell proliferat…
ZFP36L1	6.42E-108	0.393313011	0.403	0.222	2.35E-103	1	1.815	ENSG00000185650	677	protein_coding	ZFP36 ring finger protein like 1 [Source:HGNC Symbol;Acc:HGNC:1107]	Others	GO:0003723,GO:0006397,GO:0051028,GO:0005634,GO:0005737,GO:0046872,GO:0003677,GO:0005515,GO:0007275,GO:0006355,GO:0003729,GO:0017091,GO:0035925,GO:0000165,GO:0000288,GO:0001570,GO:0003342,GO:0006402,GO:0006417,GO:0006915,GO:0007507,GO:0008283,GO:0021915,GO:0031086,GO:0033077,GO:0035264,GO:0038066,GO:0043488,GO:0043491,GO:0044344,GO:0045577,GO:0045600,GO:0045661,GO:0048382,GO:0048568,GO:0060710,GO:…	RNA binding|mRNA processing|mRNA transport|nucleus|cytoplasm|metal ion binding|DNA binding|protein binding|multicellular organism development|regulation of transcription, DNA-templated|mRNA binding|AU-rich element binding|mRNA 3'-UTR AU-rich region binding|MAPK cascade|nuclear-transcribed mRNA catabolic process, deadenylation-dependent decay|vasculogenesis|proepicardium development|mRNA catabolic…	path:hsa04218	Cellular senescence
AUTS2	1.60E-106	0.431391919	0.66	0.587	5.85E-102	1	1.124	ENSG00000158321	26053	protein_coding	activator of transcription and developmental regulator AUTS2 [Source:HGNC Symbol;Acc:HGNC:14262]		GO:0005634,GO:0005737,GO:0005856,GO:0042995,GO:0005515,GO:0030426,GO:0005575,GO:0045944,GO:0010592,GO:0015629,GO:0031532,GO:0001764,GO:0003682,GO:0048675,GO:0097484,GO:0035022,GO:0051571,GO:2000620	nucleus|cytoplasm|cytoskeleton|cell projection|protein binding|growth cone|cellular_component|positive regulation of transcription by RNA polymerase II|positive regulation of lamellipodium assembly|actin cytoskeleton|actin cytoskeleton reorganization|neuron migration|chromatin binding|axon extension|dendrite extension|positive regulation of Rac protein signal transduction|positive regulation of h…
ZNF366	4.77E-106	0.506031857	0.349	0.193	1.75E-101	1	1.808	ENSG00000178175	167465	protein_coding	zinc finger protein 366 [Source:HGNC Symbol;Acc:HGNC:18316]	zf-C2H2	GO:0003676,GO:0005634,GO:0046872,GO:0003677,GO:0005515,GO:0000122,GO:0003714,GO:0030331,GO:0033147,GO:0043627	nucleic acid binding|nucleus|metal ion binding|DNA binding|protein binding|negative regulation of transcription by RNA polymerase II|transcription corepressor activity|estrogen receptor binding|negative regulation of intracellular estrogen receptor signaling pathway|response to estrogen
TRAK1	8.91E-105	0.436449325	0.486	0.306	3.26E-100	1	1.588	ENSG00000182606	22906	protein_coding	trafficking kinesin protein 1 [Source:HGNC Symbol;Acc:HGNC:29947]		GO:0005634,GO:0005737,GO:0016020,GO:0005739,GO:1904115,GO:0005515,GO:0030911,GO:0050811,GO:0019896,GO:0048813,GO:0050772,GO:0098957,GO:0030425,GO:0044295,GO:0048471,GO:0005768,GO:0005769,GO:0031966,GO:0047496,GO:0008333,GO:0005938,GO:0006357,GO:0031410,GO:0006605,GO:0005102,GO:0006493,GO:0022008,GO:0008104,GO:0017022,GO:0008089,GO:0048311	nucleus|cytoplasm|membrane|mitochondrion|axon cytoplasm|protein binding|TPR domain binding|GABA receptor binding|axonal transport of mitochondrion|dendrite morphogenesis|positive regulation of axonogenesis|anterograde axonal transport of mitochondrion|dendrite|axonal growth cone|perinuclear region of cytoplasm|endosome|early endosome|mitochondrial membrane|vesicle transport along microtubule|endo…
AC092839.1	1.44E-103	0.411300714	0.253	0.117	5.26E-99	1	2.162	ENSG00000228108	--	lncRNA	novel transcript
TEK	3.16E-103	0.411254441	0.581	0.396	1.16E-98	1	1.467	ENSG00000120156	7010	protein_coding	TEK receptor tyrosine kinase [Source:HGNC Symbol;Acc:HGNC:11724]		GO:0001934,GO:0005737,GO:0016020,GO:0016021,GO:0005887,GO:0000166,GO:0004672,GO:0005524,GO:0016301,GO:0016740,GO:0006468,GO:0016310,GO:0043066,GO:0004713,GO:0004714,GO:0007169,GO:0005886,GO:0005856,GO:0005515,GO:0005576,GO:0030054,GO:0005815,GO:0045121,GO:0009986,GO:0005925,GO:0050900,GO:0043235,GO:0002040,GO:0007507,GO:0001725,GO:0000165,GO:0016323,GO:0050728,GO:0070374,GO:0005902,GO:0001525,GO:…	positive regulation of protein phosphorylation|cytoplasm|membrane|integral component of membrane|integral component of plasma membrane|nucleotide binding|protein kinase activity|ATP binding|kinase activity|transferase activity|protein phosphorylation|phosphorylation|negative regulation of apoptotic process|protein tyrosine kinase activity|transmembrane receptor protein tyrosine kinase activity|tr…	path:hsa04010,path:hsa04014,path:hsa04015,path:hsa04066,path:hsa04151,path:hsa05323	MAPK signaling pathway|Ras signaling pathway|Rap1 signaling pathway|HIF-1 signaling pathway|PI3K-Akt signaling pathway|Rheumatoid arthritis
CASP10	5.16E-103	0.426963874	0.292	0.146	1.89E-98	1	2	ENSG00000003400	843	protein_coding	caspase 10 [Source:HGNC Symbol;Acc:HGNC:1500]		GO:0016787,GO:0042981,GO:0005515,GO:0008233,GO:0008234,GO:0006508,GO:0006915,GO:0004197,GO:0005737,GO:0097199,GO:0097190,GO:0005829,GO:0031625,GO:0043123,GO:0006919,GO:0007166,GO:0097153,GO:0097342,GO:0031265,GO:0035877	hydrolase activity|regulation of apoptotic process|protein binding|peptidase activity|cysteine-type peptidase activity|proteolysis|apoptotic process|cysteine-type endopeptidase activity|cytoplasm|cysteine-type endopeptidase activity involved in apoptotic signaling pathway|apoptotic signaling pathway|cytosol|ubiquitin protein ligase binding|positive regulation of I-kappaB kinase/NF-kappaB signalin…	path:hsa04210,path:hsa04622,path:hsa04668,path:hsa05152,path:hsa05161	Apoptosis|RIG-I-like receptor signaling pathway|TNF signaling pathway|Tuberculosis|Hepatitis B
CHN1	5.82E-103	0.478536507	0.395	0.232	2.13E-98	1	1.703	ENSG00000128656	1123	protein_coding	chimerin 1 [Source:HGNC Symbol;Acc:HGNC:1943]		GO:0046872,GO:0035556,GO:0007165,GO:0009967,GO:0005096,GO:0005515,GO:0043547,GO:0051056,GO:0007399,GO:0005829,GO:0046875,GO:0048013,GO:0005070,GO:0043087,GO:0050770,GO:0008045	metal ion binding|intracellular signal transduction|signal transduction|positive regulation of signal transduction|GTPase activator activity|protein binding|positive regulation of GTPase activity|regulation of small GTPase mediated signal transduction|nervous system development|cytosol|ephrin receptor binding|ephrin receptor signaling pathway|SH3/SH2 adaptor activity|regulation of GTPase activity…
GLCCI1	6.01E-103	0.53297539	0.267	0.131	2.20E-98	1	2.038	ENSG00000106415	113263	protein_coding	glucocorticoid induced 1 [Source:HGNC Symbol;Acc:HGNC:18713]		GO:0005737	cytoplasm
RBMS3	3.91E-102	0.152758274	0.894	0.959	1.43E-97	1	0.932	ENSG00000144642	27303	protein_coding	RNA binding motif single stranded interacting protein 3 [Source:HGNC Symbol;Acc:HGNC:13427]		GO:0003676,GO:0003723,GO:1990904,GO:0005737,GO:0010628,GO:0090090,GO:0010629,GO:0008143,GO:0035925,GO:0008266,GO:0002357,GO:0003730,GO:0045727	nucleic acid binding|RNA binding|ribonucleoprotein complex|cytoplasm|positive regulation of gene expression|negative regulation of canonical Wnt signaling pathway|negative regulation of gene expression|poly(A) binding|mRNA 3'-UTR AU-rich region binding|poly(U) RNA binding|defense response to tumor cell|mRNA 3'-UTR binding|positive regulation of translation
DST	2.91E-101	0.329813471	0.767	0.696	1.06E-96	1	1.102	ENSG00000151914	667	protein_coding	dystonin [Source:HGNC Symbol;Acc:HGNC:1090]		GO:0005634,GO:0005737,GO:0016020,GO:0016021,GO:0046872,GO:0005829,GO:0005783,GO:0005789,GO:0005509,GO:0003779,GO:0007155,GO:1904115,GO:0005886,GO:0015630,GO:0005856,GO:0042995,GO:0005515,GO:0008092,GO:0005882,GO:0008017,GO:0030054,GO:0005874,GO:0007229,GO:0005925,GO:0007010,GO:0030424,GO:0031252,GO:0005938,GO:0031122,GO:0042060,GO:0045104,GO:0008022,GO:0030018,GO:0009925,GO:0005178,GO:0005635,GO:…	nucleus|cytoplasm|membrane|integral component of membrane|metal ion binding|cytosol|endoplasmic reticulum|endoplasmic reticulum membrane|calcium ion binding|actin binding|cell adhesion|axon cytoplasm|plasma membrane|microtubule cytoskeleton|cytoskeleton|cell projection|protein binding|cytoskeletal protein binding|intermediate filament|microtubule binding|cell junction|microtubule|integrin-mediate…
PAWR	4.42E-101	0.468614681	0.291	0.145	1.62E-96	1	2.007	ENSG00000177425	5074	protein_coding	pro-apoptotic WT1 regulator [Source:HGNC Symbol;Acc:HGNC:8614]		GO:0005634,GO:0005737,GO:0003779,GO:0006915,GO:0005515,GO:0005884,GO:0043065,GO:0019899,GO:0051017,GO:0003714,GO:0000122,GO:0043522,GO:0010628,GO:0010629,GO:0030889,GO:0042094,GO:0042130,GO:0042986,GO:0048147,GO:0050860,GO:0097190,GO:1901300,GO:2000774,GO:0000790	nucleus|cytoplasm|actin binding|apoptotic process|protein binding|actin filament|positive regulation of apoptotic process|enzyme binding|actin filament bundle assembly|transcription corepressor activity|negative regulation of transcription by RNA polymerase II|leucine zipper domain binding|positive regulation of gene expression|negative regulation of gene expression|negative regulation of B cell …
TTC7B	5.49E-100	0.448956525	0.396	0.238	2.01E-95	1	1.664	ENSG00000165914	145567	protein_coding	tetratricopeptide repeat domain 7B [Source:HGNC Symbol;Acc:HGNC:19858]		GO:0005737,GO:0016020,GO:0005829,GO:0005886,GO:0005515,GO:0046854,GO:0072659	cytoplasm|membrane|cytosol|plasma membrane|protein binding|phosphatidylinositol phosphorylation|protein localization to plasma membrane
EBF3	6.43E-100	0.447421099	0.359	0.195	2.35E-95	1	1.841	ENSG00000108001	253738	protein_coding	EBF transcription factor 3 [Source:HGNC Symbol;Acc:HGNC:19087]	COE	GO:0005634,GO:0046872,GO:0046983,GO:0006355,GO:0003677,GO:0003700,GO:0007275,GO:0045893,GO:0001228,GO:0045944,GO:0000981,GO:0000790,GO:0000978	nucleus|metal ion binding|protein dimerization activity|regulation of transcription, DNA-templated|DNA binding|DNA-binding transcription factor activity|multicellular organism development|positive regulation of transcription, DNA-templated|DNA-binding transcription activator activity, RNA polymerase II-specific|positive regulation of transcription by RNA polymerase II|DNA-binding transcription fa…
RB1	1.83E-99	0.415253604	0.595	0.441	6.69E-95	1	1.349	ENSG00000139687	5925	protein_coding	RB transcriptional corepressor 1 [Source:HGNC Symbol;Acc:HGNC:9884]		GO:0050728,GO:0043433,GO:2000134,GO:2001234,GO:0005634,GO:0006357,GO:0003677,GO:0006325,GO:0008134,GO:0006915,GO:0005515,GO:0045892,GO:0007049,GO:0051726,GO:0008285,GO:0003713,GO:0045893,GO:0001102,GO:0019899,GO:0000082,GO:0000122,GO:0001558,GO:0001894,GO:0003180,GO:0007050,GO:0010629,GO:0030182,GO:0031175,GO:0034349,GO:0035914,GO:0042551,GO:0043353,GO:0045651,GO:0045786,GO:0045879,GO:0045930,GO:…	negative regulation of inflammatory response|negative regulation of DNA-binding transcription factor activity|negative regulation of G1/S transition of mitotic cell cycle|negative regulation of apoptotic signaling pathway|nucleus|regulation of transcription by RNA polymerase II|DNA binding|chromatin organization|transcription factor binding|apoptotic process|protein binding|negative regulation of…	path:hsa01522,path:hsa04110,path:hsa04218,path:hsa04934,path:hsa05161,path:hsa05163,path:hsa05165,path:hsa05166,path:hsa05167,path:hsa05169,path:hsa05200,path:hsa05203,path:hsa05212,path:hsa05214,path:hsa05215,path:hsa05218,path:hsa05219,path:hsa05220,path:hsa05222,path:hsa05223,path:hsa05224,path:hsa05225,path:hsa05226	Endocrine resistance|Cell cycle|Cellular senescence|Cushing syndrome|Hepatitis B|Human cytomegalovirus infection|Human papillomavirus infection|Human T-cell leukemia virus 1 infection|Kaposi sarcoma-associated herpesvirus infection|Epstein-Barr virus infection|Pathways in cancer|Viral carcinogenesis|Pancreatic cancer|Glioma|Prostate cancer|Melanoma|Bladder cancer|Chronic myeloid leukemia|Small ce…
NLGN4X	2.79E-99	0.461977388	0.257	0.116	1.02E-94	1	2.216	ENSG00000146938	57502	protein_coding	neuroligin 4 X-linked [Source:HGNC Symbol;Acc:HGNC:14287]		GO:0016020,GO:0016021,GO:0005887,GO:0098793,GO:0007155,GO:0042803,GO:0005886,GO:0005515,GO:0030054,GO:0045202,GO:0045211,GO:0009986,GO:0042043,GO:0050808,GO:0038023,GO:0014069,GO:0050804,GO:0048488,GO:0097110,GO:0035176,GO:0030425,GO:0050839,GO:0031404,GO:0007612,GO:0030182,GO:0097105,GO:0021549,GO:0045216,GO:0007158,GO:0030534,GO:0071625,GO:0090394,GO:0060076,GO:0003360,GO:0035265,GO:0097104,GO:…	membrane|integral component of membrane|integral component of plasma membrane|presynapse|cell adhesion|protein homodimerization activity|plasma membrane|protein binding|cell junction|synapse|postsynaptic membrane|cell surface|neurexin family protein binding|synapse organization|signaling receptor activity|postsynaptic density|modulation of chemical synaptic transmission|synaptic vesicle endocytos…	path:hsa04514	Cell adhesion molecules (CAMs)
NLRP1	3.33E-99	0.391016868	0.56	0.38	1.22E-94	1	1.474	ENSG00000091592	22861	protein_coding	NLR family pyrin domain containing 1 [Source:HGNC Symbol;Acc:HGNC:14374]		GO:0005634,GO:0042742,GO:0005737,GO:0000166,GO:0005524,GO:0005829,GO:0005654,GO:0042981,GO:0005515,GO:0006915,GO:0006954,GO:0002376,GO:0045087,GO:0016032,GO:0006919,GO:0019899,GO:0019904,GO:0008656,GO:0050718,GO:0050727,GO:0051402,GO:0072558,GO:0043280,GO:0061702,GO:0032495,GO:1904784	nucleus|defense response to bacterium|cytoplasm|nucleotide binding|ATP binding|cytosol|nucleoplasm|regulation of apoptotic process|protein binding|apoptotic process|inflammatory response|immune system process|innate immune response|viral process|activation of cysteine-type endopeptidase activity involved in apoptotic process|enzyme binding|protein domain specific binding|cysteine-type endopeptida…	path:hsa04621	NOD-like receptor signaling pathway
CDH23	3.70E-98	0.363889933	0.313	0.156	1.35E-93	1	2.006	ENSG00000107736	64072	protein_coding	cadherin related 23 [Source:HGNC Symbol;Acc:HGNC:13733]		GO:0016020,GO:0016021,GO:0046872,GO:0005509,GO:0007155,GO:0007156,GO:0005886,GO:0007605,GO:0050896,GO:0032420,GO:0007626,GO:0060122,GO:0009986,GO:0005515,GO:0007601,GO:0005913,GO:0045296,GO:0007043,GO:0098609,GO:0042803,GO:0008092,GO:0045494,GO:0050953,GO:0000902,GO:0016339,GO:0034332,GO:0044331,GO:0016342,GO:0050957,GO:0006816,GO:0051480	membrane|integral component of membrane|metal ion binding|calcium ion binding|cell adhesion|homophilic cell adhesion via plasma membrane adhesion molecules|plasma membrane|sensory perception of sound|response to stimulus|stereocilium|locomotory behavior|inner ear receptor cell stereocilium organization|cell surface|protein binding|visual perception|cell-cell adherens junction|cadherin binding|cel…
PHLPP1	2.96E-97	0.49071612	0.407	0.261	1.08E-92	1	1.559	ENSG00000081913	23239	protein_coding	PH domain and leucine rich repeat protein phosphatase 1 [Source:HGNC Symbol;Acc:HGNC:20610]		GO:0005634,GO:0005737,GO:0016020,GO:0046872,GO:0016787,GO:0003824,GO:0005886,GO:0004721,GO:0005515,GO:0006915,GO:0006470,GO:0005829,GO:0004722,GO:0042981,GO:0051898,GO:1900744,GO:0002667,GO:0009649,GO:0043408,GO:0046328,GO:0031965	nucleus|cytoplasm|membrane|metal ion binding|hydrolase activity|catalytic activity|plasma membrane|phosphoprotein phosphatase activity|protein binding|apoptotic process|protein dephosphorylation|cytosol|protein serine/threonine phosphatase activity|regulation of apoptotic process|negative regulation of protein kinase B signaling|regulation of p38MAPK cascade|regulation of T cell anergy|entrainmen…	path:hsa04151	PI3K-Akt signaling pathway
RNF152	1.96E-96	0.433537607	0.256	0.115	7.17E-92	1	2.226	ENSG00000176641	220441	protein_coding	ring finger protein 152 [Source:HGNC Symbol;Acc:HGNC:26811]		GO:0016020,GO:0016021,GO:0046872,GO:0016740,GO:0016567,GO:0005765,GO:0005764,GO:0006915,GO:0004842,GO:0061630,GO:0000209,GO:0010508,GO:0070936,GO:1904262,GO:0034198,GO:0031301,GO:0070534,GO:0031267	membrane|integral component of membrane|metal ion binding|transferase activity|protein ubiquitination|lysosomal membrane|lysosome|apoptotic process|ubiquitin-protein transferase activity|ubiquitin protein ligase activity|protein polyubiquitination|positive regulation of autophagy|protein K48-linked ubiquitination|negative regulation of TORC1 signaling|cellular response to amino acid starvation|in…	path:hsa04150	mTOR signaling pathway
TMEM245	3.36E-96	0.417178993	0.39	0.225	1.23E-91	1	1.733	ENSG00000106771	23731	protein_coding	transmembrane protein 245 [Source:HGNC Symbol;Acc:HGNC:1363]		GO:0016020,GO:0016021,GO:0003674,GO:0008150	membrane|integral component of membrane|molecular_function|biological_process
MAP3K1	3.97E-96	0.448312991	0.329	0.177	1.45E-91	1	1.859	ENSG00000095015	4214	protein_coding	mitogen-activated protein kinase kinase kinase 1 [Source:HGNC Symbol;Acc:HGNC:6848]		GO:0008270,GO:0046872,GO:0000166,GO:0004672,GO:0004674,GO:0005524,GO:0016301,GO:0016740,GO:0006468,GO:0016310,GO:0000165,GO:0005515,GO:0004709,GO:0000186,GO:0038095,GO:0005737,GO:0005829,GO:0019901,GO:0071260,GO:0002755,GO:0023014,GO:0032147	zinc ion binding|metal ion binding|nucleotide binding|protein kinase activity|protein serine/threonine kinase activity|ATP binding|kinase activity|transferase activity|protein phosphorylation|phosphorylation|MAPK cascade|protein binding|MAP kinase kinase kinase activity|activation of MAPKK activity|Fc-epsilon receptor signaling pathway|cytoplasm|cytosol|protein kinase binding|cellular response to…	path:hsa04010,path:hsa04120,path:hsa04530,path:hsa04622,path:hsa04722,path:hsa04912,path:hsa05161,path:hsa05166	MAPK signaling pathway|Ubiquitin mediated proteolysis|Tight junction|RIG-I-like receptor signaling pathway|Neurotrophin signaling pathway|GnRH signaling pathway|Hepatitis B|Human T-cell leukemia virus 1 infection
SAMD9L	5.66E-96	0.434854919	0.271	0.132	2.07E-91	1	2.053	ENSG00000177409	219285	protein_coding	sterile alpha motif domain containing 9 like [Source:HGNC Symbol;Acc:HGNC:1349]		GO:0005737,GO:0005768,GO:0005769,GO:0005515	cytoplasm|endosome|early endosome|protein binding
DPYSL3	4.42E-95	0.479186545	0.365	0.215	1.62E-90	1	1.698	ENSG00000113657	1809	protein_coding	dihydropyrimidinase like 3 [Source:HGNC Symbol;Acc:HGNC:3015]		GO:0005737,GO:0005615,GO:0005829,GO:0016787,GO:0042995,GO:0005515,GO:0016810,GO:0051017,GO:0030334,GO:0010975,GO:0048678,GO:0051491,GO:0030027,GO:0030426,GO:0051260,GO:0017124,GO:0031941,GO:0035374,GO:0044297,GO:0016812,GO:0031005,GO:0030336,GO:0010976,GO:0010977,GO:0071345,GO:0070382,GO:0051764,GO:0048666,GO:0045202	cytoplasm|extracellular space|cytosol|hydrolase activity|cell projection|protein binding|hydrolase activity, acting on carbon-nitrogen (but not peptide) bonds|actin filament bundle assembly|regulation of cell migration|regulation of neuron projection development|response to axon injury|positive regulation of filopodium assembly|lamellipodium|growth cone|protein homooligomerization|SH3 domain bind…
TBC1D5	6.63E-95	0.357349071	0.688	0.613	2.43E-90	1	1.122	ENSG00000131374	9779	protein_coding	TBC1 domain family member 5 [Source:HGNC Symbol;Acc:HGNC:19166]		GO:0016020,GO:0015031,GO:0005794,GO:0005829,GO:0043231,GO:0005515,GO:0031410,GO:0006914,GO:0005096,GO:0017137,GO:0006886,GO:0090630,GO:0005768,GO:0005776,GO:0016236,GO:0010008,GO:0042147,GO:0042594,GO:0044877,GO:1990316,GO:0030122,GO:0002092,GO:1905394,GO:0030904	membrane|protein transport|Golgi apparatus|cytosol|intracellular membrane-bounded organelle|protein binding|cytoplasmic vesicle|autophagy|GTPase activator activity|Rab GTPase binding|intracellular protein transport|activation of GTPase activity|endosome|autophagosome|macroautophagy|endosome membrane|retrograde transport, endosome to Golgi|response to starvation|protein-containing complex binding|…
DPYD	2.20E-94	0.338286784	0.721	0.658	8.04E-90	1	1.096	ENSG00000188641	1806	protein_coding	dihydropyrimidine dehydrogenase [Source:HGNC Symbol;Acc:HGNC:3012]		GO:0005737,GO:0046872,GO:0000166,GO:0016491,GO:0055114,GO:0016627,GO:0003824,GO:0005829,GO:0042803,GO:0005515,GO:0051536,GO:0051539,GO:0050660,GO:0050661,GO:0046135,GO:0006210,GO:0002058,GO:0017113,GO:0006145,GO:0006208,GO:0006212,GO:0006214,GO:0019483	cytoplasm|metal ion binding|nucleotide binding|oxidoreductase activity|oxidation-reduction process|oxidoreductase activity, acting on the CH-CH group of donors|catalytic activity|cytosol|protein homodimerization activity|protein binding|iron-sulfur cluster binding|4 iron, 4 sulfur cluster binding|flavin adenine dinucleotide binding|NADP binding|pyrimidine nucleoside catabolic process|thymine cata…	path:hsa00240,path:hsa00410,path:hsa00770,path:hsa00983	Pyrimidine metabolism|beta-Alanine metabolism|Pantothenate and CoA biosynthesis|Drug metabolism - other enzymes
C5orf56	7.53E-94	0.422453688	0.345	0.195	2.75E-89	1	1.769	--	--	--	--	--	--	--	--	--
SPTBN1	2.32E-93	0.227108167	0.831	0.833	8.49E-89	1	0.998	ENSG00000115306	6711	protein_coding	spectrin beta, non-erythrocytic 1 [Source:HGNC Symbol;Acc:HGNC:11275]		GO:0003723,GO:0005737,GO:0016020,GO:0003779,GO:0005886,GO:0051693,GO:0005856,GO:0005515,GO:0005200,GO:0007010,GO:0005543,GO:0008091,GO:0005516,GO:0005829,GO:0045296,GO:0070062,GO:0000165,GO:0031430,GO:0044877,GO:0007182,GO:0060390,GO:0072659,GO:0005634,GO:0014069,GO:0030673,GO:0030863,GO:0032437,GO:0032991,GO:0098794,GO:0098978,GO:0007411,GO:0006888,GO:1903076,GO:0030506,GO:1903078,GO:0051020,GO:…	RNA binding|cytoplasm|membrane|actin binding|plasma membrane|actin filament capping|cytoskeleton|protein binding|structural constituent of cytoskeleton|cytoskeleton organization|phospholipid binding|spectrin|calmodulin binding|cytosol|cadherin binding|extracellular exosome|MAPK cascade|M band|protein-containing complex binding|common-partner SMAD protein phosphorylation|regulation of SMAD protein…
CDS2	9.37E-93	0.390447538	0.268	0.127	3.43E-88	1	2.11	ENSG00000101290	8760	protein_coding	CDP-diacylglycerol synthase 2 [Source:HGNC Symbol;Acc:HGNC:1801]		GO:0016020,GO:0016021,GO:0016740,GO:0005743,GO:0016772,GO:0005739,GO:0006629,GO:0008654,GO:0016779,GO:0004605,GO:0016024,GO:0005789,GO:0006655,GO:0005783	membrane|integral component of membrane|transferase activity|mitochondrial inner membrane|transferase activity, transferring phosphorus-containing groups|mitochondrion|lipid metabolic process|phospholipid biosynthetic process|nucleotidyltransferase activity|phosphatidate cytidylyltransferase activity|CDP-diacylglycerol biosynthetic process|endoplasmic reticulum membrane|phosphatidylglycerol biosy…	path:hsa00564,path:hsa04070	Glycerophospholipid metabolism|Phosphatidylinositol signaling system
LEPR	1.59E-92	0.467924918	0.392	0.237	5.81E-88	1	1.654	ENSG00000116678	3953	protein_coding	leptin receptor [Source:HGNC Symbol;Acc:HGNC:6554]		GO:0016020,GO:0016021,GO:0005886,GO:0005515,GO:0005576,GO:0004896,GO:0009897,GO:0042802,GO:0043235,GO:0016323,GO:0001525,GO:0007275,GO:0007166,GO:0060259,GO:0030217,GO:0097009,GO:0120162,GO:0004888,GO:0042593,GO:0046850,GO:0017046,GO:0010507,GO:0019955,GO:0006112,GO:0019953,GO:0044321,GO:0033210,GO:0098868,GO:0038021,GO:0005977,GO:0006909,GO:0008203,GO:0014009,GO:0045721,GO:0051346	membrane|integral component of membrane|plasma membrane|protein binding|extracellular region|cytokine receptor activity|external side of plasma membrane|identical protein binding|receptor complex|basolateral plasma membrane|angiogenesis|multicellular organism development|cell surface receptor signaling pathway|regulation of feeding behavior|T cell differentiation|energy homeostasis|positive regul…	path:hsa04060,path:hsa04080,path:hsa04152,path:hsa04630,path:hsa04920,path:hsa04932	Cytokine-cytokine receptor interaction|Neuroactive ligand-receptor interaction|AMPK signaling pathway|Jak-STAT signaling pathway|Adipocytokine signaling pathway|Non-alcoholic fatty liver disease (NAFLD)
KCNQ1OT1	4.84E-92	0.477428663	0.417	0.259	1.77E-87	1	1.61	ENSG00000269821	10984	lncRNA	KCNQ1 opposite strand/antisense transcript 1 [Source:HGNC Symbol;Acc:HGNC:6295]
BBS9	7.79E-92	0.406486142	0.602	0.512	2.85E-87	1	1.176	ENSG00000122507	27241	protein_coding	Bardet-Biedl syndrome 9 [Source:HGNC Symbol;Acc:HGNC:30000]		GO:0034464,GO:0003674,GO:0005737,GO:0016020,GO:0015031,GO:0005886,GO:0005856,GO:0042995,GO:0005515,GO:0050896,GO:0005815,GO:0005929,GO:0005829,GO:0030030,GO:0060271,GO:0007601,GO:0060170,GO:0035869,GO:0061512,GO:0034451,GO:0045444,GO:0000242	BBSome|molecular_function|cytoplasm|membrane|protein transport|plasma membrane|cytoskeleton|cell projection|protein binding|response to stimulus|microtubule organizing center|cilium|cytosol|cell projection organization|cilium assembly|visual perception|ciliary membrane|ciliary transition zone|protein localization to cilium|centriolar satellite|fat cell differentiation|pericentriolar material
EGLN1	1.70E-91	0.438215539	0.329	0.178	6.23E-87	1	1.848	ENSG00000135766	54583	protein_coding	egl-9 family hypoxia inducible factor 1 [Source:HGNC Symbol;Acc:HGNC:1232]		GO:0005634,GO:0005737,GO:0046872,GO:0005829,GO:0016491,GO:0055114,GO:0005506,GO:0016705,GO:0031418,GO:0005515,GO:0051213,GO:0061418,GO:0019899,GO:0045765,GO:0008198,GO:0001666,GO:0051344,GO:0032364,GO:0043433,GO:0016706,GO:0031545,GO:0018401,GO:0031543,GO:0071731	nucleus|cytoplasm|metal ion binding|cytosol|oxidoreductase activity|oxidation-reduction process|iron ion binding|oxidoreductase activity, acting on paired donors, with incorporation or reduction of molecular oxygen|L-ascorbic acid binding|protein binding|dioxygenase activity|regulation of transcription from RNA polymerase II promoter in response to hypoxia|enzyme binding|regulation of angiogenesi…	path:hsa04066,path:hsa05200,path:hsa05211	HIF-1 signaling pathway|Pathways in cancer|Renal cell carcinoma
EIF4EBP2	2.50E-91	0.343091249	0.261	0.121	9.16E-87	1	2.157	ENSG00000148730	1979	protein_coding	eukaryotic translation initiation factor 4E binding protein 2 [Source:HGNC Symbol;Acc:HGNC:3289]		GO:0003743,GO:0006413,GO:0008190,GO:0030371,GO:0007613,GO:0008286,GO:0019933,GO:0031929,GO:0035176,GO:0045947,GO:0048167,GO:0050804,GO:0098794,GO:0005515,GO:0005737,GO:0006417,GO:0017148,GO:0006412	translation initiation factor activity|translational initiation|eukaryotic initiation factor 4E binding|translation repressor activity|memory|insulin receptor signaling pathway|cAMP-mediated signaling|TOR signaling|social behavior|negative regulation of translational initiation|regulation of synaptic plasticity|modulation of chemical synaptic transmission|postsynapse|protein binding|cytoplasm|reg…	path:hsa03013,path:hsa04213	RNA transport|Longevity regulating pathway - multiple species
SLFN5	1.22E-90	0.412883306	0.35	0.197	4.47E-86	1	1.777	ENSG00000166750	162394	protein_coding	schlafen family member 5 [Source:HGNC Symbol;Acc:HGNC:28286]		GO:0005634,GO:0000166,GO:0005524,GO:0030154	nucleus|nucleotide binding|ATP binding|cell differentiation
FAT4	3.99E-89	0.424837342	0.397	0.237	1.46E-84	1	1.675	ENSG00000196159	79633	protein_coding	FAT atypical cadherin 4 [Source:HGNC Symbol;Acc:HGNC:23109]		GO:0016020,GO:0016021,GO:0005509,GO:0007155,GO:0007156,GO:0005886,GO:0005515,GO:0035329,GO:0070062,GO:0021987,GO:0098609,GO:0022008,GO:0007157,GO:0001658,GO:0001822,GO:0003007,GO:0007009,GO:0007219,GO:0008543,GO:0043931,GO:0048565,GO:0060122,GO:0072006,GO:0072137,GO:0072307,GO:0045177	membrane|integral component of membrane|calcium ion binding|cell adhesion|homophilic cell adhesion via plasma membrane adhesion molecules|plasma membrane|protein binding|hippo signaling|extracellular exosome|cerebral cortex development|cell-cell adhesion|neurogenesis|heterophilic cell-cell adhesion via plasma membrane cell adhesion molecules|branching involved in ureteric bud morphogenesis|kidney…	path:hsa04392	Hippo signaling pathway - multiple species
AL050309.1	8.62E-89	0.524266464	0.369	0.256	3.16E-84	1	1.441	--	--	--	--	--	--	--	--	--
NOTCH4	1.02E-88	0.255625684	0.626	0.446	3.73E-84	1	1.404	ENSG00000204301	4855	protein_coding	notch receptor 4 [Source:HGNC Symbol;Acc:HGNC:7884]		GO:0005634,GO:0016020,GO:0016021,GO:0046872,GO:0006355,GO:0005509,GO:0007275,GO:0005886,GO:0030154,GO:0007219,GO:0009986,GO:0045893,GO:0005576,GO:0038023,GO:0005112,GO:0005887,GO:0005515,GO:0050793,GO:0001886,GO:0042060,GO:0045446,GO:0005789,GO:0005654,GO:0005829,GO:0046982,GO:0006367,GO:0000139,GO:0001709,GO:0030097,GO:0045596,GO:0001569,GO:0030879,GO:0001944,GO:0001763,GO:0045747,GO:0007221,GO:…	nucleus|membrane|integral component of membrane|metal ion binding|regulation of transcription, DNA-templated|calcium ion binding|multicellular organism development|plasma membrane|cell differentiation|Notch signaling pathway|cell surface|positive regulation of transcription, DNA-templated|extracellular region|signaling receptor activity|Notch binding|integral component of plasma membrane|protein …	path:hsa01522,path:hsa04330,path:hsa04919,path:hsa05165,path:hsa05200,path:hsa05206,path:hsa05224	Endocrine resistance|Notch signaling pathway|Thyroid hormone signaling pathway|Human papillomavirus infection|Pathways in cancer|MicroRNAs in cancer|Breast cancer
GAB2	4.70E-88	0.451497468	0.385	0.235	1.72E-83	1	1.638	ENSG00000033327	9846	protein_coding	GRB2 associated binding protein 2 [Source:HGNC Symbol;Acc:HGNC:14458]		GO:0005737,GO:0016020,GO:0005886,GO:0005515,GO:0048015,GO:0038095,GO:0005829,GO:0005547,GO:0043325,GO:0008284,GO:0007411,GO:0019221,GO:0030316,GO:0043306,GO:0005068,GO:0007169	cytoplasm|membrane|plasma membrane|protein binding|phosphatidylinositol-mediated signaling|Fc-epsilon receptor signaling pathway|cytosol|phosphatidylinositol-3,4,5-trisphosphate binding|phosphatidylinositol-3,4-bisphosphate binding|positive regulation of cell population proliferation|axon guidance|cytokine-mediated signaling pathway|osteoclast differentiation|positive regulation of mast cell degr…	path:hsa04014,path:hsa04071,path:hsa04072,path:hsa04380,path:hsa04664,path:hsa04666,path:hsa05220	Ras signaling pathway|Sphingolipid signaling pathway|Phospholipase D signaling pathway|Osteoclast differentiation|Fc epsilon RI signaling pathway|Fc gamma R-mediated phagocytosis|Chronic myeloid leukemia
ARMH4	1.81E-87	0.447652228	0.326	0.19	6.64E-83	1	1.716	ENSG00000139971	145407	protein_coding	armadillo like helical domain containing 4 [Source:HGNC Symbol;Acc:HGNC:19846]		GO:0016020,GO:0016021	membrane|integral component of membrane
CFLAR-AS1	2.52E-87	0.38696235	0.266	0.14	9.23E-83	1	1.9	ENSG00000226312	--	lncRNA	CFLAR antisense RNA 1 [Source:HGNC Symbol;Acc:HGNC:14437]
RIMKLB	1.27E-86	0.369498187	0.458	0.297	4.64E-82	1	1.542	ENSG00000166532	57494	protein_coding	ribosomal modification protein rimK like family member B [Source:HGNC Symbol;Acc:HGNC:29228]		GO:0005737,GO:0046872,GO:0000166,GO:0005524,GO:0006464,GO:0016874,GO:0005829,GO:0008652,GO:0072590,GO:0072591	cytoplasm|metal ion binding|nucleotide binding|ATP binding|cellular protein modification process|ligase activity|cytosol|cellular amino acid biosynthetic process|N-acetyl-L-aspartate-L-glutamate ligase activity|citrate-L-glutamate ligase activity	path:hsa00250	Alanine, aspartate and glutamate metabolism
ARHGEF6	1.54E-86	0.388262328	0.303	0.157	5.65E-82	1	1.93	ENSG00000129675	9459	protein_coding	Rac/Cdc42 guanine nucleotide exchange factor 6 [Source:HGNC Symbol;Acc:HGNC:685]		GO:0005089,GO:0035023,GO:0043547,GO:0042995,GO:0005515,GO:0006915,GO:0005096,GO:0005085,GO:0005829,GO:0030027,GO:0051056,GO:0007186,GO:0030032,GO:0043065,GO:0007254	Rho guanyl-nucleotide exchange factor activity|regulation of Rho protein signal transduction|positive regulation of GTPase activity|cell projection|protein binding|apoptotic process|GTPase activator activity|guanyl-nucleotide exchange factor activity|cytosol|lamellipodium|regulation of small GTPase mediated signal transduction|G protein-coupled receptor signaling pathway|lamellipodium assembly|po…	path:hsa04810,path:hsa05212	Regulation of actin cytoskeleton|Pancreatic cancer
XIST	1.85E-86	0.242605021	0.756	0.76	6.79E-82	1	0.995	ENSG00000229807	7503	lncRNA	X inactive specific transcript [Source:HGNC Symbol;Acc:HGNC:12810]
AC079921.1	3.03E-86	0.379054323	0.251	0.123	1.11E-81	1	2.041	ENSG00000249207	--	lncRNA	novel transcript
PLAAT3	2.16E-85	0.395848166	0.283	0.143	7.92E-81	1	1.979	--	--	--	--	--	--	--	--	--
RDX	2.23E-85	0.390304933	0.508	0.351	8.15E-81	1	1.447	ENSG00000137710	5962	protein_coding	radixin [Source:HGNC Symbol;Acc:HGNC:9944]		GO:0003779,GO:0005856,GO:0008092,GO:0003723,GO:0005737,GO:0016020,GO:0005886,GO:0005615,GO:0042803,GO:0051693,GO:0042995,GO:0005515,GO:0005925,GO:0045296,GO:0030027,GO:0030175,GO:0070062,GO:0010628,GO:0071944,GO:0032154,GO:0030335,GO:0005902,GO:0016324,GO:0008360,GO:0061028,GO:0030864,GO:1900087,GO:0043087,GO:0008361,GO:0072659,GO:0051018,GO:0045184,GO:0051117,GO:1902966,GO:0097067,GO:0010737,GO:…	actin binding|cytoskeleton|cytoskeletal protein binding|RNA binding|cytoplasm|membrane|plasma membrane|extracellular space|protein homodimerization activity|actin filament capping|cell projection|protein binding|focal adhesion|cadherin binding|lamellipodium|filopodium|extracellular exosome|positive regulation of gene expression|cell periphery|cleavage furrow|positive regulation of cell migration|…	path:hsa04530,path:hsa04810,path:hsa05205,path:hsa05206	Tight junction|Regulation of actin cytoskeleton|Proteoglycans in cancer|MicroRNAs in cancer
EPSTI1	7.63E-85	0.457077958	0.341	0.203	2.79E-80	1	1.68	ENSG00000133106	94240	protein_coding	epithelial stromal interaction 1 [Source:HGNC Symbol;Acc:HGNC:16465]
HIPK2	1.08E-84	0.203370195	0.677	0.534	3.95E-80	1	1.268	ENSG00000064393	28996	protein_coding	homeodomain interacting protein kinase 2 [Source:HGNC Symbol;Acc:HGNC:14402]		GO:0051091,GO:0045944,GO:0005634,GO:0045893,GO:0005737,GO:0000166,GO:0004672,GO:0004674,GO:0005524,GO:0016301,GO:0016740,GO:0006468,GO:0016310,GO:0018108,GO:0005515,GO:0006974,GO:0006915,GO:0030218,GO:0003713,GO:0003714,GO:0005654,GO:0001654,GO:0016605,GO:0018105,GO:0018107,GO:0051726,GO:0046332,GO:0030511,GO:1901796,GO:0060395,GO:0090575,GO:0097193,GO:0001102,GO:0045766,GO:0032092,GO:0071456,GO:…	positive regulation of DNA-binding transcription factor activity|positive regulation of transcription by RNA polymerase II|nucleus|positive regulation of transcription, DNA-templated|cytoplasm|nucleotide binding|protein kinase activity|protein serine/threonine kinase activity|ATP binding|kinase activity|transferase activity|protein phosphorylation|phosphorylation|peptidyl-tyrosine phosphorylation…	path:hsa04218	Cellular senescence
ARHGEF15	1.83E-84	0.364209549	0.347	0.195	6.71E-80	1	1.779	ENSG00000198844	22899	protein_coding	Rho guanine nucleotide exchange factor 15 [Source:HGNC Symbol;Acc:HGNC:15590]		GO:0005737,GO:0005089,GO:0035023,GO:0043547,GO:0042995,GO:0005515,GO:0005096,GO:0005085,GO:0030425,GO:0061299,GO:2000297,GO:0050790,GO:0051496	cytoplasm|Rho guanyl-nucleotide exchange factor activity|regulation of Rho protein signal transduction|positive regulation of GTPase activity|cell projection|protein binding|GTPase activator activity|guanyl-nucleotide exchange factor activity|dendrite|retina vasculature morphogenesis in camera-type eye|negative regulation of synapse maturation|regulation of catalytic activity|positive regulation …
CD2AP	3.37E-84	0.409409371	0.47	0.321	1.23E-79	1	1.464	ENSG00000198087	23607	protein_coding	CD2 associated protein [Source:HGNC Symbol;Acc:HGNC:14258]		GO:0005737,GO:0051301,GO:0005856,GO:0042995,GO:0005515,GO:0007049,GO:0030054,GO:0042802,GO:0045296,GO:0070062,GO:0007015,GO:0017124,GO:0031941,GO:0001726,GO:0007165,GO:0005200,GO:0065003,GO:0015629,GO:0050714,GO:0006930,GO:0051058,GO:0005172,GO:0008013,GO:0008022,GO:0044877,GO:0016050,GO:0016477,GO:0032911,GO:0043161,GO:0048259,GO:0098609,GO:1900182,GO:2000249,GO:0005886,GO:0005911,GO:0030139,GO:…	cytoplasm|cell division|cytoskeleton|cell projection|protein binding|cell cycle|cell junction|identical protein binding|cadherin binding|extracellular exosome|actin filament organization|SH3 domain binding|filamentous actin|ruffle|signal transduction|structural constituent of cytoskeleton|protein-containing complex assembly|actin cytoskeleton|positive regulation of protein secretion|substrate-dep…	path:hsa05100	Bacterial invasion of epithelial cells
CREB1	8.88E-84	0.402209566	0.38	0.229	3.25E-79	1	1.659	ENSG00000118260	1385	protein_coding	cAMP responsive element binding protein 1 [Source:HGNC Symbol;Acc:HGNC:2345]	TF_bZIP	GO:0045944,GO:0005634,GO:0005654,GO:0006355,GO:0003677,GO:0003700,GO:0005515,GO:0007623,GO:0048511,GO:0030154,GO:0045893,GO:0042802,GO:0000981,GO:0000790,GO:0005667,GO:0000978,GO:0050821,GO:0001228,GO:0016032,GO:0007165,GO:0019899,GO:0000980,GO:0003712,GO:0001102,GO:0006468,GO:0010944,GO:0045600,GO:0046889,GO:0035497,GO:0005719,GO:0010033,GO:0033762,GO:0071300,GO:1990589,GO:0001225,GO:0003690,GO:…	positive regulation of transcription by RNA polymerase II|nucleus|nucleoplasm|regulation of transcription, DNA-templated|DNA binding|DNA-binding transcription factor activity|protein binding|circadian rhythm|rhythmic process|cell differentiation|positive regulation of transcription, DNA-templated|identical protein binding|DNA-binding transcription factor activity, RNA polymerase II-specific|nucle…	path:hsa04022,path:hsa04024,path:hsa04151,path:hsa04152,path:hsa04211,path:hsa04261,path:hsa04380,path:hsa04612,path:hsa04668,path:hsa04710,path:hsa04713,path:hsa04714,path:hsa04725,path:hsa04728,path:hsa04911,path:hsa04915,path:hsa04916,path:hsa04918,path:hsa04922,path:hsa04924,path:hsa04925,path:hsa04926,path:hsa04927,path:hsa04928,path:hsa04931,path:hsa04934,path:hsa04962,path:hsa05016,path:hs…	cGMP-PKG signaling pathway|cAMP signaling pathway|PI3K-Akt signaling pathway|AMPK signaling pathway|Longevity regulating pathway|Adrenergic signaling in cardiomyocytes|Osteoclast differentiation|Antigen processing and presentation|TNF signaling pathway|Circadian rhythm|Circadian entrainment|Thermogenesis|Cholinergic synapse|Dopaminergic synapse|Insulin secretion|Estrogen signaling pathway|Melanog…
LINC00472	1.45E-83	0.434803521	0.504	0.374	5.31E-79	1	1.348	ENSG00000233237	79940	lncRNA	long intergenic non-protein coding RNA 472 [Source:HGNC Symbol;Acc:HGNC:21380]
UVRAG	1.87E-82	0.328908014	0.694	0.655	6.85E-78	1	1.06	ENSG00000198382	7405	protein_coding	UV radiation resistance associated [Source:HGNC Symbol;Acc:HGNC:12640]		GO:0005783,GO:0005694,GO:0005515,GO:0006281,GO:0006974,GO:0031410,GO:0005764,GO:0005813,GO:0030496,GO:0005768,GO:0005769,GO:0005776,GO:0000775,GO:0000421,GO:0005770,GO:0007098,GO:0000149,GO:0005737,GO:0032465,GO:0006914,GO:0070418,GO:0097680,GO:0097352,GO:0032801,GO:0071985,GO:1901098,GO:0017124,GO:0006890,GO:0007051,GO:0007059,GO:0035493,GO:0046718,GO:0051684,GO:0071900,GO:0032991,GO:0045335	endoplasmic reticulum|chromosome|protein binding|DNA repair|cellular response to DNA damage stimulus|cytoplasmic vesicle|lysosome|centrosome|midbody|endosome|early endosome|autophagosome|chromosome, centromeric region|autophagosome membrane|late endosome|centrosome cycle|SNARE binding|cytoplasm|regulation of cytokinesis|autophagy|DNA-dependent protein kinase complex|double-strand break repair via…	path:hsa04140	Autophagy - animal
TNRC6C	4.97E-82	0.381009124	0.429	0.271	1.82E-77	1	1.583	ENSG00000078687	57690	protein_coding	trinucleotide repeat containing adaptor 6C [Source:HGNC Symbol;Acc:HGNC:29318]		GO:0003676,GO:0035278,GO:0005515,GO:0035195,GO:0003723,GO:0031047,GO:0000932,GO:0005829,GO:0006417,GO:0060213,GO:1900153,GO:0005654,GO:0045652,GO:0007223,GO:0010629,GO:0010628,GO:0035194	nucleic acid binding|miRNA mediated inhibition of translation|protein binding|gene silencing by miRNA|RNA binding|gene silencing by RNA|P-body|cytosol|regulation of translation|positive regulation of nuclear-transcribed mRNA poly(A) tail shortening|positive regulation of nuclear-transcribed mRNA catabolic process, deadenylation-dependent decay|nucleoplasm|regulation of megakaryocyte differentiati…
ZMIZ1	1.02E-81	0.396580307	0.46	0.317	3.74E-77	1	1.451	ENSG00000108175	57178	protein_coding	zinc finger MIZ-type containing 1 [Source:HGNC Symbol;Acc:HGNC:16493]	zf-MIZ	GO:0005634,GO:0005737,GO:0016607,GO:0043231,GO:0008270,GO:0046872,GO:0005654,GO:0006357,GO:0003712,GO:0045944,GO:0016925,GO:0045747,GO:0001085,GO:0030374,GO:0061665,GO:0045582,GO:0048096,GO:0001570,GO:0001701,GO:0003007,GO:0007296,GO:0007569,GO:0048146,GO:0048589,GO:0048844	nucleus|cytoplasm|nuclear speck|intracellular membrane-bounded organelle|zinc ion binding|metal ion binding|nucleoplasm|regulation of transcription by RNA polymerase II|transcription coregulator activity|positive regulation of transcription by RNA polymerase II|protein sumoylation|positive regulation of Notch signaling pathway|RNA polymerase II transcription factor binding|nuclear receptor transc…
DNM3	1.46E-81	0.372831259	0.567	0.402	5.34E-77	1	1.41	ENSG00000197959	26052	protein_coding	dynamin 3 [Source:HGNC Symbol;Acc:HGNC:29125]		GO:0003924,GO:0005525,GO:0000166,GO:0005737,GO:0016787,GO:0005856,GO:0048471,GO:0005874,GO:0005886,GO:0016020,GO:0005515,GO:0045202,GO:0006897,GO:0070062,GO:0008017,GO:0014069,GO:0045211,GO:0043197,GO:0046847,GO:0030424,GO:0031410,GO:0000266,GO:0007416,GO:0016185,GO:0031623,GO:0099173,GO:0050803,GO:0098884,GO:0044327,GO:0098844,GO:0031798,GO:0031802,GO:0050998,GO:0099186,GO:0048488,GO:0051491,GO:…	GTPase activity|GTP binding|nucleotide binding|cytoplasm|hydrolase activity|cytoskeleton|perinuclear region of cytoplasm|microtubule|plasma membrane|membrane|protein binding|synapse|endocytosis|extracellular exosome|microtubule binding|postsynaptic density|postsynaptic membrane|dendritic spine|filopodium assembly|axon|cytoplasmic vesicle|mitochondrial fission|synapse assembly|synaptic vesicle bud…	path:hsa04072,path:hsa04144,path:hsa04721,path:hsa04961,path:hsa05100	Phospholipase D signaling pathway|Endocytosis|Synaptic vesicle cycle|Endocrine and other factor-regulated calcium reabsorption|Bacterial invasion of epithelial cells
TET2	8.06E-81	0.410587534	0.371	0.227	2.95E-76	1	1.634	ENSG00000168769	54790	protein_coding	tet methylcytosine dioxygenase 2 [Source:HGNC Symbol;Acc:HGNC:25941]		GO:0046872,GO:0016491,GO:0055114,GO:0008270,GO:0003677,GO:0006325,GO:0005515,GO:0007049,GO:0051213,GO:0070579,GO:0006211,GO:0080111,GO:0005634,GO:0070989,GO:0045944,GO:0005506,GO:0006493,GO:0080182,GO:0008198,GO:0030099,GO:0014070	metal ion binding|oxidoreductase activity|oxidation-reduction process|zinc ion binding|DNA binding|chromatin organization|protein binding|cell cycle|dioxygenase activity|methylcytosine dioxygenase activity|5-methylcytosine catabolic process|DNA demethylation|nucleus|oxidative demethylation|positive regulation of transcription by RNA polymerase II|iron ion binding|protein O-linked glycosylation|hi…
PKN2	8.69E-81	0.378206761	0.53	0.385	3.18E-76	1	1.377	ENSG00000065243	5586	protein_coding	protein kinase N2 [Source:HGNC Symbol;Acc:HGNC:9406]		GO:0016020,GO:0016021,GO:0005813,GO:0004674,GO:0016301,GO:0006468,GO:0016310,GO:0005654,GO:0007165,GO:0045111,GO:0017049,GO:0003723,GO:0005634,GO:0005737,GO:0000166,GO:0004672,GO:0005524,GO:0016740,GO:0005829,GO:0007155,GO:0005886,GO:0051301,GO:0005856,GO:0042995,GO:0005515,GO:0007049,GO:0016604,GO:0006915,GO:0004697,GO:0030054,GO:0048471,GO:0030496,GO:0035556,GO:0045296,GO:0030027,GO:0030030,GO:…	membrane|integral component of membrane|centrosome|protein serine/threonine kinase activity|kinase activity|protein phosphorylation|phosphorylation|nucleoplasm|signal transduction|intermediate filament cytoskeleton|GTP-Rho binding|RNA binding|nucleus|cytoplasm|nucleotide binding|protein kinase activity|ATP binding|transferase activity|cytosol|cell adhesion|plasma membrane|cell division|cytoskelet…	path:hsa04151,path:hsa05132	PI3K-Akt signaling pathway|Salmonella infection
FTX	9.35E-81	0.251180254	0.823	0.836	3.42E-76	1	0.984	ENSG00000230590	--	lncRNA	FTX transcript, XIST regulator [Source:HGNC Symbol;Acc:HGNC:37190]
DCLK2	1.83E-80	0.423032171	0.297	0.161	6.70E-76	1	1.845	ENSG00000170390	166614	protein_coding	doublecortin like kinase 2 [Source:HGNC Symbol;Acc:HGNC:19002]		GO:0005737,GO:0000166,GO:0004672,GO:0004674,GO:0005524,GO:0016301,GO:0016740,GO:0006468,GO:0016310,GO:0035556,GO:0005856,GO:0000226,GO:0018105,GO:0021766,GO:0021860,GO:1900181,GO:0005874	cytoplasm|nucleotide binding|protein kinase activity|protein serine/threonine kinase activity|ATP binding|kinase activity|transferase activity|protein phosphorylation|phosphorylation|intracellular signal transduction|cytoskeleton|microtubule cytoskeleton organization|peptidyl-serine phosphorylation|hippocampus development|pyramidal neuron development|negative regulation of protein localization to…
MYO10	8.72E-79	0.325252286	0.496	0.329	3.19E-74	1	1.508	ENSG00000145555	4651	protein_coding	myosin X [Source:HGNC Symbol;Acc:HGNC:7593]		GO:0005737,GO:0016020,GO:0000166,GO:0005524,GO:0005730,GO:0005829,GO:0007165,GO:0003774,GO:0003779,GO:0016459,GO:0005886,GO:0005856,GO:0042995,GO:0005515,GO:0038096,GO:0005516,GO:0051015,GO:0030027,GO:0005938,GO:0005547,GO:0008360,GO:0001726,GO:0030507,GO:0030705,GO:0031527,GO:0051489,GO:0030898,GO:0032433,GO:0060002,GO:0022409,GO:0030175,GO:0043005,GO:0043025	cytoplasm|membrane|nucleotide binding|ATP binding|nucleolus|cytosol|signal transduction|motor activity|actin binding|myosin complex|plasma membrane|cytoskeleton|cell projection|protein binding|Fc-gamma receptor signaling pathway involved in phagocytosis|calmodulin binding|actin filament binding|lamellipodium|cell cortex|phosphatidylinositol-3,4,5-trisphosphate binding|regulation of cell shape|ruf…	path:hsa04666	Fc gamma R-mediated phagocytosis
IGF1R	8.88E-79	0.390143915	0.523	0.364	3.25E-74	1	1.437	ENSG00000140443	3480	protein_coding	insulin like growth factor 1 receptor [Source:HGNC Symbol;Acc:HGNC:5465]		GO:0008284,GO:1904646,GO:0030335,GO:0016020,GO:0016021,GO:0000166,GO:0004672,GO:0005524,GO:0016301,GO:0016740,GO:0006468,GO:0016310,GO:0043066,GO:0004713,GO:0004714,GO:0007169,GO:0005886,GO:0046777,GO:0005515,GO:0042802,GO:0005887,GO:0043235,GO:0042593,GO:0043548,GO:0043560,GO:0048856,GO:0030424,GO:0007165,GO:0120162,GO:0043231,GO:0014068,GO:0043410,GO:0006955,GO:0051262,GO:0046328,GO:0097242,GO:…	positive regulation of cell population proliferation|cellular response to amyloid-beta|positive regulation of cell migration|membrane|integral component of membrane|nucleotide binding|protein kinase activity|ATP binding|kinase activity|transferase activity|protein phosphorylation|phosphorylation|negative regulation of apoptotic process|protein tyrosine kinase activity|transmembrane receptor prote…	path:hsa01521,path:hsa01522,path:hsa04010,path:hsa04014,path:hsa04015,path:hsa04066,path:hsa04068,path:hsa04114,path:hsa04140,path:hsa04144,path:hsa04150,path:hsa04151,path:hsa04152,path:hsa04211,path:hsa04213,path:hsa04510,path:hsa04520,path:hsa04550,path:hsa04730,path:hsa04913,path:hsa04914,path:hsa05200,path:hsa05202,path:hsa05205,path:hsa05214,path:hsa05215,path:hsa05218,path:hsa05224,path:hs…	EGFR tyrosine kinase inhibitor resistance|Endocrine resistance|MAPK signaling pathway|Ras signaling pathway|Rap1 signaling pathway|HIF-1 signaling pathway|FoxO signaling pathway|Oocyte meiosis|Autophagy - animal|Endocytosis|mTOR signaling pathway|PI3K-Akt signaling pathway|AMPK signaling pathway|Longevity regulating pathway|Longevity regulating pathway - multiple species|Focal adhesion|Adherens j…
CCSER1	9.11E-79	0.386394868	0.703	0.635	3.34E-74	1	1.107	ENSG00000184305	401145	protein_coding	coiled-coil serine rich protein 1 [Source:HGNC Symbol;Acc:HGNC:29349]
PRKCA	9.57E-79	0.445051932	0.319	0.179	3.50E-74	1	1.782	ENSG00000154229	5578	protein_coding	protein kinase C alpha [Source:HGNC Symbol;Acc:HGNC:9393]		GO:0046872,GO:0035556,GO:0005634,GO:0005737,GO:0016020,GO:0008270,GO:0000166,GO:0004672,GO:0004674,GO:0005524,GO:0016301,GO:0016740,GO:0006468,GO:0016310,GO:0005829,GO:0007155,GO:0005739,GO:0005886,GO:0005515,GO:0006915,GO:0004697,GO:0048471,GO:0031966,GO:0005654,GO:0070062,GO:0043488,GO:0030335,GO:0070374,GO:0001525,GO:0018105,GO:0005783,GO:0045785,GO:0030168,GO:0007411,GO:0034351,GO:0050796,GO:…	metal ion binding|intracellular signal transduction|nucleus|cytoplasm|membrane|zinc ion binding|nucleotide binding|protein kinase activity|protein serine/threonine kinase activity|ATP binding|kinase activity|transferase activity|protein phosphorylation|phosphorylation|cytosol|cell adhesion|mitochondrion|plasma membrane|protein binding|apoptotic process|protein kinase C activity|perinuclear region…	path:hsa01521,path:hsa04010,path:hsa04012,path:hsa04014,path:hsa04015,path:hsa04020,path:hsa04066,path:hsa04070,path:hsa04071,path:hsa04072,path:hsa04150,path:hsa04151,path:hsa04261,path:hsa04270,path:hsa04310,path:hsa04360,path:hsa04370,path:hsa04510,path:hsa04540,path:hsa04650,path:hsa04664,path:hsa04666,path:hsa04670,path:hsa04713,path:hsa04720,path:hsa04723,path:hsa04724,path:hsa04725,path:hs…	EGFR tyrosine kinase inhibitor resistance|MAPK signaling pathway|ErbB signaling pathway|Ras signaling pathway|Rap1 signaling pathway|Calcium signaling pathway|HIF-1 signaling pathway|Phosphatidylinositol signaling system|Sphingolipid signaling pathway|Phospholipase D signaling pathway|mTOR signaling pathway|PI3K-Akt signaling pathway|Adrenergic signaling in cardiomyocytes|Vascular smooth muscle c…
ROBO4	1.10E-78	0.304184403	0.349	0.2	4.02E-74	1	1.745	ENSG00000154133	54538	protein_coding	roundabout guidance receptor 4 [Source:HGNC Symbol;Acc:HGNC:17985]		GO:0016021,GO:0007275,GO:0030154,GO:0007411,GO:0005886,GO:0070062,GO:0038023,GO:0001525,GO:0030424,GO:0030334,GO:0098632,GO:0007156,GO:0070593,GO:0005515	integral component of membrane|multicellular organism development|cell differentiation|axon guidance|plasma membrane|extracellular exosome|signaling receptor activity|angiogenesis|axon|regulation of cell migration|cell-cell adhesion mediator activity|homophilic cell adhesion via plasma membrane adhesion molecules|dendrite self-avoidance|protein binding
TSPAN9	1.49E-78	0.385001572	0.519	0.391	5.46E-74	1	1.327	ENSG00000011105	10867	protein_coding	tetraspanin 9 [Source:HGNC Symbol;Acc:HGNC:21640]		GO:0016020,GO:0016021,GO:0005886,GO:0005925,GO:0005887,GO:0003674,GO:0008150,GO:0097197	membrane|integral component of membrane|plasma membrane|focal adhesion|integral component of plasma membrane|molecular_function|biological_process|tetraspanin-enriched microdomain
AKAP11	1.85E-78	0.364522381	0.282	0.15	6.76E-74	1	1.88	ENSG00000023516	11215	protein_coding	A-kinase anchoring protein 11 [Source:HGNC Symbol;Acc:HGNC:369]		GO:0005737,GO:0005730,GO:0005829,GO:0005886,GO:0005856,GO:0005815,GO:0005515,GO:0035556,GO:0005777,GO:0008104,GO:0051018,GO:0008157	cytoplasm|nucleolus|cytosol|plasma membrane|cytoskeleton|microtubule organizing center|protein binding|intracellular signal transduction|peroxisome|protein localization|protein kinase A binding|protein phosphatase 1 binding
PHF21A	2.64E-78	0.411822873	0.388	0.248	9.67E-74	1	1.565	ENSG00000135365	51317	protein_coding	PHD finger protein 21A [Source:HGNC Symbol;Acc:HGNC:24156]		GO:0005634,GO:0046872,GO:0003677,GO:0006325,GO:0005515,GO:0000122,GO:0005654,GO:0003682,GO:0007596,GO:0000118,GO:1990391	nucleus|metal ion binding|DNA binding|chromatin organization|protein binding|negative regulation of transcription by RNA polymerase II|nucleoplasm|chromatin binding|blood coagulation|histone deacetylase complex|DNA repair complex
ZDHHC14	5.49E-78	0.373715656	0.371	0.218	2.01E-73	1	1.702	ENSG00000175048	79683	protein_coding	zinc finger DHHC-type containing 14 [Source:HGNC Symbol;Acc:HGNC:20341]		GO:0016020,GO:0016021,GO:0016740,GO:0005783,GO:0016746,GO:0016409,GO:0019706,GO:0005794,GO:0006612,GO:0018230,GO:0018345	membrane|integral component of membrane|transferase activity|endoplasmic reticulum|transferase activity, transferring acyl groups|palmitoyltransferase activity|protein-cysteine S-palmitoyltransferase activity|Golgi apparatus|protein targeting to membrane|peptidyl-L-cysteine S-palmitoylation|protein palmitoylation
CDR2	6.86E-78	0.400863767	0.513	0.381	2.51E-73	1	1.346	ENSG00000140743	1039	protein_coding	cerebellar degeneration related protein 2 [Source:HGNC Symbol;Acc:HGNC:1799]		GO:0005515,GO:0003674,GO:0005737	protein binding|molecular_function|cytoplasm
ANO2	2.03E-77	0.33412209	0.753	0.667	7.42E-73	1	1.129	ENSG00000047617	57101	protein_coding	anoctamin 2 [Source:HGNC Symbol;Acc:HGNC:1183]		GO:0016020,GO:0016021,GO:0005654,GO:0046983,GO:0005886,GO:0006811,GO:0005515,GO:0005254,GO:0006821,GO:0034707,GO:1902476,GO:0005229,GO:0034220,GO:0042803,GO:0046982,GO:0097730	membrane|integral component of membrane|nucleoplasm|protein dimerization activity|plasma membrane|ion transport|protein binding|chloride channel activity|chloride transport|chloride channel complex|chloride transmembrane transport|intracellular calcium activated chloride channel activity|ion transmembrane transport|protein homodimerization activity|protein heterodimerization activity|non-motile c…	path:hsa04740	Olfactory transduction
TRIM25	2.03E-77	0.366329815	0.308	0.173	7.43E-73	1	1.78	ENSG00000121060	7706	protein_coding	tripartite motif containing 25 [Source:HGNC Symbol;Acc:HGNC:12932]		GO:0046872,GO:0003723,GO:0005737,GO:0016740,GO:0005829,GO:0005654,GO:0016567,GO:0016874,GO:0005515,GO:0016604,GO:0006511,GO:0002376,GO:0045087,GO:0051607,GO:0061630,GO:0030433,GO:0045296,GO:0016032,GO:0043123,GO:0051092,GO:0051091,GO:0060333,GO:0043627,GO:0019985,GO:0032480,GO:0006513,GO:0033280,GO:0046596,GO:0046597,GO:1902186,GO:1902187,GO:1990830	metal ion binding|RNA binding|cytoplasm|transferase activity|cytosol|nucleoplasm|protein ubiquitination|ligase activity|protein binding|nuclear body|ubiquitin-dependent protein catabolic process|immune system process|innate immune response|defense response to virus|ubiquitin protein ligase activity|ubiquitin-dependent ERAD pathway|cadherin binding|viral process|positive regulation of I-kappaB kin…	path:hsa04064,path:hsa04622,path:hsa05164	NF-kappa B signaling pathway|RIG-I-like receptor signaling pathway|Influenza A
ARHGAP31	3.54E-77	0.340874061	0.671	0.528	1.30E-72	1	1.271	ENSG00000031081	57514	protein_coding	Rho GTPase activating protein 31 [Source:HGNC Symbol;Acc:HGNC:29216]		GO:0007165,GO:0043547,GO:0042995,GO:0030054,GO:0005096,GO:0005925,GO:0005829,GO:0030027,GO:0051056,GO:0007264,GO:0017124	signal transduction|positive regulation of GTPase activity|cell projection|cell junction|GTPase activator activity|focal adhesion|cytosol|lamellipodium|regulation of small GTPase mediated signal transduction|small GTPase mediated signal transduction|SH3 domain binding
ZHX3	7.30E-77	0.390562465	0.505	0.389	2.67E-72	1	1.298	ENSG00000174306	23051	protein_coding	zinc fingers and homeoboxes 3 [Source:HGNC Symbol;Acc:HGNC:15935]	Homeobox	GO:0005634,GO:0005654,GO:0003677,GO:0003676,GO:0046872,GO:0003700,GO:0042803,GO:0005515,GO:0030154,GO:0000122,GO:0000981,GO:0000790,GO:0003714,GO:0045892,GO:0046982,GO:0045669,GO:0000977	nucleus|nucleoplasm|DNA binding|nucleic acid binding|metal ion binding|DNA-binding transcription factor activity|protein homodimerization activity|protein binding|cell differentiation|negative regulation of transcription by RNA polymerase II|DNA-binding transcription factor activity, RNA polymerase II-specific|nuclear chromatin|transcription corepressor activity|negative regulation of transcripti…
LMCD1-AS1	9.15E-77	0.397579404	0.415	0.264	3.35E-72	1	1.572	ENSG00000227110	--	lncRNA	LMCD1 antisense RNA 1 [Source:HGNC Symbol;Acc:HGNC:44477]
PLCE1	1.43E-76	0.339696082	0.306	0.166	5.22E-72	1	1.843	ENSG00000138193	51196	protein_coding	phospholipase C epsilon 1 [Source:HGNC Symbol;Acc:HGNC:17175]		GO:0005737,GO:0016020,GO:0046872,GO:0005829,GO:0016787,GO:0035556,GO:0007165,GO:0005794,GO:0006629,GO:0016042,GO:0007264,GO:0005886,GO:0005085,GO:0000139,GO:0008081,GO:0004435,GO:0005515,GO:0007265,GO:0007507,GO:0008283,GO:0007010,GO:0001558,GO:0019899,GO:0048015,GO:0007173,GO:0007204,GO:0043647,GO:0045859,GO:0019722,GO:0000187,GO:0006940,GO:0032959,GO:0051209,GO:0008277,GO:0007200,GO:0006651,GO:…	cytoplasm|membrane|metal ion binding|cytosol|hydrolase activity|intracellular signal transduction|signal transduction|Golgi apparatus|lipid metabolic process|lipid catabolic process|small GTPase mediated signal transduction|plasma membrane|guanyl-nucleotide exchange factor activity|Golgi membrane|phosphoric diester hydrolase activity|phosphatidylinositol phospholipase C activity|protein binding|R…	path:hsa00562,path:hsa04014,path:hsa04015,path:hsa04020,path:hsa04024,path:hsa04070,path:hsa04919,path:hsa04933,path:hsa05205	Inositol phosphate metabolism|Ras signaling pathway|Rap1 signaling pathway|Calcium signaling pathway|cAMP signaling pathway|Phosphatidylinositol signaling system|Thyroid hormone signaling pathway|AGE-RAGE signaling pathway in diabetic complications|Proteoglycans in cancer
ANO6	6.49E-76	0.356944506	0.592	0.44	2.37E-71	1	1.345	ENSG00000177119	196527	protein_coding	anoctamin 6 [Source:HGNC Symbol;Acc:HGNC:25240]		GO:1903766,GO:0016020,GO:0016021,GO:0046872,GO:0005829,GO:0046983,GO:0005886,GO:0005244,GO:0006811,GO:0034765,GO:0006869,GO:0007596,GO:0005254,GO:0006821,GO:0034707,GO:0009986,GO:0070588,GO:1902476,GO:0005247,GO:0005515,GO:0061588,GO:0070062,GO:0005229,GO:0034220,GO:0043065,GO:0043312,GO:0035579,GO:0070821,GO:0030501,GO:0035725,GO:0046931,GO:0017121,GO:0090026,GO:2000353,GO:0006812,GO:0032060,GO:…	positive regulation of potassium ion export across plasma membrane|membrane|integral component of membrane|metal ion binding|cytosol|protein dimerization activity|plasma membrane|voltage-gated ion channel activity|ion transport|regulation of ion transmembrane transport|lipid transport|blood coagulation|chloride channel activity|chloride transport|chloride channel complex|cell surface|calcium ion …
CCDC88C	3.71E-75	0.339347584	0.256	0.129	1.36E-70	1	1.984	ENSG00000015133	440193	protein_coding	coiled-coil domain containing 88C [Source:HGNC Symbol;Acc:HGNC:19967]		GO:0016055,GO:0005737,GO:0031648,GO:0005813,GO:0008017,GO:0051959,GO:0030705,GO:0031122,GO:0051260,GO:0030165,GO:0043621,GO:0001932,GO:0031098,GO:0005515	Wnt signaling pathway|cytoplasm|protein destabilization|centrosome|microtubule binding|dynein light intermediate chain binding|cytoskeleton-dependent intracellular transport|cytoplasmic microtubule organization|protein homooligomerization|PDZ domain binding|protein self-association|regulation of protein phosphorylation|stress-activated protein kinase signaling cascade|protein binding
RAPGEF1	4.65E-75	0.388846614	0.585	0.444	1.70E-70	1	1.318	ENSG00000107263	2889	protein_coding	Rap guanine nucleotide exchange factor 1 [Source:HGNC Symbol;Acc:HGNC:4568]		GO:0007264,GO:0005085,GO:0005515,GO:0005768,GO:0005769,GO:0007399,GO:0043547,GO:0005829,GO:0017124,GO:0007165,GO:0019221,GO:0061028,GO:0071320,GO:0007169,GO:0005737,GO:0010976,GO:0046579,GO:0017034,GO:0032486,GO:0000186,GO:0038180,GO:1990090,GO:1901888,GO:0005622,GO:0001568,GO:0046328,GO:0046580,GO:0048008,GO:0051898,GO:0070373,GO:0070374,GO:0090090,GO:0090630,GO:0098609,GO:1905451,GO:2000178,GO:…	small GTPase mediated signal transduction|guanyl-nucleotide exchange factor activity|protein binding|endosome|early endosome|nervous system development|positive regulation of GTPase activity|cytosol|SH3 domain binding|signal transduction|cytokine-mediated signaling pathway|establishment of endothelial barrier|cellular response to cAMP|transmembrane receptor protein tyrosine kinase signaling pathw…	path:hsa04015,path:hsa04510,path:hsa04722,path:hsa04910,path:hsa05211	Rap1 signaling pathway|Focal adhesion|Neurotrophin signaling pathway|Insulin signaling pathway|Renal cell carcinoma
TMLHE	1.07E-74	0.411454928	0.284	0.165	3.92E-70	1	1.721	ENSG00000185973	55217	protein_coding	trimethyllysine hydroxylase, epsilon [Source:HGNC Symbol;Acc:HGNC:18308]		GO:0046872,GO:0016491,GO:0055114,GO:0005739,GO:0005759,GO:0005506,GO:0051213,GO:0045329,GO:0016702,GO:0050353	metal ion binding|oxidoreductase activity|oxidation-reduction process|mitochondrion|mitochondrial matrix|iron ion binding|dioxygenase activity|carnitine biosynthetic process|oxidoreductase activity, acting on single donors with incorporation of molecular oxygen, incorporation of two atoms of oxygen|trimethyllysine dioxygenase activity	path:hsa00310	Lysine degradation
DISC1	1.10E-73	0.417150449	0.429	0.308	4.04E-69	1	1.393	ENSG00000162946	27185	protein_coding	DISC1 scaffold protein [Source:HGNC Symbol;Acc:HGNC:2888]		GO:0005737,GO:0016020,GO:0005739,GO:0045111,GO:0005886,GO:0005856,GO:0005515,GO:0007275,GO:0016055,GO:0030054,GO:0045202,GO:0045211,GO:0005874,GO:0030177,GO:0005813,GO:0005815,GO:0007399,GO:0014069,GO:0000226,GO:0001764,GO:0032091,GO:0002052,GO:1905515,GO:0097546,GO:0019894,GO:0044877,GO:0060090,GO:0001954,GO:0010975,GO:0010976,GO:0021799,GO:0021846,GO:0021852,GO:0031929,GO:0034613,GO:0045773,GO:…	cytoplasm|membrane|mitochondrion|intermediate filament cytoskeleton|plasma membrane|cytoskeleton|protein binding|multicellular organism development|Wnt signaling pathway|cell junction|synapse|postsynaptic membrane|microtubule|positive regulation of Wnt signaling pathway|centrosome|microtubule organizing center|nervous system development|postsynaptic density|microtubule cytoskeleton organization|n…
WIPF1	8.30E-73	0.416269957	0.345	0.217	3.04E-68	1	1.59	ENSG00000115935	7456	protein_coding	WAS/WASL interacting protein family member 1 [Source:HGNC Symbol;Acc:HGNC:12736]		GO:0005737,GO:0003779,GO:0005856,GO:0042995,GO:0005515,GO:0031410,GO:0038096,GO:0030048,GO:0051707,GO:0005884,GO:0015629,GO:0051015,GO:0005829,GO:0000147,GO:0006897,GO:0051666,GO:0030479,GO:0017124,GO:0001726,GO:0008154,GO:0065003,GO:0005522	cytoplasm|actin binding|cytoskeleton|cell projection|protein binding|cytoplasmic vesicle|Fc-gamma receptor signaling pathway involved in phagocytosis|actin filament-based movement|response to other organism|actin filament|actin cytoskeleton|actin filament binding|cytosol|actin cortical patch assembly|endocytosis|actin cortical patch localization|actin cortical patch|SH3 domain binding|ruffle|acti…	path:hsa04144	Endocytosis
STOX2	9.45E-73	0.417861169	0.472	0.323	3.46E-68	1	1.461	ENSG00000173320	56977	protein_coding	storkhead box 2 [Source:HGNC Symbol;Acc:HGNC:25450]		GO:0006357,GO:0003674,GO:0005575,GO:0009792,GO:0001893,GO:0009617	regulation of transcription by RNA polymerase II|molecular_function|cellular_component|embryo development ending in birth or egg hatching|maternal placenta development|response to bacterium
RNF220	9.67E-73	0.464836842	0.265	0.151	3.54E-68	1	1.755	ENSG00000187147	55182	protein_coding	ring finger protein 220 [Source:HGNC Symbol;Acc:HGNC:25552]		GO:0005737,GO:0046872,GO:0016740,GO:0016567,GO:0004842,GO:0051865,GO:0005515,GO:0090263,GO:0061630	cytoplasm|metal ion binding|transferase activity|protein ubiquitination|ubiquitin-protein transferase activity|protein autoubiquitination|protein binding|positive regulation of canonical Wnt signaling pathway|ubiquitin protein ligase activity
L3MBTL4	1.16E-72	0.379194924	0.559	0.45	4.23E-68	1	1.242	ENSG00000154655	91133	protein_coding	L3MBTL histone methyl-lysine binding protein 4 [Source:HGNC Symbol;Acc:HGNC:26677]	zf-C2HC	GO:0005634,GO:0008270,GO:0046872,GO:0006355,GO:0003700,GO:0006325,GO:0005515,GO:0140110	nucleus|zinc ion binding|metal ion binding|regulation of transcription, DNA-templated|DNA-binding transcription factor activity|chromatin organization|protein binding|transcription regulator activity
EPB41L2	1.71E-72	0.28539465	0.666	0.53	6.26E-68	1	1.257	ENSG00000079819	2037	protein_coding	erythrocyte membrane protein band 4.1 like 2 [Source:HGNC Symbol;Acc:HGNC:3379]		GO:0003779,GO:0005198,GO:0005856,GO:0005737,GO:0016020,GO:0005634,GO:0005654,GO:0005886,GO:0051301,GO:0030054,GO:0008092,GO:0007049,GO:0005925,GO:0030866,GO:0005515,GO:0005829,GO:0070062,GO:0031032,GO:0008180,GO:0005938,GO:0099738,GO:0008091,GO:1904778,GO:0030507,GO:0042731	actin binding|structural molecule activity|cytoskeleton|cytoplasm|membrane|nucleus|nucleoplasm|plasma membrane|cell division|cell junction|cytoskeletal protein binding|cell cycle|focal adhesion|cortical actin cytoskeleton organization|protein binding|cytosol|extracellular exosome|actomyosin structure organization|COP9 signalosome|cell cortex|cell cortex region|spectrin|positive regulation of prot…
RESF1	6.18E-72	0.370792457	0.335	0.202	2.26E-67	1	1.658	--	--	--	--	--	--	--	--	--
ADD3	1.13E-71	0.38560019	0.396	0.249	4.14E-67	1	1.59	ENSG00000148700	120	protein_coding	adducin 3 [Source:HGNC Symbol;Acc:HGNC:245]		GO:0005737,GO:0016020,GO:0005654,GO:0003779,GO:0005886,GO:0005856,GO:0005516,GO:0051015,GO:0005829,GO:0055085,GO:0014069,GO:0051017,GO:0005200,GO:0030507,GO:0051016,GO:0044853,GO:0007010,GO:0000794,GO:0005903,GO:0005911,GO:0005938	cytoplasm|membrane|nucleoplasm|actin binding|plasma membrane|cytoskeleton|calmodulin binding|actin filament binding|cytosol|transmembrane transport|postsynaptic density|actin filament bundle assembly|structural constituent of cytoskeleton|spectrin binding|barbed-end actin filament capping|plasma membrane raft|cytoskeleton organization|condensed nuclear chromosome|brush border|cell-cell junction|c…
SLC1A1	1.53E-71	0.333486353	0.307	0.171	5.59E-67	1	1.795	ENSG00000106688	6505	protein_coding	solute carrier family 1 member 1 [Source:HGNC Symbol;Acc:HGNC:10939]		GO:0016020,GO:0016021,GO:0046872,GO:0015293,GO:0005886,GO:0005515,GO:0030054,GO:0045202,GO:0005768,GO:0031902,GO:0005887,GO:0070062,GO:0031901,GO:0006865,GO:0055038,GO:0016324,GO:0043005,GO:0005313,GO:0006811,GO:0014047,GO:0007268,GO:0015813,GO:1902476,GO:0015108,GO:0005314,GO:0015501,GO:0051938,GO:0070779,GO:0098712,GO:0140009,GO:0016595,GO:0033229,GO:0042802,GO:0010460,GO:0042883,GO:0051260,GO:…	membrane|integral component of membrane|metal ion binding|symporter activity|plasma membrane|protein binding|cell junction|synapse|endosome|late endosome membrane|integral component of plasma membrane|extracellular exosome|early endosome membrane|amino acid transport|recycling endosome membrane|apical plasma membrane|neuron projection|L-glutamate transmembrane transporter activity|ion transport|g…	path:hsa04724,path:hsa04974	Glutamatergic synapse|Protein digestion and absorption
FRY	9.90E-71	0.366748259	0.58	0.474	3.62E-66	1	1.224	ENSG00000073910	10129	protein_coding	FRY microtubule binding protein [Source:HGNC Symbol;Acc:HGNC:20367]		GO:0000902,GO:0005737,GO:0005856,GO:0043086,GO:0000922,GO:0005815,GO:0005938,GO:0031175,GO:0004857,GO:1904428	cell morphogenesis|cytoplasm|cytoskeleton|negative regulation of catalytic activity|spindle pole|microtubule organizing center|cell cortex|neuron projection development|enzyme inhibitor activity|negative regulation of tubulin deacetylation
SHANK3	2.46E-70	0.221266025	0.769	0.677	9.02E-66	1	1.136	ENSG00000251322	85358	protein_coding	SH3 and multiple ankyrin repeat domains 3 [Source:HGNC Symbol;Acc:HGNC:14294]		GO:0005515	protein binding	path:hsa04724	Glutamatergic synapse
ITGB5	2.55E-70	0.324972433	0.337	0.198	9.35E-66	1	1.702	ENSG00000082781	3693	protein_coding	integrin subunit beta 5 [Source:HGNC Symbol;Acc:HGNC:6160]		GO:0016020,GO:0016021,GO:0007155,GO:0005515,GO:0007229,GO:0009986,GO:0008305,GO:0046718,GO:0005925,GO:0005886,GO:0038023,GO:0070062,GO:0016477,GO:0002479,GO:0016032,GO:0005178,GO:0007160,GO:0033627,GO:0030198,GO:0007179,GO:0006936,GO:0001618,GO:0043235,GO:0035987,GO:0034684,GO:0045335,GO:0043149,GO:0090136	membrane|integral component of membrane|cell adhesion|protein binding|integrin-mediated signaling pathway|cell surface|integrin complex|viral entry into host cell|focal adhesion|plasma membrane|signaling receptor activity|extracellular exosome|cell migration|antigen processing and presentation of exogenous peptide antigen via MHC class I, TAP-dependent|viral process|integrin binding|cell-matrix a…	path:hsa04145,path:hsa04151,path:hsa04510,path:hsa04512,path:hsa04810,path:hsa05165,path:hsa05205,path:hsa05410,path:hsa05412,path:hsa05414	Phagosome|PI3K-Akt signaling pathway|Focal adhesion|ECM-receptor interaction|Regulation of actin cytoskeleton|Human papillomavirus infection|Proteoglycans in cancer|Hypertrophic cardiomyopathy (HCM)|Arrhythmogenic right ventricular cardiomyopathy (ARVC)|Dilated cardiomyopathy (DCM)
IMMP2L	3.60E-70	0.249895844	0.715	0.738	1.32E-65	1	0.969	ENSG00000184903	83943	protein_coding	inner mitochondrial membrane peptidase subunit 2 [Source:HGNC Symbol;Acc:HGNC:14598]		GO:0016020,GO:0016021,GO:0016787,GO:0005743,GO:0005739,GO:0008233,GO:0006508,GO:0008236,GO:0006465,GO:0006627,GO:0042720,GO:0001541,GO:0006801,GO:0006974,GO:0007283,GO:0007420,GO:0008015,GO:0022904,GO:0030728,GO:0033108,GO:0061300	membrane|integral component of membrane|hydrolase activity|mitochondrial inner membrane|mitochondrion|peptidase activity|proteolysis|serine-type peptidase activity|signal peptide processing|protein processing involved in protein targeting to mitochondrion|mitochondrial inner membrane peptidase complex|ovarian follicle development|superoxide metabolic process|cellular response to DNA damage stimul…	path:hsa03060	Protein export
ANKUB1	7.13E-70	0.378488901	0.282	0.16	2.61E-65	1	1.762	ENSG00000206199	389161	protein_coding	ankyrin repeat and ubiquitin domain containing 1 [Source:HGNC Symbol;Acc:HGNC:29642]		GO:0005515	protein binding
KIF13A	1.34E-69	0.366968682	0.534	0.402	4.91E-65	1	1.328	ENSG00000137177	63971	protein_coding	kinesin family member 13A [Source:HGNC Symbol;Acc:HGNC:14566]		GO:0005737,GO:0016020,GO:0006886,GO:0015031,GO:0000166,GO:0005524,GO:0005794,GO:0051301,GO:0003777,GO:0005856,GO:0005515,GO:0007049,GO:0008017,GO:0000139,GO:0005874,GO:0007018,GO:0005813,GO:0005815,GO:0030496,GO:0005768,GO:0016887,GO:0072383,GO:0008333,GO:0010008,GO:0005871,GO:0032438,GO:0032588,GO:0032465,GO:0035459,GO:0043001,GO:0005623,GO:0003774	cytoplasm|membrane|intracellular protein transport|protein transport|nucleotide binding|ATP binding|Golgi apparatus|cell division|microtubule motor activity|cytoskeleton|protein binding|cell cycle|microtubule binding|Golgi membrane|microtubule|microtubule-based movement|centrosome|microtubule organizing center|midbody|endosome|ATPase activity|plus-end-directed vesicle transport along microtubule|…
PAPSS2	1.70E-69	0.350707253	0.404	0.259	6.21E-65	1	1.56	ENSG00000198682	9060	protein_coding	3'-phosphoadenosine 5'-phosphosulfate synthase 2 [Source:HGNC Symbol;Acc:HGNC:8604]		GO:0000166,GO:0005524,GO:0016301,GO:0016740,GO:0016310,GO:0003824,GO:0008152,GO:0016779,GO:0005829,GO:0001501,GO:0004020,GO:0004781,GO:0000103,GO:0050428,GO:0007596,GO:0060348	nucleotide binding|ATP binding|kinase activity|transferase activity|phosphorylation|catalytic activity|metabolic process|nucleotidyltransferase activity|cytosol|skeletal system development|adenylylsulfate kinase activity|sulfate adenylyltransferase (ATP) activity|sulfate assimilation|3'-phosphoadenosine 5'-phosphosulfate biosynthetic process|blood coagulation|bone development	path:hsa00230,path:hsa00450,path:hsa00920	Purine metabolism|Selenocompound metabolism|Sulfur metabolism
RAPGEF5	2.03E-69	0.3218724	0.648	0.522	7.42E-65	1	1.241	ENSG00000136237	9771	protein_coding	Rap guanine nucleotide exchange factor 5 [Source:HGNC Symbol;Acc:HGNC:16862]		GO:0005622,GO:0035556,GO:0005085,GO:0007264,GO:0005634,GO:0005654,GO:0016604,GO:0007399,GO:0030742,GO:0005088,GO:0017034	intracellular|intracellular signal transduction|guanyl-nucleotide exchange factor activity|small GTPase mediated signal transduction|nucleus|nucleoplasm|nuclear body|nervous system development|GTP-dependent protein binding|Ras guanyl-nucleotide exchange factor activity|Rap guanyl-nucleotide exchange factor activity	path:hsa04014,path:hsa04015	Ras signaling pathway|Rap1 signaling pathway
ADGRL2	4.82E-69	0.357959248	0.393	0.248	1.76E-64	1	1.585	ENSG00000117114	23266	protein_coding	adhesion G protein-coupled receptor L2 [Source:HGNC Symbol;Acc:HGNC:18582]		GO:0016020,GO:0016021,GO:0004930,GO:0007186,GO:0030246,GO:0007165,GO:0004888,GO:0007166,GO:0005887,GO:0043005,GO:0007189,GO:0007420,GO:0016524	membrane|integral component of membrane|G protein-coupled receptor activity|G protein-coupled receptor signaling pathway|carbohydrate binding|signal transduction|transmembrane signaling receptor activity|cell surface receptor signaling pathway|integral component of plasma membrane|neuron projection|adenylate cyclase-activating G protein-coupled receptor signaling pathway|brain development|latroto…
STARD9	5.12E-69	0.33481782	0.478	0.327	1.88E-64	1	1.462	ENSG00000159433	57519	protein_coding	StAR related lipid transfer domain containing 9 [Source:HGNC Symbol;Acc:HGNC:19162]		GO:0005634,GO:0005737,GO:0000166,GO:0005524,GO:0003777,GO:0005856,GO:0008289,GO:0008017,GO:0007018,GO:0005814,GO:0051225,GO:0005515	nucleus|cytoplasm|nucleotide binding|ATP binding|microtubule motor activity|cytoskeleton|lipid binding|microtubule binding|microtubule-based movement|centriole|spindle assembly|protein binding
LPL	1.03E-68	0.281493441	0.439	0.288	3.75E-64	1	1.524	ENSG00000175445	4023	protein_coding	lipoprotein lipase [Source:HGNC Symbol;Acc:HGNC:6677]		GO:0006629,GO:0005576,GO:0004465,GO:0052689,GO:0005615,GO:0042632,GO:0050729,GO:0070328,GO:0050718,GO:1904469,GO:2000778,GO:0010744,GO:0016020,GO:0046872,GO:0016787,GO:0016042,GO:0006631,GO:0042803,GO:0005886,GO:0005509,GO:0005515,GO:0004806,GO:0008201,GO:0017129,GO:0009409,GO:0009617,GO:0019432,GO:0019433,GO:0031670,GO:0042493,GO:0071398,GO:1900077,GO:1904209,GO:0009986,GO:0034361,GO:0042627,GO:…	lipid metabolic process|extracellular region|lipoprotein lipase activity|carboxylic ester hydrolase activity|extracellular space|cholesterol homeostasis|positive regulation of inflammatory response|triglyceride homeostasis|positive regulation of interleukin-1 beta secretion|positive regulation of tumor necrosis factor secretion|positive regulation of interleukin-6 secretion|positive regulation of…	path:hsa00561,path:hsa03320,path:hsa04979,path:hsa05010	Glycerolipid metabolism|PPAR signaling pathway|Cholesterol metabolism|Alzheimer disease
PHACTR2	5.40E-68	0.386359004	0.448	0.32	1.98E-63	1	1.4	ENSG00000112419	9749	protein_coding	phosphatase and actin regulator 2 [Source:HGNC Symbol;Acc:HGNC:20956]		GO:0003779,GO:0032515,GO:0004864,GO:0016020,GO:0005515,GO:0005886,GO:0002576,GO:0031092	actin binding|negative regulation of phosphoprotein phosphatase activity|protein phosphatase inhibitor activity|membrane|protein binding|plasma membrane|platelet degranulation|platelet alpha granule membrane
TJP1	7.50E-68	0.318218032	0.673	0.576	2.74E-63	1	1.168	ENSG00000104067	7082	protein_coding	tight junction protein 1 [Source:HGNC Symbol;Acc:HGNC:11827]		GO:0005886,GO:0005737,GO:0016020,GO:0005829,GO:0030054,GO:0042995,GO:0005515,GO:0005921,GO:0005923,GO:0005516,GO:0045296,GO:0002102,GO:2000810,GO:0035329,GO:0016323,GO:0007043,GO:0090557,GO:1901350,GO:0005913,GO:0043296,GO:0045177,GO:0008022,GO:0019904,GO:0071253,GO:0001825,GO:0007605,GO:0032496,GO:0042493,GO:0043116,GO:0045471,GO:0071000,GO:0071333,GO:0005634,GO:0005911,GO:0005912,GO:0014704,GO:…	plasma membrane|cytoplasm|membrane|cytosol|cell junction|cell projection|protein binding|gap junction|bicellular tight junction|calmodulin binding|cadherin binding|podosome|regulation of bicellular tight junction assembly|hippo signaling|basolateral plasma membrane|cell-cell junction assembly|establishment of endothelial intestinal barrier|cell-cell signaling involved in cell-cell junction organi…	path:hsa04520,path:hsa04530,path:hsa04540,path:hsa05110,path:hsa05120,path:hsa05132	Adherens junction|Tight junction|Gap junction|Vibrio cholerae infection|Epithelial cell signaling in Helicobacter pylori infection|Salmonella infection
EBF1	2.52E-67	0.284564183	0.827	0.767	9.21E-63	1	1.078	ENSG00000164330	1879	protein_coding	EBF transcription factor 1 [Source:HGNC Symbol;Acc:HGNC:3126]	COE	GO:0005634,GO:0046872,GO:0046983,GO:0006355,GO:0003677,GO:0003700,GO:0005515,GO:0007275,GO:0001228,GO:0045944,GO:0000981,GO:0000790,GO:0070742	nucleus|metal ion binding|protein dimerization activity|regulation of transcription, DNA-templated|DNA binding|DNA-binding transcription factor activity|protein binding|multicellular organism development|DNA-binding transcription activator activity, RNA polymerase II-specific|positive regulation of transcription by RNA polymerase II|DNA-binding transcription factor activity, RNA polymerase II-spe…
SP100	5.17E-67	0.32981273	0.62	0.53	1.89E-62	1	1.17	ENSG00000067066	6672	protein_coding	SP100 nuclear antigen [Source:HGNC Symbol;Acc:HGNC:11206]	SAND	GO:0043433,GO:0005634,GO:0045893,GO:0005737,GO:0003677,GO:0005515,GO:0016604,GO:0030870,GO:0000981,GO:0005654,GO:0000784,GO:0016032,GO:0000723,GO:0016605,GO:0019904,GO:0000122,GO:0010596,GO:0060333,GO:0034341,GO:0019900,GO:0043392,GO:0045765,GO:0060337,GO:0006978,GO:0046983,GO:0070087,GO:0034340,GO:0045185,GO:0046826,GO:0051271,GO:1902041,GO:1902044,GO:0046872	negative regulation of DNA-binding transcription factor activity|nucleus|positive regulation of transcription, DNA-templated|cytoplasm|DNA binding|protein binding|nuclear body|Mre11 complex|DNA-binding transcription factor activity, RNA polymerase II-specific|nucleoplasm|nuclear chromosome, telomeric region|viral process|telomere maintenance|PML body|protein domain specific binding|negative regul…	path:hsa05168,path:hsa05203	Herpes simplex infection|Viral carcinogenesis
AP001528.1	8.21E-67	0.374897507	0.37	0.237	3.01E-62	1	1.561	ENSG00000246523	100506368	lncRNA	FZD4 divergent transcript [Source:HGNC Symbol;Acc:HGNC:54219]
SEMA6A-AS1	1.15E-66	0.349437338	0.277	0.157	4.21E-62	1	1.764	ENSG00000248445	--	lncRNA	SEMA6A antisense RNA 1 [Source:HGNC Symbol;Acc:HGNC:51110]
CRYBG3	2.92E-66	0.335081363	0.596	0.456	1.07E-61	1	1.307	ENSG00000080200	131544	protein_coding	crystallin beta-gamma domain containing 3 [Source:HGNC Symbol;Acc:HGNC:34427]		GO:0030246,GO:0008150,GO:0032991,GO:0051018,GO:0005212,GO:0002088,GO:0007601	carbohydrate binding|biological_process|protein-containing complex|protein kinase A binding|structural constituent of eye lens|lens development in camera-type eye|visual perception
NRP2	7.64E-66	0.384574254	0.304	0.175	2.80E-61	1	1.737	ENSG00000118257	8828	protein_coding	neuropilin 2 [Source:HGNC Symbol;Acc:HGNC:8005]		GO:0010595,GO:0016020,GO:0016021,GO:0046872,GO:0007155,GO:0005515,GO:0005576,GO:0007411,GO:0007275,GO:0030154,GO:0017154,GO:0001525,GO:0005021,GO:0005886,GO:0007399,GO:0008201,GO:0016032,GO:0038084,GO:0001938,GO:0038023,GO:0048010,GO:0019838,GO:0019955,GO:0003148,GO:0021675,GO:0048846,GO:0061549,GO:0097490,GO:0097491,GO:1902285,GO:0002116,GO:0001755,GO:0001764,GO:0007507,GO:0021612,GO:0021649,GO:…	positive regulation of endothelial cell migration|membrane|integral component of membrane|metal ion binding|cell adhesion|protein binding|extracellular region|axon guidance|multicellular organism development|cell differentiation|semaphorin receptor activity|angiogenesis|vascular endothelial growth factor-activated receptor activity|plasma membrane|nervous system development|heparin binding|viral …
SPC25	9.44E-66	0.341184886	0.257	0.138	3.45E-61	1	1.862	ENSG00000152253	57405	protein_coding	SPC25 component of NDC80 kinetochore complex [Source:HGNC Symbol;Acc:HGNC:24031]		GO:0005634,GO:0005829,GO:0051301,GO:0005694,GO:0005515,GO:0007049,GO:0007059,GO:0000775,GO:0000776,GO:0000777,GO:0007052,GO:0031262	nucleus|cytosol|cell division|chromosome|protein binding|cell cycle|chromosome segregation|chromosome, centromeric region|kinetochore|condensed chromosome kinetochore|mitotic spindle organization|Ndc80 complex
RANBP17	1.43E-65	0.421360096	0.34	0.222	5.24E-61	1	1.532	ENSG00000204764	64901	protein_coding	RAN binding protein 17 [Source:HGNC Symbol;Acc:HGNC:14428]		GO:0051028,GO:0005634,GO:0005737,GO:0006886,GO:0015031,GO:0005525,GO:0008536,GO:0005643,GO:0006606,GO:0005049,GO:0006611,GO:0005623	mRNA transport|nucleus|cytoplasm|intracellular protein transport|protein transport|GTP binding|Ran GTPase binding|nuclear pore|protein import into nucleus|nuclear export signal receptor activity|protein export from nucleus|cell
SORBS1	2.90E-65	0.046848142	0.682	0.565	1.06E-60	1	1.207	ENSG00000095637	10580	protein_coding	sorbin and SH3 domain containing 1 [Source:HGNC Symbol;Acc:HGNC:14565]		GO:0005813,GO:0005886,GO:0005925,GO:0046326,GO:1903078,GO:0032869,GO:0005634,GO:0005737,GO:0016020,GO:0005856,GO:0005515,GO:0030054,GO:0045121,GO:0005829,GO:0001725,GO:0005912,GO:0048041,GO:0016363,GO:0008286,GO:0003779,GO:0006936,GO:0046628,GO:0007160,GO:0005158,GO:0005913,GO:0045725,GO:0046889,GO:0005899,GO:0043149,GO:0005070,GO:0008092,GO:0005915,GO:0005924	centrosome|plasma membrane|focal adhesion|positive regulation of glucose import|positive regulation of protein localization to plasma membrane|cellular response to insulin stimulus|nucleus|cytoplasm|membrane|cytoskeleton|protein binding|cell junction|membrane raft|cytosol|stress fiber|adherens junction|focal adhesion assembly|nuclear matrix|insulin receptor signaling pathway|actin binding|muscle …	path:hsa03320,path:hsa04520,path:hsa04910	PPAR signaling pathway|Adherens junction|Insulin signaling pathway
SH3BGRL	1.78E-64	0.364008437	0.289	0.165	6.50E-60	1	1.752	ENSG00000131171	6451	protein_coding	SH3 domain binding glutamate rich protein like [Source:HGNC Symbol;Acc:HGNC:10823]		GO:0005634,GO:0005737,GO:0009967,GO:0005615,GO:0070062,GO:0017124,GO:0005070	nucleus|cytoplasm|positive regulation of signal transduction|extracellular space|extracellular exosome|SH3 domain binding|SH3/SH2 adaptor activity
WWP1	2.71E-64	0.336546927	0.486	0.348	9.92E-60	1	1.397	ENSG00000123124	11059	protein_coding	WW domain containing E3 ubiquitin protein ligase 1 [Source:HGNC Symbol;Acc:HGNC:17004]		GO:0005634,GO:0005737,GO:0016020,GO:0016740,GO:0016567,GO:0004842,GO:0005886,GO:0005515,GO:0007165,GO:0061630,GO:0006511,GO:0045732,GO:0005829,GO:0070062,GO:0034220,GO:0043161,GO:0016032,GO:0045892,GO:0000209,GO:0046718,GO:0000151,GO:0007417	nucleus|cytoplasm|membrane|transferase activity|protein ubiquitination|ubiquitin-protein transferase activity|plasma membrane|protein binding|signal transduction|ubiquitin protein ligase activity|ubiquitin-dependent protein catabolic process|positive regulation of protein catabolic process|cytosol|extracellular exosome|ion transmembrane transport|proteasome-mediated ubiquitin-dependent protein ca…	path:hsa04120,path:hsa04144	Ubiquitin mediated proteolysis|Endocytosis
NBEA	4.08E-64	0.370156022	0.472	0.358	1.49E-59	1	1.318	ENSG00000172915	26960	protein_coding	neurobeachin [Source:HGNC Symbol;Acc:HGNC:7648]		GO:0005515,GO:0005737,GO:0016020,GO:0005829,GO:0005886,GO:0005802,GO:0012505,GO:0019901,GO:0008104	protein binding|cytoplasm|membrane|cytosol|plasma membrane|trans-Golgi network|endomembrane system|protein kinase binding|protein localization
PEAK1	8.32E-64	0.307756453	0.686	0.614	3.04E-59	1	1.117	ENSG00000173517	79834	protein_coding	pseudopodium enriched atypical kinase 1 [Source:HGNC Symbol;Acc:HGNC:29431]		GO:0005737,GO:0004672,GO:0006468,GO:0018108,GO:0005856,GO:0005515,GO:0004715,GO:0030054,GO:0005925,GO:0016477,GO:0042802,GO:0015629,GO:0048041,GO:0046777,GO:0051893,GO:0034446,GO:0005524	cytoplasm|protein kinase activity|protein phosphorylation|peptidyl-tyrosine phosphorylation|cytoskeleton|protein binding|non-membrane spanning protein tyrosine kinase activity|cell junction|focal adhesion|cell migration|identical protein binding|actin cytoskeleton|focal adhesion assembly|protein autophosphorylation|regulation of focal adhesion assembly|substrate adhesion-dependent cell spreading|…
AGO4	9.59E-64	0.33531752	0.291	0.167	3.51E-59	1	1.743	ENSG00000134698	192670	protein_coding	argonaute RISC component 4 [Source:HGNC Symbol;Acc:HGNC:18424]		GO:0005737,GO:0003676,GO:0003723,GO:0016020,GO:0005829,GO:0005654,GO:0005515,GO:0016604,GO:0031047,GO:0000932,GO:0016442,GO:0006417,GO:0045652,GO:0007223,GO:0003725,GO:0031054,GO:0035196,GO:0070578,GO:0006402,GO:0035198,GO:0035278,GO:0010629,GO:0010501,GO:0035280,GO:0010628,GO:0035194,GO:0003727,GO:0007130,GO:0007140,GO:0008584,GO:0010586,GO:0022604,GO:0043066,GO:0005634	cytoplasm|nucleic acid binding|RNA binding|membrane|cytosol|nucleoplasm|protein binding|nuclear body|gene silencing by RNA|P-body|RISC complex|regulation of translation|regulation of megakaryocyte differentiation|Wnt signaling pathway, calcium modulating pathway|double-stranded RNA binding|pre-miRNA processing|production of miRNAs involved in gene silencing by miRNA|RISC-loading complex|mRNA cata…
PLS3	1.02E-63	0.344089747	0.354	0.218	3.72E-59	1	1.624	ENSG00000102024	5358	protein_coding	plastin 3 [Source:HGNC Symbol;Acc:HGNC:9091]		GO:0005829,GO:0005886,GO:0005737,GO:0046872,GO:0005509,GO:0003779,GO:0051015,GO:0051017,GO:0060348,GO:0005884,GO:0051639,GO:0032432,GO:0005515	cytosol|plasma membrane|cytoplasm|metal ion binding|calcium ion binding|actin binding|actin filament binding|actin filament bundle assembly|bone development|actin filament|actin filament network formation|actin filament bundle|protein binding
MEF2C-AS1	6.76E-63	0.450342364	0.276	0.175	2.48E-58	1	1.577	ENSG00000248309	--	lncRNA	MEF2C antisense RNA 1 [Source:HGNC Symbol;Acc:HGNC:48908]
ADARB1	8.51E-63	0.35573039	0.407	0.28	3.12E-58	1	1.454	ENSG00000197381	104	protein_coding	adenosine deaminase RNA specific B1 [Source:HGNC Symbol;Acc:HGNC:226]		GO:0003723,GO:0006396,GO:0006397,GO:0005634,GO:0046872,GO:0005829,GO:0005654,GO:0016787,GO:0005515,GO:0002376,GO:0045087,GO:0005730,GO:0051607,GO:0005737,GO:0004000,GO:0008285,GO:0051726,GO:0030336,GO:0003725,GO:0045070,GO:0044387,GO:0003729,GO:0003726,GO:0008251,GO:0006382,GO:0007274,GO:0021610,GO:0021618,GO:0021965,GO:0035264,GO:0050884,GO:0060384,GO:0060415,GO:0061744,GO:0097049	RNA binding|RNA processing|mRNA processing|nucleus|metal ion binding|cytosol|nucleoplasm|hydrolase activity|protein binding|immune system process|innate immune response|nucleolus|defense response to virus|cytoplasm|adenosine deaminase activity|negative regulation of cell population proliferation|regulation of cell cycle|negative regulation of cell migration|double-stranded RNA binding|positive re…
ZBTB20	1.51E-62	0.080776425	0.866	0.93	5.54E-58	1	0.931	ENSG00000181722	26137	protein_coding	zinc finger and BTB domain containing 20 [Source:HGNC Symbol;Acc:HGNC:13503]	ZBTB	GO:0003676,GO:0005634,GO:0005737,GO:0046872,GO:0005654,GO:0003677,GO:0016604,GO:0000977,GO:0001227,GO:0044212,GO:0045821,GO:0046889,GO:0055088,GO:0071333,GO:0005515,GO:0000122,GO:0010629,GO:0032728,GO:0032755,GO:0032760,GO:0045892	nucleic acid binding|nucleus|cytoplasm|metal ion binding|nucleoplasm|DNA binding|nuclear body|RNA polymerase II regulatory region sequence-specific DNA binding|DNA-binding transcription repressor activity, RNA polymerase II-specific|transcription regulatory region DNA binding|positive regulation of glycolytic process|positive regulation of lipid biosynthetic process|lipid homeostasis|cellular res…
MYO6	2.28E-62	0.342533026	0.506	0.381	8.34E-58	1	1.328	ENSG00000196586	4646	protein_coding	myosin VI [Source:HGNC Symbol;Acc:HGNC:7605]		GO:0005524,GO:0051015,GO:0003774,GO:0016459,GO:0000166,GO:0003779,GO:0005634,GO:0005737,GO:0016020,GO:0006886,GO:0015031,GO:0005794,GO:0005829,GO:0005886,GO:0042995,GO:0005515,GO:0048471,GO:0031410,GO:0005905,GO:0005654,GO:0030136,GO:0005516,GO:0045944,GO:0006897,GO:0030175,GO:0070062,GO:0005938,GO:0032587,GO:0031965,GO:0007605,GO:0005902,GO:0031941,GO:0016461,GO:0001726,GO:0030665,GO:0005884,GO:…	ATP binding|actin filament binding|motor activity|myosin complex|nucleotide binding|actin binding|nucleus|cytoplasm|membrane|intracellular protein transport|protein transport|Golgi apparatus|cytosol|plasma membrane|cell projection|protein binding|perinuclear region of cytoplasm|cytoplasmic vesicle|clathrin-coated pit|nucleoplasm|clathrin-coated vesicle|calmodulin binding|positive regulation of tr…
GIPC2	8.37E-62	0.344600403	0.266	0.148	3.06E-57	1	1.797	ENSG00000137960	54810	protein_coding	GIPC PDZ domain containing family member 2 [Source:HGNC Symbol;Acc:HGNC:18177]		GO:0005737,GO:0005515,GO:0042802,GO:0070062,GO:0003674,GO:0008150	cytoplasm|protein binding|identical protein binding|extracellular exosome|molecular_function|biological_process
NBEAL1	2.44E-61	0.323130232	0.514	0.373	8.92E-57	1	1.378	ENSG00000144426	65065	protein_coding	neurobeachin like 1 [Source:HGNC Symbol;Acc:HGNC:20681]		GO:0005515	protein binding
AFDN	9.07E-61	0.29255549	0.655	0.576	3.32E-56	1	1.137	ENSG00000130396	4301	protein_coding	afadin, adherens junction formation factor [Source:HGNC Symbol;Acc:HGNC:7137]		GO:0007165,GO:0005886,GO:0030054,GO:0016607,GO:0005829,GO:0005654,GO:0005515,GO:0030336,GO:0007155,GO:0043547,GO:0045296,GO:0010628,GO:0005912,GO:0032880,GO:0005913,GO:0007267,GO:0005911,GO:0046931,GO:0046930,GO:0070160,GO:0034332,GO:0008022,GO:0051015,GO:0022409,GO:0070830,GO:0050839,GO:0044291,GO:0044331,GO:0017016,GO:0061951,GO:0090557,GO:2000049,GO:0021537,GO:0021987,GO:0034334,GO:0048854,GO:…	signal transduction|plasma membrane|cell junction|nuclear speck|cytosol|nucleoplasm|protein binding|negative regulation of cell migration|cell adhesion|positive regulation of GTPase activity|cadherin binding|positive regulation of gene expression|adherens junction|regulation of protein localization|cell-cell adherens junction|cell-cell signaling|cell-cell junction|pore complex assembly|pore compl…	path:hsa04014,path:hsa04015,path:hsa04024,path:hsa04520,path:hsa04530,path:hsa04670	Ras signaling pathway|Rap1 signaling pathway|cAMP signaling pathway|Adherens junction|Tight junction|Leukocyte transendothelial migration
PCNX1	1.11E-60	0.338888472	0.517	0.397	4.07E-56	1	1.302	ENSG00000100731	22990	protein_coding	pecanex 1 [Source:HGNC Symbol;Acc:HGNC:19740]		GO:0016020,GO:0016021	membrane|integral component of membrane
CCDC66	2.62E-60	0.332861531	0.263	0.147	9.59E-56	1	1.789	ENSG00000180376	285331	protein_coding	coiled-coil domain containing 66 [Source:HGNC Symbol;Acc:HGNC:27709]		GO:0008017,GO:0005813,GO:0046548,GO:0005737,GO:0042803,GO:0005856,GO:0042995,GO:0005874,GO:0005815,GO:0005515,GO:0005929,GO:0036064,GO:0060271,GO:0030030,GO:0001578,GO:0001895,GO:0050908,GO:1903564,GO:0001750,GO:0001917,GO:0034451	microtubule binding|centrosome|retinal rod cell development|cytoplasm|protein homodimerization activity|cytoskeleton|cell projection|microtubule|microtubule organizing center|protein binding|cilium|ciliary basal body|cilium assembly|cell projection organization|microtubule bundle formation|retina homeostasis|detection of light stimulus involved in visual perception|regulation of protein localizat…
PDE2A	6.88E-60	0.206892414	0.428	0.292	2.52E-55	1	1.466	ENSG00000186642	5138	protein_coding	phosphodiesterase 2A [Source:HGNC Symbol;Acc:HGNC:8777]		GO:0005634,GO:0005737,GO:0016020,GO:0046872,GO:0000166,GO:0005783,GO:0016787,GO:0005743,GO:0008270,GO:0007165,GO:0005794,GO:0005739,GO:0005759,GO:0007193,GO:0005829,GO:0042803,GO:0005886,GO:0005515,GO:0030552,GO:0000287,GO:0048471,GO:0005741,GO:0070588,GO:0008081,GO:0005262,GO:0004114,GO:0030553,GO:0000122,GO:0010821,GO:0050729,GO:0007186,GO:0010628,GO:0071260,GO:0003170,GO:0003281,GO:0035904,GO:…	nucleus|cytoplasm|membrane|metal ion binding|nucleotide binding|endoplasmic reticulum|hydrolase activity|mitochondrial inner membrane|zinc ion binding|signal transduction|Golgi apparatus|mitochondrion|mitochondrial matrix|adenylate cyclase-inhibiting G protein-coupled receptor signaling pathway|cytosol|protein homodimerization activity|plasma membrane|protein binding|cAMP binding|magnesium ion bi…	path:hsa00230,path:hsa04022,path:hsa04740,path:hsa04925,path:hsa05032	Purine metabolism|cGMP-PKG signaling pathway|Olfactory transduction|Aldosterone synthesis and secretion|Morphine addiction
WWOX	7.68E-60	0.170685624	0.565	0.624	2.81E-55	1	0.905	ENSG00000186153	51741	protein_coding	WW domain containing oxidoreductase [Source:HGNC Symbol;Acc:HGNC:12799]		GO:0045944,GO:0005634,GO:0005737,GO:0005794,GO:0005829,GO:0016491,GO:0055114,GO:0005739,GO:0008202,GO:0005515,GO:0048037,GO:0006915,GO:0016055,GO:0030178,GO:0005886,GO:0003713,GO:0090575,GO:0019899,GO:0071560,GO:0046983,GO:0000122,GO:2001238,GO:0050662,GO:0005902,GO:0048705,GO:0001649,GO:0072332,GO:0097191,GO:2001241	positive regulation of transcription by RNA polymerase II|nucleus|cytoplasm|Golgi apparatus|cytosol|oxidoreductase activity|oxidation-reduction process|mitochondrion|steroid metabolic process|protein binding|cofactor binding|apoptotic process|Wnt signaling pathway|negative regulation of Wnt signaling pathway|plasma membrane|transcription coactivator activity|RNA polymerase II transcription factor…
NSD3	1.65E-59	0.329652028	0.382	0.251	6.03E-55	1	1.522	ENSG00000147548	54904	protein_coding	nuclear receptor binding SET domain protein 3 [Source:HGNC Symbol;Acc:HGNC:12767]		GO:0005634,GO:0046872,GO:0016740,GO:0008168,GO:0032259,GO:0006325,GO:0005694,GO:0005515,GO:0010452,GO:0003713,GO:0045893,GO:0018024,GO:0006355,GO:0034968,GO:0005654,GO:0000785,GO:2001255,GO:0046975,GO:0016571	nucleus|metal ion binding|transferase activity|methyltransferase activity|methylation|chromatin organization|chromosome|protein binding|histone H3-K36 methylation|transcription coactivator activity|positive regulation of transcription, DNA-templated|histone-lysine N-methyltransferase activity|regulation of transcription, DNA-templated|histone lysine methylation|nucleoplasm|chromatin|positive regu…	path:hsa00310	Lysine degradation
SPATS2	2.04E-59	0.353671311	0.304	0.184	7.47E-55	1	1.652	ENSG00000123352	65244	protein_coding	spermatogenesis associated serine rich 2 [Source:HGNC Symbol;Acc:HGNC:18650]		GO:0005515,GO:0003723,GO:0005737,GO:0005829	protein binding|RNA binding|cytoplasm|cytosol
CNTNAP3B	2.57E-59	0.292907916	0.492	0.351	9.42E-55	1	1.402	ENSG00000154529	728577	protein_coding	contactin associated protein like 3B [Source:HGNC Symbol;Acc:HGNC:32035]		GO:0016020,GO:0016021,GO:0007155	membrane|integral component of membrane|cell adhesion
RBMS1	3.57E-59	0.322241128	0.589	0.49	1.31E-54	1	1.202	ENSG00000153250	5937	protein_coding	RNA binding motif single stranded interacting protein 1 [Source:HGNC Symbol;Acc:HGNC:9907]		GO:0003676,GO:0003723,GO:0005634,GO:0005829,GO:0003677,GO:0005515,GO:0006260,GO:1990904,GO:0003690,GO:0003697,GO:0006396	nucleic acid binding|RNA binding|nucleus|cytosol|DNA binding|protein binding|DNA replication|ribonucleoprotein complex|double-stranded DNA binding|single-stranded DNA binding|RNA processing
SEPTIN7	4.85E-59	0.317551275	0.413	0.277	1.77E-54	1	1.491	--	--	--	--	--	--	--	--	--
MGAT1	7.88E-59	0.323711635	0.282	0.163	2.88E-54	1	1.73	ENSG00000131446	4245	protein_coding	mannosyl (alpha-1,3-)-glycoprotein beta-1,2-N-acetylglucosaminyltransferase [Source:HGNC Symbol;Acc:HGNC:7044]		GO:0016020,GO:0016021,GO:0046872,GO:0016740,GO:0016757,GO:0006486,GO:0005794,GO:0000139,GO:0030145,GO:0008375,GO:0018279,GO:0070062,GO:0006487,GO:1903561,GO:0003827,GO:0001701,GO:0006049	membrane|integral component of membrane|metal ion binding|transferase activity|transferase activity, transferring glycosyl groups|protein glycosylation|Golgi apparatus|Golgi membrane|manganese ion binding|acetylglucosaminyltransferase activity|protein N-linked glycosylation via asparagine|extracellular exosome|protein N-linked glycosylation|extracellular vesicle|alpha-1,3-mannosylglycoprotein 2-b…	path:hsa00510	N-Glycan biosynthesis
TCF7L1	8.68E-59	0.336941066	0.512	0.381	3.18E-54	1	1.344	ENSG00000152284	83439	protein_coding	transcription factor 7 like 1 [Source:HGNC Symbol;Acc:HGNC:11640]	HMG	GO:0005634,GO:0005829,GO:0005654,GO:0008013,GO:0060070,GO:0006357,GO:0003677,GO:0003700,GO:0006325,GO:0016055,GO:0043565,GO:0006355,GO:0000981,GO:0005667,GO:0044212,GO:0003682,GO:1904837,GO:0030111	nucleus|cytosol|nucleoplasm|beta-catenin binding|canonical Wnt signaling pathway|regulation of transcription by RNA polymerase II|DNA binding|DNA-binding transcription factor activity|chromatin organization|Wnt signaling pathway|sequence-specific DNA binding|regulation of transcription, DNA-templated|DNA-binding transcription factor activity, RNA polymerase II-specific|transcription factor comple…	path:hsa04310,path:hsa04390,path:hsa04520,path:hsa04916,path:hsa04934,path:hsa05165,path:hsa05200,path:hsa05210,path:hsa05213,path:hsa05215,path:hsa05216,path:hsa05217,path:hsa05221,path:hsa05224,path:hsa05225,path:hsa05226,path:hsa05412	Wnt signaling pathway|Hippo signaling pathway|Adherens junction|Melanogenesis|Cushing syndrome|Human papillomavirus infection|Pathways in cancer|Colorectal cancer|Endometrial cancer|Prostate cancer|Thyroid cancer|Basal cell carcinoma|Acute myeloid leukemia|Breast cancer|Hepatocellular carcinoma|Gastric cancer|Arrhythmogenic right ventricular cardiomyopathy (ARVC)
MAP3K5	2.96E-58	0.313593432	0.4	0.264	1.08E-53	1	1.515	ENSG00000197442	4217	protein_coding	mitogen-activated protein kinase kinase kinase 5 [Source:HGNC Symbol;Acc:HGNC:6857]		GO:0005737,GO:0046872,GO:0000166,GO:0004672,GO:0004674,GO:0005524,GO:0016301,GO:0016740,GO:0006468,GO:0016310,GO:0005783,GO:0042803,GO:0005515,GO:0006915,GO:0000287,GO:0004709,GO:0002376,GO:0045087,GO:0042802,GO:0005829,GO:0043065,GO:0016032,GO:0000165,GO:0032991,GO:0019904,GO:0019903,GO:0070059,GO:0045893,GO:0008631,GO:0007254,GO:0034976,GO:0097190,GO:1990604,GO:0000186,GO:0007257,GO:1901216,GO:…	cytoplasm|metal ion binding|nucleotide binding|protein kinase activity|protein serine/threonine kinase activity|ATP binding|kinase activity|transferase activity|protein phosphorylation|phosphorylation|endoplasmic reticulum|protein homodimerization activity|protein binding|apoptotic process|magnesium ion binding|MAP kinase kinase kinase activity|immune system process|innate immune response|identic…	path:hsa01524,path:hsa04010,path:hsa04071,path:hsa04141,path:hsa04210,path:hsa04530,path:hsa04668,path:hsa04714,path:hsa04722,path:hsa04932,path:hsa05014,path:hsa05418	Platinum drug resistance|MAPK signaling pathway|Sphingolipid signaling pathway|Protein processing in endoplasmic reticulum|Apoptosis|Tight junction|TNF signaling pathway|Thermogenesis|Neurotrophin signaling pathway|Non-alcoholic fatty liver disease (NAFLD)|Amyotrophic lateral sclerosis (ALS)|Fluid shear stress and atherosclerosis
NOSTRIN	6.32E-58	0.165921979	0.564	0.425	2.31E-53	1	1.327	ENSG00000163072	115677	protein_coding	nitric oxide synthase trafficking [Source:HGNC Symbol;Acc:HGNC:20203]		GO:0005634,GO:0005737,GO:0016607,GO:0016020,GO:0005886,GO:0005856,GO:0005515,GO:0031410,GO:0006897,GO:0050999,GO:0030666,GO:0003677,GO:0045892	nucleus|cytoplasm|nuclear speck|membrane|plasma membrane|cytoskeleton|protein binding|cytoplasmic vesicle|endocytosis|regulation of nitric-oxide synthase activity|endocytic vesicle membrane|DNA binding|negative regulation of transcription, DNA-templated
DDAH1	8.10E-58	0.413129925	0.289	0.18	2.96E-53	1	1.606	ENSG00000153904	23576	protein_coding	dimethylarginine dimethylaminohydrolase 1 [Source:HGNC Symbol;Acc:HGNC:2715]		GO:0008285,GO:0043116,GO:0046872,GO:0016787,GO:0016403,GO:0000052,GO:0006527,GO:0045429,GO:0005829,GO:0070062,GO:0050999,GO:0003824,GO:0016597,GO:0003073,GO:0006525,GO:0007263,GO:1900038,GO:0045766	negative regulation of cell population proliferation|negative regulation of vascular permeability|metal ion binding|hydrolase activity|dimethylargininase activity|citrulline metabolic process|arginine catabolic process|positive regulation of nitric oxide biosynthetic process|cytosol|extracellular exosome|regulation of nitric-oxide synthase activity|catalytic activity|amino acid binding|regulation…
APBB2	1.07E-57	0.266359528	0.787	0.725	3.93E-53	1	1.086	ENSG00000163697	323	protein_coding	amyloid beta precursor protein binding family B member 2 [Source:HGNC Symbol;Acc:HGNC:582]		GO:0005634,GO:0016020,GO:0005515,GO:0045202,GO:0001540,GO:0005737,GO:0006355,GO:0008134,GO:0030027,GO:0030426,GO:0007050,GO:0030308,GO:0035556,GO:0001764,GO:0007411,GO:0030198,GO:0043065,GO:0043066	nucleus|membrane|protein binding|synapse|amyloid-beta binding|cytoplasm|regulation of transcription, DNA-templated|transcription factor binding|lamellipodium|growth cone|cell cycle arrest|negative regulation of cell growth|intracellular signal transduction|neuron migration|axon guidance|extracellular matrix organization|positive regulation of apoptotic process|negative regulation of apoptotic pro…
FAR2	2.38E-57	0.402702288	0.299	0.19	8.72E-53	1	1.574	ENSG00000064763	55711	protein_coding	fatty acyl-CoA reductase 2 [Source:HGNC Symbol;Acc:HGNC:25531]		GO:0016491,GO:0055114,GO:0006629,GO:0080019,GO:0102965,GO:0016020,GO:0016021,GO:0005777,GO:0005778,GO:0005782,GO:0005779,GO:0010025,GO:0035336	oxidoreductase activity|oxidation-reduction process|lipid metabolic process|fatty-acyl-CoA reductase (alcohol-forming) activity|alcohol-forming fatty acyl-CoA reductase activity|membrane|integral component of membrane|peroxisome|peroxisomal membrane|peroxisomal matrix|integral component of peroxisomal membrane|wax biosynthetic process|long-chain fatty-acyl-CoA metabolic process	path:hsa04146	Peroxisome
XAF1	5.45E-57	0.295341986	0.622	0.502	1.99E-52	1	1.239	ENSG00000132530	54739	protein_coding	XIAP associated factor 1 [Source:HGNC Symbol;Acc:HGNC:30932]		GO:0006915,GO:0008270,GO:0046872,GO:0005634,GO:0005737,GO:0005739,GO:0005829,GO:0060337,GO:0035456,GO:0005515	apoptotic process|zinc ion binding|metal ion binding|nucleus|cytoplasm|mitochondrion|cytosol|type I interferon signaling pathway|response to interferon-beta|protein binding
TAOK3	6.07E-57	0.353321197	0.421	0.301	2.22E-52	1	1.399	ENSG00000135090	51347	protein_coding	TAO kinase 3 [Source:HGNC Symbol;Acc:HGNC:18133]		GO:0005737,GO:0016020,GO:0000166,GO:0004672,GO:0004674,GO:0005524,GO:0016301,GO:0016740,GO:0006468,GO:0016310,GO:0005886,GO:0005515,GO:0006281,GO:0006974,GO:0005634,GO:0006469,GO:0007095,GO:0023014,GO:0032147,GO:0032874,GO:0004860,GO:0004709,GO:0043507,GO:0046777,GO:0000186,GO:0000165,GO:0046329,GO:0046330	cytoplasm|membrane|nucleotide binding|protein kinase activity|protein serine/threonine kinase activity|ATP binding|kinase activity|transferase activity|protein phosphorylation|phosphorylation|plasma membrane|protein binding|DNA repair|cellular response to DNA damage stimulus|nucleus|negative regulation of protein kinase activity|mitotic G2 DNA damage checkpoint|signal transduction by protein phos…	path:hsa04010	MAPK signaling pathway
CALM1	7.82E-57	0.293623899	0.299	0.178	2.86E-52	1	1.68	ENSG00000198668	801	protein_coding	calmodulin 1 [Source:HGNC Symbol;Acc:HGNC:1442]		GO:0046872,GO:0005509,GO:0019722,GO:0010880,GO:0010881,GO:0002027,GO:0005634,GO:0005737,GO:0016301,GO:0016310,GO:0005886,GO:0005856,GO:0005515,GO:0007186,GO:0000922,GO:0005813,GO:0005815,GO:0005819,GO:0038095,GO:0005576,GO:0005654,GO:0005829,GO:0000165,GO:0044325,GO:0021762,GO:0005876,GO:0019904,GO:0002576,GO:0032991,GO:0031982,GO:0050999,GO:0019901,GO:0043647,GO:0022400,GO:0010801,GO:0006936,GO:…	metal ion binding|calcium ion binding|calcium-mediated signaling|regulation of release of sequestered calcium ion into cytosol by sarcoplasmic reticulum|regulation of cardiac muscle contraction by regulation of the release of sequestered calcium ion|regulation of heart rate|nucleus|cytoplasm|kinase activity|phosphorylation|plasma membrane|cytoskeleton|protein binding|G protein-coupled receptor si…	path:hsa04014,path:hsa04015,path:hsa04020,path:hsa04022,path:hsa04024,path:hsa04070,path:hsa04114,path:hsa04218,path:hsa04261,path:hsa04270,path:hsa04371,path:hsa04625,path:hsa04713,path:hsa04720,path:hsa04722,path:hsa04728,path:hsa04740,path:hsa04744,path:hsa04750,path:hsa04910,path:hsa04912,path:hsa04915,path:hsa04916,path:hsa04921,path:hsa04922,path:hsa04924,path:hsa04925,path:hsa04970,path:hs…	Ras signaling pathway|Rap1 signaling pathway|Calcium signaling pathway|cGMP-PKG signaling pathway|cAMP signaling pathway|Phosphatidylinositol signaling system|Oocyte meiosis|Cellular senescence|Adrenergic signaling in cardiomyocytes|Vascular smooth muscle contraction|Apelin signaling pathway|C-type lectin receptor signaling pathway|Circadian entrainment|Long-term potentiation|Neurotrophin signali…
NLRC5	8.91E-57	0.333461341	0.369	0.244	3.26E-52	1	1.512	ENSG00000140853	84166	protein_coding	NLR family CARD domain containing 5 [Source:HGNC Symbol;Acc:HGNC:29933]		GO:0045944,GO:0005634,GO:0005737,GO:0005813,GO:0000166,GO:0005524,GO:0002376,GO:0045087,GO:0051607,GO:0035556,GO:0005515,GO:0005829,GO:0060335,GO:0032088,GO:0032480,GO:0000978,GO:0043549,GO:0060339,GO:0045345,GO:0060340,GO:0009617	positive regulation of transcription by RNA polymerase II|nucleus|cytoplasm|centrosome|nucleotide binding|ATP binding|immune system process|innate immune response|defense response to virus|intracellular signal transduction|protein binding|cytosol|positive regulation of interferon-gamma-mediated signaling pathway|negative regulation of NF-kappaB transcription factor activity|negative regulation of…
TPM1	2.56E-56	0.201289622	0.502	0.363	9.37E-52	1	1.383	ENSG00000140416	7168	protein_coding	tropomyosin 1 [Source:HGNC Symbol;Acc:HGNC:12010]		GO:1904706,GO:1904753,GO:0030336,GO:0034614,GO:0008360,GO:0005737,GO:0005829,GO:0003779,GO:0042803,GO:0015629,GO:0005856,GO:0005515,GO:0051015,GO:0005884,GO:0042802,GO:0007015,GO:0046982,GO:0031529,GO:0008092,GO:0051496,GO:0006936,GO:0060048,GO:0055010,GO:0008307,GO:0030049,GO:0045214,GO:0006937,GO:0007010,GO:0032587,GO:0008016,GO:0042060,GO:0045785,GO:0032781,GO:0030017,GO:0005862,GO:0005200,GO:…	negative regulation of vascular smooth muscle cell proliferation|negative regulation of vascular associated smooth muscle cell migration|negative regulation of cell migration|cellular response to reactive oxygen species|regulation of cell shape|cytoplasm|cytosol|actin binding|protein homodimerization activity|actin cytoskeleton|cytoskeleton|protein binding|actin filament binding|actin filament|id…	path:hsa04260,path:hsa04261,path:hsa05206,path:hsa05410,path:hsa05414	Cardiac muscle contraction|Adrenergic signaling in cardiomyocytes|MicroRNAs in cancer|Hypertrophic cardiomyopathy (HCM)|Dilated cardiomyopathy (DCM)
ATF7IP2	4.46E-56	0.355396479	0.297	0.188	1.63E-51	1	1.58	ENSG00000166669	80063	protein_coding	activating transcription factor 7 interacting protein 2 [Source:HGNC Symbol;Acc:HGNC:20397]		GO:0005634,GO:0005515	nucleus|protein binding
TSC22D1	1.48E-55	0.364940845	0.408	0.296	5.42E-51	1	1.378	ENSG00000102804	8848	protein_coding	TSC22 domain family member 1 [Source:HGNC Symbol;Acc:HGNC:16826]	TSC22	GO:0005634,GO:0005737,GO:0006355,GO:0003700,GO:0005515,GO:0006357,GO:0000981,GO:0006366	nucleus|cytoplasm|regulation of transcription, DNA-templated|DNA-binding transcription factor activity|protein binding|regulation of transcription by RNA polymerase II|DNA-binding transcription factor activity, RNA polymerase II-specific|transcription by RNA polymerase II
SKAP2	2.65E-55	0.320812402	0.442	0.314	9.69E-51	1	1.408	ENSG00000005020	8935	protein_coding	src kinase associated phosphoprotein 2 [Source:HGNC Symbol;Acc:HGNC:15687]		GO:0005737,GO:0005829,GO:0005654,GO:0009967,GO:0005515,GO:0005886,GO:0042113,GO:0007165,GO:0065003,GO:0005070,GO:0008285	cytoplasm|cytosol|nucleoplasm|positive regulation of signal transduction|protein binding|plasma membrane|B cell activation|signal transduction|protein-containing complex assembly|SH3/SH2 adaptor activity|negative regulation of cell population proliferation
AC119674.1	3.01E-55	0.435907316	0.251	0.164	1.10E-50	1	1.53	ENSG00000260971	--	lncRNA	novel transcript
FARP1	7.60E-55	0.310392631	0.467	0.335	2.78E-50	1	1.394	ENSG00000152767	10160	protein_coding	FERM, ARH/RhoGEF and pleckstrin domain protein 1 [Source:HGNC Symbol;Acc:HGNC:3591]		GO:0005089,GO:0035023,GO:0005856,GO:0008092,GO:0005737,GO:0016020,GO:0005829,GO:0005886,GO:0042995,GO:0007275,GO:0030054,GO:0045202,GO:0005085,GO:0030425,GO:0031234,GO:0030175,GO:0043197,GO:0010923,GO:0043005,GO:0007416,GO:0048813,GO:0030676,GO:0048365,GO:0098942,GO:0098974,GO:1905606,GO:0098890,GO:0098978	Rho guanyl-nucleotide exchange factor activity|regulation of Rho protein signal transduction|cytoskeleton|cytoskeletal protein binding|cytoplasm|membrane|cytosol|plasma membrane|cell projection|multicellular organism development|cell junction|synapse|guanyl-nucleotide exchange factor activity|dendrite|extrinsic component of cytoplasmic side of plasma membrane|filopodium|dendritic spine|negative r…
GAB1	1.59E-53	0.34361325	0.327	0.207	5.84E-49	1	1.58	ENSG00000109458	2549	protein_coding	GRB2 associated binding protein 1 [Source:HGNC Symbol;Acc:HGNC:4066]		GO:0045766,GO:0038084,GO:0005515,GO:0005829,GO:0007411,GO:0014068,GO:0051897,GO:0005070,GO:0038128,GO:0001525,GO:0031532,GO:0007173,GO:0008286,GO:0005911,GO:0035728,GO:0038089,GO:0090668	positive regulation of angiogenesis|vascular endothelial growth factor signaling pathway|protein binding|cytosol|axon guidance|positive regulation of phosphatidylinositol 3-kinase signaling|positive regulation of protein kinase B signaling|SH3/SH2 adaptor activity|ERBB2 signaling pathway|angiogenesis|actin cytoskeleton reorganization|epidermal growth factor receptor signaling pathway|insulin rece…	path:hsa01521,path:hsa04012,path:hsa04014,path:hsa04072,path:hsa04722,path:hsa05100,path:hsa05205,path:hsa05211,path:hsa05225,path:hsa05226	EGFR tyrosine kinase inhibitor resistance|ErbB signaling pathway|Ras signaling pathway|Phospholipase D signaling pathway|Neurotrophin signaling pathway|Bacterial invasion of epithelial cells|Proteoglycans in cancer|Renal cell carcinoma|Hepatocellular carcinoma|Gastric cancer
SLC25A24	3.23E-53	0.314637238	0.279	0.166	1.18E-48	1	1.681	ENSG00000085491	29957	protein_coding	solute carrier family 25 member 24 [Source:HGNC Symbol;Acc:HGNC:20662]		GO:0016020,GO:0016021,GO:0022857,GO:0055085,GO:0046872,GO:0005739,GO:0005743,GO:0005509,GO:0034599,GO:0071277,GO:0005347,GO:0006839,GO:0010941,GO:0015867	membrane|integral component of membrane|transmembrane transporter activity|transmembrane transport|metal ion binding|mitochondrion|mitochondrial inner membrane|calcium ion binding|cellular response to oxidative stress|cellular response to calcium ion|ATP transmembrane transporter activity|mitochondrial transport|regulation of cell death|ATP transport
ACVR2A	4.12E-53	0.325279418	0.271	0.16	1.51E-48	1	1.694	ENSG00000121989	92	protein_coding	activin A receptor type 2A [Source:HGNC Symbol;Acc:HGNC:173]		GO:0045944,GO:0030509,GO:0045669,GO:0016020,GO:0016021,GO:0046872,GO:0000166,GO:0004672,GO:0004674,GO:0005524,GO:0016301,GO:0016740,GO:0006468,GO:0016310,GO:0005886,GO:0004675,GO:0043235,GO:0005515,GO:0007178,GO:0005887,GO:0030501,GO:0071363,GO:0071773,GO:0005737,GO:0015026,GO:0010862,GO:0032924,GO:0048185,GO:0034673,GO:0045648,GO:0001934,GO:0017002,GO:0019838,GO:0030165,GO:0034711,GO:0043621,GO:…	positive regulation of transcription by RNA polymerase II|BMP signaling pathway|positive regulation of osteoblast differentiation|membrane|integral component of membrane|metal ion binding|nucleotide binding|protein kinase activity|protein serine/threonine kinase activity|ATP binding|kinase activity|transferase activity|protein phosphorylation|phosphorylation|plasma membrane|transmembrane receptor…	path:hsa04060,path:hsa04350,path:hsa04550,path:hsa05418	Cytokine-cytokine receptor interaction|TGF-beta signaling pathway|Signaling pathways regulating pluripotency of stem cells|Fluid shear stress and atherosclerosis
PRH1	1.04E-52	0.371920452	0.265	0.17	3.81E-48	1	1.559	ENSG00000231887	5554	protein_coding	proline rich protein HaeIII subfamily 1 [Source:HGNC Symbol;Acc:HGNC:9366]				path:hsa04970	Salivary secretion
SHE	1.74E-52	0.284741117	0.264	0.156	6.37E-48	1	1.692	ENSG00000169291	126669	protein_coding	Src homology 2 domain containing E [Source:HGNC Symbol;Acc:HGNC:27004]		GO:0005515,GO:0001784	protein binding|phosphotyrosine residue binding
NPAS3	9.13E-52	0.416319159	0.398	0.306	3.34E-47	1	1.301	ENSG00000151322	64067	protein_coding	neuronal PAS domain protein 3 [Source:HGNC Symbol;Acc:HGNC:19311]		GO:0005634,GO:0005829,GO:0005654,GO:0046983,GO:0006355,GO:0005515,GO:0003677,GO:0045893,GO:0000981,GO:0006357,GO:0045944,GO:0000790,GO:0046982	nucleus|cytosol|nucleoplasm|protein dimerization activity|regulation of transcription, DNA-templated|protein binding|DNA binding|positive regulation of transcription, DNA-templated|DNA-binding transcription factor activity, RNA polymerase II-specific|regulation of transcription by RNA polymerase II|positive regulation of transcription by RNA polymerase II|nuclear chromatin|protein heterodimerizat…
LRRC8C	1.10E-51	0.326608954	0.443	0.325	4.03E-47	1	1.363	ENSG00000171488	84230	protein_coding	leucine rich repeat containing 8 VRAC subunit C [Source:HGNC Symbol;Acc:HGNC:25075]		GO:0005737,GO:0016020,GO:0016021,GO:0005783,GO:0005789,GO:0015698,GO:0006811,GO:0005886,GO:0005515,GO:0005887,GO:0034214,GO:0055085,GO:0034702,GO:0005225,GO:0098656,GO:0015734,GO:0015810,GO:0045444,GO:0071470	cytoplasm|membrane|integral component of membrane|endoplasmic reticulum|endoplasmic reticulum membrane|inorganic anion transport|ion transport|plasma membrane|protein binding|integral component of plasma membrane|protein hexamerization|transmembrane transport|ion channel complex|volume-sensitive anion channel activity|anion transmembrane transport|taurine transport|aspartate transmembrane transpo…
ANO10	2.72E-51	0.339937826	0.358	0.249	9.95E-47	1	1.438	ENSG00000160746	55129	protein_coding	anoctamin 10 [Source:HGNC Symbol;Acc:HGNC:25519]		GO:0016020,GO:0016021,GO:0005886,GO:0006821,GO:0005229,GO:0034220,GO:0006812,GO:0005227	membrane|integral component of membrane|plasma membrane|chloride transport|intracellular calcium activated chloride channel activity|ion transmembrane transport|cation transport|calcium activated cation channel activity
CDH5	4.97E-51	0.284539977	0.439	0.311	1.82E-46	1	1.412	ENSG00000179776	1003	protein_coding	cadherin 5 [Source:HGNC Symbol;Acc:HGNC:1764]		GO:0045766,GO:0050728,GO:0010628,GO:0030335,GO:0016020,GO:0016021,GO:0046872,GO:0005509,GO:0007155,GO:0007156,GO:0005886,GO:0005515,GO:0030054,GO:0098609,GO:0009986,GO:2000114,GO:0001955,GO:0005913,GO:0044325,GO:0045296,GO:0007043,GO:0042803,GO:0007179,GO:1903142,GO:0005911,GO:0005102,GO:0019903,GO:0008092,GO:0008013,GO:0034332,GO:0000902,GO:0031334,GO:0031115,GO:0016339,GO:0044331,GO:0016342,GO:…	positive regulation of angiogenesis|negative regulation of inflammatory response|positive regulation of gene expression|positive regulation of cell migration|membrane|integral component of membrane|metal ion binding|calcium ion binding|cell adhesion|homophilic cell adhesion via plasma membrane adhesion molecules|plasma membrane|protein binding|cell junction|cell-cell adhesion|cell surface|regulat…	path:hsa04514,path:hsa04670,path:hsa05418	Cell adhesion molecules (CAMs)|Leukocyte transendothelial migration|Fluid shear stress and atherosclerosis
CPEB3	7.21E-51	0.331486554	0.293	0.184	2.64E-46	1	1.592	ENSG00000107864	22849	protein_coding	cytoplasmic polyadenylation element binding protein 3 [Source:HGNC Symbol;Acc:HGNC:21746]		GO:0003676,GO:0003723,GO:0005634,GO:0005737,GO:0016020,GO:0005886,GO:0042995,GO:0005515,GO:0003730,GO:0045182,GO:0006417,GO:0030054,GO:0045202,GO:0045211,GO:0045727,GO:0030425,GO:0000122,GO:0071230,GO:0043005,GO:0061158,GO:0060213,GO:1900153,GO:0030014,GO:0014069,GO:0017148,GO:0000900,GO:0008135,GO:0043022,GO:2000766,GO:1990124,GO:0007616,GO:0035613,GO:0048167,GO:0035925,GO:1900365,GO:0060999,GO:…	nucleic acid binding|RNA binding|nucleus|cytoplasm|membrane|plasma membrane|cell projection|protein binding|mRNA 3'-UTR binding|translation regulator activity|regulation of translation|cell junction|synapse|postsynaptic membrane|positive regulation of translation|dendrite|negative regulation of transcription by RNA polymerase II|cellular response to amino acid stimulus|neuron projection|3'-UTR-me…	path:hsa04114,path:hsa04914	Oocyte meiosis|Progesterone-mediated oocyte maturation
CAV1	1.21E-50	0.293444167	0.461	0.329	4.44E-46	1	1.401	ENSG00000105974	857	protein_coding	caveolin 1 [Source:HGNC Symbol;Acc:HGNC:1527]		GO:0042632,GO:0001937,GO:0048471,GO:0043409,GO:1903609,GO:0030335,GO:0090263,GO:0030857,GO:0045019,GO:0006940,GO:0016020,GO:0016021,GO:0005794,GO:0005886,GO:0005515,GO:0070836,GO:0000139,GO:0005901,GO:0031410,GO:0010952,GO:0045121,GO:0005925,GO:0050900,GO:0044325,GO:0005737,GO:0005768,GO:0005887,GO:0030154,GO:0000122,GO:0090090,GO:0060090,GO:0032991,GO:0019901,GO:0016032,GO:0033138,GO:0019899,GO:…	cholesterol homeostasis|negative regulation of endothelial cell proliferation|perinuclear region of cytoplasm|negative regulation of MAPK cascade|negative regulation of inward rectifier potassium channel activity|positive regulation of cell migration|positive regulation of canonical Wnt signaling pathway|negative regulation of epithelial cell differentiation|negative regulation of nitric oxide bi…	path:hsa04144,path:hsa04510,path:hsa05100,path:hsa05205,path:hsa05416,path:hsa05418	Endocytosis|Focal adhesion|Bacterial invasion of epithelial cells|Proteoglycans in cancer|Viral myocarditis|Fluid shear stress and atherosclerosis
INPP4A	1.84E-50	0.31496036	0.278	0.169	6.73E-46	1	1.645	ENSG00000040933	3631	protein_coding	inositol polyphosphate-4-phosphatase type I A [Source:HGNC Symbol;Acc:HGNC:6074]		GO:0005634,GO:0005737,GO:0016020,GO:0016787,GO:0016311,GO:0005886,GO:0030054,GO:0045202,GO:0045211,GO:0036092,GO:0005768,GO:0005515,GO:0005829,GO:0031901,GO:0014069,GO:0055038,GO:0016316,GO:0007165,GO:0006661,GO:0043647,GO:0034597	nucleus|cytoplasm|membrane|hydrolase activity|dephosphorylation|plasma membrane|cell junction|synapse|postsynaptic membrane|phosphatidylinositol-3-phosphate biosynthetic process|endosome|protein binding|cytosol|early endosome membrane|postsynaptic density|recycling endosome membrane|phosphatidylinositol-3,4-bisphosphate 4-phosphatase activity|signal transduction|phosphatidylinositol biosynthetic …	path:hsa00562,path:hsa04070	Inositol phosphate metabolism|Phosphatidylinositol signaling system
SOS1	2.18E-50	0.291823877	0.583	0.476	7.99E-46	1	1.225	ENSG00000115904	6654	protein_coding	SOS Ras/Rac guanine nucleotide exchange factor 1 [Source:HGNC Symbol;Acc:HGNC:11187]		GO:0003677,GO:0007264,GO:0046982,GO:0000786,GO:0005085,GO:0005089,GO:0035023,GO:0043547,GO:0005515,GO:0038095,GO:0050900,GO:0005886,GO:0005829,GO:0051056,GO:0000165,GO:0007186,GO:0007165,GO:0007411,GO:0019221,GO:0038128,GO:0005737,GO:0007265,GO:0043065,GO:0005096,GO:0007173,GO:0008286,GO:0048011,GO:0005088,GO:0017124,GO:0001782,GO:0001942,GO:0002260,GO:0003007,GO:0003209,GO:0003344,GO:0007296,GO:…	DNA binding|small GTPase mediated signal transduction|protein heterodimerization activity|nucleosome|guanyl-nucleotide exchange factor activity|Rho guanyl-nucleotide exchange factor activity|regulation of Rho protein signal transduction|positive regulation of GTPase activity|protein binding|Fc-epsilon receptor signaling pathway|leukocyte migration|plasma membrane|cytosol|regulation of small GTPas…	path:hsa01521,path:hsa01522,path:hsa04010,path:hsa04012,path:hsa04014,path:hsa04062,path:hsa04068,path:hsa04072,path:hsa04150,path:hsa04151,path:hsa04510,path:hsa04540,path:hsa04630,path:hsa04650,path:hsa04660,path:hsa04662,path:hsa04664,path:hsa04714,path:hsa04722,path:hsa04810,path:hsa04910,path:hsa04912,path:hsa04915,path:hsa04917,path:hsa04926,path:hsa05034,path:hsa05160,path:hsa05163,path:hs…	EGFR tyrosine kinase inhibitor resistance|Endocrine resistance|MAPK signaling pathway|ErbB signaling pathway|Ras signaling pathway|Chemokine signaling pathway|FoxO signaling pathway|Phospholipase D signaling pathway|mTOR signaling pathway|PI3K-Akt signaling pathway|Focal adhesion|Gap junction|Jak-STAT signaling pathway|Natural killer cell mediated cytotoxicity|T cell receptor signaling pathway|B …
PTPRK	3.35E-50	0.315734456	0.553	0.461	1.23E-45	1	1.2	ENSG00000152894	5796	protein_coding	protein tyrosine phosphatase receptor type K [Source:HGNC Symbol;Acc:HGNC:9674]		GO:0016020,GO:0016021,GO:0043231,GO:0016787,GO:0007155,GO:0005886,GO:0030054,GO:0004721,GO:0006470,GO:0005515,GO:0007165,GO:0004725,GO:0016311,GO:0035335,GO:0016791,GO:0009986,GO:0005887,GO:0019901,GO:0008285,GO:0016477,GO:0005912,GO:0048041,GO:0045786,GO:0045892,GO:0007179,GO:0005911,GO:0034394,GO:0008013,GO:0045295,GO:0030336,GO:0034644,GO:0034614,GO:0010839,GO:0005001,GO:0031256,GO:0031175,GO:…	membrane|integral component of membrane|intracellular membrane-bounded organelle|hydrolase activity|cell adhesion|plasma membrane|cell junction|phosphoprotein phosphatase activity|protein dephosphorylation|protein binding|signal transduction|protein tyrosine phosphatase activity|dephosphorylation|peptidyl-tyrosine dephosphorylation|phosphatase activity|cell surface|integral component of plasma me…
SEMA3G	7.44E-50	0.242500767	0.295	0.187	2.72E-45	1	1.578	ENSG00000010319	56920	protein_coding	semaphorin 3G [Source:HGNC Symbol;Acc:HGNC:30400]		GO:0005576,GO:0005615,GO:0030215,GO:0005887,GO:0070062,GO:0005102,GO:0045499,GO:0001755,GO:0030335,GO:0048843,GO:0050919,GO:0071526,GO:0030517,GO:0005515	extracellular region|extracellular space|semaphorin receptor binding|integral component of plasma membrane|extracellular exosome|signaling receptor binding|chemorepellent activity|neural crest cell migration|positive regulation of cell migration|negative regulation of axon extension involved in axon guidance|negative chemotaxis|semaphorin-plexin signaling pathway|negative regulation of axon exten…	path:hsa04360	Axon guidance
ZFPM2	1.31E-49	0.296599297	0.627	0.562	4.79E-45	1	1.116	ENSG00000169946	23414	protein_coding	zinc finger protein, FOG family member 2 [Source:HGNC Symbol;Acc:HGNC:16700]		GO:0060045,GO:0045944,GO:0060412,GO:0003676,GO:0005634,GO:0046872,GO:0005654,GO:0006357,GO:0003677,GO:0030154,GO:0001085,GO:0005515,GO:0000122,GO:0000981,GO:0000790,GO:0007506,GO:0007507,GO:0003713,GO:0045892,GO:0045599,GO:0003714,GO:0003148,GO:0007596,GO:0008134,GO:0008270,GO:0003221,GO:0001570,GO:0001701,GO:0030324,GO:0045893,GO:0048568,GO:0048738,GO:0060548,GO:2000020,GO:2000195,GO:0005737	positive regulation of cardiac muscle cell proliferation|positive regulation of transcription by RNA polymerase II|ventricular septum morphogenesis|nucleic acid binding|nucleus|metal ion binding|nucleoplasm|regulation of transcription by RNA polymerase II|DNA binding|cell differentiation|RNA polymerase II transcription factor binding|protein binding|negative regulation of transcription by RNA pol…	path:hsa05206	MicroRNAs in cancer
PARP14	1.84E-49	0.319566922	0.448	0.329	6.73E-45	1	1.362	ENSG00000173193	54625	protein_coding	poly(ADP-ribose) polymerase family member 14 [Source:HGNC Symbol;Acc:HGNC:29232]		GO:0005634,GO:0005737,GO:0016020,GO:0016740,GO:0005829,GO:0016757,GO:0003950,GO:0002376,GO:0045087,GO:0005515,GO:0019899,GO:0010629,GO:0042532,GO:0042531,GO:1990404,GO:0060336,GO:0006471,GO:0140289,GO:1902216	nucleus|cytoplasm|membrane|transferase activity|cytosol|transferase activity, transferring glycosyl groups|NAD+ ADP-ribosyltransferase activity|immune system process|innate immune response|protein binding|enzyme binding|negative regulation of gene expression|negative regulation of tyrosine phosphorylation of STAT protein|positive regulation of tyrosine phosphorylation of STAT protein|protein ADP-…
EPB41	3.80E-49	0.30794022	0.367	0.247	1.39E-44	1	1.486	ENSG00000159023	2035	protein_coding	erythrocyte membrane protein band 4.1 [Source:HGNC Symbol;Acc:HGNC:3377]		GO:0003779,GO:0005198,GO:0005856,GO:0008092,GO:0030866,GO:0016020,GO:0016021,GO:0005634,GO:0005737,GO:0005829,GO:0005886,GO:0051301,GO:0030054,GO:0007049,GO:0005516,GO:0005515,GO:0031032,GO:0005938,GO:0016323,GO:0032991,GO:0030036,GO:0005200,GO:0051924,GO:0032092,GO:0099738,GO:1904778,GO:0005545,GO:0047485,GO:0014731,GO:0030863,GO:0008022,GO:0030507,GO:0051219,GO:0008360,GO:1904478,GO:0065003,GO:…	actin binding|structural molecule activity|cytoskeleton|cytoskeletal protein binding|cortical actin cytoskeleton organization|membrane|integral component of membrane|nucleus|cytoplasm|cytosol|plasma membrane|cell division|cell junction|cell cycle|calmodulin binding|protein binding|actomyosin structure organization|cell cortex|basolateral plasma membrane|protein-containing complex|actin cytoskelet…
AL445426.1	1.37E-48	0.29671666	0.464	0.408	5.02E-44	1	1.137	ENSG00000231246	--	lncRNA	novel transcript
PCMTD1	4.44E-48	0.28282884	0.445	0.322	1.63E-43	1	1.382	ENSG00000168300	115294	protein_coding	protein-L-isoaspartate (D-aspartate) O-methyltransferase domain containing 1 [Source:HGNC Symbol;Acc:HGNC:30483]		GO:0005737,GO:0016020,GO:0006464,GO:0032259,GO:0004719,GO:0006479	cytoplasm|membrane|cellular protein modification process|methylation|protein-L-isoaspartate (D-aspartate) O-methyltransferase activity|protein methylation
GAREM1	2.37E-47	0.323311952	0.439	0.32	8.67E-43	1	1.372	ENSG00000141441	64762	protein_coding	GRB2 associated regulator of MAPK1 subtype 1 [Source:HGNC Symbol;Acc:HGNC:26136]		GO:0005886,GO:0005515,GO:0051781,GO:0070374,GO:0008284,GO:0070064,GO:0007173,GO:0071364	plasma membrane|protein binding|positive regulation of cell division|positive regulation of ERK1 and ERK2 cascade|positive regulation of cell population proliferation|proline-rich region binding|epidermal growth factor receptor signaling pathway|cellular response to epidermal growth factor stimulus
ZFYVE9	2.74E-47	0.277489721	0.278	0.17	1.00E-42	1	1.635	ENSG00000157077	9372	protein_coding	zinc finger FYVE-type containing 9 [Source:HGNC Symbol;Acc:HGNC:6775]		GO:0005737,GO:0016020,GO:0043231,GO:0046872,GO:0005829,GO:0005515,GO:0005768,GO:0005769,GO:0006897,GO:0031901,GO:0016197,GO:0032991,GO:0019904,GO:0007179,GO:0005545	cytoplasm|membrane|intracellular membrane-bounded organelle|metal ion binding|cytosol|protein binding|endosome|early endosome|endocytosis|early endosome membrane|endosomal transport|protein-containing complex|protein domain specific binding|transforming growth factor beta receptor signaling pathway|1-phosphatidylinositol binding	path:hsa04144,path:hsa04350	Endocytosis|TGF-beta signaling pathway
EFCAB2	5.40E-47	0.346108507	0.315	0.223	1.98E-42	1	1.413	ENSG00000203666	84288	protein_coding	EF-hand calcium binding domain 2 [Source:HGNC Symbol;Acc:HGNC:28166]		GO:0005509,GO:0005737,GO:0031514,GO:0005856,GO:0042995,GO:0005929	calcium ion binding|cytoplasm|motile cilium|cytoskeleton|cell projection|cilium
MFSD6	6.55E-47	0.311553789	0.311	0.2	2.40E-42	1	1.555	ENSG00000151690	54842	protein_coding	major facilitator superfamily domain containing 6 [Source:HGNC Symbol;Acc:HGNC:24711]		GO:0016020,GO:0016021	membrane|integral component of membrane
XPR1	7.33E-47	0.301656659	0.501	0.387	2.68E-42	1	1.295	ENSG00000143324	9213	protein_coding	xenotropic and polytropic retrovirus receptor 1 [Source:HGNC Symbol;Acc:HGNC:12827]		GO:0016020,GO:0016021,GO:0005886,GO:0001618,GO:0009615,GO:0046718,GO:0005794,GO:0004930,GO:0007186,GO:0038023,GO:0031226,GO:0015562,GO:0004888,GO:0035435,GO:0030643,GO:0000822,GO:0015114,GO:0006817,GO:0016036	membrane|integral component of membrane|plasma membrane|virus receptor activity|response to virus|viral entry into host cell|Golgi apparatus|G protein-coupled receptor activity|G protein-coupled receptor signaling pathway|signaling receptor activity|intrinsic component of plasma membrane|efflux transmembrane transporter activity|transmembrane signaling receptor activity|phosphate ion transmembran…
KLHL24	9.54E-47	0.281514824	0.296	0.185	3.49E-42	1	1.6	ENSG00000114796	54800	protein_coding	kelch like family member 24 [Source:HGNC Symbol;Acc:HGNC:25947]		GO:0005737,GO:0016567,GO:0042995,GO:0051865,GO:0030054,GO:0005515,GO:0030424,GO:0043204,GO:0005912,GO:2000312,GO:0031463,GO:0030057,GO:0045109	cytoplasm|protein ubiquitination|cell projection|protein autoubiquitination|cell junction|protein binding|axon|perikaryon|adherens junction|regulation of kainate selective glutamate receptor activity|Cul3-RING ubiquitin ligase complex|desmosome|intermediate filament organization
MBD5	1.06E-46	0.26559179	0.615	0.558	3.87E-42	1	1.102	ENSG00000204406	55777	protein_coding	methyl-CpG binding domain protein 5 [Source:HGNC Symbol;Acc:HGNC:20444]		GO:0005634,GO:0005694,GO:0030496,GO:0007399,GO:0005654,GO:0070062,GO:0016579,GO:0003682,GO:0042593,GO:0040014,GO:0050795,GO:0010369,GO:0060399,GO:0003677	nucleus|chromosome|midbody|nervous system development|nucleoplasm|extracellular exosome|protein deubiquitination|chromatin binding|glucose homeostasis|regulation of multicellular organism growth|regulation of behavior|chromocenter|positive regulation of growth hormone receptor signaling pathway|DNA binding
RGS3	1.40E-46	0.280069915	0.26	0.158	5.12E-42	1	1.646	ENSG00000138835	5998	protein_coding	regulator of G protein signaling 3 [Source:HGNC Symbol;Acc:HGNC:9999]		GO:0005634,GO:0005737,GO:0016020,GO:0005829,GO:0005654,GO:0005886,GO:0043547,GO:0005515,GO:0007186,GO:0009968,GO:0003924,GO:0005096,GO:0008277,GO:0000188	nucleus|cytoplasm|membrane|cytosol|nucleoplasm|plasma membrane|positive regulation of GTPase activity|protein binding|G protein-coupled receptor signaling pathway|negative regulation of signal transduction|GTPase activity|GTPase activator activity|regulation of G protein-coupled receptor signaling pathway|inactivation of MAPK activity	path:hsa04360	Axon guidance
TBL1XR1	2.77E-46	0.300345857	0.509	0.401	1.01E-41	1	1.269	ENSG00000177565	79718	protein_coding	transducin beta like 1 X-linked receptor 1 [Source:HGNC Symbol;Acc:HGNC:29529]		GO:0044212,GO:0005634,GO:0006325,GO:0005515,GO:0045893,GO:0006357,GO:0000122,GO:0003714,GO:0045944,GO:0005654,GO:0000118,GO:0072686,GO:0090263,GO:0047485,GO:0042393,GO:0043161,GO:0008013,GO:0019216,GO:0017053,GO:0016575,GO:0003677,GO:0001835,GO:0002021,GO:0010468,GO:0016042,GO:0035264,GO:0045892,GO:0050872,GO:0060612,GO:0060613,GO:0090207	transcription regulatory region DNA binding|nucleus|chromatin organization|protein binding|positive regulation of transcription, DNA-templated|regulation of transcription by RNA polymerase II|negative regulation of transcription by RNA polymerase II|transcription corepressor activity|positive regulation of transcription by RNA polymerase II|nucleoplasm|histone deacetylase complex|mitotic spindle|…	path:hsa04310	Wnt signaling pathway
KANSL1	2.81E-46	0.276748515	0.537	0.435	1.03E-41	1	1.234	ENSG00000120071	284058	protein_coding	KAT8 regulatory NSL complex subunit 1 [Source:HGNC Symbol;Acc:HGNC:24565]		GO:0005634,GO:0005654,GO:0006325,GO:0005694,GO:0005515,GO:0000123,GO:0000775,GO:0000776,GO:0000777,GO:0043995,GO:0043996,GO:0046972,GO:0035035,GO:0044545,GO:0071339,GO:0043981,GO:0043982,GO:0043984	nucleus|nucleoplasm|chromatin organization|chromosome|protein binding|histone acetyltransferase complex|chromosome, centromeric region|kinetochore|condensed chromosome kinetochore|histone acetyltransferase activity (H4-K5 specific)|histone acetyltransferase activity (H4-K8 specific)|histone acetyltransferase activity (H4-K16 specific)|histone acetyltransferase binding|NSL complex|MLL1 complex|his…
PRSS23	3.15E-46	0.30117938	0.337	0.225	1.15E-41	1	1.498	ENSG00000150687	11098	protein_coding	serine protease 23 [Source:HGNC Symbol;Acc:HGNC:14370]		GO:0016787,GO:0008233,GO:0006508,GO:0005576,GO:0004252,GO:0008236,GO:0070062,GO:0044267,GO:0043687,GO:0005788,GO:0005634	hydrolase activity|peptidase activity|proteolysis|extracellular region|serine-type endopeptidase activity|serine-type peptidase activity|extracellular exosome|cellular protein metabolic process|post-translational protein modification|endoplasmic reticulum lumen|nucleus
TRIM24	1.06E-45	0.284631404	0.272	0.167	3.87E-41	1	1.629	ENSG00000122779	8805	protein_coding	tripartite motif containing 24 [Source:HGNC Symbol;Acc:HGNC:11812]		GO:0005634,GO:0005737,GO:0008270,GO:0046872,GO:0016740,GO:0005654,GO:0016567,GO:0003677,GO:0005515,GO:0004842,GO:0003713,GO:0005829,GO:0003682,GO:0031647,GO:0042981,GO:0005102,GO:0006366,GO:0002039,GO:0030163,GO:0004672,GO:0016922,GO:0034056,GO:0043565,GO:0061630,GO:0070577,GO:0006468,GO:0008285,GO:0010628,GO:0045892,GO:0045893,GO:0046777,GO:0055074,GO:0070562,GO:0071391,GO:1901796,GO:0005719,GO:…	nucleus|cytoplasm|zinc ion binding|metal ion binding|transferase activity|nucleoplasm|protein ubiquitination|DNA binding|protein binding|ubiquitin-protein transferase activity|transcription coactivator activity|cytosol|chromatin binding|regulation of protein stability|regulation of apoptotic process|signaling receptor binding|transcription by RNA polymerase II|p53 binding|protein catabolic proces…
RYK	1.65E-45	0.287637554	0.407	0.293	6.04E-41	1	1.389	ENSG00000163785	6259	protein_coding	receptor like tyrosine kinase [Source:HGNC Symbol;Acc:HGNC:10481]		GO:0004672,GO:0005524,GO:0006468,GO:0004713,GO:0018108,GO:0016020,GO:0016021,GO:0005634,GO:0005737,GO:0000166,GO:0016301,GO:0016740,GO:0016310,GO:0016055,GO:0005886,GO:0005887,GO:0007169,GO:0043235,GO:0005515,GO:0007399,GO:0017147,GO:0043410,GO:0007165,GO:0004888,GO:0007411,GO:0030182,GO:0007409,GO:0060070,GO:0031175,GO:1904948,GO:0007416,GO:0042813,GO:1904929,GO:1904953,GO:0005109,GO:0022008,GO:…	protein kinase activity|ATP binding|protein phosphorylation|protein tyrosine kinase activity|peptidyl-tyrosine phosphorylation|membrane|integral component of membrane|nucleus|cytoplasm|nucleotide binding|kinase activity|transferase activity|phosphorylation|Wnt signaling pathway|plasma membrane|integral component of plasma membrane|transmembrane receptor protein tyrosine kinase signaling pathway|r…	path:hsa04360	Axon guidance
PARP9	3.94E-45	0.310368186	0.277	0.178	1.44E-40	1	1.556	ENSG00000138496	83666	protein_coding	poly(ADP-ribose) polymerase family member 9 [Source:HGNC Symbol;Acc:HGNC:24118]		GO:0005634,GO:0005737,GO:0016020,GO:0016740,GO:0005829,GO:0005654,GO:0005739,GO:0006281,GO:0006974,GO:0003950,GO:0006302,GO:0045893,GO:0002376,GO:0045087,GO:0051607,GO:0005515,GO:0000122,GO:0003714,GO:0060335,GO:0016477,GO:0032991,GO:2001034,GO:0019899,GO:0010629,GO:0042393,GO:0044389,GO:0002230,GO:0004857,GO:0043086,GO:0010608,GO:0042531,GO:1900182,GO:0006471,GO:0090734,GO:0034356,GO:0097677,GO:…	nucleus|cytoplasm|membrane|transferase activity|cytosol|nucleoplasm|mitochondrion|DNA repair|cellular response to DNA damage stimulus|NAD+ ADP-ribosyltransferase activity|double-strand break repair|positive regulation of transcription, DNA-templated|immune system process|innate immune response|defense response to virus|protein binding|negative regulation of transcription by RNA polymerase II|tran…
NUMB	4.57E-45	0.276185087	0.517	0.405	1.67E-40	1	1.277	ENSG00000133961	8650	protein_coding	NUMB endocytic adaptor protein [Source:HGNC Symbol;Acc:HGNC:8060]		GO:0016020,GO:0005515,GO:0007275,GO:0005925,GO:0005886,GO:0005737,GO:0030136,GO:0007399,GO:0045296,GO:0030335,GO:0050769,GO:0021670,GO:1903077,GO:0021849,GO:0008013,GO:0045294,GO:0007405,GO:0007409,GO:0030900,GO:0034332,GO:0099149,GO:0005634,GO:0005769,GO:0016323,GO:0019897,GO:0031410,GO:0045177,GO:0098978	membrane|protein binding|multicellular organism development|focal adhesion|plasma membrane|cytoplasm|clathrin-coated vesicle|nervous system development|cadherin binding|positive regulation of cell migration|positive regulation of neurogenesis|lateral ventricle development|negative regulation of protein localization to plasma membrane|neuroblast division in subventricular zone|beta-catenin binding…	path:hsa04330	Notch signaling pathway
JPX	7.04E-45	0.281423917	0.518	0.432	2.58E-40	1	1.199	ENSG00000225470	554203	lncRNA	JPX transcript, XIST activator [Source:HGNC Symbol;Acc:HGNC:37191]
FOXP1	1.16E-44	0.218420732	0.734	0.619	4.23E-40	1	1.186	ENSG00000114861	27086	protein_coding	forkhead box P1 [Source:HGNC Symbol;Acc:HGNC:3823]	Fork head	GO:0010629,GO:0050861,GO:0006974,GO:0005634,GO:0046872,GO:0005654,GO:0006355,GO:0003677,GO:0003700,GO:0043565,GO:0005515,GO:0042802,GO:0006357,GO:0000981,GO:0000790,GO:0032496,GO:0042116,GO:0045892,GO:0010595,GO:0042118,GO:0043621,GO:0030316,GO:0048661,GO:0035019,GO:0050681,GO:0050727,GO:0060766,GO:0032680,GO:1901509,GO:0036035,GO:0042117,GO:0061470,GO:0002903,GO:0035926,GO:0045655,GO:0050706,GO:…	negative regulation of gene expression|positive regulation of B cell receptor signaling pathway|cellular response to DNA damage stimulus|nucleus|metal ion binding|nucleoplasm|regulation of transcription, DNA-templated|DNA binding|DNA-binding transcription factor activity|sequence-specific DNA binding|protein binding|identical protein binding|regulation of transcription by RNA polymerase II|DNA-bi…	path:hsa05206	MicroRNAs in cancer
TBC1D9	2.51E-44	0.234519053	0.467	0.343	9.19E-40	1	1.362	ENSG00000109436	23158	protein_coding	TBC1 domain family member 9 [Source:HGNC Symbol;Acc:HGNC:21710]		GO:0005623,GO:0005509,GO:0005096,GO:0017137,GO:0006886,GO:0090630,GO:0005515	cell|calcium ion binding|GTPase activator activity|Rab GTPase binding|intracellular protein transport|activation of GTPase activity|protein binding
TSPAN14	3.28E-44	0.289778444	0.419	0.304	1.20E-39	1	1.378	ENSG00000108219	81619	protein_coding	tetraspanin 14 [Source:HGNC Symbol;Acc:HGNC:23303]		GO:0016020,GO:0016021,GO:0005886,GO:0005515,GO:0005887,GO:0044267,GO:0051604,GO:0043312,GO:0035579,GO:0070821,GO:0019899,GO:0005788,GO:0045747,GO:0072659,GO:0009986,GO:0097197	membrane|integral component of membrane|plasma membrane|protein binding|integral component of plasma membrane|cellular protein metabolic process|protein maturation|neutrophil degranulation|specific granule membrane|tertiary granule membrane|enzyme binding|endoplasmic reticulum lumen|positive regulation of Notch signaling pathway|protein localization to plasma membrane|cell surface|tetraspanin-enr…
ARHGAP12	3.61E-44	0.276798281	0.265	0.162	1.32E-39	1	1.636	ENSG00000165322	94134	protein_coding	Rho GTPase activating protein 12 [Source:HGNC Symbol;Acc:HGNC:16348]		GO:0007165,GO:0043547,GO:0005096,GO:0005737,GO:0005829,GO:0051056,GO:0001891,GO:0007015,GO:0043087,GO:0051058,GO:0006911,GO:0002011,GO:0005515	signal transduction|positive regulation of GTPase activity|GTPase activator activity|cytoplasm|cytosol|regulation of small GTPase mediated signal transduction|phagocytic cup|actin filament organization|regulation of GTPase activity|negative regulation of small GTPase mediated signal transduction|phagocytosis, engulfment|morphogenesis of an epithelial sheet|protein binding
DIAPH2	3.91E-44	0.106645962	0.657	0.711	1.43E-39	1	0.924	ENSG00000147202	1730	protein_coding	diaphanous related formin 2 [Source:HGNC Symbol;Acc:HGNC:2877]		GO:0005737,GO:0043231,GO:0005783,GO:0005730,GO:0003779,GO:0007015,GO:0005829,GO:0030036,GO:0007275,GO:0030154,GO:0005768,GO:0005769,GO:0016043,GO:0017048,GO:0007292,GO:0048477,GO:0005102	cytoplasm|intracellular membrane-bounded organelle|endoplasmic reticulum|nucleolus|actin binding|actin filament organization|cytosol|actin cytoskeleton organization|multicellular organism development|cell differentiation|endosome|early endosome|cellular component organization|Rho GTPase binding|female gamete generation|oogenesis|signaling receptor binding	path:hsa04810	Regulation of actin cytoskeleton
ZNF462	4.47E-44	0.272501983	0.28	0.175	1.64E-39	1	1.6	ENSG00000148143	58499	protein_coding	zinc finger protein 462 [Source:HGNC Symbol;Acc:HGNC:21684]		GO:0003676,GO:0005634,GO:0046872,GO:0003677,GO:0005515,GO:0045944,GO:0035097,GO:0010468,GO:0000979,GO:0006325,GO:0043392	nucleic acid binding|nucleus|metal ion binding|DNA binding|protein binding|positive regulation of transcription by RNA polymerase II|histone methyltransferase complex|regulation of gene expression|RNA polymerase II core promoter sequence-specific DNA binding|chromatin organization|negative regulation of DNA binding
SPATS2L	5.31E-44	0.311154164	0.339	0.233	1.94E-39	1	1.455	ENSG00000196141	26010	protein_coding	spermatogenesis associated serine rich 2 like [Source:HGNC Symbol;Acc:HGNC:24574]		GO:0003723,GO:0005634,GO:0005737,GO:0005730,GO:0005829,GO:0032991,GO:0005515	RNA binding|nucleus|cytoplasm|nucleolus|cytosol|protein-containing complex|protein binding
ERP44	6.48E-44	0.291438378	0.297	0.194	2.37E-39	1	1.531	ENSG00000023318	23071	protein_coding	endoplasmic reticulum protein 44 [Source:HGNC Symbol;Acc:HGNC:18311]		GO:0005783,GO:0005789,GO:0045454,GO:0005515,GO:0003756,GO:0005576,GO:0005788,GO:0009986,GO:0006986,GO:0070062,GO:0043312,GO:0006457,GO:0035580,GO:0034976,GO:0005793,GO:0009100	endoplasmic reticulum|endoplasmic reticulum membrane|cell redox homeostasis|protein binding|protein disulfide isomerase activity|extracellular region|endoplasmic reticulum lumen|cell surface|response to unfolded protein|extracellular exosome|neutrophil degranulation|protein folding|specific granule lumen|response to endoplasmic reticulum stress|endoplasmic reticulum-Golgi intermediate compartment…
ZEB1	8.73E-44	0.227798338	0.692	0.67	3.19E-39	1	1.033	ENSG00000148516	6935	protein_coding	zinc finger E-box binding homeobox 1 [Source:HGNC Symbol;Acc:HGNC:11642]	zf-C2H2	GO:0045602,GO:0003676,GO:0005634,GO:0046872,GO:0005829,GO:0005654,GO:0003677,GO:0030154,GO:0007399,GO:0005515,GO:0000981,GO:0000790,GO:0003713,GO:0000122,GO:0045892,GO:0003714,GO:0003700,GO:0070888,GO:0019221,GO:0006357,GO:0001227,GO:0008270,GO:0045666,GO:0003682,GO:0007389,GO:0007417,GO:0008285,GO:0010464,GO:0017015,GO:0030857,GO:0033081,GO:0045944,GO:0048513,GO:0048596,GO:0048598,GO:0048704,GO:…	negative regulation of endothelial cell differentiation|nucleic acid binding|nucleus|metal ion binding|cytosol|nucleoplasm|DNA binding|cell differentiation|nervous system development|protein binding|DNA-binding transcription factor activity, RNA polymerase II-specific|nuclear chromatin|transcription coactivator activity|negative regulation of transcription by RNA polymerase II|negative regulation…	path:hsa05202,path:hsa05206,path:hsa05215	Transcriptional misregulation in cancer|MicroRNAs in cancer|Prostate cancer
BACH2	9.40E-44	0.31931804	0.307	0.2	3.44E-39	1	1.535	ENSG00000112182	60468	protein_coding	BTB domain and CNC homolog 2 [Source:HGNC Symbol;Acc:HGNC:14078]	TF_bZIP	GO:0005634,GO:0005737,GO:0005829,GO:0006355,GO:0003677,GO:0003700,GO:0005515,GO:0000981,GO:0000790,GO:0000980,GO:0051170,GO:0001227,GO:0000122,GO:0090721	nucleus|cytoplasm|cytosol|regulation of transcription, DNA-templated|DNA binding|DNA-binding transcription factor activity|protein binding|DNA-binding transcription factor activity, RNA polymerase II-specific|nuclear chromatin|RNA polymerase II distal enhancer sequence-specific DNA binding|import into nucleus|DNA-binding transcription repressor activity, RNA polymerase II-specific|negative regula…
FCHSD2	1.23E-43	0.132210249	0.723	0.668	4.51E-39	1	1.082	ENSG00000137478	9873	protein_coding	FCH and double SH3 domains 2 [Source:HGNC Symbol;Acc:HGNC:29114]		GO:0005737,GO:0016020,GO:0015031,GO:0005886,GO:0042995,GO:0005515,GO:0030054,GO:0005905,GO:0008289,GO:0006897,GO:0032420,GO:0005547,GO:0043325,GO:0072583,GO:0030838,GO:0031594,GO:0007274,GO:0055037,GO:0030833,GO:2000601,GO:0120043,GO:0044803	cytoplasm|membrane|protein transport|plasma membrane|cell projection|protein binding|cell junction|clathrin-coated pit|lipid binding|endocytosis|stereocilium|phosphatidylinositol-3,4,5-trisphosphate binding|phosphatidylinositol-3,4-bisphosphate binding|clathrin-dependent endocytosis|positive regulation of actin filament polymerization|neuromuscular junction|neuromuscular synaptic transmission|rec…
FYN	1.31E-43	0.29961733	0.534	0.445	4.78E-39	1	1.2	ENSG00000010810	2534	protein_coding	FYN proto-oncogene, Src family tyrosine kinase [Source:HGNC Symbol;Acc:HGNC:4037]		GO:0005829,GO:0005886,GO:0005515,GO:1904646,GO:1904645,GO:0005634,GO:1902951,GO:1903202,GO:0005737,GO:0016020,GO:0046872,GO:0000166,GO:0004672,GO:0005524,GO:0016301,GO:0016740,GO:0006468,GO:0016310,GO:0004713,GO:0004715,GO:0006816,GO:0007275,GO:0002376,GO:0002250,GO:0038096,GO:0050900,GO:0042802,GO:0030154,GO:0007169,GO:0031234,GO:0000165,GO:0002223,GO:0016032,GO:0007631,GO:0030168,GO:0044297,GO:…	cytosol|plasma membrane|protein binding|cellular response to amyloid-beta|response to amyloid-beta|nucleus|negative regulation of dendritic spine maintenance|negative regulation of oxidative stress-induced cell death|cytoplasm|membrane|metal ion binding|nucleotide binding|protein kinase activity|ATP binding|kinase activity|transferase activity|protein phosphorylation|phosphorylation|protein tyros…	path:hsa04071,path:hsa04072,path:hsa04360,path:hsa04380,path:hsa04510,path:hsa04520,path:hsa04611,path:hsa04650,path:hsa04660,path:hsa04664,path:hsa04725,path:hsa05020,path:hsa05130,path:hsa05162,path:hsa05416	Sphingolipid signaling pathway|Phospholipase D signaling pathway|Axon guidance|Osteoclast differentiation|Focal adhesion|Adherens junction|Platelet activation|Natural killer cell mediated cytotoxicity|T cell receptor signaling pathway|Fc epsilon RI signaling pathway|Cholinergic synapse|Prion diseases|Pathogenic Escherichia coli infection|Measles|Viral myocarditis
AP002518.2	2.95E-43	0.287810757	0.422	0.307	1.08E-38	1	1.375	ENSG00000256947	--	lncRNA	novel transcript
HDAC7	3.99E-43	0.277196218	0.354	0.243	1.46E-38	1	1.457	ENSG00000061273	51564	protein_coding	histone deacetylase 7 [Source:HGNC Symbol;Acc:HGNC:14067]		GO:0090050,GO:0005634,GO:0005737,GO:0046872,GO:0005829,GO:0016787,GO:0006325,GO:0005515,GO:0004407,GO:0016575,GO:0032041,GO:0070932,GO:0005654,GO:0019901,GO:0000118,GO:0071889,GO:0005080,GO:1901223,GO:0045668,GO:0033613,GO:0032703,GO:0070491,GO:0003682,GO:0003714,GO:0000122,GO:0001570,GO:0007043,GO:0045892	positive regulation of cell migration involved in sprouting angiogenesis|nucleus|cytoplasm|metal ion binding|cytosol|hydrolase activity|chromatin organization|protein binding|histone deacetylase activity|histone deacetylation|NAD-dependent histone deacetylase activity (H3-K14 specific)|histone H3 deacetylation|nucleoplasm|protein kinase binding|histone deacetylase complex|14-3-3 protein binding|p…	path:hsa05034,path:hsa05165,path:hsa05203	Alcoholism|Human papillomavirus infection|Viral carcinogenesis
ZBTB46	4.51E-43	0.140400847	0.557	0.436	1.65E-38	1	1.278	ENSG00000130584	140685	protein_coding	zinc finger and BTB domain containing 46 [Source:HGNC Symbol;Acc:HGNC:16094]		GO:0003676,GO:0005634,GO:0046872,GO:0006357,GO:0000981,GO:0000790,GO:0005515,GO:0030853,GO:0045650,GO:0045656,GO:2001199,GO:2001200	nucleic acid binding|nucleus|metal ion binding|regulation of transcription by RNA polymerase II|DNA-binding transcription factor activity, RNA polymerase II-specific|nuclear chromatin|protein binding|negative regulation of granulocyte differentiation|negative regulation of macrophage differentiation|negative regulation of monocyte differentiation|negative regulation of dendritic cell differentiat…
KLHL5	8.29E-43	0.265259012	0.534	0.415	3.03E-38	1	1.287	ENSG00000109790	51088	protein_coding	kelch like family member 5 [Source:HGNC Symbol;Acc:HGNC:6356]		GO:0005737,GO:0003779,GO:0005856,GO:0005829,GO:0003674,GO:0008150,GO:0043687,GO:0005515	cytoplasm|actin binding|cytoskeleton|cytosol|molecular_function|biological_process|post-translational protein modification|protein binding
CNTLN	1.06E-42	0.303271516	0.438	0.336	3.89E-38	1	1.304	ENSG00000044459	54875	protein_coding	centlein [Source:HGNC Symbol;Acc:HGNC:23432]		GO:0005737,GO:0005813,GO:0005829,GO:0005654,GO:0005856,GO:0070062,GO:0019901,GO:0005814,GO:0019904,GO:0030674,GO:0033365,GO:0010457	cytoplasm|centrosome|cytosol|nucleoplasm|cytoskeleton|extracellular exosome|protein kinase binding|centriole|protein domain specific binding|protein binding, bridging|protein localization to organelle|centriole-centriole cohesion
OSBPL1A	1.21E-42	0.217509415	0.54	0.414	4.42E-38	1	1.304	ENSG00000141447	114876	protein_coding	oxysterol binding protein like 1A [Source:HGNC Symbol;Acc:HGNC:16398]		GO:0006869,GO:0008203,GO:0008289,GO:0016192,GO:0005768,GO:0043231,GO:0005829,GO:0016020,GO:0005515,GO:0070062,GO:0005770,GO:0019886,GO:0005543,GO:0006699,GO:0015485,GO:0032934	lipid transport|cholesterol metabolic process|lipid binding|vesicle-mediated transport|endosome|intracellular membrane-bounded organelle|cytosol|membrane|protein binding|extracellular exosome|late endosome|antigen processing and presentation of exogenous peptide antigen via MHC class II|phospholipid binding|bile acid biosynthetic process|cholesterol binding|sterol binding
RGS6	1.34E-42	0.388992458	0.361	0.324	4.89E-38	1	1.114	ENSG00000182732	9628	protein_coding	regulator of G protein signaling 6 [Source:HGNC Symbol;Acc:HGNC:10002]		GO:0005634,GO:0005737,GO:0016020,GO:0007186,GO:0035556,GO:0005829,GO:0005886,GO:0005096,GO:0005515,GO:0043547,GO:0019898,GO:0009968,GO:0003924,GO:0008277	nucleus|cytoplasm|membrane|G protein-coupled receptor signaling pathway|intracellular signal transduction|cytosol|plasma membrane|GTPase activator activity|protein binding|positive regulation of GTPase activity|extrinsic component of membrane|negative regulation of signal transduction|GTPase activity|regulation of G protein-coupled receptor signaling pathway
NCK2	2.07E-42	0.285696417	0.253	0.159	7.59E-38	1	1.591	ENSG00000071051	8440	protein_coding	NCK adaptor protein 2 [Source:HGNC Symbol;Acc:HGNC:7665]		GO:0005737,GO:0005783,GO:0005515,GO:0005070,GO:0044877,GO:0097110,GO:0001771,GO:0007015,GO:0016477,GO:0030032,GO:0036493,GO:0048013,GO:0060996,GO:1902237,GO:1903898,GO:1903912,GO:1990441,GO:0012506,GO:0014069,GO:0045202,GO:0045944,GO:0005829,GO:0006417,GO:0042102,GO:0007165,GO:0042110,GO:0001784,GO:0048010,GO:0008093,GO:0008285,GO:0030838,GO:0030159,GO:0007172,GO:0007173,GO:0007176,GO:0033137	cytoplasm|endoplasmic reticulum|protein binding|SH3/SH2 adaptor activity|protein-containing complex binding|scaffold protein binding|immunological synapse formation|actin filament organization|cell migration|lamellipodium assembly|positive regulation of translation in response to endoplasmic reticulum stress|ephrin receptor signaling pathway|dendritic spine development|positive regulation of endo…	path:hsa04012,path:hsa04360,path:hsa04660,path:hsa05130	ErbB signaling pathway|Axon guidance|T cell receptor signaling pathway|Pathogenic Escherichia coli infection
TMOD3	4.56E-42	0.288869833	0.44	0.344	1.67E-37	1	1.279	ENSG00000138594	112268148	protein_coding	tropomodulin 3 [Source:HGNC Symbol;Acc:HGNC:11873]		GO:0030036,GO:0048821,GO:0005523,GO:0051694,GO:0005737,GO:0003779,GO:0005856,GO:0098641,GO:0098609,GO:0005913,GO:0006936,GO:0030239,GO:0005865,GO:0030016,GO:1901992	actin cytoskeleton organization|erythrocyte development|tropomyosin binding|pointed-end actin filament capping|cytoplasm|actin binding|cytoskeleton|cadherin binding involved in cell-cell adhesion|cell-cell adhesion|cell-cell adherens junction|muscle contraction|myofibril assembly|striated muscle thin filament|myofibril|positive regulation of mitotic cell cycle phase transition
APOL3	6.17E-42	0.234044973	0.332	0.222	2.26E-37	1	1.495	ENSG00000128284	80833	protein_coding	apolipoprotein L3 [Source:HGNC Symbol;Acc:HGNC:14868]		GO:0005737,GO:0016020,GO:0005576,GO:0042157,GO:0006869,GO:0008289,GO:0043123,GO:0006954,GO:0005319	cytoplasm|membrane|extracellular region|lipoprotein metabolic process|lipid transport|lipid binding|positive regulation of I-kappaB kinase/NF-kappaB signaling|inflammatory response|lipid transporter activity
MYO1D	1.07E-41	0.296413122	0.47	0.38	3.93E-37	1	1.237	ENSG00000176658	4642	protein_coding	myosin ID [Source:HGNC Symbol;Acc:HGNC:7598]		GO:0005737,GO:0015031,GO:0005829,GO:0000166,GO:0005524,GO:0003774,GO:0003779,GO:0016459,GO:0042995,GO:0031410,GO:0030425,GO:0005768,GO:0005769,GO:0005516,GO:0030424,GO:0051015,GO:0043204,GO:0070062,GO:0005938,GO:0048306,GO:0016323,GO:0010923,GO:0005903,GO:0043005,GO:0019904,GO:0000146,GO:0043025,GO:0097440,GO:0030898,GO:0030900,GO:0051641,GO:0061502,GO:0005790,GO:0030673,GO:0043209,GO:0044853,GO:…	cytoplasm|protein transport|cytosol|nucleotide binding|ATP binding|motor activity|actin binding|myosin complex|cell projection|cytoplasmic vesicle|dendrite|endosome|early endosome|calmodulin binding|axon|actin filament binding|perikaryon|extracellular exosome|cell cortex|calcium-dependent protein binding|basolateral plasma membrane|negative regulation of phosphatase activity|brush border|neuron p…
LINC00639	1.37E-41	0.240381322	0.333	0.225	5.02E-37	1	1.48	ENSG00000259070	--	lncRNA	long intergenic non-protein coding RNA 639 [Source:HGNC Symbol;Acc:HGNC:27502]
REV3L	2.75E-41	0.237240292	0.703	0.64	1.01E-36	1	1.098	ENSG00000009413	5980	protein_coding	REV3 like, DNA directed polymerase zeta catalytic subunit [Source:HGNC Symbol;Acc:HGNC:9968]		GO:0006281,GO:0019985,GO:0016035,GO:0003676,GO:0005634,GO:0046872,GO:0016740,GO:0003677,GO:0090305,GO:0005515,GO:0006974,GO:0000166,GO:0016779,GO:0003887,GO:0051536,GO:0051539,GO:0006260,GO:0005654,GO:0000724,GO:0006261,GO:0042276,GO:0005730	DNA repair|translesion synthesis|zeta DNA polymerase complex|nucleic acid binding|nucleus|metal ion binding|transferase activity|DNA binding|nucleic acid phosphodiester bond hydrolysis|protein binding|cellular response to DNA damage stimulus|nucleotide binding|nucleotidyltransferase activity|DNA-directed DNA polymerase activity|iron-sulfur cluster binding|4 iron, 4 sulfur cluster binding|DNA repl…	path:hsa01524,path:hsa03460	Platinum drug resistance|Fanconi anemia pathway
PDE9A	8.36E-41	0.249579962	0.275	0.174	3.06E-36	1	1.58	ENSG00000160191	5152	protein_coding	phosphodiesterase 9A [Source:HGNC Symbol;Acc:HGNC:8795]		GO:0005737,GO:0016020,GO:0046872,GO:0005783,GO:0016787,GO:0007165,GO:0005794,GO:0005829,GO:0005886,GO:0042995,GO:0005515,GO:0048471,GO:0008081,GO:0004114,GO:0042383,GO:0032587,GO:0047555,GO:0019934,GO:0046069,GO:0010613,GO:0046068,GO:0043204	cytoplasm|membrane|metal ion binding|endoplasmic reticulum|hydrolase activity|signal transduction|Golgi apparatus|cytosol|plasma membrane|cell projection|protein binding|perinuclear region of cytoplasm|phosphoric diester hydrolase activity|3',5'-cyclic-nucleotide phosphodiesterase activity|sarcolemma|ruffle membrane|3',5'-cyclic-GMP phosphodiesterase activity|cGMP-mediated signaling|cGMP cataboli…	path:hsa00230	Purine metabolism
TUBGCP3	9.98E-41	0.27046109	0.261	0.164	3.65E-36	1	1.591	ENSG00000126216	10426	protein_coding	tubulin gamma complex associated protein 3 [Source:HGNC Symbol;Acc:HGNC:18598]		GO:0005737,GO:0016020,GO:0005856,GO:0007338,GO:0005874,GO:0000226,GO:0005813,GO:0005815,GO:0005819,GO:0043015,GO:0007020,GO:0000922,GO:0005200,GO:0000278,GO:0051225,GO:0005515,GO:0005829,GO:0005814,GO:0031122,GO:0051011,GO:0005198,GO:0051321,GO:0000930,GO:0005827,GO:0051415,GO:0000923,GO:0008275	cytoplasm|membrane|cytoskeleton|single fertilization|microtubule|microtubule cytoskeleton organization|centrosome|microtubule organizing center|spindle|gamma-tubulin binding|microtubule nucleation|spindle pole|structural constituent of cytoskeleton|mitotic cell cycle|spindle assembly|protein binding|cytosol|centriole|cytoplasmic microtubule organization|microtubule minus-end binding|structural mo…
DYRK1A	1.14E-40	0.255188633	0.525	0.456	4.16E-36	1	1.151	ENSG00000157540	1859	protein_coding	dual specificity tyrosine phosphorylation regulated kinase 1A [Source:HGNC Symbol;Acc:HGNC:3091]		GO:0004672,GO:0005524,GO:0006468,GO:0004712,GO:0046777,GO:0005737,GO:0005634,GO:0016607,GO:0000166,GO:0004674,GO:0016301,GO:0016740,GO:0016310,GO:0004713,GO:0005515,GO:0007623,GO:0003713,GO:0005654,GO:0045893,GO:0016032,GO:0018105,GO:0018107,GO:0007399,GO:0005856,GO:0048156,GO:0043621,GO:0043518,GO:0050321,GO:0030424,GO:0030425,GO:0018108,GO:0031115,GO:0036289,GO:0004715,GO:0033120,GO:0034205,GO:…	protein kinase activity|ATP binding|protein phosphorylation|protein serine/threonine/tyrosine kinase activity|protein autophosphorylation|cytoplasm|nucleus|nuclear speck|nucleotide binding|protein serine/threonine kinase activity|kinase activity|transferase activity|phosphorylation|protein tyrosine kinase activity|protein binding|circadian rhythm|transcription coactivator activity|nucleoplasm|pos…
AL139383.1	2.81E-40	0.332394163	0.254	0.166	1.03E-35	1	1.53	ENSG00000230490	--	lncRNA	novel transcript
OSBPL10	4.66E-40	0.268665989	0.355	0.244	1.71E-35	1	1.455	ENSG00000144645	114884	protein_coding	oxysterol binding protein like 10 [Source:HGNC Symbol;Acc:HGNC:16395]		GO:0005737,GO:0006629,GO:0005856,GO:0006869,GO:0008289,GO:0043231,GO:0005829,GO:0016020,GO:0015914,GO:0001786,GO:0036150,GO:0015485,GO:0005548,GO:0032934	cytoplasm|lipid metabolic process|cytoskeleton|lipid transport|lipid binding|intracellular membrane-bounded organelle|cytosol|membrane|phospholipid transport|phosphatidylserine binding|phosphatidylserine acyl-chain remodeling|cholesterol binding|phospholipid transporter activity|sterol binding
RNF217	8.13E-40	0.264307381	0.401	0.287	2.97E-35	1	1.397	ENSG00000146373	154214	protein_coding	ring finger protein 217 [Source:HGNC Symbol;Acc:HGNC:21487]		GO:0016020,GO:0016021,GO:0046872,GO:0016740,GO:0016567,GO:0004842,GO:0006511,GO:0005737,GO:0000151,GO:0061630,GO:0005829,GO:0000209,GO:0032436,GO:0031624	membrane|integral component of membrane|metal ion binding|transferase activity|protein ubiquitination|ubiquitin-protein transferase activity|ubiquitin-dependent protein catabolic process|cytoplasm|ubiquitin ligase complex|ubiquitin protein ligase activity|cytosol|protein polyubiquitination|positive regulation of proteasomal ubiquitin-dependent protein catabolic process|ubiquitin conjugating enzym…
TUSC3	1.00E-39	0.152972207	0.479	0.365	3.67E-35	1	1.312	ENSG00000104723	7991	protein_coding	tumor suppressor candidate 3 [Source:HGNC Symbol;Acc:HGNC:30242]		GO:0016020,GO:0016021,GO:0005783,GO:0005789,GO:0005739,GO:1903830,GO:0006486,GO:0005886,GO:0005887,GO:0018279,GO:0055085,GO:0006487,GO:0050890,GO:0004579,GO:0008250,GO:0015095,GO:0015693	membrane|integral component of membrane|endoplasmic reticulum|endoplasmic reticulum membrane|mitochondrion|magnesium ion transmembrane transport|protein glycosylation|plasma membrane|integral component of plasma membrane|protein N-linked glycosylation via asparagine|transmembrane transport|protein N-linked glycosylation|cognition|dolichyl-diphosphooligosaccharide-protein glycotransferase activity…	path:hsa00510,path:hsa04141	N-Glycan biosynthesis|Protein processing in endoplasmic reticulum
FCHO2	1.23E-39	0.264096142	0.496	0.391	4.49E-35	1	1.269	ENSG00000157107	115548	protein_coding	FCH domain only 2 [Source:HGNC Symbol;Acc:HGNC:25180]		GO:0016020,GO:0005886,GO:0005515,GO:0005905,GO:0005737,GO:0030136,GO:0035091,GO:0072583,GO:0005829,GO:0006897,GO:0005546,GO:0005856,GO:0048268,GO:0061024,GO:0048488,GO:0001786,GO:0008092,GO:0072659,GO:0010324,GO:0042802,GO:0098835	membrane|plasma membrane|protein binding|clathrin-coated pit|cytoplasm|clathrin-coated vesicle|phosphatidylinositol binding|clathrin-dependent endocytosis|cytosol|endocytosis|phosphatidylinositol-4,5-bisphosphate binding|cytoskeleton|clathrin coat assembly|membrane organization|synaptic vesicle endocytosis|phosphatidylserine binding|cytoskeletal protein binding|protein localization to plasma memb…
GPHN	1.42E-39	0.208626634	0.587	0.566	5.18E-35	1	1.037	ENSG00000171723	10243	protein_coding	gephyrin [Source:HGNC Symbol;Acc:HGNC:15465]		GO:0005737,GO:0016020,GO:0046872,GO:0000166,GO:0005524,GO:0016740,GO:0006777,GO:0005886,GO:0055114,GO:0005856,GO:0042995,GO:0005515,GO:0003824,GO:0008152,GO:0030054,GO:0045202,GO:0045211,GO:0030425,GO:0005829,GO:0014069,GO:0061598,GO:0061599,GO:0032324,GO:0098970,GO:0097112,GO:0008940,GO:0043546,GO:0007529,GO:0010038,GO:0018315,GO:0072579,GO:0099572,GO:0099634	cytoplasm|membrane|metal ion binding|nucleotide binding|ATP binding|transferase activity|Mo-molybdopterin cofactor biosynthetic process|plasma membrane|oxidation-reduction process|cytoskeleton|cell projection|protein binding|catalytic activity|metabolic process|cell junction|synapse|postsynaptic membrane|dendrite|cytosol|postsynaptic density|molybdopterin adenylyltransferase activity|molybdopteri…	path:hsa00790,path:hsa04727	Folate biosynthesis|GABAergic synapse
ARID2	2.09E-39	0.274566282	0.429	0.334	7.63E-35	1	1.284	ENSG00000189079	196528	protein_coding	AT-rich interaction domain 2 [Source:HGNC Symbol;Acc:HGNC:18037]	ARID	GO:0008285,GO:0030336,GO:0003676,GO:0005634,GO:0046872,GO:0005654,GO:0006355,GO:0003677,GO:0005886,GO:0006325,GO:0005515,GO:0006337,GO:0003007,GO:0042592,GO:0048568,GO:0060038,GO:0060982,GO:0072358	negative regulation of cell population proliferation|negative regulation of cell migration|nucleic acid binding|nucleus|metal ion binding|nucleoplasm|regulation of transcription, DNA-templated|DNA binding|plasma membrane|chromatin organization|protein binding|nucleosome disassembly|heart morphogenesis|homeostatic process|embryonic organ development|cardiac muscle cell proliferation|coronary arter…	path:hsa05225	Hepatocellular carcinoma
ZNF292	2.26E-39	0.27769301	0.432	0.334	8.26E-35	1	1.293	ENSG00000188994	23036	protein_coding	zinc finger protein 292 [Source:HGNC Symbol;Acc:HGNC:18410]	zf-C2H2	GO:0003676,GO:0005634,GO:0046872,GO:0003677,GO:0001228,GO:0045944	nucleic acid binding|nucleus|metal ion binding|DNA binding|DNA-binding transcription activator activity, RNA polymerase II-specific|positive regulation of transcription by RNA polymerase II
IL15	2.93E-39	0.306240023	0.269	0.181	1.07E-34	1	1.486	ENSG00000164136	3600	protein_coding	interleukin 15 [Source:HGNC Symbol;Acc:HGNC:5977]		GO:0050729,GO:0005634,GO:0005737,GO:0016607,GO:0005829,GO:0005654,GO:0005576,GO:0005615,GO:0005515,GO:0006955,GO:0005125,GO:0005126,GO:0007165,GO:0007267,GO:0005794,GO:0120163,GO:0050766,GO:0050731,GO:0008284,GO:0005768,GO:0030225,GO:0035723,GO:0042119,GO:0032740,GO:0034105,GO:0007260,GO:0001866,GO:0006954,GO:0007568,GO:0014732,GO:0030212,GO:0031667,GO:0032819,GO:0032825,GO:0042102,GO:0042531,GO:…	positive regulation of inflammatory response|nucleus|cytoplasm|nuclear speck|cytosol|nucleoplasm|extracellular region|extracellular space|protein binding|immune response|cytokine activity|cytokine receptor binding|signal transduction|cell-cell signaling|Golgi apparatus|negative regulation of cold-induced thermogenesis|positive regulation of phagocytosis|positive regulation of peptidyl-tyrosine ph…	path:hsa04060,path:hsa04630,path:hsa04668,path:hsa04672,path:hsa05166,path:hsa05168,path:hsa05200,path:hsa05323	Cytokine-cytokine receptor interaction|Jak-STAT signaling pathway|TNF signaling pathway|Intestinal immune network for IgA production|Human T-cell leukemia virus 1 infection|Herpes simplex infection|Pathways in cancer|Rheumatoid arthritis
ATXN2	7.95E-39	0.252556321	0.465	0.354	2.91E-34	1	1.314	ENSG00000204842	6311	protein_coding	ataxin 2 [Source:HGNC Symbol;Acc:HGNC:10555]		GO:0005829,GO:0003723,GO:0005737,GO:0016020,GO:0005794,GO:0005515,GO:0048471,GO:0005802,GO:0006417,GO:0008022,GO:1990904,GO:0010494,GO:0002091,GO:0034063,GO:0005154,GO:0016070,GO:0005844,GO:0033962,GO:0050658,GO:0010603	cytosol|RNA binding|cytoplasm|membrane|Golgi apparatus|protein binding|perinuclear region of cytoplasm|trans-Golgi network|regulation of translation|protein C-terminus binding|ribonucleoprotein complex|cytoplasmic stress granule|negative regulation of receptor internalization|stress granule assembly|epidermal growth factor receptor binding|RNA metabolic process|polysome|cytoplasmic mRNA processin…
ADAMTS9-AS2	1.71E-38	0.096375404	0.378	0.439	6.25E-34	1	0.861	ENSG00000241684	--	lncRNA	ADAMTS9 antisense RNA 2 [Source:HGNC Symbol;Acc:HGNC:42435]
DAPK1	1.79E-38	0.26855193	0.291	0.191	6.56E-34	1	1.524	ENSG00000196730	1612	protein_coding	death associated protein kinase 1 [Source:HGNC Symbol;Acc:HGNC:2674]		GO:0005737,GO:0000166,GO:0004672,GO:0004674,GO:0005524,GO:0016301,GO:0016740,GO:0006468,GO:0016310,GO:0007165,GO:0005525,GO:0005886,GO:0006915,GO:0005856,GO:0005515,GO:0005634,GO:0042802,GO:0005516,GO:0006417,GO:0071346,GO:0017148,GO:0042981,GO:0097190,GO:0046777,GO:0010506,GO:0035556,GO:0043280,GO:0015629,GO:0017075,GO:2000310,GO:0004683,GO:0010508,GO:0071447,GO:0008625,GO:0043066	cytoplasm|nucleotide binding|protein kinase activity|protein serine/threonine kinase activity|ATP binding|kinase activity|transferase activity|protein phosphorylation|phosphorylation|signal transduction|GTP binding|plasma membrane|apoptotic process|cytoskeleton|protein binding|nucleus|identical protein binding|calmodulin binding|regulation of translation|cellular response to interferon-gamma|nega…	path:hsa04140,path:hsa05200,path:hsa05219	Autophagy - animal|Pathways in cancer|Bladder cancer
IGF2R	3.38E-38	0.251497969	0.354	0.247	1.24E-33	1	1.433	ENSG00000197081	3482	protein_coding	insulin like growth factor 2 receptor [Source:HGNC Symbol;Acc:HGNC:5467]		GO:0016020,GO:0016021,GO:0005794,GO:0005765,GO:0005515,GO:0005520,GO:0005537,GO:0009986,GO:0005925,GO:0005764,GO:0005886,GO:0038023,GO:0042802,GO:0005769,GO:0070062,GO:0005802,GO:0043312,GO:0005768,GO:0005887,GO:0007165,GO:0032588,GO:0030667,GO:0061024,GO:0030133,GO:0030665,GO:0051219,GO:0030139,GO:0006898,GO:0005010,GO:0030140,GO:0005770,GO:0001965,GO:0001972,GO:0019899,GO:0031995,GO:0001889,GO:…	membrane|integral component of membrane|Golgi apparatus|lysosomal membrane|protein binding|insulin-like growth factor binding|mannose binding|cell surface|focal adhesion|lysosome|plasma membrane|signaling receptor activity|identical protein binding|early endosome|extracellular exosome|trans-Golgi network|neutrophil degranulation|endosome|integral component of plasma membrane|signal transduction|t…	path:hsa04142,path:hsa04144	Lysosome|Endocytosis
CAMKMT	8.16E-38	0.299943817	0.309	0.279	2.99E-33	1	1.108	ENSG00000143919	79823	protein_coding	calmodulin-lysine N-methyltransferase [Source:HGNC Symbol;Acc:HGNC:26276]		GO:0005634,GO:0005737,GO:0016740,GO:0008168,GO:0032259,GO:0005794,GO:0018025,GO:0005829,GO:0032991,GO:0022400,GO:0006479,GO:0031072,GO:0007005,GO:0018022	nucleus|cytoplasm|transferase activity|methyltransferase activity|methylation|Golgi apparatus|calmodulin-lysine N-methyltransferase activity|cytosol|protein-containing complex|regulation of rhodopsin mediated signaling pathway|protein methylation|heat shock protein binding|mitochondrion organization|peptidyl-lysine methylation	path:hsa00310	Lysine degradation
ATE1	1.82E-37	0.28890674	0.331	0.24	6.66E-33	1	1.379	ENSG00000107669	11101	protein_coding	arginyltransferase 1 [Source:HGNC Symbol;Acc:HGNC:782]		GO:0005634,GO:0005737,GO:0016740,GO:0016746,GO:0005515,GO:0016598,GO:0004057,GO:0010498	nucleus|cytoplasm|transferase activity|transferase activity, transferring acyl groups|protein binding|protein arginylation|arginyltransferase activity|proteasomal protein catabolic process
LCORL	2.92E-37	0.299775119	0.283	0.192	1.07E-32	1	1.474	ENSG00000178177	254251	protein_coding	ligand dependent nuclear receptor corepressor like [Source:HGNC Symbol;Acc:HGNC:30776]	HTH	GO:0005634,GO:0003677,GO:0005515,GO:0000981,GO:0006357,GO:0006366	nucleus|DNA binding|protein binding|DNA-binding transcription factor activity, RNA polymerase II-specific|regulation of transcription by RNA polymerase II|transcription by RNA polymerase II
CTBP2	1.42E-36	0.261745496	0.521	0.432	5.19E-32	1	1.206	ENSG00000175029	1488	protein_coding	C-terminal binding protein 2 [Source:HGNC Symbol;Acc:HGNC:2495]		GO:0005634,GO:0016491,GO:0055114,GO:0016616,GO:0005515,GO:0051287,GO:0030054,GO:0045202,GO:0030154,GO:0016032,GO:0045892,GO:0045944,GO:0019079,GO:0008285,GO:0050872,GO:0048790,GO:0017053,GO:0019901,GO:0044877,GO:0048386,GO:0003682,GO:0003713,GO:0003714,GO:0042974,GO:0098882,GO:0016081,GO:0035563,GO:1990830,GO:0097470,GO:0098684,GO:0098831,GO:0098978,GO:0098982,GO:0099523	nucleus|oxidoreductase activity|oxidation-reduction process|oxidoreductase activity, acting on the CH-OH group of donors, NAD or NADP as acceptor|protein binding|NAD binding|cell junction|synapse|cell differentiation|viral process|negative regulation of transcription, DNA-templated|positive regulation of transcription by RNA polymerase II|viral genome replication|negative regulation of cell popul…	path:hsa04310,path:hsa04330,path:hsa05200,path:hsa05220	Wnt signaling pathway|Notch signaling pathway|Pathways in cancer|Chronic myeloid leukemia
ETFA	1.54E-36	0.272557054	0.351	0.255	5.63E-32	1	1.376	ENSG00000140374	2108	protein_coding	electron transfer flavoprotein subunit alpha [Source:HGNC Symbol;Acc:HGNC:3481]		GO:0016491,GO:0050660,GO:0055114,GO:0005739,GO:0005759,GO:0005515,GO:0009055,GO:0022900,GO:0033539,GO:0022904	oxidoreductase activity|flavin adenine dinucleotide binding|oxidation-reduction process|mitochondrion|mitochondrial matrix|protein binding|electron transfer activity|electron transport chain|fatty acid beta-oxidation using acyl-CoA dehydrogenase|respiratory electron transport chain
SEMA6D	3.70E-36	0.323301155	0.254	0.166	1.35E-31	1	1.53	ENSG00000137872	80031	protein_coding	semaphorin 6D [Source:HGNC Symbol;Acc:HGNC:16770]		GO:0005737,GO:0016020,GO:0016021,GO:0005794,GO:0005886,GO:0007275,GO:0030154,GO:0005615,GO:0030215,GO:0007399,GO:0005887,GO:0045499,GO:0001755,GO:0030335,GO:0048843,GO:0050919,GO:0071526,GO:0005515,GO:0014911,GO:0014912,GO:0021591	cytoplasm|membrane|integral component of membrane|Golgi apparatus|plasma membrane|multicellular organism development|cell differentiation|extracellular space|semaphorin receptor binding|nervous system development|integral component of plasma membrane|chemorepellent activity|neural crest cell migration|positive regulation of cell migration|negative regulation of axon extension involved in axon gui…	path:hsa04360	Axon guidance
SMYD3	7.05E-36	0.147570068	0.516	0.542	2.58E-31	1	0.952	ENSG00000185420	64754	protein_coding	SET and MYND domain containing 3 [Source:HGNC Symbol;Acc:HGNC:15513]		GO:0005634,GO:0005737,GO:0046872,GO:0016740,GO:0005829,GO:0005654,GO:0008168,GO:0032259,GO:0006325,GO:0018024,GO:0034968,GO:0005515,GO:0000978,GO:0000993,GO:0001162,GO:0006334,GO:0006469,GO:0014904,GO:0033138,GO:0045184,GO:0045944,GO:0071549	nucleus|cytoplasm|metal ion binding|transferase activity|cytosol|nucleoplasm|methyltransferase activity|methylation|chromatin organization|histone-lysine N-methyltransferase activity|histone lysine methylation|protein binding|RNA polymerase II proximal promoter sequence-specific DNA binding|RNA polymerase II complex binding|RNA polymerase II intronic transcription regulatory region sequence-speci…
SP110	8.32E-36	0.278214842	0.314	0.222	3.05E-31	1	1.414	ENSG00000135899	3431	protein_coding	SP110 nuclear body protein [Source:HGNC Symbol;Acc:HGNC:5401]	SAND	GO:0005634,GO:0046872,GO:0003677,GO:0006357,GO:0000981,GO:0016032,GO:0005515	nucleus|metal ion binding|DNA binding|regulation of transcription by RNA polymerase II|DNA-binding transcription factor activity, RNA polymerase II-specific|viral process|protein binding
NUBPL	8.57E-36	0.304643377	0.3	0.221	3.14E-31	1	1.357	ENSG00000151413	80224	protein_coding	nucleotide binding protein like [Source:HGNC Symbol;Acc:HGNC:20278]		GO:0046872,GO:0000166,GO:0005524,GO:0005739,GO:0005886,GO:0051536,GO:0051539,GO:0032981,GO:0005759,GO:0016226,GO:0070584	metal ion binding|nucleotide binding|ATP binding|mitochondrion|plasma membrane|iron-sulfur cluster binding|4 iron, 4 sulfur cluster binding|mitochondrial respiratory chain complex I assembly|mitochondrial matrix|iron-sulfur cluster assembly|mitochondrion morphogenesis
TPD52L1	1.59E-35	0.129971224	0.436	0.338	5.81E-31	1	1.29	ENSG00000111907	7164	protein_coding	TPD52 like 1 [Source:HGNC Symbol;Acc:HGNC:12006]		GO:0005737,GO:0042803,GO:0005515,GO:0048471,GO:0042802,GO:0046982,GO:0046330,GO:0000086,GO:0043406,GO:2001235	cytoplasm|protein homodimerization activity|protein binding|perinuclear region of cytoplasm|identical protein binding|protein heterodimerization activity|positive regulation of JNK cascade|G2/M transition of mitotic cell cycle|positive regulation of MAP kinase activity|positive regulation of apoptotic signaling pathway
XRRA1	2.20E-35	0.260039924	0.262	0.173	8.06E-31	1	1.514	ENSG00000166435	143570	protein_coding	X-ray radiation resistance associated 1 [Source:HGNC Symbol;Acc:HGNC:18868]		GO:0010165,GO:0005634,GO:0005737,GO:0005654,GO:0016604,GO:0003674,GO:0005515	response to X-ray|nucleus|cytoplasm|nucleoplasm|nuclear body|molecular_function|protein binding
CPT1A	2.42E-35	0.255038581	0.268	0.178	8.85E-31	1	1.506	ENSG00000110090	1374	protein_coding	carnitine palmitoyltransferase 1A [Source:HGNC Symbol;Acc:HGNC:2328]		GO:0016020,GO:0016021,GO:0016740,GO:0005739,GO:0016746,GO:0006629,GO:0006631,GO:0005741,GO:0030855,GO:0007623,GO:0006853,GO:0001676,GO:0006635,GO:0019216,GO:0004095,GO:0009437,GO:0031307,GO:0042802,GO:1990698,GO:0006006,GO:0006641,GO:0014070,GO:0032000,GO:0042493,GO:0042755,GO:0046320,GO:0050796,GO:0051260,GO:0071398,GO:0043231	membrane|integral component of membrane|transferase activity|mitochondrion|transferase activity, transferring acyl groups|lipid metabolic process|fatty acid metabolic process|mitochondrial outer membrane|epithelial cell differentiation|circadian rhythm|carnitine shuttle|long-chain fatty acid metabolic process|fatty acid beta-oxidation|regulation of lipid metabolic process|carnitine O-palmitoyltra…	path:hsa00071,path:hsa03320,path:hsa04152,path:hsa04714,path:hsa04920,path:hsa04922,path:hsa04931	Fatty acid degradation|PPAR signaling pathway|AMPK signaling pathway|Thermogenesis|Adipocytokine signaling pathway|Glucagon signaling pathway|Insulin resistance
STAU2	2.46E-35	0.257787736	0.462	0.373	8.99E-31	1	1.239	ENSG00000040341	27067	protein_coding	staufen double-stranded RNA binding protein 2 [Source:HGNC Symbol;Acc:HGNC:11371]		GO:0003723,GO:0005634,GO:0005737,GO:0016020,GO:0005783,GO:0005515,GO:0005874,GO:0005730,GO:0003725	RNA binding|nucleus|cytoplasm|membrane|endoplasmic reticulum|protein binding|microtubule|nucleolus|double-stranded RNA binding
STXBP5	3.08E-35	0.29016608	0.35	0.264	1.13E-30	1	1.326	ENSG00000164506	134957	protein_coding	syntaxin binding protein 5 [Source:HGNC Symbol;Acc:HGNC:19665]		GO:0005737,GO:0016020,GO:0016021,GO:0015031,GO:0016192,GO:0005829,GO:0006887,GO:0005886,GO:0043547,GO:0030054,GO:0031410,GO:0045202,GO:0030659,GO:0005096,GO:0017137,GO:0031201,GO:0019905,GO:0008021,GO:0017157,GO:0045921,GO:0005892,GO:0045159,GO:0017075,GO:0005515,GO:0099504,GO:0031594,GO:0098685,GO:0098888,GO:0099523	cytoplasm|membrane|integral component of membrane|protein transport|vesicle-mediated transport|cytosol|exocytosis|plasma membrane|positive regulation of GTPase activity|cell junction|cytoplasmic vesicle|synapse|cytoplasmic vesicle membrane|GTPase activator activity|Rab GTPase binding|SNARE complex|syntaxin binding|synaptic vesicle|regulation of exocytosis|positive regulation of exocytosis|acetylc…
PIK3CA	3.96E-35	0.260612872	0.387	0.284	1.45E-30	1	1.363	ENSG00000121879	5290	protein_coding	phosphatidylinositol-4,5-bisphosphate 3-kinase catalytic subunit alpha [Source:HGNC Symbol;Acc:HGNC:8975]		GO:0000166,GO:0004674,GO:0005524,GO:0016301,GO:0016740,GO:0016310,GO:0006468,GO:0005515,GO:0046854,GO:0016303,GO:0048015,GO:0038095,GO:0038096,GO:0050900,GO:0005737,GO:0050852,GO:0005886,GO:0016020,GO:0032147,GO:0035004,GO:0046934,GO:0052812,GO:0014065,GO:0005829,GO:0007186,GO:0001525,GO:0005942,GO:0006909,GO:0030168,GO:0035005,GO:0006661,GO:0007411,GO:0014068,GO:0019221,GO:0036092,GO:0051897,GO:…	nucleotide binding|protein serine/threonine kinase activity|ATP binding|kinase activity|transferase activity|phosphorylation|protein phosphorylation|protein binding|phosphatidylinositol phosphorylation|1-phosphatidylinositol-3-kinase activity|phosphatidylinositol-mediated signaling|Fc-epsilon receptor signaling pathway|Fc-gamma receptor signaling pathway involved in phagocytosis|leukocyte migrati…	path:hsa00562,path:hsa01521,path:hsa01522,path:hsa01524,path:hsa04012,path:hsa04014,path:hsa04015,path:hsa04024,path:hsa04062,path:hsa04066,path:hsa04068,path:hsa04070,path:hsa04071,path:hsa04072,path:hsa04140,path:hsa04150,path:hsa04151,path:hsa04152,path:hsa04210,path:hsa04211,path:hsa04213,path:hsa04218,path:hsa04360,path:hsa04370,path:hsa04380,path:hsa04510,path:hsa04550,path:hsa04611,path:hs…	Inositol phosphate metabolism|EGFR tyrosine kinase inhibitor resistance|Endocrine resistance|Platinum drug resistance|ErbB signaling pathway|Ras signaling pathway|Rap1 signaling pathway|cAMP signaling pathway|Chemokine signaling pathway|HIF-1 signaling pathway|FoxO signaling pathway|Phosphatidylinositol signaling system|Sphingolipid signaling pathway|Phospholipase D signaling pathway|Autophagy - …
KANK3	7.58E-35	0.208500002	0.317	0.217	2.77E-30	1	1.461	ENSG00000186994	256949	protein_coding	KN motif and ankyrin repeat domains 3 [Source:HGNC Symbol;Acc:HGNC:24796]		GO:0005737,GO:0030837,GO:0005515	cytoplasm|negative regulation of actin filament polymerization|protein binding
BICD1	9.08E-35	0.2810361	0.348	0.257	3.32E-30	1	1.354	ENSG00000151746	636	protein_coding	BICD cargo adaptor 1 [Source:HGNC Symbol;Acc:HGNC:1049]		GO:0048471,GO:0005794,GO:0005856,GO:0005515,GO:0008093,GO:0070840,GO:0005829,GO:0016032,GO:0070507,GO:0005200,GO:0048260,GO:0031410,GO:0009653,GO:0016020,GO:0006396,GO:0017137,GO:0045505,GO:0005881,GO:0019901,GO:0005802,GO:0072385,GO:0034452,GO:1904781,GO:0005813,GO:0033365,GO:0034063,GO:0072393,GO:0045298,GO:0031871,GO:0008298,GO:1900275,GO:1900276,GO:1900737,GO:0072517	perinuclear region of cytoplasm|Golgi apparatus|cytoskeleton|protein binding|cytoskeletal adaptor activity|dynein complex binding|cytosol|viral process|regulation of microtubule cytoskeleton organization|structural constituent of cytoskeleton|positive regulation of receptor-mediated endocytosis|cytoplasmic vesicle|anatomical structure morphogenesis|membrane|RNA processing|Rab GTPase binding|dynei…
KIF1B	1.81E-34	0.23757245	0.437	0.33	6.61E-30	1	1.324	ENSG00000054523	23095	protein_coding	kinesin family member 1B [Source:HGNC Symbol;Acc:HGNC:16636]		GO:0005737,GO:0000166,GO:0005524,GO:0005739,GO:1904115,GO:0003777,GO:0005856,GO:0005515,GO:0008017,GO:0006915,GO:0031410,GO:0005874,GO:0030659,GO:0007018,GO:0016887,GO:0016192,GO:0043005,GO:0005875,GO:0030705,GO:0030424,GO:0030425,GO:0005871,GO:0008089,GO:0008574,GO:0019894,GO:0007270,GO:0007274,GO:0019900,GO:0097110,GO:1990939,GO:0010628,GO:0010970,GO:0032418,GO:0047497,GO:1904647,GO:1990048,GO:…	cytoplasm|nucleotide binding|ATP binding|mitochondrion|axon cytoplasm|microtubule motor activity|cytoskeleton|protein binding|microtubule binding|apoptotic process|cytoplasmic vesicle|microtubule|cytoplasmic vesicle membrane|microtubule-based movement|ATPase activity|vesicle-mediated transport|neuron projection|microtubule associated complex|cytoskeleton-dependent intracellular transport|axon|den…
SNHG14	3.11E-34	0.25294	0.426	0.337	1.14E-29	1	1.264	--	--	--	--	--	--	--	--	--
CMTM8	5.78E-34	0.287307194	0.346	0.251	2.12E-29	1	1.378	ENSG00000170293	152189	protein_coding	CKLF like MARVEL transmembrane domain containing 8 [Source:HGNC Symbol;Acc:HGNC:19179]		GO:0005634,GO:0005737,GO:0016020,GO:0016021,GO:0005654,GO:0007165,GO:0005615,GO:0005125,GO:0006935,GO:0019911,GO:0042552	nucleus|cytoplasm|membrane|integral component of membrane|nucleoplasm|signal transduction|extracellular space|cytokine activity|chemotaxis|structural constituent of myelin sheath|myelination
SH3GLB1	5.92E-34	0.234915399	0.393	0.29	2.17E-29	1	1.355	ENSG00000097033	51100	protein_coding	SH3 domain containing GRB2 like, endophilin B1 [Source:HGNC Symbol;Acc:HGNC:10833]		GO:0005737,GO:0016020,GO:0005829,GO:0005794,GO:0005739,GO:0005515,GO:0006915,GO:0000139,GO:0031410,GO:0005741,GO:0006914,GO:0008289,GO:0030496,GO:0042802,GO:0045296,GO:0010508,GO:0000421,GO:0051259,GO:0032461,GO:1903955,GO:0016241,GO:0042149,GO:0032465,GO:0031647,GO:0034198,GO:0090148,GO:0042803,GO:2000786,GO:0032801,GO:0048102,GO:1903527,GO:1903778,GO:0005504,GO:0042171,GO:0006654,GO:0008654,GO:…	cytoplasm|membrane|cytosol|Golgi apparatus|mitochondrion|protein binding|apoptotic process|Golgi membrane|cytoplasmic vesicle|mitochondrial outer membrane|autophagy|lipid binding|midbody|identical protein binding|cadherin binding|positive regulation of autophagy|autophagosome membrane|protein complex oligomerization|positive regulation of protein oligomerization|positive regulation of protein tar…	path:hsa04140,path:hsa04144	Autophagy - animal|Endocytosis
MYO18A	1.67E-33	0.236512108	0.281	0.189	6.10E-29	1	1.487	ENSG00000196535	399687	protein_coding	myosin XVIIIA [Source:HGNC Symbol;Acc:HGNC:31104]		GO:0003723,GO:0005737,GO:0016020,GO:0000166,GO:0005524,GO:0003677,GO:0051015,GO:0006259,GO:0016459,GO:0005794,GO:0005856,GO:0005515,GO:0009986,GO:0000139,GO:0005802,GO:0016477,GO:0043066,GO:0050714,GO:0007030,GO:0005793,GO:0043030,GO:0043531,GO:0031032,GO:0042641,GO:0048194,GO:0090161,GO:0090164,GO:1903028,GO:0003774,GO:0008094,GO:0003779	RNA binding|cytoplasm|membrane|nucleotide binding|ATP binding|DNA binding|actin filament binding|DNA metabolic process|myosin complex|Golgi apparatus|cytoskeleton|protein binding|cell surface|Golgi membrane|trans-Golgi network|cell migration|negative regulation of apoptotic process|positive regulation of protein secretion|Golgi organization|endoplasmic reticulum-Golgi intermediate compartment|reg…
LINC01473	1.84E-33	0.025668489	0.288	0.347	6.73E-29	1	0.83	ENSG00000237877	--	lncRNA	long intergenic non-protein coding RNA 1473 [Source:HGNC Symbol;Acc:HGNC:51109]
GMDS-DT	1.02E-32	0.256684823	0.487	0.438	3.72E-28	1	1.112	ENSG00000250903	--	lncRNA	GMDS divergent transcript [Source:HGNC Symbol;Acc:HGNC:48993]
PALM2-AKAP2	1.06E-32	0.053768759	0.744	0.689	3.88E-28	1	1.08	ENSG00000157654	445815	protein_coding	PALM2-AKAP2 fusion [Source:HGNC Symbol;Acc:HGNC:33529]		GO:0016020,GO:0005886,GO:0008360	membrane|plasma membrane|regulation of cell shape
ARID1B	2.94E-32	0.209263099	0.698	0.648	1.07E-27	1	1.077	ENSG00000049618	57492	protein_coding	AT-rich interaction domain 1B [Source:HGNC Symbol;Acc:HGNC:18040]	ARID	GO:0005634,GO:0005829,GO:0005654,GO:0003677,GO:0005886,GO:0006325,GO:0005515,GO:0016514,GO:0006338,GO:0003713,GO:0071565,GO:0035060,GO:0007399,GO:0048096,GO:0070603,GO:0002931,GO:0007270,GO:0060996,GO:0097026,GO:1904385,GO:0005737	nucleus|cytosol|nucleoplasm|DNA binding|plasma membrane|chromatin organization|protein binding|SWI/SNF complex|chromatin remodeling|transcription coactivator activity|nBAF complex|brahma complex|nervous system development|chromatin-mediated maintenance of transcription|SWI/SNF superfamily-type complex|response to ischemia|neuron-neuron synaptic transmission|dendritic spine development|dendritic c…	path:hsa04714,path:hsa05225	Thermogenesis|Hepatocellular carcinoma
GSK3B	5.90E-32	0.230505637	0.566	0.475	2.16E-27	1	1.192	ENSG00000082701	2932	protein_coding	glycogen synthase kinase 3 beta [Source:HGNC Symbol;Acc:HGNC:4617]		GO:1904646,GO:0005737,GO:0090090,GO:0005739,GO:0010628,GO:1900181,GO:0005634,GO:0016020,GO:0000166,GO:0004672,GO:0004674,GO:0005524,GO:0016301,GO:0016740,GO:0006468,GO:0016310,GO:0005886,GO:0005515,GO:0007623,GO:0048511,GO:0005975,GO:0007275,GO:0016055,GO:0030154,GO:0005813,GO:0007165,GO:0098794,GO:0007399,GO:0005829,GO:0005654,GO:0019901,GO:0010508,GO:0005977,GO:1900034,GO:0008286,GO:0018105,GO:…	cellular response to amyloid-beta|cytoplasm|negative regulation of canonical Wnt signaling pathway|mitochondrion|positive regulation of gene expression|negative regulation of protein localization to nucleus|nucleus|membrane|nucleotide binding|protein kinase activity|protein serine/threonine kinase activity|ATP binding|kinase activity|transferase activity|protein phosphorylation|phosphorylation|pl…	path:hsa01521,path:hsa04012,path:hsa04062,path:hsa04110,path:hsa04150,path:hsa04151,path:hsa04310,path:hsa04340,path:hsa04360,path:hsa04390,path:hsa04510,path:hsa04550,path:hsa04657,path:hsa04660,path:hsa04662,path:hsa04722,path:hsa04728,path:hsa04910,path:hsa04916,path:hsa04917,path:hsa04919,path:hsa04931,path:hsa04932,path:hsa04934,path:hsa05010,path:hsa05160,path:hsa05162,path:hsa05163,path:hs…	EGFR tyrosine kinase inhibitor resistance|ErbB signaling pathway|Chemokine signaling pathway|Cell cycle|mTOR signaling pathway|PI3K-Akt signaling pathway|Wnt signaling pathway|Hedgehog signaling pathway|Axon guidance|Hippo signaling pathway|Focal adhesion|Signaling pathways regulating pluripotency of stem cells|IL-17 signaling pathway|T cell receptor signaling pathway|B cell receptor signaling pa…
AP001011.1	6.96E-32	0.249133942	0.263	0.186	2.55E-27	1	1.414	ENSG00000266049	--	lncRNA	novel transcript, antisense to SMCHD1
RIN3	7.25E-32	0.23647209	0.269	0.181	2.65E-27	1	1.486	ENSG00000100599	79890	protein_coding	Ras and Rab interactor 3 [Source:HGNC Symbol;Acc:HGNC:18751]		GO:0005737,GO:0007165,GO:0043547,GO:0005515,GO:0031410,GO:0005096,GO:0005768,GO:0005769,GO:0005829,GO:0006897,GO:0017112,GO:0017137	cytoplasm|signal transduction|positive regulation of GTPase activity|protein binding|cytoplasmic vesicle|GTPase activator activity|endosome|early endosome|cytosol|endocytosis|Rab guanyl-nucleotide exchange factor activity|Rab GTPase binding
ARID4A	1.59E-31	0.243598099	0.267	0.18	5.82E-27	1	1.483	ENSG00000032219	5926	protein_coding	AT-rich interaction domain 4A [Source:HGNC Symbol;Acc:HGNC:9885]	ARID	GO:0005634,GO:0005829,GO:0005654,GO:0003677,GO:0005886,GO:0006325,GO:0006349,GO:0007283,GO:0034773,GO:0036124,GO:0045944,GO:0048821,GO:0080182,GO:0097368,GO:0030154,GO:0006357,GO:0044212,GO:0045892,GO:0017053	nucleus|cytosol|nucleoplasm|DNA binding|plasma membrane|chromatin organization|regulation of gene expression by genetic imprinting|spermatogenesis|histone H4-K20 trimethylation|histone H3-K9 trimethylation|positive regulation of transcription by RNA polymerase II|erythrocyte development|histone H3-K4 trimethylation|establishment of Sertoli cell barrier|cell differentiation|regulation of transcrip…
PRXL2A	1.84E-31	0.187095453	0.325	0.23	6.75E-27	1	1.413	--	--	--	--	--	--	--	--	--
PTPN4	2.40E-31	0.260560628	0.342	0.252	8.77E-27	1	1.357	ENSG00000088179	5775	protein_coding	protein tyrosine phosphatase non-receptor type 4 [Source:HGNC Symbol;Acc:HGNC:9656]		GO:0005737,GO:0016020,GO:0016787,GO:0005886,GO:0004721,GO:0006470,GO:0005856,GO:0005515,GO:0008092,GO:0004725,GO:0016311,GO:0035335,GO:0016791,GO:0004726,GO:0005654,GO:0005829,GO:0009898,GO:0071345	cytoplasm|membrane|hydrolase activity|plasma membrane|phosphoprotein phosphatase activity|protein dephosphorylation|cytoskeleton|protein binding|cytoskeletal protein binding|protein tyrosine phosphatase activity|dephosphorylation|peptidyl-tyrosine dephosphorylation|phosphatase activity|non-membrane spanning protein tyrosine phosphatase activity|nucleoplasm|cytosol|cytoplasmic side of plasma membr…
PTK2	2.63E-31	0.204480712	0.719	0.666	9.61E-27	1	1.08	ENSG00000169398	5747	protein_coding	protein tyrosine kinase 2 [Source:HGNC Symbol;Acc:HGNC:9611]		GO:0030335,GO:0005634,GO:0005737,GO:0016020,GO:0000166,GO:0004672,GO:0005524,GO:0016301,GO:0016740,GO:0006468,GO:0016310,GO:0043066,GO:0005829,GO:0004713,GO:0005925,GO:0005886,GO:0005856,GO:0005515,GO:0004715,GO:0007275,GO:0030054,GO:0007229,GO:0005815,GO:0038096,GO:0001890,GO:0038007,GO:0019901,GO:0001934,GO:0042169,GO:0001725,GO:0005938,GO:0000165,GO:0005912,GO:0007172,GO:0001525,GO:0008360,GO:…	positive regulation of cell migration|nucleus|cytoplasm|membrane|nucleotide binding|protein kinase activity|ATP binding|kinase activity|transferase activity|protein phosphorylation|phosphorylation|negative regulation of apoptotic process|cytosol|protein tyrosine kinase activity|focal adhesion|plasma membrane|cytoskeleton|protein binding|non-membrane spanning protein tyrosine kinase activity|multi…	path:hsa01522,path:hsa04012,path:hsa04062,path:hsa04151,path:hsa04360,path:hsa04370,path:hsa04510,path:hsa04670,path:hsa04810,path:hsa05100,path:hsa05146,path:hsa05163,path:hsa05165,path:hsa05170,path:hsa05200,path:hsa05202,path:hsa05205,path:hsa05222,path:hsa05418	Endocrine resistance|ErbB signaling pathway|Chemokine signaling pathway|PI3K-Akt signaling pathway|Axon guidance|VEGF signaling pathway|Focal adhesion|Leukocyte transendothelial migration|Regulation of actin cytoskeleton|Bacterial invasion of epithelial cells|Amoebiasis|Human cytomegalovirus infection|Human papillomavirus infection|Human immunodeficiency virus 1 infection|Pathways in cancer|Trans…
PCAT1	2.94E-31	0.125657887	0.29	0.33	1.08E-26	1	0.879	ENSG00000253438	100750225	lncRNA	prostate cancer associated transcript 1 [Source:HGNC Symbol;Acc:HGNC:43022]
APPL2	3.10E-31	0.094632042	0.321	0.24	1.14E-26	1	1.338	ENSG00000136044	55198	protein_coding	adaptor protein, phosphotyrosine interacting with PH domain and leucine zipper 2 [Source:HGNC Symbol;Acc:HGNC:18242]		GO:0005634,GO:0005737,GO:0016020,GO:0042803,GO:0005886,GO:0042995,GO:0005515,GO:0007165,GO:0007049,GO:0031410,GO:0005768,GO:0035091,GO:0070062,GO:0030670,GO:0031901,GO:0032587,GO:0010008,GO:0008283,GO:0006606,GO:0001726,GO:0031982,GO:0051289,GO:0007179,GO:0044877,GO:0001786,GO:0042593,GO:1900016,GO:0032009,GO:0045335,GO:0002024,GO:0045088,GO:0035729,GO:0050768,GO:0044354,GO:0046325,GO:0060100,GO:…	nucleus|cytoplasm|membrane|protein homodimerization activity|plasma membrane|cell projection|protein binding|signal transduction|cell cycle|cytoplasmic vesicle|endosome|phosphatidylinositol binding|extracellular exosome|phagocytic vesicle membrane|early endosome membrane|ruffle membrane|endosome membrane|cell population proliferation|protein import into nucleus|ruffle|vesicle|protein homotetramer…
AVL9	3.26E-31	0.242197202	0.35	0.264	1.19E-26	1	1.326	ENSG00000105778	23080	protein_coding	AVL9 cell migration associated [Source:HGNC Symbol;Acc:HGNC:28994]		GO:0016020,GO:0016021,GO:0005768,GO:0016477,GO:0055037	membrane|integral component of membrane|endosome|cell migration|recycling endosome
SBF2	4.48E-31	0.160011191	0.736	0.731	1.64E-26	1	1.007	ENSG00000133812	81846	protein_coding	SET binding factor 2 [Source:HGNC Symbol;Acc:HGNC:2135]		GO:0005737,GO:0016020,GO:0042995,GO:0005515,GO:0048471,GO:0006914,GO:0043087,GO:0005085,GO:0005768,GO:0030424,GO:0005829,GO:0017112,GO:0010008,GO:0019208,GO:0042552,GO:0019902,GO:0035091,GO:0005774	cytoplasm|membrane|cell projection|protein binding|perinuclear region of cytoplasm|autophagy|regulation of GTPase activity|guanyl-nucleotide exchange factor activity|endosome|axon|cytosol|Rab guanyl-nucleotide exchange factor activity|endosome membrane|phosphatase regulator activity|myelination|phosphatase binding|phosphatidylinositol binding|vacuolar membrane
GLS	4.78E-31	0.232923648	0.493	0.402	1.75E-26	1	1.226	ENSG00000115419	2744	protein_coding	glutaminase [Source:HGNC Symbol;Acc:HGNC:4331]		GO:0005737,GO:0016787,GO:0005739,GO:0005759,GO:0005829,GO:0006541,GO:0004359,GO:0005515,GO:0014047,GO:0051289,GO:0001967,GO:0002087,GO:0006537,GO:0006543,GO:0007268,GO:0008652,GO:0090461	cytoplasm|hydrolase activity|mitochondrion|mitochondrial matrix|cytosol|glutamine metabolic process|glutaminase activity|protein binding|glutamate secretion|protein homotetramerization|suckling behavior|regulation of respiratory gaseous exchange by nervous system process|glutamate biosynthetic process|glutamine catabolic process|chemical synaptic transmission|cellular amino acid biosynthetic proc…	path:hsa00220,path:hsa00250,path:hsa00471,path:hsa04724,path:hsa04727,path:hsa04964,path:hsa05206,path:hsa05230	Arginine biosynthesis|Alanine, aspartate and glutamate metabolism|D-Glutamine and D-glutamate metabolism|Glutamatergic synapse|GABAergic synapse|Proximal tubule bicarbonate reclamation|MicroRNAs in cancer|Central carbon metabolism in cancer
TTC17	6.43E-31	0.219973309	0.549	0.491	2.35E-26	1	1.118	ENSG00000052841	55761	protein_coding	tetratricopeptide repeat domain 17 [Source:HGNC Symbol;Acc:HGNC:25596]		GO:0005737,GO:0016020,GO:0005829,GO:0005886,GO:0005856,GO:0005515,GO:0030030,GO:0015629,GO:0030041,GO:0044782	cytoplasm|membrane|cytosol|plasma membrane|cytoskeleton|protein binding|cell projection organization|actin cytoskeleton|actin filament polymerization|cilium organization
LMCD1	7.05E-31	0.184960797	0.578	0.474	2.58E-26	1	1.219	ENSG00000071282	29995	protein_coding	LIM and cysteine rich domains 1 [Source:HGNC Symbol;Acc:HGNC:6633]		GO:0005634,GO:0005737,GO:0008270,GO:0046872,GO:0003714,GO:0005654,GO:0044267,GO:0070886,GO:0000122,GO:0010611	nucleus|cytoplasm|zinc ion binding|metal ion binding|transcription corepressor activity|nucleoplasm|cellular protein metabolic process|positive regulation of calcineurin-NFAT signaling cascade|negative regulation of transcription by RNA polymerase II|regulation of cardiac muscle hypertrophy
MAML2	9.80E-31	0.230936032	0.606	0.583	3.59E-26	1	1.039	ENSG00000184384	84441	protein_coding	mastermind like transcriptional coactivator 2 [Source:HGNC Symbol;Acc:HGNC:16259]		GO:0005634,GO:0016607,GO:0003713,GO:0007219,GO:0045944,GO:0005654,GO:0006367,GO:0007221,GO:0045747	nucleus|nuclear speck|transcription coactivator activity|Notch signaling pathway|positive regulation of transcription by RNA polymerase II|nucleoplasm|transcription initiation from RNA polymerase II promoter|positive regulation of transcription of Notch receptor target|positive regulation of Notch signaling pathway	path:hsa04330,path:hsa04658,path:hsa05165	Notch signaling pathway|Th1 and Th2 cell differentiation|Human papillomavirus infection
RNF216	9.94E-31	0.244889523	0.389	0.296	3.64E-26	1	1.314	ENSG00000011275	54476	protein_coding	ring finger protein 216 [Source:HGNC Symbol;Acc:HGNC:21698]		GO:0005737,GO:0046872,GO:0016740,GO:0005829,GO:0005654,GO:0016567,GO:0006915,GO:0005515,GO:0070936,GO:0061630,GO:0016032,GO:0043161,GO:0032480,GO:0005634,GO:0050691,GO:0032648,GO:0099546,GO:0098685,GO:0098843,GO:0098978	cytoplasm|metal ion binding|transferase activity|cytosol|nucleoplasm|protein ubiquitination|apoptotic process|protein binding|protein K48-linked ubiquitination|ubiquitin protein ligase activity|viral process|proteasome-mediated ubiquitin-dependent protein catabolic process|negative regulation of type I interferon production|nucleus|regulation of defense response to virus by host|regulation of int…
CLASP1	1.11E-30	0.229528218	0.571	0.483	4.06E-26	1	1.182	ENSG00000074054	23332	protein_coding	cytoplasmic linker associated protein 1 [Source:HGNC Symbol;Acc:HGNC:17088]		GO:0005737,GO:0016020,GO:0005794,GO:0051301,GO:0005694,GO:0005856,GO:0005515,GO:0007049,GO:0005874,GO:0005925,GO:0008017,GO:0005813,GO:0005815,GO:0005819,GO:0000775,GO:0000776,GO:0000777,GO:0070507,GO:0005829,GO:0001578,GO:0000086,GO:0010389,GO:0097711,GO:0043515,GO:0051010,GO:0005828,GO:0005881,GO:0010717,GO:0005876,GO:0007052,GO:0090307,GO:0045921,GO:0000226,GO:0002162,GO:0010458,GO:0007030,GO:…	cytoplasm|membrane|Golgi apparatus|cell division|chromosome|cytoskeleton|protein binding|cell cycle|microtubule|focal adhesion|microtubule binding|centrosome|microtubule organizing center|spindle|chromosome, centromeric region|kinetochore|condensed chromosome kinetochore|regulation of microtubule cytoskeleton organization|cytosol|microtubule bundle formation|G2/M transition of mitotic cell cycle|…
RAP1GDS1	1.19E-30	0.263524706	0.321	0.246	4.35E-26	1	1.305	ENSG00000138698	5910	protein_coding	Rap1 GTPase-GDP dissociation stimulator 1 [Source:HGNC Symbol;Acc:HGNC:9859]		GO:0005096,GO:0043547,GO:0005515,GO:0005783,GO:0005739,GO:0005829,GO:0070062,GO:0032471,GO:0051561,GO:0014829,GO:0031034	GTPase activator activity|positive regulation of GTPase activity|protein binding|endoplasmic reticulum|mitochondrion|cytosol|extracellular exosome|negative regulation of endoplasmic reticulum calcium ion concentration|positive regulation of mitochondrial calcium ion concentration|vascular smooth muscle contraction|myosin filament assembly
TNRC6A	1.23E-30	0.224825777	0.569	0.476	4.51E-26	1	1.195	ENSG00000090905	27327	protein_coding	trinucleotide repeat containing adaptor 6A [Source:HGNC Symbol;Acc:HGNC:11969]		GO:0035195,GO:0003676,GO:0003723,GO:0005737,GO:0005794,GO:0043231,GO:0005654,GO:0005515,GO:0035278,GO:0031047,GO:0000932,GO:0016442,GO:0005829,GO:0006417,GO:0060964,GO:0045652,GO:0007223,GO:0060213,GO:0010629,GO:0010628,GO:0035194,GO:0009267	gene silencing by miRNA|nucleic acid binding|RNA binding|cytoplasm|Golgi apparatus|intracellular membrane-bounded organelle|nucleoplasm|protein binding|miRNA mediated inhibition of translation|gene silencing by RNA|P-body|RISC complex|cytosol|regulation of translation|regulation of gene silencing by miRNA|regulation of megakaryocyte differentiation|Wnt signaling pathway, calcium modulating pathwa…
LCOR	1.55E-30	0.246661158	0.384	0.294	5.66E-26	1	1.306	ENSG00000196233	84458	protein_coding	ligand dependent nuclear receptor corepressor [Source:HGNC Symbol;Acc:HGNC:29503]	HTH	GO:0005634,GO:0005654,GO:0003677,GO:0005515,GO:0006357,GO:0000981	nucleus|nucleoplasm|DNA binding|protein binding|regulation of transcription by RNA polymerase II|DNA-binding transcription factor activity, RNA polymerase II-specific
RABGAP1L	1.90E-30	0.150971336	0.604	0.612	6.94E-26	1	0.987	ENSG00000152061	9910	protein_coding	RAB GTPase activating protein 1 like [Source:HGNC Symbol;Acc:HGNC:24663]		GO:0015031,GO:0005794,GO:0031410,GO:0005096,GO:0017137,GO:0006886,GO:0090630,GO:0005768,GO:0005769,GO:0006897,GO:0005634,GO:0032880,GO:0005515,GO:0005929,GO:0043547,GO:0016020,GO:0016021	protein transport|Golgi apparatus|cytoplasmic vesicle|GTPase activator activity|Rab GTPase binding|intracellular protein transport|activation of GTPase activity|endosome|early endosome|endocytosis|nucleus|regulation of protein localization|protein binding|cilium|positive regulation of GTPase activity|membrane|integral component of membrane
SPIDR	2.13E-30	0.156666585	0.641	0.646	7.79E-26	1	0.992	ENSG00000164808	23514	protein_coding	scaffold protein involved in DNA repair [Source:HGNC Symbol;Acc:HGNC:28971]		GO:0005634,GO:0005654,GO:0006281,GO:0006310,GO:0006974,GO:0005515,GO:0010569,GO:0000724,GO:0031334,GO:0000228,GO:0071479,GO:0072711,GO:0072757,GO:2000781,GO:0070202	nucleus|nucleoplasm|DNA repair|DNA recombination|cellular response to DNA damage stimulus|protein binding|regulation of double-strand break repair via homologous recombination|double-strand break repair via homologous recombination|positive regulation of protein complex assembly|nuclear chromosome|cellular response to ionizing radiation|cellular response to hydroxyurea|cellular response to campto…
DEPTOR	2.24E-30	0.17726972	0.256	0.176	8.20E-26	1	1.455	ENSG00000155792	64798	protein_coding	DEP domain containing MTOR interacting protein [Source:HGNC Symbol;Acc:HGNC:22953]		GO:0035556,GO:0032007,GO:0005515,GO:0006469,GO:0005622,GO:0045792,GO:2001236	intracellular signal transduction|negative regulation of TOR signaling|protein binding|negative regulation of protein kinase activity|intracellular|negative regulation of cell size|regulation of extrinsic apoptotic signaling pathway	path:hsa04140,path:hsa04150	Autophagy - animal|mTOR signaling pathway
ZNF280D	2.70E-30	0.208929452	0.406	0.305	9.88E-26	1	1.331	ENSG00000137871	54816	protein_coding	zinc finger protein 280D [Source:HGNC Symbol;Acc:HGNC:25953]		GO:0003676,GO:0005634,GO:0046872,GO:0003677,GO:0003700,GO:0006355	nucleic acid binding|nucleus|metal ion binding|DNA binding|DNA-binding transcription factor activity|regulation of transcription, DNA-templated
TTC28	2.98E-30	0.134527604	0.667	0.693	1.09E-25	1	0.962	ENSG00000100154	23331	protein_coding	tetratricopeptide repeat domain 28 [Source:HGNC Symbol;Acc:HGNC:29179]		GO:0005737,GO:0051301,GO:0005856,GO:0007049,GO:0000922,GO:0005815,GO:0005819,GO:0030496,GO:0007346,GO:0019900,GO:0005515	cytoplasm|cell division|cytoskeleton|cell cycle|spindle pole|microtubule organizing center|spindle|midbody|regulation of mitotic cell cycle|kinase binding|protein binding
LNPEP	3.16E-30	0.241257249	0.317	0.226	1.16E-25	1	1.403	ENSG00000113441	4012	protein_coding	leucyl and cystinyl aminopeptidase [Source:HGNC Symbol;Acc:HGNC:6656]		GO:0016020,GO:0016021,GO:0008270,GO:0046872,GO:0016787,GO:0005765,GO:0005886,GO:0005515,GO:0008233,GO:0006508,GO:0005576,GO:0008237,GO:0004177,GO:0005737,GO:0005829,GO:0000209,GO:0007267,GO:0120163,GO:0005887,GO:0007565,GO:0002480,GO:0042277,GO:0070006,GO:0043171,GO:0031905,GO:0030163,GO:0060395,GO:0030659,GO:0048471	membrane|integral component of membrane|zinc ion binding|metal ion binding|hydrolase activity|lysosomal membrane|plasma membrane|protein binding|peptidase activity|proteolysis|extracellular region|metallopeptidase activity|aminopeptidase activity|cytoplasm|cytosol|protein polyubiquitination|cell-cell signaling|negative regulation of cold-induced thermogenesis|integral component of plasma membrane…	path:hsa04614	Renin-angiotensin system
UQCRC2	3.66E-30	0.22792782	0.264	0.178	1.34E-25	1	1.483	ENSG00000140740	7385	protein_coding	ubiquinol-cytochrome c reductase core protein 2 [Source:HGNC Symbol;Acc:HGNC:12586]		GO:0016020,GO:0005654,GO:0055114,GO:0005739,GO:0005743,GO:0046872,GO:0003824,GO:0005515,GO:0006508,GO:0004222,GO:0070469,GO:0004175,GO:0005751,GO:0006122,GO:0006627,GO:0017087,GO:0009060,GO:0005750,GO:0006119,GO:0044877,GO:0042493	membrane|nucleoplasm|oxidation-reduction process|mitochondrion|mitochondrial inner membrane|metal ion binding|catalytic activity|protein binding|proteolysis|metalloendopeptidase activity|respirasome|endopeptidase activity|mitochondrial respiratory chain complex IV|mitochondrial electron transport, ubiquinol to cytochrome c|protein processing involved in protein targeting to mitochondrion|mitochon…	path:hsa00190,path:hsa04260,path:hsa04714,path:hsa04932,path:hsa05010,path:hsa05012,path:hsa05016	Oxidative phosphorylation|Cardiac muscle contraction|Thermogenesis|Non-alcoholic fatty liver disease (NAFLD)|Alzheimer disease|Parkinson disease|Huntington disease
COMMD10	6.43E-30	0.153758926	0.471	0.476	2.35E-25	1	0.989	ENSG00000145781	51397	protein_coding	COMM domain containing 10 [Source:HGNC Symbol;Acc:HGNC:30201]		GO:0005634,GO:0005737,GO:0005515	nucleus|cytoplasm|protein binding
TRAF3IP2-AS1	7.66E-30	0.266908591	0.321	0.241	2.80E-25	1	1.332	ENSG00000231889	--	lncRNA	TRAF3IP2 antisense RNA 1 [Source:HGNC Symbol;Acc:HGNC:40005]
LYST	8.82E-30	0.024980073	0.645	0.564	3.23E-25	1	1.144	ENSG00000143669	1130	protein_coding	lysosomal trafficking regulator [Source:HGNC Symbol;Acc:HGNC:1968]		GO:0005737,GO:0015031,GO:0051607,GO:0042742,GO:0007040,GO:0005515,GO:0015630,GO:0032438,GO:0032510,GO:0030595,GO:0042832,GO:0042267,GO:0033364,GO:0043473	cytoplasm|protein transport|defense response to virus|defense response to bacterium|lysosome organization|protein binding|microtubule cytoskeleton|melanosome organization|endosome to lysosome transport via multivesicular body sorting pathway|leukocyte chemotaxis|defense response to protozoan|natural killer cell mediated cytotoxicity|mast cell secretory granule organization|pigmentation
ANKAR	2.48E-29	0.259612547	0.278	0.197	9.08E-25	1	1.411	ENSG00000151687	150709	protein_coding	ankyrin and armadillo repeat containing [Source:HGNC Symbol;Acc:HGNC:26350]		GO:0016020,GO:0016021,GO:0005515	membrane|integral component of membrane|protein binding
VGLL4	2.68E-29	0.235086076	0.482	0.386	9.80E-25	1	1.249	ENSG00000144560	9686	protein_coding	vestigial like family member 4 [Source:HGNC Symbol;Acc:HGNC:28966]		GO:0006355,GO:0005634,GO:0005515,GO:0045892,GO:0001223	regulation of transcription, DNA-templated|nucleus|protein binding|negative regulation of transcription, DNA-templated|transcription coactivator binding
SH3KBP1	2.93E-29	0.201240455	0.323	0.234	1.07E-24	1	1.38	ENSG00000147010	30011	protein_coding	SH3 domain containing kinase binding protein 1 [Source:HGNC Symbol;Acc:HGNC:13867]		GO:0005737,GO:0016020,GO:0016301,GO:0016310,GO:0007015,GO:0005856,GO:0005515,GO:0006915,GO:0030054,GO:0031410,GO:0045202,GO:0030659,GO:0005925,GO:0005886,GO:0005829,GO:0006897,GO:0016477,GO:0007010,GO:0017124,GO:0008360,GO:0043005,GO:0061024,GO:0007411,GO:0007267,GO:0042059,GO:0030139,GO:0005911,GO:0050871	cytoplasm|membrane|kinase activity|phosphorylation|actin filament organization|cytoskeleton|protein binding|apoptotic process|cell junction|cytoplasmic vesicle|synapse|cytoplasmic vesicle membrane|focal adhesion|plasma membrane|cytosol|endocytosis|cell migration|cytoskeleton organization|SH3 domain binding|regulation of cell shape|neuron projection|membrane organization|axon guidance|cell-cell si…	path:hsa04144	Endocytosis
SH3D19	3.09E-29	0.232954314	0.581	0.53	1.13E-24	1	1.096	ENSG00000109686	152503	protein_coding	SH3 domain containing 19 [Source:HGNC Symbol;Acc:HGNC:30418]		GO:0005634,GO:0005737,GO:0005829,GO:0005654,GO:0005515,GO:0007010,GO:0022604,GO:0005886,GO:0051044	nucleus|cytoplasm|cytosol|nucleoplasm|protein binding|cytoskeleton organization|regulation of cell morphogenesis|plasma membrane|positive regulation of membrane protein ectodomain proteolysis
FBXL4	3.38E-29	0.251128971	0.263	0.183	1.24E-24	1	1.437	ENSG00000112234	26235	protein_coding	F-box and leucine rich repeat protein 4 [Source:HGNC Symbol;Acc:HGNC:13601]		GO:0005634,GO:0005737,GO:0016607,GO:0005739,GO:0005758,GO:0006511,GO:0005829,GO:0000209,GO:0043687,GO:0031146,GO:0019005,GO:0000151,GO:0004842,GO:0005515	nucleus|cytoplasm|nuclear speck|mitochondrion|mitochondrial intermembrane space|ubiquitin-dependent protein catabolic process|cytosol|protein polyubiquitination|post-translational protein modification|SCF-dependent proteasomal ubiquitin-dependent protein catabolic process|SCF ubiquitin ligase complex|ubiquitin ligase complex|ubiquitin-protein transferase activity|protein binding
CHST11	3.79E-29	0.272749251	0.255	0.174	1.39E-24	1	1.466	ENSG00000171310	50515	protein_coding	carbohydrate sulfotransferase 11 [Source:HGNC Symbol;Acc:HGNC:17422]		GO:0016021,GO:0016740,GO:0005794,GO:0000139,GO:0005975,GO:0008146,GO:0016051,GO:0016020,GO:0030206,GO:0030166,GO:0001537,GO:0047756,GO:0050659,GO:0001701,GO:0002063,GO:0007585,GO:0009791,GO:0030204,GO:0030326,GO:0030512,GO:0033037,GO:0036342,GO:0042127,GO:0042733,GO:0043066,GO:0048589,GO:0048703,GO:0048704,GO:0051216	integral component of membrane|transferase activity|Golgi apparatus|Golgi membrane|carbohydrate metabolic process|sulfotransferase activity|carbohydrate biosynthetic process|membrane|chondroitin sulfate biosynthetic process|proteoglycan biosynthetic process|N-acetylgalactosamine 4-O-sulfotransferase activity|chondroitin 4-sulfotransferase activity|N-acetylgalactosamine 4-sulfate 6-O-sulfotransfer…	path:hsa00532	Glycosaminoglycan biosynthesis - chondroitin sulfate / dermatan sulfate
F8	4.71E-29	0.175934375	0.36	0.266	1.72E-24	1	1.353	ENSG00000185010	2157	protein_coding	coagulation factor VIII [Source:HGNC Symbol;Acc:HGNC:3546]		GO:0046872,GO:0055114,GO:0016491,GO:0005615,GO:0005576,GO:0005507,GO:0005886,GO:0030168,GO:0000139,GO:0005515,GO:0007596,GO:0007599,GO:0006953,GO:0002576,GO:0005788,GO:0031093,GO:0006888,GO:0048208,GO:0033116,GO:0007597,GO:0030134	metal ion binding|oxidation-reduction process|oxidoreductase activity|extracellular space|extracellular region|copper ion binding|plasma membrane|platelet activation|Golgi membrane|protein binding|blood coagulation|hemostasis|acute-phase response|platelet degranulation|endoplasmic reticulum lumen|platelet alpha granule lumen|endoplasmic reticulum to Golgi vesicle-mediated transport|COPII vesicle …	path:hsa04610	Complement and coagulation cascades
ARHGAP5	6.80E-29	0.240893527	0.281	0.196	2.49E-24	1	1.434	ENSG00000100852	394	protein_coding	Rho GTPase activating protein 5 [Source:HGNC Symbol;Acc:HGNC:675]		GO:0005737,GO:0016020,GO:0005783,GO:0005829,GO:0007165,GO:0003924,GO:0005525,GO:0005886,GO:0043547,GO:0005515,GO:0005096,GO:0051056,GO:0042169,GO:0007155,GO:0007266,GO:0030879	cytoplasm|membrane|endoplasmic reticulum|cytosol|signal transduction|GTPase activity|GTP binding|plasma membrane|positive regulation of GTPase activity|protein binding|GTPase activator activity|regulation of small GTPase mediated signal transduction|SH2 domain binding|cell adhesion|Rho protein signal transduction|mammary gland development	path:hsa04510,path:hsa04670	Focal adhesion|Leukocyte transendothelial migration
VTI1A	7.59E-29	0.148115331	0.505	0.509	2.78E-24	1	0.992	ENSG00000151532	143187	protein_coding	vesicle transport through interaction with t-SNAREs 1A [Source:HGNC Symbol;Acc:HGNC:17792]		GO:0016020,GO:0006886,GO:0016192,GO:0016021,GO:0015031,GO:0005794,GO:0005829,GO:0043231,GO:0000139,GO:0031410,GO:0031902,GO:0006891,GO:0006888,GO:0005484,GO:0005789,GO:0006623,GO:0042147,GO:0005776,GO:0000149,GO:0006896,GO:0048280,GO:0012507,GO:0031201,GO:0032588,GO:0005515,GO:0048471,GO:0090161,GO:0030136,GO:0043025,GO:0005768,GO:0008021,GO:0050882,GO:0044306,GO:0006914	membrane|intracellular protein transport|vesicle-mediated transport|integral component of membrane|protein transport|Golgi apparatus|cytosol|intracellular membrane-bounded organelle|Golgi membrane|cytoplasmic vesicle|late endosome membrane|intra-Golgi vesicle-mediated transport|endoplasmic reticulum to Golgi vesicle-mediated transport|SNAP receptor activity|endoplasmic reticulum membrane|protein …	path:hsa04130	SNARE interactions in vesicular transport
PRKN	9.06E-29	0.063815138	0.516	0.562	3.32E-24	1	0.918	ENSG00000185345	5071	protein_coding	parkin RBR E3 ubiquitin protein ligase [Source:HGNC Symbol;Acc:HGNC:8607]		GO:0010629,GO:0005737,GO:0005634,GO:0016607,GO:0046872,GO:0016740,GO:0005829,GO:0005783,GO:0016567,GO:0098793,GO:0005794,GO:0005739,GO:0004842,GO:0005515,GO:0051865,GO:0085020,GO:0006511,GO:0048471,GO:0006914,GO:0061630,GO:0042802,GO:0000151,GO:0070936,GO:0010821,GO:0000209,GO:0019901,GO:0031648,GO:0050821,GO:0044267,GO:0016579,GO:0000422,GO:0042981,GO:0031625,GO:0031396,GO:0043130,GO:0032436,GO:…	negative regulation of gene expression|cytoplasm|nucleus|nuclear speck|metal ion binding|transferase activity|cytosol|endoplasmic reticulum|protein ubiquitination|presynapse|Golgi apparatus|mitochondrion|ubiquitin-protein transferase activity|protein binding|protein autoubiquitination|protein K6-linked ubiquitination|ubiquitin-dependent protein catabolic process|perinuclear region of cytoplasm|au…	path:hsa04120,path:hsa04137,path:hsa04141,path:hsa05012	Ubiquitin mediated proteolysis|Mitophagy - animal|Protein processing in endoplasmic reticulum|Parkinson disease
FOCAD	1.63E-28	0.262495628	0.298	0.217	5.96E-24	1	1.373	ENSG00000188352	54914	protein_coding	focadhesin [Source:HGNC Symbol;Acc:HGNC:23377]		GO:0016020,GO:0016021,GO:0030054,GO:0005925,GO:0005515	membrane|integral component of membrane|cell junction|focal adhesion|protein binding
DPP8	2.08E-28	0.211988694	0.253	0.17	7.62E-24	1	1.488	ENSG00000074603	54878	protein_coding	dipeptidyl peptidase 8 [Source:HGNC Symbol;Acc:HGNC:16490]		GO:0005737,GO:0005829,GO:0016787,GO:0008233,GO:0006508,GO:0006955,GO:0006915,GO:0008236,GO:0004177,GO:0008239	cytoplasm|cytosol|hydrolase activity|peptidase activity|proteolysis|immune response|apoptotic process|serine-type peptidase activity|aminopeptidase activity|dipeptidyl-peptidase activity
PLSCR4	5.19E-28	0.164177945	0.612	0.514	1.90E-23	1	1.191	ENSG00000114698	57088	protein_coding	phospholipid scramblase 4 [Source:HGNC Symbol;Acc:HGNC:16497]		GO:0016020,GO:0016021,GO:0005886,GO:0005515,GO:0005509,GO:0017128,GO:0017121,GO:0017124,GO:0019899,GO:0042609,GO:0071222	membrane|integral component of membrane|plasma membrane|protein binding|calcium ion binding|phospholipid scramblase activity|plasma membrane phospholipid scrambling|SH3 domain binding|enzyme binding|CD4 receptor binding|cellular response to lipopolysaccharide
PHC3	8.34E-28	0.226627678	0.41	0.321	3.05E-23	1	1.277	ENSG00000173889	80012	protein_coding	polyhomeotic homolog 3 [Source:HGNC Symbol;Acc:HGNC:15682]		GO:0005515,GO:0005634,GO:0008270,GO:0046872,GO:0003677,GO:0007275,GO:0005654,GO:0031519,GO:0035102,GO:0070317	protein binding|nucleus|zinc ion binding|metal ion binding|DNA binding|multicellular organism development|nucleoplasm|PcG protein complex|PRC1 complex|negative regulation of G0 to G1 transition
HEG1	9.11E-28	0.095201208	0.419	0.335	3.33E-23	1	1.251	ENSG00000173706	57493	protein_coding	heart development protein with EGF like domains 1 [Source:HGNC Symbol;Acc:HGNC:29227]		GO:0016020,GO:0016021,GO:0005509,GO:0005886,GO:0005515,GO:0005576,GO:0007275,GO:0030054,GO:0007507,GO:0007043,GO:0005911,GO:0035024,GO:1905709,GO:2000299,GO:0001570,GO:0001701,GO:0001885,GO:0001886,GO:0001944,GO:0001945,GO:0003017,GO:0003209,GO:0003222,GO:0003281,GO:0009791,GO:0030324,GO:0035264,GO:0045216,GO:0048845,GO:0050878,GO:0055017,GO:0060039,GO:0090271,GO:1902414,GO:0009897,GO:0009986	membrane|integral component of membrane|calcium ion binding|plasma membrane|protein binding|extracellular region|multicellular organism development|cell junction|heart development|cell-cell junction assembly|cell-cell junction|negative regulation of Rho protein signal transduction|negative regulation of membrane permeability|negative regulation of Rho-dependent protein serine/threonine kinase act…
TBCD	1.43E-27	0.206691876	0.478	0.382	5.25E-23	1	1.251	ENSG00000141556	6904	protein_coding	tubulin folding cofactor D [Source:HGNC Symbol;Acc:HGNC:11581]		GO:0005737,GO:0016020,GO:0005886,GO:0005096,GO:0043547,GO:0005856,GO:0005515,GO:0030054,GO:0005813,GO:0005815,GO:0000226,GO:0005923,GO:0048487,GO:0007021,GO:0007023,GO:0005912,GO:0006457,GO:0016328,GO:0000278,GO:0070830,GO:0034333,GO:0051087,GO:0031115,GO:0010812,GO:0005874,GO:0048667	cytoplasm|membrane|plasma membrane|GTPase activator activity|positive regulation of GTPase activity|cytoskeleton|protein binding|cell junction|centrosome|microtubule organizing center|microtubule cytoskeleton organization|bicellular tight junction|beta-tubulin binding|tubulin complex assembly|post-chaperonin tubulin folding pathway|adherens junction|protein folding|lateral plasma membrane|mitotic…
KDM6A	2.56E-27	0.211630507	0.538	0.475	9.39E-23	1	1.133	ENSG00000147050	7403	protein_coding	lysine demethylase 6A [Source:HGNC Symbol;Acc:HGNC:12637]		GO:0005634,GO:0046872,GO:0016491,GO:0055114,GO:0006325,GO:0051213,GO:0043565,GO:0000790,GO:0000978,GO:0005654,GO:0031490,GO:0044666,GO:0003682,GO:0035097,GO:0071558,GO:0051568,GO:0006338,GO:0042802,GO:0001701,GO:0001843,GO:0003007,GO:0003016,GO:0007507,GO:0010468,GO:0010628,GO:0021915,GO:0032525,GO:0035264,GO:0048333,GO:0048568,GO:0048570,GO:0060070,GO:0071557,GO:0072358,GO:0005515	nucleus|metal ion binding|oxidoreductase activity|oxidation-reduction process|chromatin organization|dioxygenase activity|sequence-specific DNA binding|nuclear chromatin|RNA polymerase II proximal promoter sequence-specific DNA binding|nucleoplasm|chromatin DNA binding|MLL3/4 complex|chromatin binding|histone methyltransferase complex|histone demethylase activity (H3-K27 specific)|histone H3-K4 m…	path:hsa05202	Transcriptional misregulation in cancer
ERG	3.98E-27	0.012738389	0.662	0.582	1.46E-22	1	1.137	ENSG00000157554	2078	protein_coding	ETS transcription factor ERG [Source:HGNC Symbol;Acc:HGNC:3446]	ETS	GO:0005634,GO:0006355,GO:0003677,GO:0003700,GO:0043565,GO:0005737,GO:0005515,GO:0000981,GO:0030154,GO:0006357,GO:0000790,GO:0000978,GO:0001228,GO:0045944,GO:1990904,GO:0006468,GO:0007165,GO:0007275,GO:0003682	nucleus|regulation of transcription, DNA-templated|DNA binding|DNA-binding transcription factor activity|sequence-specific DNA binding|cytoplasm|protein binding|DNA-binding transcription factor activity, RNA polymerase II-specific|cell differentiation|regulation of transcription by RNA polymerase II|nuclear chromatin|RNA polymerase II proximal promoter sequence-specific DNA binding|DNA-binding tr…	path:hsa05202,path:hsa05215	Transcriptional misregulation in cancer|Prostate cancer
ARFIP1	4.63E-27	0.251199831	0.299	0.226	1.70E-22	1	1.323	ENSG00000164144	27236	protein_coding	ADP ribosylation factor interacting protein 1 [Source:HGNC Symbol;Acc:HGNC:21496]		GO:0019904,GO:0000139,GO:0006886,GO:0005737,GO:0070273,GO:0050708,GO:0032588,GO:0005543,GO:0005829	protein domain specific binding|Golgi membrane|intracellular protein transport|cytoplasm|phosphatidylinositol-4-phosphate binding|regulation of protein secretion|trans-Golgi network membrane|phospholipid binding|cytosol
AUH	8.03E-27	0.222315948	0.351	0.266	2.94E-22	1	1.32	ENSG00000148090	549	protein_coding	AU RNA binding methylglutaconyl-CoA hydratase [Source:HGNC Symbol;Acc:HGNC:890]		GO:0003723,GO:0003824,GO:0016829,GO:0005739,GO:0009083,GO:0005759,GO:0003730,GO:0006635,GO:0006552,GO:0004300,GO:0004490,GO:0050011	RNA binding|catalytic activity|lyase activity|mitochondrion|branched-chain amino acid catabolic process|mitochondrial matrix|mRNA 3'-UTR binding|fatty acid beta-oxidation|leucine catabolic process|enoyl-CoA hydratase activity|methylglutaconyl-CoA hydratase activity|itaconyl-CoA hydratase activity	path:hsa00280	Valine, leucine and isoleucine degradation
ZNF721	8.76E-27	0.234052972	0.43	0.356	3.20E-22	1	1.208	ENSG00000182903	170960	protein_coding	zinc finger protein 721 [Source:HGNC Symbol;Acc:HGNC:29425]	zf-C2H2	GO:0003676,GO:0006355,GO:0005622,GO:0005634,GO:0046872,GO:0003677	nucleic acid binding|regulation of transcription, DNA-templated|intracellular|nucleus|metal ion binding|DNA binding
RNF169	1.12E-26	0.23542947	0.251	0.178	4.11E-22	1	1.41	ENSG00000166439	254225	protein_coding	ring finger protein 169 [Source:HGNC Symbol;Acc:HGNC:26961]		GO:0005634,GO:0016607,GO:0046872,GO:0016740,GO:0016567,GO:0006974,GO:0005654,GO:0035861,GO:2000780,GO:0031491,GO:0070530	nucleus|nuclear speck|metal ion binding|transferase activity|protein ubiquitination|cellular response to DNA damage stimulus|nucleoplasm|site of double-strand break|negative regulation of double-strand break repair|nucleosome binding|K63-linked polyubiquitin modification-dependent protein binding
MAOA	1.13E-26	0.174202516	0.274	0.198	4.14E-22	1	1.384	ENSG00000189221	4128	protein_coding	monoamine oxidase A [Source:HGNC Symbol;Acc:HGNC:6833]		GO:0016020,GO:0016021,GO:0016491,GO:0055114,GO:0005739,GO:0005515,GO:0005741,GO:0019221,GO:0006576,GO:0006584,GO:0008131,GO:0009967,GO:0042133,GO:0042135,GO:0042420	membrane|integral component of membrane|oxidoreductase activity|oxidation-reduction process|mitochondrion|protein binding|mitochondrial outer membrane|cytokine-mediated signaling pathway|cellular biogenic amine metabolic process|catecholamine metabolic process|primary amine oxidase activity|positive regulation of signal transduction|neurotransmitter metabolic process|neurotransmitter catabolic pr…	path:hsa00260,path:hsa00330,path:hsa00340,path:hsa00350,path:hsa00360,path:hsa00380,path:hsa00982,path:hsa04726,path:hsa04728,path:hsa05030,path:hsa05031,path:hsa05034	Glycine, serine and threonine metabolism|Arginine and proline metabolism|Histidine metabolism|Tyrosine metabolism|Phenylalanine metabolism|Tryptophan metabolism|Drug metabolism - cytochrome P450|Serotonergic synapse|Dopaminergic synapse|Cocaine addiction|Amphetamine addiction|Alcoholism
POU2F1	1.17E-26	0.246923661	0.359	0.295	4.27E-22	1	1.217	ENSG00000143190	5451	protein_coding	POU class 2 homeobox 1 [Source:HGNC Symbol;Acc:HGNC:9212]	Pou	GO:0005634,GO:0043231,GO:0005783,GO:0005654,GO:0006355,GO:0003677,GO:0003700,GO:0043565,GO:0005515,GO:0000981,GO:0000790,GO:0045944,GO:0045892,GO:0019221,GO:0042795,GO:0000979,GO:0000978,GO:0090575	nucleus|intracellular membrane-bounded organelle|endoplasmic reticulum|nucleoplasm|regulation of transcription, DNA-templated|DNA binding|DNA-binding transcription factor activity|sequence-specific DNA binding|protein binding|DNA-binding transcription factor activity, RNA polymerase II-specific|nuclear chromatin|positive regulation of transcription by RNA polymerase II|negative regulation of tran…
AL109930.1	2.55E-26	0.273729832	0.337	0.26	9.33E-22	1	1.296	ENSG00000271774	--	lncRNA	novel transcript, antisense to TSHZ2
CFLAR	2.61E-26	0.1940498	0.692	0.634	9.56E-22	1	1.091	ENSG00000003402	8837	protein_coding	CASP8 and FADD like apoptosis regulator [Source:HGNC Symbol;Acc:HGNC:1876]		GO:0005737,GO:0042981,GO:0005515,GO:0008234,GO:0006508,GO:0006915,GO:0004197,GO:0002020,GO:0005123,GO:0016504,GO:0044877,GO:0046982,GO:0001666,GO:0007519,GO:0009617,GO:0010667,GO:0010952,GO:0010976,GO:0014732,GO:0014842,GO:0014866,GO:0032869,GO:0033574,GO:0043066,GO:0043154,GO:0043403,GO:0051092,GO:0060546,GO:0070374,GO:0071364,GO:0071392,GO:0071456,GO:0071549,GO:0071732,GO:0072126,GO:1901740,GO:…	cytoplasm|regulation of apoptotic process|protein binding|cysteine-type peptidase activity|proteolysis|apoptotic process|cysteine-type endopeptidase activity|protease binding|death receptor binding|peptidase activator activity|protein-containing complex binding|protein heterodimerization activity|response to hypoxia|skeletal muscle tissue development|response to bacterium|negative regulation of c…	path:hsa04064,path:hsa04140,path:hsa04210,path:hsa04217,path:hsa04668,path:hsa05142	NF-kappa B signaling pathway|Autophagy - animal|Apoptosis|Necroptosis|TNF signaling pathway|Chagas disease (American trypanosomiasis)
FGD4	2.76E-26	0.143162073	0.744	0.729	1.01E-21	1	1.021	ENSG00000139132	121512	protein_coding	FYVE, RhoGEF and PH domain containing 4 [Source:HGNC Symbol;Acc:HGNC:19125]		GO:0046872,GO:0005085,GO:0005089,GO:0035023,GO:0005737,GO:0003779,GO:0005794,GO:0005856,GO:0042995,GO:0005829,GO:0030027,GO:0030175,GO:0051056,GO:0007010,GO:0007186,GO:0046847,GO:0030036,GO:0008360,GO:0001726,GO:0043087,GO:0043065,GO:0031267,GO:0030032,GO:0030035	metal ion binding|guanyl-nucleotide exchange factor activity|Rho guanyl-nucleotide exchange factor activity|regulation of Rho protein signal transduction|cytoplasm|actin binding|Golgi apparatus|cytoskeleton|cell projection|cytosol|lamellipodium|filopodium|regulation of small GTPase mediated signal transduction|cytoskeleton organization|G protein-coupled receptor signaling pathway|filopodium assem…
WDR7	4.35E-26	0.229960866	0.4	0.323	1.59E-21	1	1.238	ENSG00000091157	23335	protein_coding	WD repeat domain 7 [Source:HGNC Symbol;Acc:HGNC:13490]		GO:0005515,GO:0002244,GO:0008021	protein binding|hematopoietic progenitor cell differentiation|synaptic vesicle
MTMR2	4.89E-26	0.231156303	0.285	0.204	1.79E-21	1	1.397	ENSG00000087053	8898	protein_coding	myotubularin related protein 2 [Source:HGNC Symbol;Acc:HGNC:7450]		GO:0002091,GO:0005634,GO:0005737,GO:0016020,GO:0043231,GO:0016787,GO:0006629,GO:0005829,GO:0042995,GO:0005515,GO:0004725,GO:0016311,GO:0035335,GO:0016791,GO:0048471,GO:0005768,GO:0030424,GO:0070062,GO:0031901,GO:0010008,GO:0008138,GO:0004438,GO:0006470,GO:0046856,GO:0006661,GO:0008021,GO:0043197,GO:0097060,GO:0030425,GO:0045806,GO:0014069,GO:0090394,GO:0052629,GO:0060304,GO:0042802,GO:0052866,GO:…	negative regulation of receptor internalization|nucleus|cytoplasm|membrane|intracellular membrane-bounded organelle|hydrolase activity|lipid metabolic process|cytosol|cell projection|protein binding|protein tyrosine phosphatase activity|dephosphorylation|peptidyl-tyrosine dephosphorylation|phosphatase activity|perinuclear region of cytoplasm|endosome|axon|extracellular exosome|early endosome memb…	path:hsa00562,path:hsa04070	Inositol phosphate metabolism|Phosphatidylinositol signaling system
ABCA1	7.43E-26	0.155520896	0.305	0.224	2.72E-21	1	1.362	ENSG00000165029	19	protein_coding	ATP binding cassette subfamily A member 1 [Source:HGNC Symbol;Acc:HGNC:29]		GO:0042632,GO:0071404,GO:0048471,GO:0016020,GO:0016021,GO:0055085,GO:0000166,GO:0005524,GO:0006629,GO:0008202,GO:0005886,GO:0005515,GO:0016887,GO:0042626,GO:0008203,GO:0140326,GO:0005768,GO:0043231,GO:0005789,GO:0005319,GO:0031210,GO:0051117,GO:0005102,GO:0032489,GO:0034616,GO:0033344,GO:0019216,GO:0005887,GO:0045121,GO:0015485,GO:0006869,GO:0034380,GO:0043691,GO:0005548,GO:0008035,GO:0019905,GO:…	cholesterol homeostasis|cellular response to low-density lipoprotein particle stimulus|perinuclear region of cytoplasm|membrane|integral component of membrane|transmembrane transport|nucleotide binding|ATP binding|lipid metabolic process|steroid metabolic process|plasma membrane|protein binding|ATPase activity|ATPase-coupled transmembrane transporter activity|cholesterol metabolic process|ATPase-…	path:hsa02010,path:hsa04975,path:hsa04979	ABC transporters|Fat digestion and absorption|Cholesterol metabolism
TMEM135	7.65E-26	0.218224134	0.493	0.416	2.80E-21	1	1.185	ENSG00000166575	65084	protein_coding	transmembrane protein 135 [Source:HGNC Symbol;Acc:HGNC:26167]		GO:0016020,GO:0016021,GO:0005739,GO:0005777,GO:0005778,GO:0031966,GO:0007031,GO:0009409,GO:0032094,GO:0090140,GO:0005811	membrane|integral component of membrane|mitochondrion|peroxisome|peroxisomal membrane|mitochondrial membrane|peroxisome organization|response to cold|response to food|regulation of mitochondrial fission|lipid droplet
LRRFIP2	9.96E-26	0.223783246	0.407	0.325	3.65E-21	1	1.252	ENSG00000093167	9209	protein_coding	LRR binding FLII interacting protein 2 [Source:HGNC Symbol;Acc:HGNC:6703]		GO:0006355,GO:0005515,GO:0016055,GO:0008150,GO:0005575,GO:0030275	regulation of transcription, DNA-templated|protein binding|Wnt signaling pathway|biological_process|cellular_component|LRR domain binding
PLXND1	1.09E-25	0.207967846	0.289	0.209	4.00E-21	1	1.383	ENSG00000004399	23129	protein_coding	plexin D1 [Source:HGNC Symbol;Acc:HGNC:9107]		GO:0016020,GO:0016021,GO:0007165,GO:0005886,GO:0042995,GO:0005515,GO:0007275,GO:0017154,GO:0071526,GO:0030334,GO:0005887,GO:0030027,GO:0008360,GO:0001525,GO:0019904,GO:0007162,GO:0043087,GO:0050772,GO:1902287,GO:0002116,GO:0043542,GO:0007416,GO:0045765,GO:0031258,GO:0007221,GO:0001569,GO:0003151,GO:0003279,GO:0032092,GO:0035904,GO:0060666,GO:0060976	membrane|integral component of membrane|signal transduction|plasma membrane|cell projection|protein binding|multicellular organism development|semaphorin receptor activity|semaphorin-plexin signaling pathway|regulation of cell migration|integral component of plasma membrane|lamellipodium|regulation of cell shape|angiogenesis|protein domain specific binding|negative regulation of cell adhesion|reg…
RASA2	1.22E-25	0.225155807	0.391	0.315	4.47E-21	1	1.241	ENSG00000155903	5922	protein_coding	RAS p21 protein activator 2 [Source:HGNC Symbol;Acc:HGNC:9872]		GO:0005737,GO:0046872,GO:0035556,GO:0007165,GO:0005096,GO:0043547,GO:0048471,GO:0005543,GO:0043087,GO:0046580,GO:0005829,GO:0000165	cytoplasm|metal ion binding|intracellular signal transduction|signal transduction|GTPase activator activity|positive regulation of GTPase activity|perinuclear region of cytoplasm|phospholipid binding|regulation of GTPase activity|negative regulation of Ras protein signal transduction|cytosol|MAPK cascade	path:hsa04010,path:hsa04014,path:hsa05203	MAPK signaling pathway|Ras signaling pathway|Viral carcinogenesis
TCF12	1.48E-25	0.127470496	0.682	0.688	5.42E-21	1	0.991	ENSG00000140262	6938	protein_coding	transcription factor 12 [Source:HGNC Symbol;Acc:HGNC:11623]	bHLH	GO:0005737,GO:0005634,GO:0044212,GO:0016607,GO:0043231,GO:0005654,GO:0046983,GO:0003677,GO:0005515,GO:0007275,GO:0035497,GO:0046982,GO:0070888,GO:0071837,GO:0010628,GO:0045666,GO:0045893,GO:0045944,GO:0005667,GO:0030154,GO:0003700,GO:0007399,GO:0000978,GO:0000981,GO:0000790,GO:1902036,GO:0001228,GO:0006955,GO:0043425,GO:0042803,GO:0006357,GO:0090575,GO:0007517,GO:0046332,GO:0008134,GO:0035326	cytoplasm|nucleus|transcription regulatory region DNA binding|nuclear speck|intracellular membrane-bounded organelle|nucleoplasm|protein dimerization activity|DNA binding|protein binding|multicellular organism development|cAMP response element binding|protein heterodimerization activity|E-box binding|HMG box domain binding|positive regulation of gene expression|positive regulation of neuron diffe…
ZDHHC17	1.58E-25	0.224952432	0.371	0.287	5.78E-21	1	1.293	ENSG00000186908	23390	protein_coding	zinc finger DHHC-type containing 17 [Source:HGNC Symbol;Acc:HGNC:18412]		GO:0016020,GO:0016021,GO:0005794,GO:0043231,GO:0016740,GO:0016746,GO:0016409,GO:0019706,GO:0005886,GO:0005515,GO:0016235,GO:0000139,GO:0015095,GO:1903830,GO:0030054,GO:0031410,GO:0045202,GO:0030659,GO:0042802,GO:0042953,GO:0043123,GO:0030660,GO:0042734,GO:0018345	membrane|integral component of membrane|Golgi apparatus|intracellular membrane-bounded organelle|transferase activity|transferase activity, transferring acyl groups|palmitoyltransferase activity|protein-cysteine S-palmitoyltransferase activity|plasma membrane|protein binding|aggresome|Golgi membrane|magnesium ion transmembrane transporter activity|magnesium ion transmembrane transport|cell juncti…
ZCCHC7	1.59E-25	0.136891857	0.472	0.473	5.83E-21	1	0.998	ENSG00000147905	84186	protein_coding	zinc finger CCHC-type containing 7 [Source:HGNC Symbol;Acc:HGNC:26209]		GO:0003676,GO:0003723,GO:0005634,GO:0008270,GO:0046872,GO:0005730,GO:0005829,GO:0005515	nucleic acid binding|RNA binding|nucleus|zinc ion binding|metal ion binding|nucleolus|cytosol|protein binding	path:hsa03018	RNA degradation
RAD51B	2.03E-25	0.146452645	0.458	0.463	7.44E-21	1	0.989	ENSG00000182185	5890	protein_coding	RAD51 paralog B [Source:HGNC Symbol;Acc:HGNC:9822]		GO:0005524,GO:0003677,GO:0008094,GO:0006281,GO:0000724,GO:0033063,GO:0005634,GO:0000166,GO:0005515,GO:0006310,GO:0006974,GO:0005654,GO:0003690,GO:0003697,GO:0000400,GO:0010971,GO:0007131,GO:0007596,GO:0005657,GO:0016020,GO:0016021	ATP binding|DNA binding|DNA-dependent ATPase activity|DNA repair|double-strand break repair via homologous recombination|Rad51B-Rad51C-Rad51D-XRCC2 complex|nucleus|nucleotide binding|protein binding|DNA recombination|cellular response to DNA damage stimulus|nucleoplasm|double-stranded DNA binding|single-stranded DNA binding|four-way junction DNA binding|positive regulation of G2/M transition of m…	path:hsa03440	Homologous recombination
PHKB	2.29E-25	0.206352793	0.468	0.394	8.38E-21	1	1.188	ENSG00000102893	5257	protein_coding	phosphorylase kinase regulatory subunit beta [Source:HGNC Symbol;Acc:HGNC:8927]		GO:0016020,GO:0003824,GO:0005886,GO:0005975,GO:0005516,GO:0005977,GO:0006468,GO:0005515,GO:0005829,GO:0006091,GO:0005980,GO:0004689,GO:0005964	membrane|catalytic activity|plasma membrane|carbohydrate metabolic process|calmodulin binding|glycogen metabolic process|protein phosphorylation|protein binding|cytosol|generation of precursor metabolites and energy|glycogen catabolic process|phosphorylase kinase activity|phosphorylase kinase complex	path:hsa04020,path:hsa04910,path:hsa04922	Calcium signaling pathway|Insulin signaling pathway|Glucagon signaling pathway
SNRK	2.65E-25	0.192374868	0.485	0.392	9.69E-21	1	1.237	ENSG00000163788	54861	protein_coding	SNF related kinase [Source:HGNC Symbol;Acc:HGNC:30598]		GO:0005634,GO:0046872,GO:0000166,GO:0004672,GO:0004674,GO:0005524,GO:0016301,GO:0016740,GO:0006468,GO:0016310,GO:0000287,GO:0005737,GO:0035556,GO:0030099	nucleus|metal ion binding|nucleotide binding|protein kinase activity|protein serine/threonine kinase activity|ATP binding|kinase activity|transferase activity|protein phosphorylation|phosphorylation|magnesium ion binding|cytoplasm|intracellular signal transduction|myeloid cell differentiation
RNF13	3.33E-25	0.234263607	0.316	0.241	1.22E-20	1	1.311	ENSG00000082996	11342	protein_coding	ring finger protein 13 [Source:HGNC Symbol;Acc:HGNC:10057]		GO:0005634,GO:0016020,GO:0016021,GO:0043231,GO:0046872,GO:0016740,GO:0005829,GO:0005654,GO:0005783,GO:0005789,GO:0016567,GO:0005794,GO:0005765,GO:0005515,GO:0004842,GO:0051865,GO:0000139,GO:0005764,GO:0005768,GO:0031902,GO:0006511,GO:0061630,GO:0005637,GO:0008432,GO:0070304	nucleus|membrane|integral component of membrane|intracellular membrane-bounded organelle|metal ion binding|transferase activity|cytosol|nucleoplasm|endoplasmic reticulum|endoplasmic reticulum membrane|protein ubiquitination|Golgi apparatus|lysosomal membrane|protein binding|ubiquitin-protein transferase activity|protein autoubiquitination|Golgi membrane|lysosome|endosome|late endosome membrane|ub…
[truncated: 12,486 more rows]
