# Supplementary material for: Diversity and heterogeneity in human breast cancer adipose tissue revealed at single-nucleus resolution
Source: Front Immunol. 2023 Apr 21;14:1158027. doi: 10.3389/fimmu.2023.1158027 (PMC10160491; doi:10.3389/fimmu.2023.1158027)
Supplement: Supplementary file 5 [file Table_4.xls]

gene	p_val	avg_logFC	pct.1	pct.2	p_val_adj	cluster	gene_diff	ensemble_id	Dbxref_GeneID	gene_type	gene_description	TFs_Family	GO_id	GO_term	pathway	pathway_description
FKBP5	0	1.09886733587458	0.986	0.661	0	1	1.492	ENSG00000096060	2289	protein_coding	FKBP prolyl isomerase 5 [Source:HGNC Symbol;Acc:HGNC:3721]		GO:0005634,GO:0005737,GO:0016020,GO:0016853,GO:0005654,GO:0003755,GO:0000413,GO:0005515,GO:0031072,GO:0005829,GO:0070062,GO:0005528,GO:0061077,GO:0006457,GO:0009617	nucleus|cytoplasm|membrane|isomerase activity|nucleoplasm|peptidyl-prolyl cis-trans isomerase activity|protein peptidyl-prolyl isomerization|protein binding|heat shock protein binding|cytosol|extracellular exosome|FK506 binding|chaperone-mediated protein folding|protein folding|response to bacterium	path:hsa04915	Estrogen signaling pathway
PTEN	0	0.968076010164815	0.89	0.64	0	1	1.391	ENSG00000171862	5728	protein_coding	phosphatase and tensin homolog [Source:HGNC Symbol;Acc:HGNC:9588]		GO:0008284,GO:1904706,GO:0008285,GO:0051898,GO:0070373,GO:0050821,GO:0051091,GO:2000134,GO:0005737,GO:0030336,GO:0010719,GO:0005634,GO:0014067,GO:0010977,GO:0005829,GO:0005654,GO:0016787,GO:0006629,GO:0005886,GO:0004721,GO:0042995,GO:0005515,GO:0004725,GO:0016311,GO:0035335,GO:0005576,GO:0008138,GO:0006915,GO:0046855,GO:0008289,GO:0046856,GO:0042802,GO:0007399,GO:0007507,GO:0016477,GO:0016579,GO:…	positive regulation of cell population proliferation|negative regulation of vascular smooth muscle cell proliferation|negative regulation of cell population proliferation|negative regulation of protein kinase B signaling|negative regulation of ERK1 and ERK2 cascade|protein stabilization|positive regulation of DNA-binding transcription factor activity|negative regulation of G1/S transition of mito…	path:hsa00562,path:hsa01521,path:hsa04068,path:hsa04070,path:hsa04071,path:hsa04115,path:hsa04140,path:hsa04150,path:hsa04151,path:hsa04218,path:hsa04510,path:hsa04931,path:hsa05161,path:hsa05165,path:hsa05200,path:hsa05206,path:hsa05213,path:hsa05214,path:hsa05215,path:hsa05218,path:hsa05222,path:hsa05224,path:hsa05225,path:hsa05230	Inositol phosphate metabolism|EGFR tyrosine kinase inhibitor resistance|FoxO signaling pathway|Phosphatidylinositol signaling system|Sphingolipid signaling pathway|p53 signaling pathway|Autophagy - animal|mTOR signaling pathway|PI3K-Akt signaling pathway|Cellular senescence|Focal adhesion|Insulin resistance|Hepatitis B|Human papillomavirus infection|Pathways in cancer|MicroRNAs in cancer|Endometr…
SAMHD1	0	0.862223298618235	0.912	0.625	0	1	1.459	ENSG00000101347	25939	protein_coding	SAM and HD domain containing deoxynucleoside triphosphate triphosphohydrolase 1 [Source:HGNC Symbol;Acc:HGNC:15925]		GO:0003723,GO:0005634,GO:0046872,GO:0000166,GO:0005654,GO:0016787,GO:0008270,GO:0005886,GO:0005525,GO:0005694,GO:0005515,GO:0003824,GO:0008152,GO:0006281,GO:0006974,GO:0006955,GO:0090501,GO:0006260,GO:0002376,GO:0045087,GO:0042802,GO:0051607,GO:0003676,GO:0035861,GO:0051289,GO:0000724,GO:0004540,GO:0097197,GO:0060337,GO:0003697,GO:0016446,GO:0045088,GO:0060339,GO:0006203,GO:0046061,GO:0110025,GO:…	RNA binding|nucleus|metal ion binding|nucleotide binding|nucleoplasm|hydrolase activity|zinc ion binding|plasma membrane|GTP binding|chromosome|protein binding|catalytic activity|metabolic process|DNA repair|cellular response to DNA damage stimulus|immune response|RNA phosphodiester bond hydrolysis|DNA replication|immune system process|innate immune response|identical protein binding|defense resp…	path:hsa05170	Human immunodeficiency virus 1 infection
RBPMS	0	0.77679906662447	0.882	0.668	0	1	1.32	ENSG00000157110	11030	protein_coding	RNA binding protein, mRNA processing factor [Source:HGNC Symbol;Acc:HGNC:19097]		GO:0003676,GO:0003723,GO:0005634,GO:0005737,GO:0005829,GO:0005654,GO:1903508,GO:0042803,GO:0005515,GO:0003713,GO:0000932,GO:0003729,GO:0010494,GO:0006979,GO:0010862,GO:0008143,GO:0006396,GO:0060391	nucleic acid binding|RNA binding|nucleus|cytoplasm|cytosol|nucleoplasm|positive regulation of nucleic acid-templated transcription|protein homodimerization activity|protein binding|transcription coactivator activity|P-body|mRNA binding|cytoplasmic stress granule|response to oxidative stress|positive regulation of pathway-restricted SMAD protein phosphorylation|poly(A) binding|RNA processing|posit…
TLN2	0	0.741754670927176	0.89	0.688	0	1	1.294	ENSG00000171914	83660	protein_coding	talin 2 [Source:HGNC Symbol;Acc:HGNC:15447]		GO:0005737,GO:0016020,GO:0003779,GO:0051015,GO:0007155,GO:0005886,GO:0005856,GO:0005515,GO:0005200,GO:0030054,GO:0045202,GO:0005925,GO:0007016,GO:0007043,GO:0015629,GO:0005198,GO:0001726,GO:0006897,GO:0030276	cytoplasm|membrane|actin binding|actin filament binding|cell adhesion|plasma membrane|cytoskeleton|protein binding|structural constituent of cytoskeleton|cell junction|synapse|focal adhesion|cytoskeletal anchoring at plasma membrane|cell-cell junction assembly|actin cytoskeleton|structural molecule activity|ruffle|endocytosis|clathrin binding	path:hsa04015,path:hsa04510,path:hsa04611,path:hsa05166	Rap1 signaling pathway|Focal adhesion|Platelet activation|Human T-cell leukemia virus 1 infection
ZBTB16	0	0.619066145253864	0.989	0.828	0	1	1.194	ENSG00000109906	7704	protein_coding	zinc finger and BTB domain containing 16 [Source:HGNC Symbol;Acc:HGNC:12930]	ZBTB	GO:0003676,GO:0005634,GO:0016607,GO:0046872,GO:0016567,GO:0003677,GO:0042803,GO:0005515,GO:0006915,GO:0003690,GO:0003700,GO:0008022,GO:0019904,GO:0001501,GO:0001823,GO:0006355,GO:0007417,GO:0008285,GO:0009880,GO:0009952,GO:0030097,GO:0034504,GO:0035116,GO:0035136,GO:0035137,GO:0042733,GO:0043065,GO:0045638,GO:0048133,GO:0051138,GO:0005829,GO:0005886,GO:0051216,GO:0045893,GO:0042802,GO:0043565,GO:…	nucleic acid binding|nucleus|nuclear speck|metal ion binding|protein ubiquitination|DNA binding|protein homodimerization activity|protein binding|apoptotic process|double-stranded DNA binding|DNA-binding transcription factor activity|protein C-terminus binding|protein domain specific binding|skeletal system development|mesonephros development|regulation of transcription, DNA-templated|central ner…	path:hsa05200,path:hsa05202,path:hsa05221	Pathways in cancer|Transcriptional misregulation in cancer|Acute myeloid leukemia
LAMA2	0	0.615378088642835	0.996	0.93	0	1	1.071	ENSG00000196569	3908	protein_coding	laminin subunit alpha 2 [Source:HGNC Symbol;Acc:HGNC:6482]		GO:0005102,GO:0007155,GO:0005576,GO:0030334,GO:0030155,GO:0045995,GO:0009887,GO:0009888,GO:0005604,GO:0062023,GO:0005201,GO:0030198,GO:0005198,GO:0007517,GO:0007411,GO:0014037,GO:0032224,GO:0031594,GO:0042383,GO:0043083,GO:0043197	signaling receptor binding|cell adhesion|extracellular region|regulation of cell migration|regulation of cell adhesion|regulation of embryonic development|animal organ morphogenesis|tissue development|basement membrane|collagen-containing extracellular matrix|extracellular matrix structural constituent|extracellular matrix organization|structural molecule activity|muscle organ development|axon gu…	path:hsa04151,path:hsa04510,path:hsa04512,path:hsa05145,path:hsa05146,path:hsa05165,path:hsa05200,path:hsa05222,path:hsa05410,path:hsa05412,path:hsa05414,path:hsa05416	PI3K-Akt signaling pathway|Focal adhesion|ECM-receptor interaction|Toxoplasmosis|Amoebiasis|Human papillomavirus infection|Pathways in cancer|Small cell lung cancer|Hypertrophic cardiomyopathy (HCM)|Arrhythmogenic right ventricular cardiomyopathy (ARVC)|Dilated cardiomyopathy (DCM)|Viral myocarditis
COL4A2	0	0.606069912646941	0.906	0.678	0	1	1.336	ENSG00000134871	1284	protein_coding	collagen type IV alpha 2 chain [Source:HGNC Symbol;Acc:HGNC:2203]		GO:0005515,GO:0005576,GO:0005581,GO:0005201,GO:0006351,GO:0007568,GO:0014823,GO:0038063,GO:0071560,GO:0005587,GO:0005604,GO:0005615,GO:0030198,GO:0031012,GO:0070062,GO:0062023,GO:0030020,GO:0001525,GO:0005788,GO:0016525,GO:0035987	protein binding|extracellular region|collagen trimer|extracellular matrix structural constituent|transcription, DNA-templated|aging|response to activity|collagen-activated tyrosine kinase receptor signaling pathway|cellular response to transforming growth factor beta stimulus|collagen type IV trimer|basement membrane|extracellular space|extracellular matrix organization|extracellular matrix|extra…	path:hsa04151,path:hsa04510,path:hsa04512,path:hsa04926,path:hsa04933,path:hsa04974,path:hsa05146,path:hsa05165,path:hsa05200,path:hsa05222	PI3K-Akt signaling pathway|Focal adhesion|ECM-receptor interaction|Relaxin signaling pathway|AGE-RAGE signaling pathway in diabetic complications|Protein digestion and absorption|Amoebiasis|Human papillomavirus infection|Pathways in cancer|Small cell lung cancer
COL4A1	0	0.585971191194885	0.902	0.656	0	1	1.375	ENSG00000187498	1282	protein_coding	collagen type IV alpha 1 chain [Source:HGNC Symbol;Acc:HGNC:2202]		GO:0005515,GO:0005576,GO:0005581,GO:0005201,GO:0005615,GO:0030198,GO:0031012,GO:0062023,GO:0005604,GO:0030020,GO:0001525,GO:0005788,GO:0001569,GO:0061304,GO:0048407,GO:0007420,GO:0007528,GO:0030855,GO:0038063,GO:0048514,GO:0061333,GO:0071230,GO:0071711,GO:0005587	protein binding|extracellular region|collagen trimer|extracellular matrix structural constituent|extracellular space|extracellular matrix organization|extracellular matrix|collagen-containing extracellular matrix|basement membrane|extracellular matrix structural constituent conferring tensile strength|angiogenesis|endoplasmic reticulum lumen|branching involved in blood vessel morphogenesis|retina…	path:hsa04151,path:hsa04510,path:hsa04512,path:hsa04926,path:hsa04933,path:hsa04974,path:hsa05146,path:hsa05165,path:hsa05200,path:hsa05222	PI3K-Akt signaling pathway|Focal adhesion|ECM-receptor interaction|Relaxin signaling pathway|AGE-RAGE signaling pathway in diabetic complications|Protein digestion and absorption|Amoebiasis|Human papillomavirus infection|Pathways in cancer|Small cell lung cancer
PTPRG	0	0.450260084265162	0.99	0.934	0	1	1.06	ENSG00000144724	5793	protein_coding	protein tyrosine phosphatase receptor type G [Source:HGNC Symbol;Acc:HGNC:9671]		GO:0016020,GO:0016021,GO:0016787,GO:0004721,GO:0006470,GO:0005515,GO:0004725,GO:0016311,GO:0035335,GO:0016791,GO:0070062,GO:0042802,GO:0005887,GO:0007169,GO:0005001,GO:0010633,GO:0007420,GO:0010977,GO:0005615	membrane|integral component of membrane|hydrolase activity|phosphoprotein phosphatase activity|protein dephosphorylation|protein binding|protein tyrosine phosphatase activity|dephosphorylation|peptidyl-tyrosine dephosphorylation|phosphatase activity|extracellular exosome|identical protein binding|integral component of plasma membrane|transmembrane receptor protein tyrosine kinase signaling pathwa…
SRPX	5.27961471735455e-312	0.85104003035862	0.68	0.321	1.93239178269894e-307	1	2.118	ENSG00000101955	8406	protein_coding	sushi repeat containing protein X-linked [Source:HGNC Symbol;Acc:HGNC:11309]		GO:0007155,GO:0005515,GO:0009986,GO:0062023,GO:0016020,GO:0005201,GO:0001845,GO:0006914,GO:0034976,GO:0060244,GO:2001241,GO:0005776,GO:0005783	cell adhesion|protein binding|cell surface|collagen-containing extracellular matrix|membrane|extracellular matrix structural constituent|phagolysosome assembly|autophagy|response to endoplasmic reticulum stress|negative regulation of cell proliferation involved in contact inhibition|positive regulation of extrinsic apoptotic signaling pathway in absence of ligand|autophagosome|endoplasmic reticul…
AHCTF1	3.72789400963123e-285	0.737950193325757	0.692	0.418	1.36444648646513e-280	1	1.656	ENSG00000153207	25909	protein_coding	AT-hook containing transcription factor 1 [Source:HGNC Symbol;Acc:HGNC:24618]		GO:0051028,GO:0005634,GO:0005737,GO:0015031,GO:0003677,GO:0031965,GO:0051301,GO:0005694,GO:0007049,GO:0005643,GO:0005654,GO:0006357,GO:0000775,GO:0000776,GO:0000777,GO:0000981,GO:0005829,GO:0070062,GO:0031080,GO:0000785,GO:0016363,GO:0005635,GO:0032465,GO:0051292,GO:0003700,GO:0006355	mRNA transport|nucleus|cytoplasm|protein transport|DNA binding|nuclear membrane|cell division|chromosome|cell cycle|nuclear pore|nucleoplasm|regulation of transcription by RNA polymerase II|chromosome, centromeric region|kinetochore|condensed chromosome kinetochore|DNA-binding transcription factor activity, RNA polymerase II-specific|cytosol|extracellular exosome|nuclear pore outer ring|chromatin…
AOX1	5.34202942633431e-278	0.694596833708008	0.74	0.429	1.95523619033262e-273	1	1.725	ENSG00000138356	316	protein_coding	aldehyde oxidase 1 [Source:HGNC Symbol;Acc:HGNC:553]		GO:0005737,GO:0046872,GO:0016491,GO:0050660,GO:0055114,GO:0051537,GO:0005829,GO:0042803,GO:0005506,GO:0051287,GO:0051536,GO:0009055,GO:0022900,GO:0043546,GO:0071949,GO:0042802,GO:0070062,GO:0042816,GO:0017144,GO:0004031,GO:0004854,GO:0009115,GO:0102797,GO:0102798	cytoplasm|metal ion binding|oxidoreductase activity|flavin adenine dinucleotide binding|oxidation-reduction process|2 iron, 2 sulfur cluster binding|cytosol|protein homodimerization activity|iron ion binding|NAD binding|iron-sulfur cluster binding|electron transfer activity|electron transport chain|molybdopterin cofactor binding|FAD binding|identical protein binding|extracellular exosome|vitamin …	path:hsa00280,path:hsa00350,path:hsa00380,path:hsa00750,path:hsa00760,path:hsa00830,path:hsa00982,path:hsa04630	Valine, leucine and isoleucine degradation|Tyrosine metabolism|Tryptophan metabolism|Vitamin B6 metabolism|Nicotinate and nicotinamide metabolism|Retinol metabolism|Drug metabolism - cytochrome P450|Jak-STAT signaling pathway
MT2A	6.00639984306335e-264	0.830999406349552	0.692	0.345	2.19840240655962e-259	1	2.006	ENSG00000125148	4502	protein_coding	metallothionein 2A [Source:HGNC Symbol;Acc:HGNC:7406]		GO:0005634,GO:0005737,GO:0046872,GO:0008270,GO:0005515,GO:0048471,GO:0005829,GO:0006878,GO:0008144,GO:0035690,GO:0060333,GO:0045926,GO:0006882,GO:0010038,GO:0010273,GO:0036016,GO:0036018,GO:0071276,GO:0071280,GO:0071294	nucleus|cytoplasm|metal ion binding|zinc ion binding|protein binding|perinuclear region of cytoplasm|cytosol|cellular copper ion homeostasis|drug binding|cellular response to drug|interferon-gamma-mediated signaling pathway|negative regulation of growth|cellular zinc ion homeostasis|response to metal ion|detoxification of copper ion|cellular response to interleukin-3|cellular response to erythrop…	path:hsa04978	Mineral absorption
CNTN3	7.20542825514763e-244	0.844944765533185	0.601	0.29	2.63725879566659e-239	1	2.072	ENSG00000113805	5067	protein_coding	contactin 3 [Source:HGNC Symbol;Acc:HGNC:2173]		GO:0016020,GO:0007155,GO:0005886,GO:0005576,GO:0031225,GO:0007399,GO:0005515	membrane|cell adhesion|plasma membrane|extracellular region|anchored component of membrane|nervous system development|protein binding
MT1M	1.7993152945756e-240	0.92535555502997	0.423	0.132	6.58567390967615e-236	1	3.205	ENSG00000205364	4499	protein_coding	metallothionein 1M [Source:HGNC Symbol;Acc:HGNC:14296]		GO:0005634,GO:0005737,GO:0046872,GO:0008270,GO:0048471,GO:0045926,GO:0006882,GO:0010273,GO:0071276,GO:0071280,GO:0071294	nucleus|cytoplasm|metal ion binding|zinc ion binding|perinuclear region of cytoplasm|negative regulation of growth|cellular zinc ion homeostasis|detoxification of copper ion|cellular response to cadmium ion|cellular response to copper ion|cellular response to zinc ion	path:hsa04978	Mineral absorption
MAP1B	3.82658673332705e-238	0.560041498240354	0.795	0.506	1.40056901026503e-233	1	1.571	ENSG00000131711	4131	protein_coding	microtubule associated protein 1B [Source:HGNC Symbol;Acc:HGNC:6836]		GO:0007399,GO:0008017,GO:0000226,GO:0005874,GO:0043025,GO:0005737,GO:0005829,GO:0005856,GO:0042995,GO:0005515,GO:0030054,GO:0045202,GO:0016358,GO:0043197,GO:0015631,GO:0030425,GO:0003779,GO:0005875,GO:0005198,GO:0007409,GO:0030424,GO:0009987,GO:0048675,GO:0036477,GO:0097441,GO:0005543,GO:0044877,GO:0001578,GO:0001764,GO:0007026,GO:0007416,GO:0009611,GO:0009612,GO:0009743,GO:0010035,GO:0014012,GO:…	nervous system development|microtubule binding|microtubule cytoskeleton organization|microtubule|neuronal cell body|cytoplasm|cytosol|cytoskeleton|cell projection|protein binding|cell junction|synapse|dendrite development|dendritic spine|tubulin binding|dendrite|actin binding|microtubule associated complex|structural molecule activity|axonogenesis|axon|cellular process|axon extension|somatodendri…
ARHGAP10	3.3452727316289e-226	0.594910613864281	0.877	0.744	1.2244032725035e-221	1	1.179	ENSG00000071205	79658	protein_coding	Rho GTPase activating protein 10 [Source:HGNC Symbol;Acc:HGNC:26099]		GO:0005737,GO:0016020,GO:0007165,GO:0005886,GO:0005096,GO:0043547,GO:0005515,GO:0048471,GO:0005829,GO:0007010,GO:0043066,GO:0051056	cytoplasm|membrane|signal transduction|plasma membrane|GTPase activator activity|positive regulation of GTPase activity|protein binding|perinuclear region of cytoplasm|cytosol|cytoskeleton organization|negative regulation of apoptotic process|regulation of small GTPase mediated signal transduction	path:hsa05100	Bacterial invasion of epithelial cells
KHDRBS3	1.05455132038473e-224	0.535136193714444	0.667	0.353	3.85976328774013e-220	1	1.89	ENSG00000131773	10656	protein_coding	KH RNA binding domain containing, signal transduction associated 3 [Source:HGNC Symbol;Acc:HGNC:18117]		GO:0003676,GO:0003723,GO:0006397,GO:0005634,GO:0005654,GO:0005515,GO:0042802,GO:0017124,GO:0019904,GO:0051259,GO:0048024	nucleic acid binding|RNA binding|mRNA processing|nucleus|nucleoplasm|protein binding|identical protein binding|SH3 domain binding|protein domain specific binding|protein complex oligomerization|regulation of mRNA splicing, via spliceosome
COL6A3	7.06939258758414e-215	0.506771048845466	0.94	0.798	2.58746838098167e-210	1	1.178	ENSG00000163359	1293	protein_coding	collagen type VI alpha 3 chain [Source:HGNC Symbol;Acc:HGNC:2213]		GO:0005615,GO:0007155,GO:0004867,GO:0010951,GO:0005576,GO:0005581,GO:0031012,GO:0030414,GO:0010466,GO:0070062,GO:0062023,GO:0030020,GO:0042383,GO:0005788,GO:0003429,GO:0030198,GO:1903561,GO:0007517,GO:0005589,GO:0005515	extracellular space|cell adhesion|serine-type endopeptidase inhibitor activity|negative regulation of endopeptidase activity|extracellular region|collagen trimer|extracellular matrix|peptidase inhibitor activity|negative regulation of peptidase activity|extracellular exosome|collagen-containing extracellular matrix|extracellular matrix structural constituent conferring tensile strength|sarcolemma…	path:hsa04151,path:hsa04510,path:hsa04512,path:hsa04974,path:hsa05165	PI3K-Akt signaling pathway|Focal adhesion|ECM-receptor interaction|Protein digestion and absorption|Human papillomavirus infection
PIK3R1	2.38972892276792e-214	0.71974474746483	0.749	0.506	8.74664683022287e-210	1	1.48	ENSG00000145675	5295	protein_coding	phosphoinositide-3-kinase regulatory subunit 1 [Source:HGNC Symbol;Acc:HGNC:8979]		GO:0046326,GO:1903078,GO:0005634,GO:0005737,GO:0016020,GO:0015031,GO:0043066,GO:0007165,GO:0005515,GO:0038095,GO:0038096,GO:0050900,GO:0005886,GO:0050852,GO:0008134,GO:0036312,GO:0043560,GO:0046982,GO:0001678,GO:0001953,GO:0006468,GO:0006606,GO:0007162,GO:0008286,GO:0008625,GO:0008630,GO:0030183,GO:0030335,GO:0032760,GO:0032869,GO:0034644,GO:0034976,GO:0042307,GO:0045671,GO:0045944,GO:0046626,GO:…	positive regulation of glucose import|positive regulation of protein localization to plasma membrane|nucleus|cytoplasm|membrane|protein transport|negative regulation of apoptotic process|signal transduction|protein binding|Fc-epsilon receptor signaling pathway|Fc-gamma receptor signaling pathway involved in phagocytosis|leukocyte migration|plasma membrane|T cell receptor signaling pathway|transcr…	path:hsa01521,path:hsa01522,path:hsa01524,path:hsa04012,path:hsa04014,path:hsa04015,path:hsa04024,path:hsa04062,path:hsa04066,path:hsa04068,path:hsa04070,path:hsa04071,path:hsa04072,path:hsa04140,path:hsa04150,path:hsa04151,path:hsa04152,path:hsa04210,path:hsa04211,path:hsa04213,path:hsa04218,path:hsa04360,path:hsa04370,path:hsa04380,path:hsa04510,path:hsa04550,path:hsa04611,path:hsa04620,path:hs…	EGFR tyrosine kinase inhibitor resistance|Endocrine resistance|Platinum drug resistance|ErbB signaling pathway|Ras signaling pathway|Rap1 signaling pathway|cAMP signaling pathway|Chemokine signaling pathway|HIF-1 signaling pathway|FoxO signaling pathway|Phosphatidylinositol signaling system|Sphingolipid signaling pathway|Phospholipase D signaling pathway|Autophagy - animal|mTOR signaling pathway|…
CTDSPL	1.53228339917168e-203	0.661100156366437	0.651	0.376	5.60831046930826e-199	1	1.731	ENSG00000144677	10217	protein_coding	CTD small phosphatase like [Source:HGNC Symbol;Acc:HGNC:16890]		GO:0005634,GO:0046872,GO:0016787,GO:0006357,GO:0016311,GO:0004721,GO:0005515,GO:0016791,GO:0008420,GO:0006470,GO:0070062,GO:0003674,GO:0008150,GO:0001933,GO:2000134	nucleus|metal ion binding|hydrolase activity|regulation of transcription by RNA polymerase II|dephosphorylation|phosphoprotein phosphatase activity|protein binding|phosphatase activity|RNA polymerase II CTD heptapeptide repeat phosphatase activity|protein dephosphorylation|extracellular exosome|molecular_function|biological_process|negative regulation of protein phosphorylation|negative regulatio…
MAN1A1	2.17621981387703e-194	0.429685826656665	0.898	0.721	7.96518214077131e-190	1	1.245	ENSG00000111885	4121	protein_coding	mannosidase alpha class 1A member 1 [Source:HGNC Symbol;Acc:HGNC:6821]		GO:0016020,GO:0016021,GO:0005794,GO:0005829,GO:0016787,GO:0005509,GO:0003824,GO:0008152,GO:0016798,GO:0004571,GO:0000139,GO:0006486,GO:0005783,GO:0070062,GO:0005793,GO:0006491,GO:1904381,GO:0015923	membrane|integral component of membrane|Golgi apparatus|cytosol|hydrolase activity|calcium ion binding|catalytic activity|metabolic process|hydrolase activity, acting on glycosyl bonds|mannosyl-oligosaccharide 1,2-alpha-mannosidase activity|Golgi membrane|protein glycosylation|endoplasmic reticulum|extracellular exosome|endoplasmic reticulum-Golgi intermediate compartment|N-glycan processing|Golg…	path:hsa00510,path:hsa04141	N-Glycan biosynthesis|Protein processing in endoplasmic reticulum
EGFR	1.47496357129685e-191	0.21862846593987	0.947	0.831	5.39851416730361e-187	1	1.14	ENSG00000146648	1956	protein_coding	epidermal growth factor receptor [Source:HGNC Symbol;Acc:HGNC:3236]		GO:0016020,GO:0016021,GO:0000166,GO:0004672,GO:0005524,GO:0016301,GO:0016740,GO:0006468,GO:0016310,GO:0004713,GO:0004714,GO:0007169,GO:0018108,GO:0006898,GO:0008284,GO:1900087,GO:0051897,GO:0070374,GO:0090263,GO:0005634,GO:0005737,GO:0043066,GO:0005783,GO:0005789,GO:0005794,GO:0005886,GO:0005615,GO:0005515,GO:0007165,GO:0005576,GO:0000139,GO:0007275,GO:0004709,GO:0045121,GO:0009986,GO:0046718,GO:…	membrane|integral component of membrane|nucleotide binding|protein kinase activity|ATP binding|kinase activity|transferase activity|protein phosphorylation|phosphorylation|protein tyrosine kinase activity|transmembrane receptor protein tyrosine kinase activity|transmembrane receptor protein tyrosine kinase signaling pathway|peptidyl-tyrosine phosphorylation|receptor-mediated endocytosis|positive …	path:hsa01521,path:hsa01522,path:hsa04010,path:hsa04012,path:hsa04014,path:hsa04015,path:hsa04020,path:hsa04066,path:hsa04068,path:hsa04072,path:hsa04144,path:hsa04151,path:hsa04510,path:hsa04520,path:hsa04540,path:hsa04630,path:hsa04810,path:hsa04912,path:hsa04915,path:hsa04921,path:hsa04926,path:hsa04928,path:hsa04934,path:hsa05120,path:hsa05160,path:hsa05163,path:hsa05165,path:hsa05200,path:hs…	EGFR tyrosine kinase inhibitor resistance|Endocrine resistance|MAPK signaling pathway|ErbB signaling pathway|Ras signaling pathway|Rap1 signaling pathway|Calcium signaling pathway|HIF-1 signaling pathway|FoxO signaling pathway|Phospholipase D signaling pathway|Endocytosis|PI3K-Akt signaling pathway|Focal adhesion|Adherens junction|Gap junction|Jak-STAT signaling pathway|Regulation of actin cytosk…
ELN	2.05106079189595e-188	0.866818982955637	0.696	0.46	7.50708760441838e-184	1	1.513	ENSG00000049540	2006	protein_coding	elastin [Source:HGNC Symbol;Acc:HGNC:3327]		GO:0005201,GO:0062023,GO:0003151,GO:0005515,GO:0005576,GO:0030198,GO:0009887,GO:0031012,GO:0003180,GO:0007585,GO:0008015,GO:0030023,GO:0048660,GO:0071953,GO:0050840,GO:0007519,GO:0030833,GO:0043149	extracellular matrix structural constituent|collagen-containing extracellular matrix|outflow tract morphogenesis|protein binding|extracellular region|extracellular matrix organization|animal organ morphogenesis|extracellular matrix|aortic valve morphogenesis|respiratory gaseous exchange by respiratory system|blood circulation|extracellular matrix constituent conferring elasticity|regulation of sm…	path:hsa04974	Protein digestion and absorption
FOXO3	5.39003348919579e-185	0.315102031723461	0.877	0.668	1.97280615738055e-180	1	1.313	ENSG00000118689	2309	protein_coding	forkhead box O3 [Source:HGNC Symbol;Acc:HGNC:3821]	Fork head	GO:0043065,GO:0005737,GO:0030336,GO:0005634,GO:0016020,GO:0005654,GO:0006355,GO:0003677,GO:0003700,GO:0005739,GO:0005759,GO:0031490,GO:0005829,GO:0043565,GO:0005515,GO:0006915,GO:0005741,GO:0045893,GO:0000981,GO:0045944,GO:0000122,GO:0000790,GO:0008134,GO:0019901,GO:0010508,GO:0006417,GO:0032991,GO:0006357,GO:0008286,GO:0042593,GO:0034599,GO:0019221,GO:0006390,GO:0000978,GO:0001227,GO:0033209,GO:…	positive regulation of apoptotic process|cytoplasm|negative regulation of cell migration|nucleus|membrane|nucleoplasm|regulation of transcription, DNA-templated|DNA binding|DNA-binding transcription factor activity|mitochondrion|mitochondrial matrix|chromatin DNA binding|cytosol|sequence-specific DNA binding|protein binding|apoptotic process|mitochondrial outer membrane|positive regulation of tra…	path:hsa01521,path:hsa04062,path:hsa04068,path:hsa04137,path:hsa04151,path:hsa04152,path:hsa04211,path:hsa04213,path:hsa04218,path:hsa04722,path:hsa04917,path:hsa05213,path:hsa05223	EGFR tyrosine kinase inhibitor resistance|Chemokine signaling pathway|FoxO signaling pathway|Mitophagy - animal|PI3K-Akt signaling pathway|AMPK signaling pathway|Longevity regulating pathway|Longevity regulating pathway - multiple species|Cellular senescence|Neurotrophin signaling pathway|Prolactin signaling pathway|Endometrial cancer|Non-small cell lung cancer
TIMP3	1.0646837377465e-182	0.864784538155349	0.678	0.474	3.89684894852596e-178	1	1.43	ENSG00000100234	7078	protein_coding	TIMP metallopeptidase inhibitor 3 [Source:HGNC Symbol;Acc:HGNC:11822]		GO:0070373,GO:1904684,GO:0005634,GO:0046872,GO:0005515,GO:0005576,GO:0050896,GO:0005615,GO:0008191,GO:0031012,GO:0030414,GO:0010466,GO:0007601,GO:0062023,GO:0002020,GO:0010951,GO:0002576,GO:0004857,GO:0010033,GO:0009725,GO:0034097,GO:0051045,GO:0031089,GO:0071310,GO:1903984,GO:0005604	negative regulation of ERK1 and ERK2 cascade|negative regulation of metalloendopeptidase activity|nucleus|metal ion binding|protein binding|extracellular region|response to stimulus|extracellular space|metalloendopeptidase inhibitor activity|extracellular matrix|peptidase inhibitor activity|negative regulation of peptidase activity|visual perception|collagen-containing extracellular matrix|protea…	path:hsa05205,path:hsa05206	Proteoglycans in cancer|MicroRNAs in cancer
FOS	1.17692672953892e-178	0.533881304650919	0.744	0.47	4.30766952278539e-174	1	1.583	ENSG00000170345	2353	protein_coding	Fos proto-oncogene, AP-1 transcription factor subunit [Source:HGNC Symbol;Acc:HGNC:3796]	TF_bZIP	GO:0007179,GO:0005634,GO:0034614,GO:0044212,GO:0045893,GO:0005737,GO:0005654,GO:0005783,GO:0006355,GO:0003677,GO:0006357,GO:0003700,GO:0005829,GO:0005515,GO:0005667,GO:0038095,GO:0000978,GO:0000981,GO:0000790,GO:0006954,GO:0070412,GO:0006366,GO:0019221,GO:1902895,GO:0045944,GO:0046982,GO:0008134,GO:0071276,GO:0060395,GO:1901216,GO:0032993,GO:0000979,GO:0001102,GO:0001228,GO:0003682,GO:0003690,GO:…	transforming growth factor beta receptor signaling pathway|nucleus|cellular response to reactive oxygen species|transcription regulatory region DNA binding|positive regulation of transcription, DNA-templated|cytoplasm|nucleoplasm|endoplasmic reticulum|regulation of transcription, DNA-templated|DNA binding|regulation of transcription by RNA polymerase II|DNA-binding transcription factor activity|c…	path:hsa01522,path:hsa04010,path:hsa04024,path:hsa04210,path:hsa04380,path:hsa04620,path:hsa04657,path:hsa04658,path:hsa04659,path:hsa04660,path:hsa04662,path:hsa04668,path:hsa04713,path:hsa04725,path:hsa04728,path:hsa04915,path:hsa04917,path:hsa04921,path:hsa04926,path:hsa04928,path:hsa05031,path:hsa05132,path:hsa05133,path:hsa05140,path:hsa05142,path:hsa05161,path:hsa05166,path:hsa05167,path:hs…	Endocrine resistance|MAPK signaling pathway|cAMP signaling pathway|Apoptosis|Osteoclast differentiation|Toll-like receptor signaling pathway|IL-17 signaling pathway|Th1 and Th2 cell differentiation|Th17 cell differentiation|T cell receptor signaling pathway|B cell receptor signaling pathway|TNF signaling pathway|Circadian entrainment|Cholinergic synapse|Dopaminergic synapse|Estrogen signaling pat…
TENT5A	4.54044859336294e-177	0.686810851581563	0.658	0.415	1.66184958965677e-172	1	1.586	ENSG00000112773	55603	protein_coding	terminal nucleotidyltransferase 5A [Source:HGNC Symbol;Acc:HGNC:18345]		GO:1990817,GO:0003723,GO:0016740,GO:0005515,GO:0016779,GO:0009617	RNA adenylyltransferase activity|RNA binding|transferase activity|protein binding|nucleotidyltransferase activity|response to bacterium
BCL6	2.47620945370864e-171	0.587825589648849	0.588	0.331	9.06317422151898e-167	1	1.776	ENSG00000113916	604	protein_coding	BCL6 transcription repressor [Source:HGNC Symbol;Acc:HGNC:1001]	ZBTB	GO:0003676,GO:0005634,GO:0005794,GO:0046872,GO:0005654,GO:0003677,GO:0003700,GO:0005515,GO:0006974,GO:0006954,GO:0002376,GO:0043565,GO:0042802,GO:0000977,GO:0000122,GO:0000981,GO:0001227,GO:0043065,GO:0030308,GO:0042981,GO:0045892,GO:0019221,GO:0005657,GO:0045591,GO:0003682,GO:0050727,GO:0042127,GO:0050776,GO:0001161,GO:0031490,GO:0000902,GO:0001953,GO:0002467,GO:0002634,GO:0002829,GO:0002903,GO:…	nucleic acid binding|nucleus|Golgi apparatus|metal ion binding|nucleoplasm|DNA binding|DNA-binding transcription factor activity|protein binding|cellular response to DNA damage stimulus|inflammatory response|immune system process|sequence-specific DNA binding|identical protein binding|RNA polymerase II regulatory region sequence-specific DNA binding|negative regulation of transcription by RNA pol…	path:hsa04068,path:hsa05202	FoxO signaling pathway|Transcriptional misregulation in cancer
PCBP3	1.13534806654242e-167	0.93972195131126	0.3	0.097	4.1554874583519e-163	1	3.093	ENSG00000183570	54039	protein_coding	poly(rC) binding protein 3 [Source:HGNC Symbol;Acc:HGNC:8651]		GO:0003676,GO:0003723,GO:0005634,GO:0005737,GO:0003677,GO:0005829,GO:0070062,GO:0001227,GO:0003690,GO:1990829,GO:0000122,GO:0016071	nucleic acid binding|RNA binding|nucleus|cytoplasm|DNA binding|cytosol|extracellular exosome|DNA-binding transcription repressor activity, RNA polymerase II-specific|double-stranded DNA binding|C-rich single-stranded DNA binding|negative regulation of transcription by RNA polymerase II|mRNA metabolic process
REV3L	2.04574128533368e-166	0.450355493921591	0.903	0.781	7.48761767844981e-162	1	1.156	ENSG00000009413	5980	protein_coding	REV3 like, DNA directed polymerase zeta catalytic subunit [Source:HGNC Symbol;Acc:HGNC:9968]		GO:0006281,GO:0019985,GO:0016035,GO:0003676,GO:0005634,GO:0046872,GO:0016740,GO:0003677,GO:0090305,GO:0005515,GO:0006974,GO:0000166,GO:0016779,GO:0003887,GO:0051536,GO:0051539,GO:0006260,GO:0005654,GO:0000724,GO:0006261,GO:0042276,GO:0005730	DNA repair|translesion synthesis|zeta DNA polymerase complex|nucleic acid binding|nucleus|metal ion binding|transferase activity|DNA binding|nucleic acid phosphodiester bond hydrolysis|protein binding|cellular response to DNA damage stimulus|nucleotide binding|nucleotidyltransferase activity|DNA-directed DNA polymerase activity|iron-sulfur cluster binding|4 iron, 4 sulfur cluster binding|DNA repl…	path:hsa01524,path:hsa03460	Platinum drug resistance|Fanconi anemia pathway
NAV2	7.28754337760344e-166	0.554031638086495	0.769	0.531	2.66731375163663e-161	1	1.448	ENSG00000166833	89797	protein_coding	neuron navigator 2 [Source:HGNC Symbol;Acc:HGNC:15997]		GO:0005634,GO:0000166,GO:0005524,GO:0005654,GO:0016787,GO:0005515,GO:0032508,GO:0022008,GO:0003678,GO:0004386,GO:0007399,GO:0008201,GO:0003025,GO:0007605,GO:0007608,GO:0007626,GO:0021554,GO:0021563,GO:0021564,GO:0005614,GO:0031012	nucleus|nucleotide binding|ATP binding|nucleoplasm|hydrolase activity|protein binding|DNA duplex unwinding|neurogenesis|DNA helicase activity|helicase activity|nervous system development|heparin binding|regulation of systemic arterial blood pressure by baroreceptor feedback|sensory perception of sound|sensory perception of smell|locomotory behavior|optic nerve development|glossopharyngeal nerve d…
NID1	2.22812159227638e-165	0.506449232947961	0.755	0.527	8.15514783989079e-161	1	1.433	ENSG00000116962	4811	protein_coding	nidogen 1 [Source:HGNC Symbol;Acc:HGNC:7821]		GO:0005509,GO:0007155,GO:0005576,GO:0007160,GO:0043235,GO:0005886,GO:0060070,GO:0070062,GO:0062023,GO:0005604,GO:0017147,GO:0042813,GO:0005201,GO:0030198,GO:0071711,GO:0005518,GO:0043394,GO:0043236,GO:0043237,GO:0050840,GO:0010811,GO:0032836,GO:0031012,GO:0071944	calcium ion binding|cell adhesion|extracellular region|cell-matrix adhesion|receptor complex|plasma membrane|canonical Wnt signaling pathway|extracellular exosome|collagen-containing extracellular matrix|basement membrane|Wnt-protein binding|Wnt-activated receptor activity|extracellular matrix structural constituent|extracellular matrix organization|basement membrane organization|collagen binding…
RIPOR3	6.30632077989943e-164	0.665624965326074	0.439	0.21	2.30817646865099e-159	1	2.09	ENSG00000042062	140876	protein_coding	RIPOR family member 3 [Source:HGNC Symbol;Acc:HGNC:16168]
RASAL2	3.04973293044258e-157	0.514323238182277	0.732	0.513	1.11623274987129e-152	1	1.427	ENSG00000075391	9462	protein_coding	RAS protein activator like 2 [Source:HGNC Symbol;Acc:HGNC:9874]		GO:0007165,GO:0043547,GO:0005515,GO:0005096,GO:0043087,GO:0005829,GO:0000165	signal transduction|positive regulation of GTPase activity|protein binding|GTPase activator activity|regulation of GTPase activity|cytosol|MAPK cascade	path:hsa04014	Ras signaling pathway
FHL2	9.17548989067407e-150	0.56860339858982	0.372	0.151	3.35832105488562e-145	1	2.464	ENSG00000115641	2274	protein_coding	four and a half LIM domains 2 [Source:HGNC Symbol;Acc:HGNC:3703]		GO:0005634,GO:0005737,GO:0046872,GO:0043066,GO:0005515,GO:0003713,GO:0045893,GO:0005925,GO:0042802,GO:0001649,GO:0006357,GO:0045892,GO:0055014,GO:0055015,GO:0060347,GO:0070885,GO:0030018,GO:0031430,GO:0000122,GO:0005654,GO:0008134,GO:0030521,GO:0019216,GO:0050681,GO:0009725	nucleus|cytoplasm|metal ion binding|negative regulation of apoptotic process|protein binding|transcription coactivator activity|positive regulation of transcription, DNA-templated|focal adhesion|identical protein binding|osteoblast differentiation|regulation of transcription by RNA polymerase II|negative regulation of transcription, DNA-templated|atrial cardiac muscle cell development|ventricular…	path:hsa04380	Osteoclast differentiation
ARHGAP26	1.24648149692879e-149	0.530248179492774	0.787	0.603	4.56224692690905e-145	1	1.305	ENSG00000145819	23092	protein_coding	Rho GTPase activating protein 26 [Source:HGNC Symbol;Acc:HGNC:17073]		GO:0005737,GO:0007165,GO:0005096,GO:0043547,GO:0030036,GO:0005856,GO:0005515,GO:0030054,GO:0051056,GO:0005925,GO:0007399,GO:0005829,GO:0005575,GO:0005543	cytoplasm|signal transduction|GTPase activator activity|positive regulation of GTPase activity|actin cytoskeleton organization|cytoskeleton|protein binding|cell junction|regulation of small GTPase mediated signal transduction|focal adhesion|nervous system development|cytosol|cellular_component|phospholipid binding
ADAMTS15	2.25856805906015e-147	0.647454702976118	0.314	0.103	8.26658495296604e-143	1	3.049	ENSG00000166106	170689	protein_coding	ADAM metallopeptidase with thrombospondin type 1 motif 15 [Source:HGNC Symbol;Acc:HGNC:16305]		GO:0008270,GO:0046872,GO:0016787,GO:0008233,GO:0006508,GO:0005576,GO:0004222,GO:0008237,GO:0062023,GO:0004175,GO:0008201,GO:0050840,GO:0005615,GO:0009986	zinc ion binding|metal ion binding|hydrolase activity|peptidase activity|proteolysis|extracellular region|metalloendopeptidase activity|metallopeptidase activity|collagen-containing extracellular matrix|endopeptidase activity|heparin binding|extracellular matrix binding|extracellular space|cell surface
USP53	3.78161262366079e-145	0.41182155398271	0.921	0.786	1.38410803638609e-140	1	1.172	ENSG00000145390	54532	protein_coding	ubiquitin specific peptidase 53 [Source:HGNC Symbol;Acc:HGNC:29255]		GO:0016579,GO:0005515,GO:0030054,GO:0005923,GO:0008150,GO:0005575,GO:0005911,GO:0007605,GO:0010996,GO:0036459,GO:0001508,GO:0006915,GO:0051402	protein deubiquitination|protein binding|cell junction|bicellular tight junction|biological_process|cellular_component|cell-cell junction|sensory perception of sound|response to auditory stimulus|thiol-dependent ubiquitinyl hydrolase activity|action potential|apoptotic process|neuron apoptotic process
MT1X	1.06704113681839e-139	0.578402395167678	0.329	0.115	3.90547726486899e-135	1	2.861	ENSG00000187193	4501	protein_coding	metallothionein 1X [Source:HGNC Symbol;Acc:HGNC:7405]		GO:0005634,GO:0005737,GO:0046872,GO:0008270,GO:0005515,GO:0048471,GO:0045926,GO:0006882,GO:0010273,GO:0036018,GO:0071276,GO:0071280,GO:0071294,GO:0010038	nucleus|cytoplasm|metal ion binding|zinc ion binding|protein binding|perinuclear region of cytoplasm|negative regulation of growth|cellular zinc ion homeostasis|detoxification of copper ion|cellular response to erythropoietin|cellular response to cadmium ion|cellular response to copper ion|cellular response to zinc ion|response to metal ion	path:hsa04978	Mineral absorption
FOXN3	4.62313859753329e-137	0.396699912133698	0.912	0.796	1.69211495808316e-132	1	1.146	ENSG00000053254	1112	protein_coding	forkhead box N3 [Source:HGNC Symbol;Acc:HGNC:1928]	Fork head	GO:0005634,GO:0006355,GO:0003677,GO:0003700,GO:0043565,GO:0005515,GO:0007049,GO:0097094,GO:0006357,GO:0000981,GO:0000790,GO:0008022,GO:0045892,GO:0007095	nucleus|regulation of transcription, DNA-templated|DNA binding|DNA-binding transcription factor activity|sequence-specific DNA binding|protein binding|cell cycle|craniofacial suture morphogenesis|regulation of transcription by RNA polymerase II|DNA-binding transcription factor activity, RNA polymerase II-specific|nuclear chromatin|protein C-terminus binding|negative regulation of transcription, D…
NNMT	9.1192075824986e-136	0.445879111528106	0.686	0.473	3.33772116727031e-131	1	1.45	ENSG00000166741	4837	protein_coding	nicotinamide N-methyltransferase [Source:HGNC Symbol;Acc:HGNC:7861]		GO:0005737,GO:0016740,GO:0008168,GO:0032259,GO:0005829,GO:0034356,GO:0008112,GO:0030760,GO:0010243,GO:0031100,GO:0042493	cytoplasm|transferase activity|methyltransferase activity|methylation|cytosol|NAD biosynthesis via nicotinamide riboside salvage pathway|nicotinamide N-methyltransferase activity|pyridine N-methyltransferase activity|response to organonitrogen compound|animal organ regeneration|response to drug	path:hsa00760	Nicotinate and nicotinamide metabolism
RPS6KA2	4.19032193573092e-133	0.607531383419177	0.399	0.201	1.53369973169688e-128	1	1.985	ENSG00000071242	6196	protein_coding	ribosomal protein S6 kinase A2 [Source:HGNC Symbol;Acc:HGNC:10431]		GO:0005634,GO:0005737,GO:0046872,GO:0000166,GO:0004672,GO:0004674,GO:0005524,GO:0016301,GO:0016740,GO:0006468,GO:0016310,GO:0005654,GO:0000287,GO:0035556,GO:0005515,GO:0005829,GO:0008285,GO:0043065,GO:0004712,GO:0007165,GO:0045786,GO:0004711,GO:0001556,GO:0002035,GO:0007507,GO:0010628,GO:0010659,GO:0018105,GO:0045835,GO:0060047,GO:0070613,GO:0071322,GO:0005819,GO:0072687,GO:0005840	nucleus|cytoplasm|metal ion binding|nucleotide binding|protein kinase activity|protein serine/threonine kinase activity|ATP binding|kinase activity|transferase activity|protein phosphorylation|phosphorylation|nucleoplasm|magnesium ion binding|intracellular signal transduction|protein binding|cytosol|negative regulation of cell population proliferation|positive regulation of apoptotic process|prot…	path:hsa04010,path:hsa04114,path:hsa04150,path:hsa04714,path:hsa04720,path:hsa04722,path:hsa04914,path:hsa04931	MAPK signaling pathway|Oocyte meiosis|mTOR signaling pathway|Thermogenesis|Long-term potentiation|Neurotrophin signaling pathway|Progesterone-mediated oocyte maturation|Insulin resistance
NAMPT	7.67450235498035e-133	0.356594243821202	0.766	0.532	2.80894460694636e-128	1	1.44	ENSG00000105835	10135	protein_coding	nicotinamide phosphoribosyltransferase [Source:HGNC Symbol;Acc:HGNC:30092]		GO:0045944,GO:0005634,GO:0005737,GO:0016607,GO:0016740,GO:0003824,GO:0016757,GO:0007165,GO:0005615,GO:0030054,GO:0005515,GO:0005576,GO:0048511,GO:0005125,GO:0009435,GO:0019363,GO:0004514,GO:0008144,GO:0042802,GO:0042803,GO:0047280,GO:0001774,GO:0007565,GO:0007568,GO:0007623,GO:0010507,GO:0014070,GO:0014916,GO:0032922,GO:0048661,GO:0070997,GO:0071479,GO:0090650,GO:1904646,GO:1905377,GO:2000773,GO:…	positive regulation of transcription by RNA polymerase II|nucleus|cytoplasm|nuclear speck|transferase activity|catalytic activity|transferase activity, transferring glycosyl groups|signal transduction|extracellular space|cell junction|protein binding|extracellular region|rhythmic process|cytokine activity|NAD biosynthetic process|pyridine nucleotide biosynthetic process|nicotinate-nucleotide diph…	path:hsa00760,path:hsa04621	Nicotinate and nicotinamide metabolism|NOD-like receptor signaling pathway
IGFBP7	1.03891101370578e-131	0.688003140899332	0.56	0.335	3.80251820126454e-127	1	1.672	ENSG00000163453	3490	protein_coding	insulin like growth factor binding protein 7 [Source:HGNC Symbol;Acc:HGNC:5476]		GO:0005615,GO:0007155,GO:0005576,GO:0005520,GO:0001558,GO:0005515,GO:0070062,GO:0044267,GO:0043687,GO:0062023,GO:0005788,GO:0005201,GO:0019838,GO:0008285,GO:0007566,GO:0009408,GO:0014070,GO:0032526,GO:0032870,GO:0050810,GO:0051414	extracellular space|cell adhesion|extracellular region|insulin-like growth factor binding|regulation of cell growth|protein binding|extracellular exosome|cellular protein metabolic process|post-translational protein modification|collagen-containing extracellular matrix|endoplasmic reticulum lumen|extracellular matrix structural constituent|growth factor binding|negative regulation of cell populat…
JADE1	4.46583628670086e-131	0.491361807138641	0.413	0.194	1.63454073929538e-126	1	2.129	ENSG00000077684	79960	protein_coding	jade family PHD finger 1 [Source:HGNC Symbol;Acc:HGNC:30027]		GO:0005634,GO:0005737,GO:0016607,GO:0046872,GO:1903508,GO:0005856,GO:0042995,GO:0005515,GO:0006915,GO:0036064,GO:0005654,GO:0090090,GO:0005886,GO:0030308,GO:0043981,GO:0043982,GO:0000123,GO:0043966,GO:0003713,GO:0043983,GO:2000134	nucleus|cytoplasm|nuclear speck|metal ion binding|positive regulation of nucleic acid-templated transcription|cytoskeleton|cell projection|protein binding|apoptotic process|ciliary basal body|nucleoplasm|negative regulation of canonical Wnt signaling pathway|plasma membrane|negative regulation of cell growth|histone H4-K5 acetylation|histone H4-K8 acetylation|histone acetyltransferase complex|his…
STK17B	2.36397313302922e-129	0.54797196959495	0.403	0.188	8.65237806420026e-125	1	2.144	ENSG00000081320	9262	protein_coding	serine/threonine kinase 17b [Source:HGNC Symbol;Acc:HGNC:11396]		GO:0005634,GO:0016020,GO:0000166,GO:0004672,GO:0004674,GO:0005524,GO:0016301,GO:0016740,GO:0006468,GO:0016310,GO:0005886,GO:0006915,GO:0046777,GO:0035556,GO:0005793,GO:2000271,GO:0012501,GO:0015629	nucleus|membrane|nucleotide binding|protein kinase activity|protein serine/threonine kinase activity|ATP binding|kinase activity|transferase activity|protein phosphorylation|phosphorylation|plasma membrane|apoptotic process|protein autophosphorylation|intracellular signal transduction|endoplasmic reticulum-Golgi intermediate compartment|positive regulation of fibroblast apoptotic process|programm…
MTSS1	6.89147031166501e-127	0.547489444945867	0.612	0.399	2.52234704877251e-122	1	1.534	ENSG00000170873	9788	protein_coding	MTSS I-BAR domain containing 1 [Source:HGNC Symbol;Acc:HGNC:20443]		GO:0005737,GO:0003779,GO:0007155,GO:0030036,GO:0005856,GO:0005515,GO:0042802,GO:0007009,GO:0003785,GO:0005102,GO:0001726,GO:0007169,GO:0015629,GO:0050680,GO:0071498,GO:0030139,GO:0030035,GO:0061333,GO:0072102,GO:0072160,GO:2001013	cytoplasm|actin binding|cell adhesion|actin cytoskeleton organization|cytoskeleton|protein binding|identical protein binding|plasma membrane organization|actin monomer binding|signaling receptor binding|ruffle|transmembrane receptor protein tyrosine kinase signaling pathway|actin cytoskeleton|negative regulation of epithelial cell proliferation|cellular response to fluid shear stress|endocytic ve…
SVEP1	2.9938825868581e-124	0.304611282593575	0.89	0.721	1.09579096561593e-119	1	1.234	ENSG00000165124	79987	protein_coding	sushi, von Willebrand factor type A, EGF and pentraxin domain containing 1 [Source:HGNC Symbol;Acc:HGNC:15985]		GO:0005737,GO:0016020,GO:0005509,GO:0007155,GO:0005576,GO:0003682	cytoplasm|membrane|calcium ion binding|cell adhesion|extracellular region|chromatin binding
CARMIL1	7.00902984458277e-124	0.430782148391841	0.828	0.675	2.56537501341574e-119	1	1.227	ENSG00000079691	55604	protein_coding	capping protein regulator and myosin 1 linker 1 [Source:HGNC Symbol;Acc:HGNC:21581]		GO:0030335,GO:0051638,GO:1902745,GO:2000813,GO:0030027,GO:0005737,GO:0016607,GO:0016020,GO:0005634,GO:0005829,GO:0005886,GO:0005856,GO:0042995,GO:0005515,GO:0031252,GO:0070062,GO:0031941,GO:0046415,GO:0031529,GO:0044877,GO:0030838,GO:0051496,GO:0007596,GO:0016477,GO:0007015,GO:0051639,GO:0044354,GO:0044351,GO:0030032	positive regulation of cell migration|barbed-end actin filament uncapping|positive regulation of lamellipodium organization|negative regulation of barbed-end actin filament capping|lamellipodium|cytoplasm|nuclear speck|membrane|nucleus|cytosol|plasma membrane|cytoskeleton|cell projection|protein binding|cell leading edge|extracellular exosome|filamentous actin|urate metabolic process|ruffle organ…
ROCK2	3.64735141420833e-122	0.379585746980661	0.799	0.651	1.33496709111439e-117	1	1.227	ENSG00000134318	9475	protein_coding	Rho associated coiled-coil containing protein kinase 2 [Source:HGNC Symbol;Acc:HGNC:10252]		GO:0010629,GO:0030335,GO:0045019,GO:0043410,GO:0010628,GO:1902004,GO:1900037,GO:0002931,GO:0003723,GO:0005634,GO:0005737,GO:0016020,GO:0046872,GO:0000166,GO:0004672,GO:0004674,GO:0005524,GO:0016301,GO:0016740,GO:0006468,GO:0016310,GO:0005829,GO:0035556,GO:0005886,GO:0030036,GO:0005856,GO:0005515,GO:0048511,GO:0007266,GO:0005813,GO:0005815,GO:0032956,GO:0017048,GO:0017049,GO:0006939,GO:0010825,GO:…	negative regulation of gene expression|positive regulation of cell migration|negative regulation of nitric oxide biosynthetic process|positive regulation of MAPK cascade|positive regulation of gene expression|positive regulation of amyloid-beta formation|regulation of cellular response to hypoxia|response to ischemia|RNA binding|nucleus|cytoplasm|membrane|metal ion binding|nucleotide binding|prot…	path:hsa04022,path:hsa04024,path:hsa04062,path:hsa04071,path:hsa04270,path:hsa04310,path:hsa04360,path:hsa04510,path:hsa04530,path:hsa04611,path:hsa04670,path:hsa04810,path:hsa04921,path:hsa05130,path:hsa05131,path:hsa05132,path:hsa05163,path:hsa05200,path:hsa05205	cGMP-PKG signaling pathway|cAMP signaling pathway|Chemokine signaling pathway|Sphingolipid signaling pathway|Vascular smooth muscle contraction|Wnt signaling pathway|Axon guidance|Focal adhesion|Tight junction|Platelet activation|Leukocyte transendothelial migration|Regulation of actin cytoskeleton|Oxytocin signaling pathway|Pathogenic Escherichia coli infection|Shigellosis|Salmonella infection|H…
ZFAND5	4.03067435196074e-121	0.308467401933171	0.678	0.448	1.47526711956115e-116	1	1.513	ENSG00000107372	7763	protein_coding	zinc finger AN1-type containing 5 [Source:HGNC Symbol;Acc:HGNC:13008]		GO:0005737,GO:0008270,GO:0046872,GO:0003677,GO:0005515,GO:0003674,GO:0008150,GO:0005575	cytoplasm|zinc ion binding|metal ion binding|DNA binding|protein binding|molecular_function|biological_process|cellular_component
PTPN9	4.89562644791358e-121	0.555119021590892	0.453	0.255	1.79184823620085e-116	1	1.776	ENSG00000169410	5780	protein_coding	protein tyrosine phosphatase non-receptor type 9 [Source:HGNC Symbol;Acc:HGNC:9661]		GO:0005737,GO:0016787,GO:0004721,GO:0006470,GO:0005515,GO:0004725,GO:0016311,GO:0016791,GO:0005654,GO:0071345,GO:0004726,GO:0010977,GO:0035335,GO:1903078,GO:0044306	cytoplasm|hydrolase activity|phosphoprotein phosphatase activity|protein dephosphorylation|protein binding|protein tyrosine phosphatase activity|dephosphorylation|phosphatase activity|nucleoplasm|cellular response to cytokine stimulus|non-membrane spanning protein tyrosine phosphatase activity|negative regulation of neuron projection development|peptidyl-tyrosine dephosphorylation|positive regula…
RAB8B	3.19677562702263e-120	0.43098408114364	0.662	0.451	1.17005184724655e-115	1	1.468	ENSG00000166128	51762	protein_coding	RAB8B, member RAS oncogene family [Source:HGNC Symbol;Acc:HGNC:30273]		GO:0016020,GO:0015031,GO:0043231,GO:0000166,GO:0005654,GO:0003924,GO:0005525,GO:0005886,GO:0016604,GO:0031410,GO:0005778,GO:0006886,GO:0005515,GO:0070062,GO:0030670,GO:0032482,GO:0009306,GO:0005768,GO:0008021,GO:0005102,GO:0019003,GO:0072659,GO:0017157,GO:0030140,GO:0045335,GO:0006904,GO:0019882,GO:0055038,GO:0034332,GO:0032869,GO:0045046,GO:0048210,GO:0030911,GO:0031346,GO:0051461,GO:0048471,GO:…	membrane|protein transport|intracellular membrane-bounded organelle|nucleotide binding|nucleoplasm|GTPase activity|GTP binding|plasma membrane|nuclear body|cytoplasmic vesicle|peroxisomal membrane|intracellular protein transport|protein binding|extracellular exosome|phagocytic vesicle membrane|Rab protein signal transduction|protein secretion|endosome|synaptic vesicle|signaling receptor binding|G…	path:hsa04530	Tight junction
SPOCK1	2.56008549279657e-119	0.540017095156262	0.683	0.488	9.37016891218473e-115	1	1.4	ENSG00000152377	6695	protein_coding	SPARC (osteonectin), cwcv and kazal like domains proteoglycan 1 [Source:HGNC Symbol;Acc:HGNC:11251]		GO:0005737,GO:0005509,GO:0007155,GO:0005615,GO:0005576,GO:0007399,GO:0004867,GO:0014069,GO:0001558,GO:0031594,GO:0004869,GO:0022008,GO:0010977,GO:0001764,GO:0008191,GO:0010951,GO:0016528,GO:0005518,GO:0050840,GO:0010812,GO:0021953,GO:0033268,GO:0005515	cytoplasm|calcium ion binding|cell adhesion|extracellular space|extracellular region|nervous system development|serine-type endopeptidase inhibitor activity|postsynaptic density|regulation of cell growth|neuromuscular junction|cysteine-type endopeptidase inhibitor activity|neurogenesis|negative regulation of neuron projection development|neuron migration|metalloendopeptidase inhibitor activity|ne…
MYO1D	3.10777502448649e-118	0.457792267035343	0.754	0.566	1.1374767367123e-113	1	1.332	ENSG00000176658	4642	protein_coding	myosin ID [Source:HGNC Symbol;Acc:HGNC:7598]		GO:0005737,GO:0015031,GO:0005829,GO:0000166,GO:0005524,GO:0003774,GO:0003779,GO:0016459,GO:0042995,GO:0031410,GO:0030425,GO:0005768,GO:0005769,GO:0005516,GO:0030424,GO:0051015,GO:0043204,GO:0070062,GO:0005938,GO:0048306,GO:0016323,GO:0010923,GO:0005903,GO:0043005,GO:0019904,GO:0000146,GO:0043025,GO:0097440,GO:0030898,GO:0030900,GO:0051641,GO:0061502,GO:0005790,GO:0030673,GO:0043209,GO:0044853,GO:…	cytoplasm|protein transport|cytosol|nucleotide binding|ATP binding|motor activity|actin binding|myosin complex|cell projection|cytoplasmic vesicle|dendrite|endosome|early endosome|calmodulin binding|axon|actin filament binding|perikaryon|extracellular exosome|cell cortex|calcium-dependent protein binding|basolateral plasma membrane|negative regulation of phosphatase activity|brush border|neuron p…
GPX3	3.24110598845771e-118	0.584320842020918	0.413	0.217	1.18627720283541e-113	1	1.903	ENSG00000211445	2878	protein_coding	glutathione peroxidase 3 [Source:HGNC Symbol;Acc:HGNC:4555]		GO:0016491,GO:0055114,GO:0005615,GO:0005515,GO:0005576,GO:0098869,GO:0004601,GO:0004602,GO:0006979,GO:0042744,GO:0070062,GO:0008134,GO:0051289,GO:0034599,GO:0008430,GO:0006982	oxidoreductase activity|oxidation-reduction process|extracellular space|protein binding|extracellular region|cellular oxidant detoxification|peroxidase activity|glutathione peroxidase activity|response to oxidative stress|hydrogen peroxide catabolic process|extracellular exosome|transcription factor binding|protein homotetramerization|cellular response to oxidative stress|selenium binding|respons…	path:hsa00480,path:hsa00590,path:hsa04918	Glutathione metabolism|Arachidonic acid metabolism|Thyroid hormone synthesis
KLF9	2.48835343540657e-117	0.442194481157294	0.617	0.409	9.10762240893158e-113	1	1.509	ENSG00000119138	687	protein_coding	Kruppel like factor 9 [Source:HGNC Symbol;Acc:HGNC:1123]	zf-C2H2	GO:0003676,GO:0005634,GO:0046872,GO:0005829,GO:0005654,GO:0003677,GO:0005886,GO:0007623,GO:0048511,GO:0000981,GO:0006357,GO:0000790,GO:0003700,GO:0097067,GO:0010839,GO:0071387	nucleic acid binding|nucleus|metal ion binding|cytosol|nucleoplasm|DNA binding|plasma membrane|circadian rhythm|rhythmic process|DNA-binding transcription factor activity, RNA polymerase II-specific|regulation of transcription by RNA polymerase II|nuclear chromatin|DNA-binding transcription factor activity|cellular response to thyroid hormone stimulus|negative regulation of keratinocyte prolifera…
CPM	1.11553796476495e-114	0.473626765683731	0.371	0.168	4.0829805048362e-110	1	2.208	ENSG00000135678	1368	protein_coding	carboxypeptidase M [Source:HGNC Symbol;Acc:HGNC:2311]		GO:0016020,GO:0016021,GO:0008270,GO:0006508,GO:0004181,GO:0046872,GO:0016787,GO:0005886,GO:0008233,GO:0008237,GO:0004180,GO:0009986,GO:0005615,GO:0005576,GO:0031225,GO:0070062,GO:0009653,GO:0006518,GO:0016485	membrane|integral component of membrane|zinc ion binding|proteolysis|metallocarboxypeptidase activity|metal ion binding|hydrolase activity|plasma membrane|peptidase activity|metallopeptidase activity|carboxypeptidase activity|cell surface|extracellular space|extracellular region|anchored component of membrane|extracellular exosome|anatomical structure morphogenesis|peptide metabolic process|prote…
RND3	4.37466359953266e-114	0.519610097826018	0.469	0.25	1.60117062406495e-109	1	1.876	ENSG00000115963	390	protein_coding	Rho family GTPase 3 [Source:HGNC Symbol;Acc:HGNC:671]		GO:0016020,GO:0000166,GO:0003924,GO:0005525,GO:0005794,GO:0007264,GO:0005515,GO:0000139,GO:0005925,GO:0005737,GO:0043231,GO:0030334,GO:0005886,GO:0019901,GO:0005938,GO:0007266,GO:0008360,GO:0051017,GO:0007155,GO:0007015,GO:0030950,GO:0032956,GO:0032153,GO:0030036,GO:0005622	membrane|nucleotide binding|GTPase activity|GTP binding|Golgi apparatus|small GTPase mediated signal transduction|protein binding|Golgi membrane|focal adhesion|cytoplasm|intracellular membrane-bounded organelle|regulation of cell migration|plasma membrane|protein kinase binding|cell cortex|Rho protein signal transduction|regulation of cell shape|actin filament bundle assembly|cell adhesion|actin …
MT1E	1.21592148666814e-113	0.529349748243698	0.29	0.107	4.45039423335407e-109	1	2.71	ENSG00000169715	4493	protein_coding	metallothionein 1E [Source:HGNC Symbol;Acc:HGNC:7397]		GO:0005634,GO:0005737,GO:0046872,GO:0008270,GO:0048471,GO:0045926,GO:0006882,GO:0010273,GO:0071276,GO:0071280,GO:0071294	nucleus|cytoplasm|metal ion binding|zinc ion binding|perinuclear region of cytoplasm|negative regulation of growth|cellular zinc ion homeostasis|detoxification of copper ion|cellular response to cadmium ion|cellular response to copper ion|cellular response to zinc ion	path:hsa04978	Mineral absorption
SNED1	1.71879714249594e-112	0.391735917526436	0.879	0.726	6.29096942124941e-108	1	1.211	ENSG00000162804	25992	protein_coding	sushi, nidogen and EGF like domains 1 [Source:HGNC Symbol;Acc:HGNC:24696]		GO:0005509,GO:0005576,GO:0007160,GO:0005112,GO:0005515	calcium ion binding|extracellular region|cell-matrix adhesion|Notch binding|protein binding
CFH	1.55537412339384e-110	0.17824328971523	0.896	0.722	5.69282482903379e-106	1	1.241	ENSG00000000971	3075	protein_coding	complement factor H [Source:HGNC Symbol;Acc:HGNC:4883]		GO:0005515,GO:0005576,GO:0002376,GO:0045087,GO:0030449,GO:0070062,GO:0072562,GO:0016032,GO:0005615,GO:0008201,GO:0006956,GO:0006957,GO:1903659,GO:0043395	protein binding|extracellular region|immune system process|innate immune response|regulation of complement activation|extracellular exosome|blood microparticle|viral process|extracellular space|heparin binding|complement activation|complement activation, alternative pathway|regulation of complement-dependent cytotoxicity|heparan sulfate proteoglycan binding	path:hsa04610,path:hsa05150	Complement and coagulation cascades|Staphylococcus aureus infection
TBX15	9.39593456800373e-110	0.41403594891412	0.699	0.508	3.43900601123504e-105	1	1.376	ENSG00000092607	6913	protein_coding	T-box transcription factor 15 [Source:HGNC Symbol;Acc:HGNC:11594]	T-box	GO:0005634,GO:0006355,GO:0003677,GO:0003700,GO:0005515,GO:0000977,GO:0001228,GO:0045944,GO:0000122,GO:0000981,GO:0000790,GO:0001708,GO:0001102,GO:0070722,GO:0000976,GO:0000978,GO:0001227,GO:0042803,GO:0046982,GO:0048701,GO:0048704	nucleus|regulation of transcription, DNA-templated|DNA binding|DNA-binding transcription factor activity|protein binding|RNA polymerase II regulatory region sequence-specific DNA binding|DNA-binding transcription activator activity, RNA polymerase II-specific|positive regulation of transcription by RNA polymerase II|negative regulation of transcription by RNA polymerase II|DNA-binding transcripti…
JUN	2.62755573017039e-109	0.459259712280301	0.495	0.283	9.61711672799665e-105	1	1.749	ENSG00000177606	3725	protein_coding	Jun proto-oncogene, AP-1 transcription factor subunit [Source:HGNC Symbol;Acc:HGNC:6204]	TF_bZIP	GO:1904707,GO:0007179,GO:0045944,GO:0044212,GO:0045893,GO:0003723,GO:0005634,GO:0005654,GO:0006355,GO:0003677,GO:0003700,GO:0043547,GO:0005515,GO:0005096,GO:0003713,GO:0038095,GO:0042802,GO:0000981,GO:0000790,GO:0000978,GO:0000122,GO:0008134,GO:0005667,GO:0051726,GO:0007265,GO:0001228,GO:0032496,GO:0031625,GO:0019899,GO:0070412,GO:0045892,GO:0000976,GO:0000980,GO:0044389,GO:0001102,GO:1902895,GO:…	positive regulation of vascular smooth muscle cell proliferation|transforming growth factor beta receptor signaling pathway|positive regulation of transcription by RNA polymerase II|transcription regulatory region DNA binding|positive regulation of transcription, DNA-templated|RNA binding|nucleus|nucleoplasm|regulation of transcription, DNA-templated|DNA binding|DNA-binding transcription factor a…	path:hsa01522,path:hsa04010,path:hsa04012,path:hsa04024,path:hsa04137,path:hsa04210,path:hsa04310,path:hsa04380,path:hsa04510,path:hsa04530,path:hsa04620,path:hsa04621,path:hsa04625,path:hsa04657,path:hsa04658,path:hsa04659,path:hsa04660,path:hsa04662,path:hsa04668,path:hsa04722,path:hsa04912,path:hsa04915,path:hsa04921,path:hsa04926,path:hsa04932,path:hsa04933,path:hsa05030,path:hsa05031,path:hs…	Endocrine resistance|MAPK signaling pathway|ErbB signaling pathway|cAMP signaling pathway|Mitophagy - animal|Apoptosis|Wnt signaling pathway|Osteoclast differentiation|Focal adhesion|Tight junction|Toll-like receptor signaling pathway|NOD-like receptor signaling pathway|C-type lectin receptor signaling pathway|IL-17 signaling pathway|Th1 and Th2 cell differentiation|Th17 cell differentiation|T ce…
EYA2	1.61537779393354e-107	0.531437774342437	0.523	0.324	5.91244426357615e-103	1	1.614	ENSG00000064655	2139	protein_coding	EYA transcriptional coactivator and phosphatase 2 [Source:HGNC Symbol;Acc:HGNC:3520]		GO:0005739,GO:0005634,GO:0005737,GO:0046872,GO:0005829,GO:0016787,GO:0006325,GO:0007275,GO:0004721,GO:0005515,GO:0004725,GO:0035335,GO:0006281,GO:0006974,GO:0000287,GO:0005654,GO:0014706,GO:0048856,GO:0008134,GO:0006470,GO:0007501,GO:0016576,GO:0045739,GO:0097192,GO:0097345,GO:2001240	mitochondrion|nucleus|cytoplasm|metal ion binding|cytosol|hydrolase activity|chromatin organization|multicellular organism development|phosphoprotein phosphatase activity|protein binding|protein tyrosine phosphatase activity|peptidyl-tyrosine dephosphorylation|DNA repair|cellular response to DNA damage stimulus|magnesium ion binding|nucleoplasm|striated muscle tissue development|anatomical struct…
AP002518.2	2.57631335888496e-106	0.441589249021999	0.669	0.492	9.42956452485483e-102	1	1.36	ENSG00000256947	--	lncRNA	novel transcript
TSC22D3	2.19344662734228e-105	0.420702007640143	0.528	0.308	8.0282340007355e-101	1	1.714	ENSG00000157514	1831	protein_coding	TSC22 domain family member 3 [Source:HGNC Symbol;Acc:HGNC:3051]	TSC22	GO:0006355,GO:0003700,GO:0005634,GO:0005737,GO:0006357,GO:0000981,GO:0005829,GO:0034220,GO:0006970,GO:0070236	regulation of transcription, DNA-templated|DNA-binding transcription factor activity|nucleus|cytoplasm|regulation of transcription by RNA polymerase II|DNA-binding transcription factor activity, RNA polymerase II-specific|cytosol|ion transmembrane transport|response to osmotic stress|negative regulation of activation-induced cell death of T cells
ELF1	3.0576150190346e-105	0.21421439615281	0.834	0.692	1.11911767311685e-100	1	1.205	ENSG00000120690	1997	protein_coding	E74 like ETS transcription factor 1 [Source:HGNC Symbol;Acc:HGNC:3316]	ETS	GO:0005634,GO:0006355,GO:0003677,GO:0003700,GO:0043565,GO:0005515,GO:0045893,GO:0000978,GO:0001228,GO:0001817,GO:0045944,GO:0050860,GO:0000981,GO:0030154,GO:0006357,GO:0000790,GO:0005654,GO:0001959,GO:0050855	nucleus|regulation of transcription, DNA-templated|DNA binding|DNA-binding transcription factor activity|sequence-specific DNA binding|protein binding|positive regulation of transcription, DNA-templated|RNA polymerase II proximal promoter sequence-specific DNA binding|DNA-binding transcription activator activity, RNA polymerase II-specific|regulation of cytokine production|positive regulation of …
MRTFA	5.59406422442793e-105	0.287135680874955	0.843	0.684	2.04748344678287e-100	1	1.232	--	--	--	--	--	--	--	--	--
FSTL1	4.72425134382358e-104	0.0706640179559632	0.885	0.767	1.72912323435287e-99	1	1.154	ENSG00000163430	11167	protein_coding	follistatin like 1 [Source:HGNC Symbol;Acc:HGNC:3972]		GO:0005509,GO:0005615,GO:0005515,GO:0005576,GO:0030154,GO:0008201,GO:0070062,GO:0044267,GO:0043687,GO:0007275,GO:0030509,GO:0005788,GO:0030510,GO:0042594	calcium ion binding|extracellular space|protein binding|extracellular region|cell differentiation|heparin binding|extracellular exosome|cellular protein metabolic process|post-translational protein modification|multicellular organism development|BMP signaling pathway|endoplasmic reticulum lumen|regulation of BMP signaling pathway|response to starvation
DDAH1	1.71358990141004e-103	0.634495164546822	0.317	0.147	6.27191039815089e-99	1	2.156	ENSG00000153904	23576	protein_coding	dimethylarginine dimethylaminohydrolase 1 [Source:HGNC Symbol;Acc:HGNC:2715]		GO:0008285,GO:0043116,GO:0046872,GO:0016787,GO:0016403,GO:0000052,GO:0006527,GO:0045429,GO:0005829,GO:0070062,GO:0050999,GO:0003824,GO:0016597,GO:0003073,GO:0006525,GO:0007263,GO:1900038,GO:0045766	negative regulation of cell population proliferation|negative regulation of vascular permeability|metal ion binding|hydrolase activity|dimethylargininase activity|citrulline metabolic process|arginine catabolic process|positive regulation of nitric oxide biosynthetic process|cytosol|extracellular exosome|regulation of nitric-oxide synthase activity|catalytic activity|amino acid binding|regulation…
IGFBP4	2.70854650343718e-103	0.487454711973393	0.462	0.266	9.91355105723042e-99	1	1.737	ENSG00000141753	3487	protein_coding	insulin like growth factor binding protein 4 [Source:HGNC Symbol;Acc:HGNC:5473]		GO:0005576,GO:0005515,GO:0005520,GO:0001558,GO:0006954,GO:0010906,GO:0040008,GO:0043410,GO:0043568,GO:0044342,GO:0005615,GO:0044267,GO:0043687,GO:0007165,GO:0005788,GO:0019838,GO:0090090,GO:0005102,GO:0031994,GO:0031995,GO:0043567	extracellular region|protein binding|insulin-like growth factor binding|regulation of cell growth|inflammatory response|regulation of glucose metabolic process|regulation of growth|positive regulation of MAPK cascade|positive regulation of insulin-like growth factor receptor signaling pathway|type B pancreatic cell proliferation|extracellular space|cellular protein metabolic process|post-translat…
CCN1	3.63217360714623e-103	0.522466401508289	0.427	0.222	1.32941186195159e-98	1	1.923	--	--	--	--	--	--	--	--	--
PDE3B	4.0909463773524e-103	0.306613287527109	0.608	0.389	1.49732728357475e-98	1	1.563	ENSG00000152270	5140	protein_coding	phosphodiesterase 3B [Source:HGNC Symbol;Acc:HGNC:8779]		GO:0007162,GO:0032869,GO:0016020,GO:0016021,GO:0046872,GO:0016787,GO:0007165,GO:0005515,GO:0008081,GO:0004114,GO:0005829,GO:0007186,GO:0001525,GO:0005783,GO:0004115,GO:0043951,GO:0016525,GO:0033629,GO:0050995,GO:0005794,GO:0043422,GO:0004119,GO:0032045	negative regulation of cell adhesion|cellular response to insulin stimulus|membrane|integral component of membrane|metal ion binding|hydrolase activity|signal transduction|protein binding|phosphoric diester hydrolase activity|3',5'-cyclic-nucleotide phosphodiesterase activity|cytosol|G protein-coupled receptor signaling pathway|angiogenesis|endoplasmic reticulum|3',5'-cyclic-AMP phosphodiesterase…	path:hsa00230,path:hsa04022,path:hsa04024,path:hsa04371,path:hsa04910,path:hsa04914,path:hsa04922,path:hsa04923,path:hsa04924,path:hsa05032	Purine metabolism|cGMP-PKG signaling pathway|cAMP signaling pathway|Apelin signaling pathway|Insulin signaling pathway|Progesterone-mediated oocyte maturation|Glucagon signaling pathway|Regulation of lipolysis in adipocytes|Renin secretion|Morphine addiction
MALAT1	3.84737429217958e-102	0.0985951590726817	1	1	1.40817746468065e-97	1	1	ENSG00000251562	378938	lncRNA	metastasis associated lung adenocarcinoma transcript 1 [Source:HGNC Symbol;Acc:HGNC:29665]
AL110292.1	4.19188634483847e-102	0.776452003659128	0.368	0.193	1.53427232107433e-97	1	1.907	ENSG00000258081	--	lncRNA	novel transcript
ACSL1	6.99385792836401e-101	0.433173170992572	0.481	0.278	2.55982194036051e-96	1	1.73	ENSG00000151726	2180	protein_coding	acyl-CoA synthetase long chain family member 1 [Source:HGNC Symbol;Acc:HGNC:3569]		GO:0003824,GO:0016874,GO:0016020,GO:0016021,GO:0000166,GO:0005524,GO:0005783,GO:0005789,GO:0031090,GO:0043231,GO:0005739,GO:0006629,GO:0006631,GO:0005741,GO:0005777,GO:0005778,GO:0035338,GO:0120162,GO:0036109,GO:0044539,GO:0003996,GO:0004467,GO:0047676,GO:0050197,GO:0102391,GO:0001676,GO:0019216,GO:0043651,GO:0000038,GO:0007584,GO:0008610,GO:0010033,GO:0014070,GO:0015908,GO:0019432,GO:0033211,GO:…	catalytic activity|ligase activity|membrane|integral component of membrane|nucleotide binding|ATP binding|endoplasmic reticulum|endoplasmic reticulum membrane|organelle membrane|intracellular membrane-bounded organelle|mitochondrion|lipid metabolic process|fatty acid metabolic process|mitochondrial outer membrane|peroxisome|peroxisomal membrane|long-chain fatty-acyl-CoA biosynthetic process|posit…	path:hsa00061,path:hsa00071,path:hsa03320,path:hsa04146,path:hsa04216,path:hsa04714,path:hsa04920	Fatty acid biosynthesis|Fatty acid degradation|PPAR signaling pathway|Peroxisome|Ferroptosis|Thermogenesis|Adipocytokine signaling pathway
WASF3	7.03996906443631e-99	0.454397924290551	0.44	0.25	2.57669907727433e-94	1	1.76	ENSG00000132970	10810	protein_coding	WASP family member 3 [Source:HGNC Symbol;Acc:HGNC:12734]		GO:0005856,GO:0030036,GO:0005737,GO:0003779,GO:0070062,GO:0007010,GO:0008360,GO:0065003,GO:0014003,GO:0030032,GO:0031643,GO:0098885,GO:0030027,GO:0098794,GO:0098978,GO:0030041	cytoskeleton|actin cytoskeleton organization|cytoplasm|actin binding|extracellular exosome|cytoskeleton organization|regulation of cell shape|protein-containing complex assembly|oligodendrocyte development|lamellipodium assembly|positive regulation of myelination|modification of postsynaptic actin cytoskeleton|lamellipodium|postsynapse|glutamatergic synapse|actin filament polymerization	path:hsa04520,path:hsa04666,path:hsa05231	Adherens junction|Fc gamma R-mediated phagocytosis|Choline metabolism in cancer
ZFP36	3.2813262158013e-98	0.30812903334329	0.621	0.412	1.20099820824543e-93	1	1.507	ENSG00000128016	7538	protein_coding	ZFP36 ring finger protein [Source:HGNC Symbol;Acc:HGNC:12862]		GO:0005737,GO:0003723,GO:0051028,GO:0005634,GO:0046872,GO:0003677,GO:0005515,GO:0031047,GO:0003729,GO:0000288,GO:0000932,GO:0000122,GO:0005829,GO:0019901,GO:0071222,GO:0061158,GO:0043488,GO:0060213,GO:1900153,GO:0030014,GO:2000637,GO:0071356,GO:1990904,GO:0010494,GO:0038066,GO:0000165,GO:0019899,GO:0044344,GO:0071889,GO:0042594,GO:0035925,GO:0009611,GO:0045600,GO:0070063,GO:0071364,GO:0032897,GO:…	cytoplasm|RNA binding|mRNA transport|nucleus|metal ion binding|DNA binding|protein binding|gene silencing by RNA|mRNA binding|nuclear-transcribed mRNA catabolic process, deadenylation-dependent decay|P-body|negative regulation of transcription by RNA polymerase II|cytosol|protein kinase binding|cellular response to lipopolysaccharide|3'-UTR-mediated mRNA destabilization|regulation of mRNA stabili…	path:hsa05166,path:hsa05167	Human T-cell leukemia virus 1 infection|Kaposi sarcoma-associated herpesvirus infection
PDGFRA	1.86511491240941e-97	0.477895807988339	0.667	0.482	6.82650709090967e-93	1	1.384	ENSG00000134853	5156	protein_coding	platelet derived growth factor receptor alpha [Source:HGNC Symbol;Acc:HGNC:8803]		GO:0008284,GO:0048008,GO:0030335,GO:0048146,GO:0005634,GO:0005737,GO:0016020,GO:0016021,GO:0000166,GO:0004672,GO:0005524,GO:0016301,GO:0016740,GO:0006468,GO:0016310,GO:0005794,GO:0004713,GO:0004714,GO:0007169,GO:0005886,GO:0030054,GO:0042995,GO:0005515,GO:0007275,GO:0048015,GO:0006935,GO:0005887,GO:0005018,GO:0048407,GO:0002244,GO:0043235,GO:0005929,GO:0000165,GO:0070374,GO:0016032,GO:0032991,GO:…	positive regulation of cell population proliferation|platelet-derived growth factor receptor signaling pathway|positive regulation of cell migration|positive regulation of fibroblast proliferation|nucleus|cytoplasm|membrane|integral component of membrane|nucleotide binding|protein kinase activity|ATP binding|kinase activity|transferase activity|protein phosphorylation|phosphorylation|Golgi appara…	path:hsa01521,path:hsa04010,path:hsa04014,path:hsa04015,path:hsa04020,path:hsa04072,path:hsa04144,path:hsa04151,path:hsa04510,path:hsa04540,path:hsa04630,path:hsa04810,path:hsa05163,path:hsa05166,path:hsa05200,path:hsa05206,path:hsa05214,path:hsa05215,path:hsa05218,path:hsa05230,path:hsa05231	EGFR tyrosine kinase inhibitor resistance|MAPK signaling pathway|Ras signaling pathway|Rap1 signaling pathway|Calcium signaling pathway|Phospholipase D signaling pathway|Endocytosis|PI3K-Akt signaling pathway|Focal adhesion|Gap junction|Jak-STAT signaling pathway|Regulation of actin cytoskeleton|Human cytomegalovirus infection|Human T-cell leukemia virus 1 infection|Pathways in cancer|MicroRNAs i…
RHOBTB3	3.71302428177988e-97	0.437812054661222	0.649	0.477	1.35900401737426e-92	1	1.361	ENSG00000164292	22836	protein_coding	Rho related BTB domain containing 3 [Source:HGNC Symbol;Acc:HGNC:18757]		GO:0016192,GO:0003924,GO:0005525,GO:0016887,GO:0017137,GO:0005829,GO:0000166,GO:0005524,GO:0016787,GO:0005794,GO:0005515,GO:0005737,GO:0008045,GO:0005886,GO:0070062,GO:0019901,GO:0005938,GO:0042147,GO:0007266,GO:0008360,GO:0030036,GO:0032588,GO:0007015,GO:0032956,GO:0043652,GO:0007163,GO:0042995,GO:0008584	vesicle-mediated transport|GTPase activity|GTP binding|ATPase activity|Rab GTPase binding|cytosol|nucleotide binding|ATP binding|hydrolase activity|Golgi apparatus|protein binding|cytoplasm|motor neuron axon guidance|plasma membrane|extracellular exosome|protein kinase binding|cell cortex|retrograde transport, endosome to Golgi|Rho protein signal transduction|regulation of cell shape|actin cytosk…
MCL1	3.99601739548313e-97	0.33255669891293	0.672	0.473	1.46258232692078e-92	1	1.421	ENSG00000143384	4170	protein_coding	MCL1 apoptosis regulator, BCL2 family member [Source:HGNC Symbol;Acc:HGNC:6943]		GO:0043066,GO:0005634,GO:0005737,GO:0016020,GO:0016021,GO:0071806,GO:0005739,GO:0042981,GO:0005829,GO:0005515,GO:0006915,GO:0007275,GO:0005741,GO:0030154,GO:0005654,GO:0008630,GO:0097192,GO:0046982,GO:0019221,GO:0042803,GO:0001709,GO:0010507,GO:2000811,GO:0034097,GO:2001243,GO:0008320,GO:0019725,GO:2001240,GO:2001020,GO:0097136,GO:0051434,GO:1903378	negative regulation of apoptotic process|nucleus|cytoplasm|membrane|integral component of membrane|protein transmembrane transport|mitochondrion|regulation of apoptotic process|cytosol|protein binding|apoptotic process|multicellular organism development|mitochondrial outer membrane|cell differentiation|nucleoplasm|intrinsic apoptotic signaling pathway in response to DNA damage|extrinsic apoptotic…	path:hsa04151,path:hsa04210,path:hsa04630,path:hsa05206	PI3K-Akt signaling pathway|Apoptosis|Jak-STAT signaling pathway|MicroRNAs in cancer
ZFHX3	1.46971328165597e-96	0.323006491480832	0.733	0.54	5.37929758218902e-92	1	1.357	ENSG00000140836	388289	protein_coding	zinc finger homeobox 3 [Source:HGNC Symbol;Acc:HGNC:777]	Homeobox	GO:0003676,GO:0005634,GO:0005737,GO:0008270,GO:0046872,GO:0006355,GO:0003677,GO:0003700,GO:0043565,GO:0032922,GO:0045893,GO:0005515,GO:0007517,GO:0000978,GO:0000122,GO:0000981,GO:0000790,GO:0001227,GO:0005654,GO:0044212,GO:0045664,GO:0019899,GO:0006366,GO:0005667,GO:0007420,GO:0016604,GO:0045944,GO:1904059,GO:0045785,GO:0071559,GO:0007050	nucleic acid binding|nucleus|cytoplasm|zinc ion binding|metal ion binding|regulation of transcription, DNA-templated|DNA binding|DNA-binding transcription factor activity|sequence-specific DNA binding|circadian regulation of gene expression|positive regulation of transcription, DNA-templated|protein binding|muscle organ development|RNA polymerase II proximal promoter sequence-specific DNA binding…	path:hsa04550	Signaling pathways regulating pluripotency of stem cells
RNF115	2.69424763321303e-96	0.368190927637708	0.715	0.556	9.86121576232303e-92	1	1.286	ENSG00000265491	27246	protein_coding	ring finger protein 115 [Source:HGNC Symbol;Acc:HGNC:18154]		GO:0005737,GO:0046872,GO:0016740,GO:0016567,GO:0005829,GO:0005515,GO:0004842,GO:0051865,GO:0061630,GO:0070936,GO:0000209,GO:0070534,GO:0043162,GO:0042059	cytoplasm|metal ion binding|transferase activity|protein ubiquitination|cytosol|protein binding|ubiquitin-protein transferase activity|protein autoubiquitination|ubiquitin protein ligase activity|protein K48-linked ubiquitination|protein polyubiquitination|protein K63-linked ubiquitination|ubiquitin-dependent protein catabolic process via the multivesicular body sorting pathway|negative regulatio…
PER1	1.45949327229516e-95	0.358009583626244	0.554	0.351	5.34189132592752e-91	1	1.578	ENSG00000179094	5187	protein_coding	period circadian regulator 1 [Source:HGNC Symbol;Acc:HGNC:8845]		GO:0005634,GO:0005737,GO:0005829,GO:0005654,GO:0031490,GO:0005515,GO:0007623,GO:0048511,GO:0032922,GO:0000122,GO:0008134,GO:0045944,GO:0031625,GO:0000976,GO:0043967,GO:0045892,GO:0046329,GO:0042634,GO:2000323,GO:0070888,GO:0042752,GO:0043124,GO:0001222,GO:0009416,GO:0043153,GO:0070932,GO:0097167,GO:0000978,GO:0019900,GO:0002028,GO:0009649,GO:0010608,GO:0043966,GO:0051591,GO:1900015,GO:1900744	nucleus|cytoplasm|cytosol|nucleoplasm|chromatin DNA binding|protein binding|circadian rhythm|rhythmic process|circadian regulation of gene expression|negative regulation of transcription by RNA polymerase II|transcription factor binding|positive regulation of transcription by RNA polymerase II|ubiquitin protein ligase binding|transcription regulatory region sequence-specific DNA binding|histone H…	path:hsa04710,path:hsa04713,path:hsa05168	Circadian rhythm|Circadian entrainment|Herpes simplex infection
KIAA1217	5.64809212536489e-95	0.54789428141014	0.566	0.444	2.0672581988048e-90	1	1.275	ENSG00000120549	56243	protein_coding	KIAA1217 [Source:HGNC Symbol;Acc:HGNC:25428]		GO:0005737,GO:0007275,GO:0048706,GO:0003674	cytoplasm|multicellular organism development|embryonic skeletal system development|molecular_function
ACACB	9.50620325899175e-95	0.384051691019516	0.808	0.672	3.47936545482357e-90	1	1.202	ENSG00000076555	32	protein_coding	acetyl-CoA carboxylase beta [Source:HGNC Symbol;Acc:HGNC:85]		GO:0005634,GO:0016020,GO:0046872,GO:0000166,GO:0005524,GO:0005739,GO:0006629,GO:0006631,GO:0006633,GO:0003989,GO:0016874,GO:0005515,GO:0003824,GO:0008152,GO:0042802,GO:0005829,GO:0012505,GO:0051289,GO:0005741,GO:0004075,GO:0009374,GO:0006084,GO:0006853,GO:0010629,GO:0010884,GO:0010906,GO:0014070,GO:0031325,GO:0031667,GO:0031999,GO:0042493,GO:0043086,GO:0045540,GO:0046322,GO:0050995,GO:0060421,GO:…	nucleus|membrane|metal ion binding|nucleotide binding|ATP binding|mitochondrion|lipid metabolic process|fatty acid metabolic process|fatty acid biosynthetic process|acetyl-CoA carboxylase activity|ligase activity|protein binding|catalytic activity|metabolic process|identical protein binding|cytosol|endomembrane system|protein homotetramerization|mitochondrial outer membrane|biotin carboxylase act…	path:hsa00061,path:hsa00620,path:hsa00640,path:hsa04152,path:hsa04910,path:hsa04920,path:hsa04922,path:hsa04931	Fatty acid biosynthesis|Pyruvate metabolism|Propanoate metabolism|AMPK signaling pathway|Insulin signaling pathway|Adipocytokine signaling pathway|Glucagon signaling pathway|Insulin resistance
MACF1	3.96701102259899e-94	0.372155036300234	0.844	0.776	1.45196570438146e-89	1	1.088	ENSG00000127603	643314	protein_coding	microtubule actin crosslinking factor 1 [Source:HGNC Symbol;Acc:HGNC:13664]		GO:0005509,GO:0003779,GO:0005856,GO:0008092,GO:0008017,GO:0007010,GO:0005515,GO:0003723,GO:0005737,GO:0016020,GO:0046872,GO:0005794,GO:0005886,GO:0042995,GO:0016055,GO:0005874,GO:0030177,GO:0045296,GO:0051015,GO:0045773,GO:0016887,GO:0032587,GO:0015629,GO:0005882,GO:0042060,GO:0045104,GO:0150011,GO:0030334,GO:0051893,GO:0032886,GO:0010632,GO:0043001,GO:0051011,GO:0016021,GO:0030054	calcium ion binding|actin binding|cytoskeleton|cytoskeletal protein binding|microtubule binding|cytoskeleton organization|protein binding|RNA binding|cytoplasm|membrane|metal ion binding|Golgi apparatus|plasma membrane|cell projection|Wnt signaling pathway|microtubule|positive regulation of Wnt signaling pathway|cadherin binding|actin filament binding|positive regulation of axon extension|ATPase …
KCTD3	4.45883849842351e-93	0.422650748186908	0.529	0.352	1.63197947880799e-88	1	1.503	ENSG00000136636	51133	protein_coding	potassium channel tetramerization domain containing 3 [Source:HGNC Symbol;Acc:HGNC:21305]		GO:0016020,GO:0051260,GO:0005886,GO:0005515	membrane|protein homooligomerization|plasma membrane|protein binding
UGGT2	7.54111766129425e-92	0.35883690799723	0.784	0.663	2.76012447521031e-87	1	1.183	ENSG00000102595	55757	protein_coding	UDP-glucose glycoprotein glucosyltransferase 2 [Source:HGNC Symbol;Acc:HGNC:15664]		GO:0016740,GO:0005783,GO:0016757,GO:0006486,GO:0005515,GO:0044322,GO:0051082,GO:0003980,GO:0097359,GO:0005788,GO:0032991,GO:1904380,GO:0005793,GO:0018279,GO:0071712	transferase activity|endoplasmic reticulum|transferase activity, transferring glycosyl groups|protein glycosylation|protein binding|endoplasmic reticulum quality control compartment|unfolded protein binding|UDP-glucose:glycoprotein glucosyltransferase activity|UDP-glucosylation|endoplasmic reticulum lumen|protein-containing complex|endoplasmic reticulum mannose trimming|endoplasmic reticulum-Golg…	path:hsa04141	Protein processing in endoplasmic reticulum
JUND	5.75223947047229e-91	0.425590590774344	0.346	0.176	2.10537716858756e-86	1	1.966	ENSG00000130522	3727	protein_coding	JunD proto-oncogene, AP-1 transcription factor subunit [Source:HGNC Symbol;Acc:HGNC:6206]	TF_bZIP	GO:0005634,GO:0006355,GO:0003677,GO:0006357,GO:0003700,GO:0005515,GO:0000981,GO:0000790,GO:0000978,GO:0045944,GO:0000122,GO:0003713,GO:0008134,GO:0005667,GO:0051726,GO:0005654,GO:0032496,GO:0019899,GO:0044212,GO:0032870,GO:0000785,GO:0009314,GO:0010033,GO:0034097,GO:0035976,GO:0009612,GO:0042493,GO:0045597,GO:0051591,GO:0001228,GO:0003690,GO:0016922,GO:0043565,GO:0002076,GO:0006366,GO:0007568,GO:…	nucleus|regulation of transcription, DNA-templated|DNA binding|regulation of transcription by RNA polymerase II|DNA-binding transcription factor activity|protein binding|DNA-binding transcription factor activity, RNA polymerase II-specific|nuclear chromatin|RNA polymerase II proximal promoter sequence-specific DNA binding|positive regulation of transcription by RNA polymerase II|negative regulati…	path:hsa04010,path:hsa04380,path:hsa04657,path:hsa04928	MAPK signaling pathway|Osteoclast differentiation|IL-17 signaling pathway|Parathyroid hormone synthesis, secretion and action
SH3PXD2B	2.08037742720359e-90	0.21186925161606	0.781	0.613	7.61438942130786e-86	1	1.274	ENSG00000174705	285590	protein_coding	SH3 and PX domains 2B [Source:HGNC Symbol;Acc:HGNC:29242]		GO:0035091,GO:0007507,GO:0001654,GO:0060348,GO:0071800,GO:0005515,GO:0005737,GO:0043085,GO:0042995,GO:0030054,GO:0030154,GO:0010314,GO:0016176,GO:0032266,GO:0042169,GO:0070273,GO:0080025,GO:0001501,GO:0002051,GO:0006801,GO:0010628,GO:0022617,GO:0040018,GO:0045600,GO:0048705,GO:0051496,GO:0060378,GO:0060612,GO:0072657,GO:1904179,GO:1904888,GO:0002102	phosphatidylinositol binding|heart development|eye development|bone development|podosome assembly|protein binding|cytoplasm|positive regulation of catalytic activity|cell projection|cell junction|cell differentiation|phosphatidylinositol-5-phosphate binding|superoxide-generating NADPH oxidase activator activity|phosphatidylinositol-3-phosphate binding|SH2 domain binding|phosphatidylinositol-4-pho…
NOVA1	4.33302358126376e-90	0.190605526120002	0.934	0.845	1.58592996097835e-85	1	1.105	ENSG00000139910	4857	protein_coding	NOVA alternative splicing regulator 1 [Source:HGNC Symbol;Acc:HGNC:7886]		GO:0003723,GO:0000398,GO:0003676,GO:0005634,GO:0043231,GO:0005730,GO:0005515,GO:0120163,GO:0007268,GO:0008380,GO:0006396,GO:0007626,GO:0003729,GO:0003730,GO:0051252	RNA binding|mRNA splicing, via spliceosome|nucleic acid binding|nucleus|intracellular membrane-bounded organelle|nucleolus|protein binding|negative regulation of cold-induced thermogenesis|chemical synaptic transmission|RNA splicing|RNA processing|locomotory behavior|mRNA binding|mRNA 3'-UTR binding|regulation of RNA metabolic process
GLUL	3.02101213492552e-89	0.457816664145942	0.455	0.262	1.10572065150409e-84	1	1.737	ENSG00000135821	2752	protein_coding	glutamate-ammonia ligase [Source:HGNC Symbol;Acc:HGNC:4341]		GO:0000166,GO:0005524,GO:0003824,GO:0016874,GO:0006807,GO:0004356,GO:0006542,GO:0005634,GO:0005737,GO:0016020,GO:0046872,GO:0016740,GO:0005829,GO:0005783,GO:0043231,GO:0005739,GO:0019706,GO:0005886,GO:0005515,GO:0042254,GO:0042802,GO:0070062,GO:0008283,GO:0001525,GO:1904749,GO:0008652,GO:0006538,GO:0010594,GO:1903670,GO:0001504,GO:0018345,GO:0000287,GO:0016595,GO:0030145,GO:0045503,GO:0006536,GO:…	nucleotide binding|ATP binding|catalytic activity|ligase activity|nitrogen compound metabolic process|glutamate-ammonia ligase activity|glutamine biosynthetic process|nucleus|cytoplasm|membrane|metal ion binding|transferase activity|cytosol|endoplasmic reticulum|intracellular membrane-bounded organelle|mitochondrion|protein-cysteine S-palmitoyltransferase activity|plasma membrane|protein binding|…	path:hsa00220,path:hsa00250,path:hsa00630,path:hsa00910,path:hsa04217,path:hsa04724,path:hsa04727	Arginine biosynthesis|Alanine, aspartate and glutamate metabolism|Glyoxylate and dicarboxylate metabolism|Nitrogen metabolism|Necroptosis|Glutamatergic synapse|GABAergic synapse
MFAP5	3.02781300237702e-89	0.339477366746503	0.573	0.363	1.10820983700001e-84	1	1.579	ENSG00000197614	8076	protein_coding	microfibril associated protein 5 [Source:HGNC Symbol;Acc:HGNC:29673]		GO:0001527,GO:0005576,GO:0062023,GO:0005201,GO:0030198,GO:0060216,GO:0097435,GO:0031012	microfibril|extracellular region|collagen-containing extracellular matrix|extracellular matrix structural constituent|extracellular matrix organization|definitive hemopoiesis|supramolecular fiber organization|extracellular matrix
PARD3B	7.0372199652118e-88	0.281686184565543	0.955	0.902	2.57569287946717e-83	1	1.059	ENSG00000116117	117583	protein_coding	par-3 family cell polarity regulator beta [Source:HGNC Symbol;Acc:HGNC:14446]		GO:0016020,GO:0005654,GO:0051301,GO:0030054,GO:0007049,GO:0016604,GO:0005737,GO:0000226,GO:0005923,GO:0005515,GO:0035091,GO:0007155,GO:0012505,GO:0016324,GO:0032991,GO:0005912,GO:0005938,GO:0005913,GO:0008104,GO:0043296,GO:0030010,GO:0045197,GO:0051660	membrane|nucleoplasm|cell division|cell junction|cell cycle|nuclear body|cytoplasm|microtubule cytoskeleton organization|bicellular tight junction|protein binding|phosphatidylinositol binding|cell adhesion|endomembrane system|apical plasma membrane|protein-containing complex|adherens junction|cell cortex|cell-cell adherens junction|protein localization|apical junction complex|establishment of cel…
PTPN13	1.05051866687601e-86	0.402073471841592	0.687	0.546	3.8450033726329e-82	1	1.258	ENSG00000163629	5783	protein_coding	protein tyrosine phosphatase non-receptor type 13 [Source:HGNC Symbol;Acc:HGNC:9646]		GO:0005634,GO:0005737,GO:0016787,GO:0005886,GO:0004721,GO:0006470,GO:0005856,GO:0042995,GO:0005515,GO:0004725,GO:0016311,GO:0016791,GO:0005654,GO:0030027,GO:0070062,GO:0035335,GO:0001933,GO:0006661,GO:0014066,GO:0071345,GO:0036312,GO:0043005,GO:0044297	nucleus|cytoplasm|hydrolase activity|plasma membrane|phosphoprotein phosphatase activity|protein dephosphorylation|cytoskeleton|cell projection|protein binding|protein tyrosine phosphatase activity|dephosphorylation|phosphatase activity|nucleoplasm|lamellipodium|extracellular exosome|peptidyl-tyrosine dephosphorylation|negative regulation of protein phosphorylation|phosphatidylinositol biosynthet…	path:hsa04210	Apoptosis
NEXN	2.27331420146271e-86	0.500906024229652	0.358	0.208	8.32055730877365e-82	1	1.721	ENSG00000162614	91624	protein_coding	nexilin F-actin binding protein [Source:HGNC Symbol;Acc:HGNC:29557]		GO:0005737,GO:0003779,GO:0005856,GO:0030054,GO:0005925,GO:0007411,GO:0005886,GO:0051015,GO:0005912,GO:0030424,GO:0030334,GO:0030018,GO:0008307,GO:0051493,GO:0098632,GO:0007156,GO:0070593,GO:0009617	cytoplasm|actin binding|cytoskeleton|cell junction|focal adhesion|axon guidance|plasma membrane|actin filament binding|adherens junction|axon|regulation of cell migration|Z disc|structural constituent of muscle|regulation of cytoskeleton organization|cell-cell adhesion mediator activity|homophilic cell adhesion via plasma membrane adhesion molecules|dendrite self-avoidance|response to bacterium
PTPN11	4.62440982268214e-86	0.422550696090536	0.409	0.242	1.69258023919989e-81	1	1.69	ENSG00000179295	5781	protein_coding	protein tyrosine phosphatase non-receptor type 11 [Source:HGNC Symbol;Acc:HGNC:9644]		GO:0046326,GO:0032760,GO:0005634,GO:0005737,GO:0016787,GO:0004721,GO:0006470,GO:0005515,GO:0004725,GO:0016311,GO:0016791,GO:0050900,GO:0005654,GO:0005829,GO:0035335,GO:0032991,GO:0070374,GO:0032755,GO:0030168,GO:0007411,GO:0019221,GO:0051897,GO:0070102,GO:0007507,GO:0033628,GO:0007173,GO:0008543,GO:0031295,GO:0048013,GO:0071364,GO:0043254,GO:0071345,GO:0005158,GO:0046628,GO:0007420,GO:0019901,GO:…	positive regulation of glucose import|positive regulation of tumor necrosis factor production|nucleus|cytoplasm|hydrolase activity|phosphoprotein phosphatase activity|protein dephosphorylation|protein binding|protein tyrosine phosphatase activity|dephosphorylation|phosphatase activity|leukocyte migration|nucleoplasm|cytosol|peptidyl-tyrosine dephosphorylation|protein-containing complex|positive r…	path:hsa04014,path:hsa04072,path:hsa04360,path:hsa04625,path:hsa04630,path:hsa04650,path:hsa04670,path:hsa04722,path:hsa04920,path:hsa04931,path:hsa05120,path:hsa05168,path:hsa05205,path:hsa05211,path:hsa05220	Ras signaling pathway|Phospholipase D signaling pathway|Axon guidance|C-type lectin receptor signaling pathway|Jak-STAT signaling pathway|Natural killer cell mediated cytotoxicity|Leukocyte transendothelial migration|Neurotrophin signaling pathway|Adipocytokine signaling pathway|Insulin resistance|Epithelial cell signaling in Helicobacter pylori infection|Herpes simplex infection|Proteoglycans in…
HIF3A	1.90714660300163e-85	0.469655782497869	0.263	0.118	6.98034728164627e-81	1	2.229	ENSG00000124440	64344	protein_coding	hypoxia inducible factor 3 subunit alpha [Source:HGNC Symbol;Acc:HGNC:15825]	Others	GO:0046983,GO:0005634,GO:0005737,GO:0016607,GO:0005829,GO:0005654,GO:0006355,GO:0005739,GO:0005886,GO:0006915,GO:0007275,GO:0000981,GO:0006357,GO:0045944,GO:0000790,GO:0016567,GO:0043687,GO:0061418,GO:0001525,GO:0003677,GO:0003700,GO:0001666,GO:0006366,GO:0005515	protein dimerization activity|nucleus|cytoplasm|nuclear speck|cytosol|nucleoplasm|regulation of transcription, DNA-templated|mitochondrion|plasma membrane|apoptotic process|multicellular organism development|DNA-binding transcription factor activity, RNA polymerase II-specific|regulation of transcription by RNA polymerase II|positive regulation of transcription by RNA polymerase II|nuclear chroma…
HIPK2	2.87562652681536e-85	0.36206601888411	0.536	0.35	1.05250806507969e-80	1	1.531	ENSG00000064393	28996	protein_coding	homeodomain interacting protein kinase 2 [Source:HGNC Symbol;Acc:HGNC:14402]		GO:0051091,GO:0045944,GO:0005634,GO:0045893,GO:0005737,GO:0000166,GO:0004672,GO:0004674,GO:0005524,GO:0016301,GO:0016740,GO:0006468,GO:0016310,GO:0018108,GO:0005515,GO:0006974,GO:0006915,GO:0030218,GO:0003713,GO:0003714,GO:0005654,GO:0001654,GO:0016605,GO:0018105,GO:0018107,GO:0051726,GO:0046332,GO:0030511,GO:1901796,GO:0060395,GO:0090575,GO:0097193,GO:0001102,GO:0045766,GO:0032092,GO:0071456,GO:…	positive regulation of DNA-binding transcription factor activity|positive regulation of transcription by RNA polymerase II|nucleus|positive regulation of transcription, DNA-templated|cytoplasm|nucleotide binding|protein kinase activity|protein serine/threonine kinase activity|ATP binding|kinase activity|transferase activity|protein phosphorylation|phosphorylation|peptidyl-tyrosine phosphorylation…	path:hsa04218	Cellular senescence
SERPINF1	4.16570149010147e-83	0.423026677244486	0.356	0.197	1.52468840239204e-78	1	1.807	ENSG00000132386	5176	protein_coding	serpin family F member 1 [Source:HGNC Symbol;Acc:HGNC:8824]		GO:0005615,GO:0005515,GO:0005576,GO:0042470,GO:0001822,GO:0007568,GO:0007614,GO:0010447,GO:0010596,GO:0010629,GO:0010976,GO:0016525,GO:0042698,GO:0046685,GO:0050728,GO:0050769,GO:0060041,GO:0060770,GO:0071279,GO:0071300,GO:0071333,GO:0071549,GO:1901215,GO:0005604,GO:0030424,GO:0043025,GO:0043203,GO:0048471,GO:0070062,GO:0062023,GO:0004867,GO:0010951	extracellular space|protein binding|extracellular region|melanosome|kidney development|aging|short-term memory|response to acidic pH|negative regulation of endothelial cell migration|negative regulation of gene expression|positive regulation of neuron projection development|negative regulation of angiogenesis|ovulation cycle|response to arsenic-containing substance|negative regulation of inflamma…	path:hsa04310	Wnt signaling pathway
ADAMTSL4-AS1	6.13185792163019e-82	0.402252183815927	0.592	0.438	2.24432131789587e-77	1	1.352	--	--	--	--	--	--	--	--	--
RFX3-AS1	6.34927869994224e-82	0.442654259750818	0.361	0.201	2.32389949696586e-77	1	1.796	ENSG00000232104	--	lncRNA	RFX3 antisense RNA 1 [Source:HGNC Symbol;Acc:HGNC:51197]
FILIP1	1.06778046082167e-81	0.457459718802451	0.621	0.469	3.90818326465339e-77	1	1.324	ENSG00000118407	27145	protein_coding	filamin A interacting protein 1 [Source:HGNC Symbol;Acc:HGNC:21015]		GO:0005737,GO:0005730,GO:0005886,GO:0015629,GO:0005856	cytoplasm|nucleolus|plasma membrane|actin cytoskeleton|cytoskeleton
YBX3	2.71366229671409e-81	0.178311797795298	0.707	0.55	9.93227537220324e-77	1	1.285	ENSG00000060138	8531	protein_coding	Y-box binding protein 3 [Source:HGNC Symbol;Acc:HGNC:2428]	CSD	GO:0048471,GO:0005634,GO:0071356,GO:0003730,GO:0003676,GO:0003723,GO:0005737,GO:0005829,GO:0003677,GO:0005515,GO:0000981,GO:0003714,GO:0003700,GO:0000122,GO:0017048,GO:0071474,GO:1902219,GO:0060546,GO:0003690,GO:0009409,GO:0070935,GO:2000767,GO:0005923,GO:0000977,GO:0001227,GO:1905538,GO:0001701,GO:0007283,GO:0008584,GO:0009566,GO:0043066,GO:0046622,GO:0048642	perinuclear region of cytoplasm|nucleus|cellular response to tumor necrosis factor|mRNA 3'-UTR binding|nucleic acid binding|RNA binding|cytoplasm|cytosol|DNA binding|protein binding|DNA-binding transcription factor activity, RNA polymerase II-specific|transcription corepressor activity|DNA-binding transcription factor activity|negative regulation of transcription by RNA polymerase II|Rho GTPase b…	path:hsa04530	Tight junction
SLIT3	4.3364169444878e-81	0.202862774715249	0.947	0.84	1.58717196585198e-76	1	1.127	ENSG00000184347	6586	protein_coding	slit guidance ligand 3 [Source:HGNC Symbol;Acc:HGNC:11087]		GO:0060412,GO:0005509,GO:0005739,GO:0005615,GO:0005576,GO:0007275,GO:0030154,GO:0007399,GO:0007411,GO:0008201,GO:0050919,GO:0003181,GO:0030308,GO:0048495,GO:0003180,GO:0048846,GO:0032870,GO:0035385,GO:0051414,GO:0061364,GO:0070100,GO:0005515,GO:0008285,GO:0009887,GO:0010629	ventricular septum morphogenesis|calcium ion binding|mitochondrion|extracellular space|extracellular region|multicellular organism development|cell differentiation|nervous system development|axon guidance|heparin binding|negative chemotaxis|atrioventricular valve morphogenesis|negative regulation of cell growth|Roundabout binding|aortic valve morphogenesis|axon extension involved in axon guidance…	path:hsa04360	Axon guidance
AC068587.4	4.84242911680226e-80	0.400864391448424	0.469	0.3	1.7723774810408e-75	1	1.563	--	--	--	--	--	--	--	--	--
VGLL3	9.14707873504275e-79	0.472877431354671	0.455	0.289	3.347922287813e-74	1	1.574	ENSG00000206538	389136	protein_coding	vestigial like family member 3 [Source:HGNC Symbol;Acc:HGNC:24327]		GO:0005634,GO:0006355	nucleus|regulation of transcription, DNA-templated
ADCY3	9.21308805825726e-77	0.420424723093085	0.352	0.207	3.37208236020274e-72	1	1.7	ENSG00000138031	109	protein_coding	adenylate cyclase 3 [Source:HGNC Symbol;Acc:HGNC:234]		GO:0005737,GO:0016020,GO:0016021,GO:0046872,GO:0000166,GO:0005524,GO:0035556,GO:0016829,GO:0005886,GO:0005794,GO:0042995,GO:0007338,GO:0007608,GO:0050896,GO:0005516,GO:0004016,GO:0016849,GO:0006171,GO:0009190,GO:0005887,GO:0005929,GO:0007186,GO:0007193,GO:0030317,GO:0007165,GO:0007189,GO:0003091,GO:0007190,GO:0034199,GO:0071377,GO:1904322,GO:0007340,GO:0008355	cytoplasm|membrane|integral component of membrane|metal ion binding|nucleotide binding|ATP binding|intracellular signal transduction|lyase activity|plasma membrane|Golgi apparatus|cell projection|single fertilization|sensory perception of smell|response to stimulus|calmodulin binding|adenylate cyclase activity|phosphorus-oxygen lyase activity|cAMP biosynthetic process|cyclic nucleotide biosynthet…	path:hsa00230,path:hsa01522,path:hsa04015,path:hsa04020,path:hsa04022,path:hsa04024,path:hsa04062,path:hsa04072,path:hsa04114,path:hsa04211,path:hsa04213,path:hsa04261,path:hsa04270,path:hsa04371,path:hsa04540,path:hsa04611,path:hsa04713,path:hsa04714,path:hsa04723,path:hsa04724,path:hsa04725,path:hsa04727,path:hsa04740,path:hsa04750,path:hsa04911,path:hsa04912,path:hsa04913,path:hsa04914,path:hs…	Purine metabolism|Endocrine resistance|Rap1 signaling pathway|Calcium signaling pathway|cGMP-PKG signaling pathway|cAMP signaling pathway|Chemokine signaling pathway|Phospholipase D signaling pathway|Oocyte meiosis|Longevity regulating pathway|Longevity regulating pathway - multiple species|Adrenergic signaling in cardiomyocytes|Vascular smooth muscle contraction|Apelin signaling pathway|Gap junc…
LAMC1	2.71553383739828e-76	0.337385279848747	0.832	0.71	9.93912539826144e-72	1	1.172	ENSG00000135862	3915	protein_coding	laminin subunit gamma 1 [Source:HGNC Symbol;Acc:HGNC:6492]		GO:0007155,GO:0005615,GO:0005576,GO:0009887,GO:0009888,GO:0005604,GO:0005201,GO:0070062,GO:0044267,GO:0016477,GO:0062023,GO:0034446,GO:0043687,GO:0005788,GO:0030198,GO:0043259,GO:0043260,GO:0007492,GO:0065003,GO:0050679,GO:0005606,GO:0030023,GO:0022617,GO:0031581,GO:0031012	cell adhesion|extracellular space|extracellular region|animal organ morphogenesis|tissue development|basement membrane|extracellular matrix structural constituent|extracellular exosome|cellular protein metabolic process|cell migration|collagen-containing extracellular matrix|substrate adhesion-dependent cell spreading|post-translational protein modification|endoplasmic reticulum lumen|extracellul…	path:hsa04151,path:hsa04510,path:hsa04512,path:hsa05020,path:hsa05145,path:hsa05146,path:hsa05165,path:hsa05200,path:hsa05222	PI3K-Akt signaling pathway|Focal adhesion|ECM-receptor interaction|Prion diseases|Toxoplasmosis|Amoebiasis|Human papillomavirus infection|Pathways in cancer|Small cell lung cancer
PDK4	3.11254630967491e-76	0.0452302006388505	0.717	0.56	1.13922307480412e-71	1	1.28	ENSG00000004799	5166	protein_coding	pyruvate dehydrogenase kinase 4 [Source:HGNC Symbol;Acc:HGNC:8812]		GO:0000166,GO:0004672,GO:0005524,GO:0016301,GO:0016740,GO:0016310,GO:0006468,GO:0005739,GO:0005759,GO:0005975,GO:0006006,GO:0006885,GO:0008286,GO:0010510,GO:0010565,GO:0010906,GO:0042304,GO:0042593,GO:0042594,GO:0045124,GO:0046320,GO:0009267,GO:0071398,GO:0072593,GO:2000811,GO:0004740	nucleotide binding|protein kinase activity|ATP binding|kinase activity|transferase activity|phosphorylation|protein phosphorylation|mitochondrion|mitochondrial matrix|carbohydrate metabolic process|glucose metabolic process|regulation of pH|insulin receptor signaling pathway|regulation of acetyl-CoA biosynthetic process from pyruvate|regulation of cellular ketone metabolic process|regulation of g…
CCBE1	3.6135033579442e-76	0.174392656434951	0.465	0.292	1.32257836404116e-71	1	1.592	ENSG00000183287	147372	protein_coding	collagen and calcium binding EGF domains 1 [Source:HGNC Symbol;Acc:HGNC:29426]		GO:0005615,GO:0005509,GO:0005515,GO:0005576,GO:0005581,GO:0007275,GO:0002040,GO:0031012,GO:0001525,GO:1900748,GO:0002020,GO:0010575,GO:0005518,GO:0001946,GO:0010954,GO:0048845,GO:0001945,GO:0003016,GO:0007585,GO:0010595,GO:0030324,GO:0045766,GO:1901492	extracellular space|calcium ion binding|protein binding|extracellular region|collagen trimer|multicellular organism development|sprouting angiogenesis|extracellular matrix|angiogenesis|positive regulation of vascular endothelial growth factor signaling pathway|protease binding|positive regulation of vascular endothelial growth factor production|collagen binding|lymphangiogenesis|positive regulati…
CYP4B1	9.67720910174999e-76	0.336377468744268	0.438	0.256	3.54195530333151e-71	1	1.711	ENSG00000142973	1580	protein_coding	cytochrome P450 family 4 subfamily B member 1 [Source:HGNC Symbol;Acc:HGNC:2644]		GO:0016020,GO:0016021,GO:0046872,GO:0004497,GO:0016491,GO:0055114,GO:0005783,GO:0005789,GO:0031090,GO:0043231,GO:0005506,GO:0016705,GO:0020037,GO:0070330,GO:0019825,GO:0008144,GO:0015643,GO:0018585,GO:0006725,GO:0018879,GO:0018917,GO:0042738	membrane|integral component of membrane|metal ion binding|monooxygenase activity|oxidoreductase activity|oxidation-reduction process|endoplasmic reticulum|endoplasmic reticulum membrane|organelle membrane|intracellular membrane-bounded organelle|iron ion binding|oxidoreductase activity, acting on paired donors, with incorporation or reduction of molecular oxygen|heme binding|aromatase activity|ox…
SLC7A6	1.06325565997705e-75	0.370183016295957	0.509	0.341	3.891622041082e-71	1	1.493	ENSG00000103064	9057	protein_coding	solute carrier family 7 member 6 [Source:HGNC Symbol;Acc:HGNC:11064]		GO:0016020,GO:0016021,GO:0022857,GO:0055085,GO:0043231,GO:0005886,GO:0015297,GO:0050900,GO:0016323,GO:0003333,GO:0006865,GO:1902475,GO:0005887,GO:0015179,GO:0015171	membrane|integral component of membrane|transmembrane transporter activity|transmembrane transport|intracellular membrane-bounded organelle|plasma membrane|antiporter activity|leukocyte migration|basolateral plasma membrane|amino acid transmembrane transport|amino acid transport|L-alpha-amino acid transmembrane transport|integral component of plasma membrane|L-amino acid transmembrane transporter…
DUSP1	2.30972192172389e-74	0.284325212535684	0.486	0.308	8.4538132057016e-70	1	1.578	ENSG00000120129	1843	protein_coding	dual specificity phosphatase 1 [Source:HGNC Symbol;Acc:HGNC:3064]		GO:0007162,GO:1903753,GO:0005634,GO:0005737,GO:0016787,GO:0004721,GO:0006470,GO:0005515,GO:0004725,GO:0016311,GO:0016791,GO:0008138,GO:0017017,GO:0007049,GO:0035335,GO:1990869,GO:0004722,GO:0051019,GO:0035970,GO:0043407,GO:0090027,GO:0043409,GO:0008330,GO:0019838,GO:0000188,GO:0008285,GO:0009416,GO:0010033,GO:0032355,GO:0032526,GO:0032870,GO:0033574,GO:0035556,GO:0042542,GO:0043065,GO:0043066,GO:…	negative regulation of cell adhesion|negative regulation of p38MAPK cascade|nucleus|cytoplasm|hydrolase activity|phosphoprotein phosphatase activity|protein dephosphorylation|protein binding|protein tyrosine phosphatase activity|dephosphorylation|phosphatase activity|protein tyrosine/serine/threonine phosphatase activity|MAP kinase tyrosine/serine/threonine phosphatase activity|cell cycle|peptidy…	path:hsa04010,path:hsa04726,path:hsa05418	MAPK signaling pathway|Serotonergic synapse|Fluid shear stress and atherosclerosis
PRICKLE2	2.04715133360989e-73	0.000209352491001624	0.792	0.679	7.49277859614558e-69	1	1.166	ENSG00000163637	166336	protein_coding	prickle planar cell polarity protein 2 [Source:HGNC Symbol;Acc:HGNC:20340]		GO:0005634,GO:0016020,GO:0008270,GO:0046872,GO:0005737,GO:0031965,GO:0060071	nucleus|membrane|zinc ion binding|metal ion binding|cytoplasm|nuclear membrane|Wnt signaling pathway, planar cell polarity pathway	path:hsa04310	Wnt signaling pathway
SAA1	3.6989325727532e-73	0.318001144240858	0.278	0.134	1.3538463109534e-68	1	2.075	ENSG00000173432	6288	protein_coding	serum amyloid A1 [Source:HGNC Symbol;Acc:HGNC:10513]		GO:0005576,GO:0005615,GO:0006898,GO:0042056,GO:0050918,GO:0060326,GO:0030593,GO:0008201,GO:0006953,GO:0034364,GO:0070062,GO:0044267,GO:0050728,GO:0045087,GO:0007186,GO:0045785,GO:0001664,GO:0019221,GO:0007204,GO:0030168,GO:0071682,GO:0050708,GO:0050715,GO:0050716,GO:0000187,GO:0048246,GO:0048247,GO:0005881	extracellular region|extracellular space|receptor-mediated endocytosis|chemoattractant activity|positive chemotaxis|cell chemotaxis|neutrophil chemotaxis|heparin binding|acute-phase response|high-density lipoprotein particle|extracellular exosome|cellular protein metabolic process|negative regulation of inflammatory response|innate immune response|G protein-coupled receptor signaling pathway|posi…
PPM1B	3.9442541423238e-73	0.343158941132073	0.527	0.369	1.44363645863193e-68	1	1.428	ENSG00000138032	5495	protein_coding	protein phosphatase, Mg2+/Mn2+ dependent 1B [Source:HGNC Symbol;Acc:HGNC:9276]		GO:0046872,GO:0000287,GO:0016787,GO:0003824,GO:0004721,GO:0006470,GO:0030145,GO:0004722,GO:0043169,GO:0005737,GO:0016020,GO:0005730,GO:0005829,GO:0005515,GO:0005634,GO:0004724,GO:0043124,GO:0035970,GO:1901223,GO:0006499,GO:0032688,GO:0050687,GO:0090263	metal ion binding|magnesium ion binding|hydrolase activity|catalytic activity|phosphoprotein phosphatase activity|protein dephosphorylation|manganese ion binding|protein serine/threonine phosphatase activity|cation binding|cytoplasm|membrane|nucleolus|cytosol|protein binding|nucleus|magnesium-dependent protein serine/threonine phosphatase activity|negative regulation of I-kappaB kinase/NF-kappaB …	path:hsa04010	MAPK signaling pathway
FOXO1	3.27380100422993e-72	0.258391745816323	0.844	0.722	1.1982439055582e-67	1	1.169	ENSG00000150907	2308	protein_coding	forkhead box O1 [Source:HGNC Symbol;Acc:HGNC:3819]	Fork head	GO:0005634,GO:0005737,GO:0043066,GO:0006355,GO:0003677,GO:0003700,GO:0005739,GO:0005829,GO:0043565,GO:0005515,GO:0006974,GO:0006915,GO:0006914,GO:0030154,GO:0045893,GO:0000981,GO:0045944,GO:0000122,GO:0000790,GO:0008134,GO:0005654,GO:0045444,GO:0010508,GO:0003682,GO:0009267,GO:0043065,GO:0031625,GO:0008286,GO:0042593,GO:0034599,GO:0045892,GO:0045599,GO:0019221,GO:0001678,GO:0032869,GO:0097009,GO:…	nucleus|cytoplasm|negative regulation of apoptotic process|regulation of transcription, DNA-templated|DNA binding|DNA-binding transcription factor activity|mitochondrion|cytosol|sequence-specific DNA binding|protein binding|cellular response to DNA damage stimulus|apoptotic process|autophagy|cell differentiation|positive regulation of transcription, DNA-templated|DNA-binding transcription factor …	path:hsa04068,path:hsa04152,path:hsa04211,path:hsa04213,path:hsa04218,path:hsa04910,path:hsa04919,path:hsa04922,path:hsa04931,path:hsa04933,path:hsa05165,path:hsa05200,path:hsa05202,path:hsa05215	FoxO signaling pathway|AMPK signaling pathway|Longevity regulating pathway|Longevity regulating pathway - multiple species|Cellular senescence|Insulin signaling pathway|Thyroid hormone signaling pathway|Glucagon signaling pathway|Insulin resistance|AGE-RAGE signaling pathway in diabetic complications|Human papillomavirus infection|Pathways in cancer|Transcriptional misregulation in cancer|Prostat…
LINC01239	3.81570851640804e-72	0.391083223285493	0.683	0.517	1.39658747409051e-67	1	1.321	ENSG00000234840	--	lncRNA	long intergenic non-protein coding RNA 1239 [Source:HGNC Symbol;Acc:HGNC:49796]
LPP	9.59629534387695e-72	0.243250111531898	0.952	0.886	3.5123400588124e-67	1	1.074	ENSG00000145012	4026	protein_coding	LIM domain containing preferred translocation partner in lipoma [Source:HGNC Symbol;Acc:HGNC:6679]		GO:0005829,GO:0005925,GO:0046872,GO:0005634,GO:0005737,GO:0016020,GO:0007155,GO:0005886,GO:0005515,GO:0030054,GO:0008150,GO:0001725,GO:0098609	cytosol|focal adhesion|metal ion binding|nucleus|cytoplasm|membrane|cell adhesion|plasma membrane|protein binding|cell junction|biological_process|stress fiber|cell-cell adhesion
LINC02511	1.7949126656421e-71	0.301727693100216	0.872	0.747	6.56955984751667e-67	1	1.167	ENSG00000248869	--	lncRNA	long intergenic non-protein coding RNA 2511 [Source:HGNC Symbol;Acc:HGNC:53500]
WBP4	8.22866843837104e-70	0.37376525749933	0.373	0.217	3.01177493512819e-65	1	1.719	ENSG00000120688	11193	protein_coding	WW domain binding protein 4 [Source:HGNC Symbol;Acc:HGNC:12739]		GO:0005634,GO:0003676,GO:0006397,GO:0008380,GO:0016607,GO:0008270,GO:0046872,GO:0005515,GO:0005681,GO:0000398,GO:0005654,GO:0070064,GO:0071005,GO:0045292	nucleus|nucleic acid binding|mRNA processing|RNA splicing|nuclear speck|zinc ion binding|metal ion binding|protein binding|spliceosomal complex|mRNA splicing, via spliceosome|nucleoplasm|proline-rich region binding|U2-type precatalytic spliceosome|mRNA cis splicing, via spliceosome
MYCBP2	1.62678066014533e-69	0.27305555846559	0.854	0.745	5.95417989419791e-65	1	1.146	ENSG00000005810	23077	protein_coding	MYC binding protein 2 [Source:HGNC Symbol;Acc:HGNC:23386]		GO:0005634,GO:0005737,GO:0016020,GO:0043231,GO:0046872,GO:0016740,GO:0016567,GO:0008270,GO:0005856,GO:0042995,GO:0005515,GO:0048511,GO:0061630,GO:0032922,GO:0005085,GO:0030424,GO:0031398,GO:0008536,GO:0042803,GO:0008045,GO:0021785,GO:0021952,GO:0032880,GO:0042177,GO:0048667,GO:0050905,GO:0051493,GO:1902667,GO:0015630	nucleus|cytoplasm|membrane|intracellular membrane-bounded organelle|metal ion binding|transferase activity|protein ubiquitination|zinc ion binding|cytoskeleton|cell projection|protein binding|rhythmic process|ubiquitin protein ligase activity|circadian regulation of gene expression|guanyl-nucleotide exchange factor activity|axon|positive regulation of protein ubiquitination|Ran GTPase binding|pro…
MED13L	4.89140175435496e-69	0.188101354621914	0.953	0.908	1.79030195611146e-64	1	1.05	ENSG00000123066	23389	protein_coding	mediator complex subunit 13L [Source:HGNC Symbol;Acc:HGNC:22962]		GO:0005634,GO:0003712,GO:0006357,GO:0016592	nucleus|transcription coregulator activity|regulation of transcription by RNA polymerase II|mediator complex	path:hsa04919	Thyroid hormone signaling pathway
TJP2	1.1047722361029e-68	0.436948237587672	0.291	0.149	4.04357686136022e-64	1	1.953	ENSG00000119139	9414	protein_coding	tight junction protein 2 [Source:HGNC Symbol;Acc:HGNC:11828]		GO:0005923,GO:0005515,GO:0005829,GO:0005654,GO:0005886,GO:0030054,GO:0005634,GO:0016020,GO:0045296,GO:0005912,GO:0046037,GO:0046710,GO:0019904,GO:0030674,GO:0035329,GO:0004385,GO:0050892,GO:0090557,GO:0090559	bicellular tight junction|protein binding|cytosol|nucleoplasm|plasma membrane|cell junction|nucleus|membrane|cadherin binding|adherens junction|GMP metabolic process|GDP metabolic process|protein domain specific binding|protein binding, bridging|hippo signaling|guanylate kinase activity|intestinal absorption|establishment of endothelial intestinal barrier|regulation of membrane permeability	path:hsa04530,path:hsa05110	Tight junction|Vibrio cholerae infection
ARID5B	5.85664175724422e-67	0.277741010293232	0.762	0.643	2.14358944956896e-62	1	1.185	ENSG00000150347	84159	protein_coding	AT-rich interaction domain 5B [Source:HGNC Symbol;Acc:HGNC:17362]	ARID	GO:0005634,GO:0003713,GO:0003677,GO:1903508,GO:0005515,GO:0006357,GO:0051091,GO:0060612,GO:0001227,GO:0000122,GO:0005654,GO:0044212,GO:0000977,GO:0001889,GO:0045892,GO:0001822,GO:0006807,GO:0008584,GO:0008585,GO:0009791,GO:0010761,GO:0030325,GO:0035264,GO:0045444,GO:0048008,GO:0048468,GO:0048644,GO:0048705,GO:0060021,GO:0060325,GO:0060613,GO:1990830,GO:0006355	nucleus|transcription coactivator activity|DNA binding|positive regulation of nucleic acid-templated transcription|protein binding|regulation of transcription by RNA polymerase II|positive regulation of DNA-binding transcription factor activity|adipose tissue development|DNA-binding transcription repressor activity, RNA polymerase II-specific|negative regulation of transcription by RNA polymerase…
PTGFR	2.25793969654599e-66	0.389032389489669	0.351	0.2	8.264285083328e-62	1	1.755	ENSG00000122420	5737	protein_coding	prostaglandin F receptor [Source:HGNC Symbol;Acc:HGNC:9600]		GO:0005737,GO:0016020,GO:0016021,GO:0004930,GO:0007186,GO:0005886,GO:0007165,GO:0006954,GO:0005576,GO:0004958,GO:0008284,GO:0005887,GO:0007204,GO:0007189,GO:0035584,GO:0007567,GO:0071799,GO:0010628,GO:0032355,GO:0032496,GO:0043066	cytoplasm|membrane|integral component of membrane|G protein-coupled receptor activity|G protein-coupled receptor signaling pathway|plasma membrane|signal transduction|inflammatory response|extracellular region|prostaglandin F receptor activity|positive regulation of cell population proliferation|integral component of plasma membrane|positive regulation of cytosolic calcium ion concentration|adeny…	path:hsa04020,path:hsa04072,path:hsa04080	Calcium signaling pathway|Phospholipase D signaling pathway|Neuroactive ligand-receptor interaction
AC005237.1	4.43543111145739e-66	0.38548062742862	0.504	0.351	1.62341214110452e-61	1	1.436	ENSG00000225521	--	lncRNA	novel transcript
AKT3	1.16300944266925e-65	0.288289103878469	0.874	0.789	4.25673086111373e-61	1	1.108	ENSG00000117020	10000	protein_coding	AKT serine/threonine kinase 3 [Source:HGNC Symbol;Acc:HGNC:393]		GO:0043536,GO:1905564,GO:0090050,GO:2000773,GO:0005634,GO:0005737,GO:0016020,GO:0000166,GO:0004672,GO:0004674,GO:0005524,GO:0016301,GO:0016740,GO:0006468,GO:0016310,GO:0035556,GO:0005515,GO:0007165,GO:0018105,GO:0001938,GO:0000002,GO:0045766,GO:0032008,GO:0045793,GO:0048854,GO:0048873,GO:1905653	positive regulation of blood vessel endothelial cell migration|positive regulation of vascular endothelial cell proliferation|positive regulation of cell migration involved in sprouting angiogenesis|negative regulation of cellular senescence|nucleus|cytoplasm|membrane|nucleotide binding|protein kinase activity|protein serine/threonine kinase activity|ATP binding|kinase activity|transferase activi…	path:hsa01521,path:hsa01522,path:hsa01524,path:hsa04010,path:hsa04012,path:hsa04014,path:hsa04015,path:hsa04022,path:hsa04024,path:hsa04062,path:hsa04066,path:hsa04068,path:hsa04071,path:hsa04072,path:hsa04140,path:hsa04150,path:hsa04151,path:hsa04152,path:hsa04210,path:hsa04211,path:hsa04213,path:hsa04218,path:hsa04261,path:hsa04370,path:hsa04371,path:hsa04380,path:hsa04510,path:hsa04550,path:hs…	EGFR tyrosine kinase inhibitor resistance|Endocrine resistance|Platinum drug resistance|MAPK signaling pathway|ErbB signaling pathway|Ras signaling pathway|Rap1 signaling pathway|cGMP-PKG signaling pathway|cAMP signaling pathway|Chemokine signaling pathway|HIF-1 signaling pathway|FoxO signaling pathway|Sphingolipid signaling pathway|Phospholipase D signaling pathway|Autophagy - animal|mTOR signal…
ANPEP	1.29998930853001e-65	0.36722139392482	0.328	0.186	4.75809086815068e-61	1	1.763	ENSG00000166825	290	protein_coding	alanyl aminopeptidase, membrane [Source:HGNC Symbol;Acc:HGNC:500]		GO:0016020,GO:0016021,GO:0008270,GO:0046872,GO:0016787,GO:0005765,GO:0005886,GO:0005615,GO:0008233,GO:0006508,GO:0007275,GO:0008237,GO:0004177,GO:0030154,GO:0046718,GO:0009897,GO:0005737,GO:0070062,GO:0016032,GO:0001525,GO:0043312,GO:0038023,GO:0030667,GO:0001618,GO:0005793,GO:0042277,GO:0070006,GO:0043171	membrane|integral component of membrane|zinc ion binding|metal ion binding|hydrolase activity|lysosomal membrane|plasma membrane|extracellular space|peptidase activity|proteolysis|multicellular organism development|metallopeptidase activity|aminopeptidase activity|cell differentiation|viral entry into host cell|external side of plasma membrane|cytoplasm|extracellular exosome|viral process|angioge…	path:hsa00480,path:hsa04614,path:hsa04640	Glutathione metabolism|Renin-angiotensin system|Hematopoietic cell lineage
EGR1	2.61218868780944e-65	0.328942141678604	0.492	0.32	9.56087181625134e-61	1	1.537	ENSG00000120738	1958	protein_coding	early growth response 1 [Source:HGNC Symbol;Acc:HGNC:3238]	zf-C2H2	GO:0010628,GO:0045944,GO:0005737,GO:0005634,GO:1902949,GO:0003676,GO:0046872,GO:0005654,GO:0008270,GO:0003677,GO:0003700,GO:0005515,GO:0048511,GO:0032922,GO:0045893,GO:0043565,GO:0000981,GO:0006357,GO:0010385,GO:0000790,GO:0001666,GO:0000976,GO:0000977,GO:0060337,GO:0002931,GO:0070498,GO:1990841,GO:0006366,GO:1901216,GO:0045475,GO:0071504,GO:0071506,GO:0001228,GO:0035035,GO:0044212,GO:0044729,GO:…	positive regulation of gene expression|positive regulation of transcription by RNA polymerase II|cytoplasm|nucleus|positive regulation of tau-protein kinase activity|nucleic acid binding|metal ion binding|nucleoplasm|zinc ion binding|DNA binding|DNA-binding transcription factor activity|protein binding|rhythmic process|circadian regulation of gene expression|positive regulation of transcription, …	path:hsa04371,path:hsa04912,path:hsa04928,path:hsa04933,path:hsa05020,path:hsa05166	Apelin signaling pathway|GnRH signaling pathway|Parathyroid hormone synthesis, secretion and action|AGE-RAGE signaling pathway in diabetic complications|Prion diseases|Human T-cell leukemia virus 1 infection
EPS8	8.54199217452847e-65	0.30240814048582	0.731	0.598	3.12645455579916e-60	1	1.222	ENSG00000151491	2059	protein_coding	epidermal growth factor receptor pathway substrate 8 [Source:HGNC Symbol;Acc:HGNC:3420]		GO:0005737,GO:0016020,GO:0003779,GO:0035591,GO:0009967,GO:0005886,GO:0051016,GO:0042995,GO:0005515,GO:0030054,GO:0045202,GO:0051017,GO:0030426,GO:0070062,GO:0005938,GO:0032587,GO:0032420,GO:0007266,GO:0008360,GO:0043005,GO:0031982,GO:0010458,GO:0070358,GO:0048365,GO:0030676,GO:0030832,GO:0016601,GO:0035023,GO:0036336,GO:0051764,GO:1900029,GO:0008344,GO:0031532,GO:0048149,GO:0099072,GO:1990830,GO:…	cytoplasm|membrane|actin binding|signaling adaptor activity|positive regulation of signal transduction|plasma membrane|barbed-end actin filament capping|cell projection|protein binding|cell junction|synapse|actin filament bundle assembly|growth cone|extracellular exosome|cell cortex|ruffle membrane|stereocilium|Rho protein signal transduction|regulation of cell shape|neuron projection|vesicle|exi…
CYTH3	8.81434559465527e-65	0.339415611517673	0.639	0.516	3.22613863109978e-60	1	1.238	ENSG00000008256	9265	protein_coding	cytohesin 3 [Source:HGNC Symbol;Acc:HGNC:9504]		GO:0005737,GO:0016020,GO:0005829,GO:0005654,GO:0005886,GO:0005515,GO:0030054,GO:0005086,GO:0032012,GO:0008289,GO:0005085,GO:0005923,GO:0031234,GO:0005912,GO:0005547,GO:0000139,GO:0045785,GO:0048193,GO:0090162,GO:0001726	cytoplasm|membrane|cytosol|nucleoplasm|plasma membrane|protein binding|cell junction|ARF guanyl-nucleotide exchange factor activity|regulation of ARF protein signal transduction|lipid binding|guanyl-nucleotide exchange factor activity|bicellular tight junction|extrinsic component of cytoplasmic side of plasma membrane|adherens junction|phosphatidylinositol-3,4,5-trisphosphate binding|Golgi membra…	path:hsa04072,path:hsa04144	Phospholipase D signaling pathway|Endocytosis
ANXA6	2.55558628498299e-64	0.333377549630717	0.3	0.175	9.35370136166622e-60	1	1.714	ENSG00000197043	309	protein_coding	annexin A6 [Source:HGNC Symbol;Acc:HGNC:544]		GO:0005509,GO:0005544,GO:0005739,GO:0005737,GO:0016020,GO:0005765,GO:0005525,GO:0042803,GO:0005515,GO:0042470,GO:0070588,GO:0005925,GO:0008289,GO:0031902,GO:0006816,GO:0006937,GO:0051560,GO:0097190,GO:0048471,GO:0051015,GO:0070062,GO:0051260,GO:0062023,GO:0001786,GO:0034220,GO:0015485,GO:0005262,GO:0048306,GO:0035374,GO:0015276,GO:0001778,GO:0003418,GO:0051283,GO:0050819	calcium ion binding|calcium-dependent phospholipid binding|mitochondrion|cytoplasm|membrane|lysosomal membrane|GTP binding|protein homodimerization activity|protein binding|melanosome|calcium ion transmembrane transport|focal adhesion|lipid binding|late endosome membrane|calcium ion transport|regulation of muscle contraction|mitochondrial calcium ion homeostasis|apoptotic signaling pathway|perinu…
FNDC3B	8.78327046324998e-64	0.0506107872069226	0.961	0.914	3.21476482225413e-59	1	1.051	ENSG00000075420	64778	protein_coding	fibronectin type III domain containing 3B [Source:HGNC Symbol;Acc:HGNC:24670]		GO:0003723,GO:0016020,GO:0016021,GO:0005515	RNA binding|membrane|integral component of membrane|protein binding
CACNA1C	1.14929127082678e-63	0.334829953887139	0.616	0.463	4.2065209803531e-59	1	1.33	ENSG00000151067	775	protein_coding	calcium voltage-gated channel subunit alpha1 C [Source:HGNC Symbol;Acc:HGNC:1390]		GO:0070588,GO:0005245,GO:0005891,GO:0010881,GO:0005737,GO:0016020,GO:0016021,GO:0055085,GO:0046872,GO:0005216,GO:0006811,GO:0005244,GO:0034765,GO:0005886,GO:0042995,GO:0005515,GO:0006816,GO:0030054,GO:0045202,GO:0045211,GO:0005262,GO:0030425,GO:0005516,GO:0005887,GO:0043204,GO:0042383,GO:0014069,GO:0030315,GO:0061337,GO:0008331,GO:0007204,GO:0050796,GO:0070509,GO:0035115,GO:0007507,GO:0030018,GO:…	calcium ion transmembrane transport|voltage-gated calcium channel activity|voltage-gated calcium channel complex|regulation of cardiac muscle contraction by regulation of the release of sequestered calcium ion|cytoplasm|membrane|integral component of membrane|transmembrane transport|metal ion binding|ion channel activity|ion transport|voltage-gated ion channel activity|regulation of ion transmemb…	path:hsa04010,path:hsa04020,path:hsa04022,path:hsa04024,path:hsa04260,path:hsa04261,path:hsa04270,path:hsa04713,path:hsa04720,path:hsa04723,path:hsa04724,path:hsa04725,path:hsa04726,path:hsa04727,path:hsa04728,path:hsa04742,path:hsa04911,path:hsa04912,path:hsa04921,path:hsa04924,path:hsa04925,path:hsa04927,path:hsa04930,path:hsa04934,path:hsa05010,path:hsa05031,path:hsa05410,path:hsa05412,path:hs…	MAPK signaling pathway|Calcium signaling pathway|cGMP-PKG signaling pathway|cAMP signaling pathway|Cardiac muscle contraction|Adrenergic signaling in cardiomyocytes|Vascular smooth muscle contraction|Circadian entrainment|Long-term potentiation|Retrograde endocannabinoid signaling|Glutamatergic synapse|Cholinergic synapse|Serotonergic synapse|GABAergic synapse|Dopaminergic synapse|Taste transduct…
TPRG1	1.39272294993115e-63	0.478782199600878	0.428	0.289	5.09750526904299e-59	1	1.481	ENSG00000188001	285386	protein_coding	tumor protein p63 regulated 1 [Source:HGNC Symbol;Acc:HGNC:24759]		GO:0005737	cytoplasm
RBMS3	1.53646340765014e-63	0.0922439623757989	0.993	0.966	5.62360971834028e-59	1	1.028	ENSG00000144642	27303	protein_coding	RNA binding motif single stranded interacting protein 3 [Source:HGNC Symbol;Acc:HGNC:13427]		GO:0003676,GO:0003723,GO:1990904,GO:0005737,GO:0010628,GO:0090090,GO:0010629,GO:0008143,GO:0035925,GO:0008266,GO:0002357,GO:0003730,GO:0045727	nucleic acid binding|RNA binding|ribonucleoprotein complex|cytoplasm|positive regulation of gene expression|negative regulation of canonical Wnt signaling pathway|negative regulation of gene expression|poly(A) binding|mRNA 3'-UTR AU-rich region binding|poly(U) RNA binding|defense response to tumor cell|mRNA 3'-UTR binding|positive regulation of translation
ANGPTL4	3.72647837558779e-63	0.386088743699144	0.342	0.19	1.36392835024889e-58	1	1.8	ENSG00000167772	51129	protein_coding	angiopoietin like 4 [Source:HGNC Symbol;Acc:HGNC:16039]		GO:0005615,GO:0043066,GO:0001525,GO:0051005,GO:0070328,GO:0006629,GO:0005515,GO:0005576,GO:0042802,GO:0072562,GO:0001666,GO:0045766,GO:0004857,GO:0019216,GO:0043335,GO:0051260,GO:2000352	extracellular space|negative regulation of apoptotic process|angiogenesis|negative regulation of lipoprotein lipase activity|triglyceride homeostasis|lipid metabolic process|protein binding|extracellular region|identical protein binding|blood microparticle|response to hypoxia|positive regulation of angiogenesis|enzyme inhibitor activity|regulation of lipid metabolic process|protein unfolding|prot…	path:hsa03320,path:hsa04979	PPAR signaling pathway|Cholesterol metabolism
SYN3	5.03632779966425e-63	0.500099715405828	0.257	0.154	1.84334633795511e-58	1	1.669	ENSG00000185666	8224	protein_coding	synapsin III [Source:HGNC Symbol;Acc:HGNC:11496]		GO:0016020,GO:0000166,GO:0005524,GO:0007269,GO:0097091,GO:0099504,GO:0008021,GO:0014069,GO:0030672,GO:0045202,GO:0098978,GO:0030054,GO:0031410,GO:0032228,GO:0098793	membrane|nucleotide binding|ATP binding|neurotransmitter secretion|synaptic vesicle clustering|synaptic vesicle cycle|synaptic vesicle|postsynaptic density|synaptic vesicle membrane|synapse|glutamatergic synapse|cell junction|cytoplasmic vesicle|regulation of synaptic transmission, GABAergic|presynapse
SVIL	8.44194629496417e-63	0.241305411995743	0.771	0.65	3.08983676341984e-58	1	1.186	ENSG00000197321	6840	protein_coding	supervillin [Source:HGNC Symbol;Acc:HGNC:11480]		GO:0005634,GO:0005737,GO:0016020,GO:0005829,GO:0003779,GO:0051015,GO:0005886,GO:0015629,GO:0005856,GO:0042995,GO:0005515,GO:0030054,GO:0005925,GO:0030496,GO:0007010,GO:0002102,GO:0032154,GO:0071437,GO:0032467,GO:0043034,GO:0007519,GO:0036449	nucleus|cytoplasm|membrane|cytosol|actin binding|actin filament binding|plasma membrane|actin cytoskeleton|cytoskeleton|cell projection|protein binding|cell junction|focal adhesion|midbody|cytoskeleton organization|podosome|cleavage furrow|invadopodium|positive regulation of cytokinesis|costamere|skeletal muscle tissue development|microtubule minus-end
PXDC1	1.78117494663886e-62	0.380774419577695	0.492	0.339	6.51927842219289e-58	1	1.451	ENSG00000168994	221749	protein_coding	PX domain containing 1 [Source:HGNC Symbol;Acc:HGNC:21361]		GO:0035091	phosphatidylinositol binding
DMD	2.92817297877047e-62	0.259986920120345	0.782	0.652	1.07174059195978e-57	1	1.199	ENSG00000198947	1756	protein_coding	dystrophin [Source:HGNC Symbol;Acc:HGNC:2928]		GO:0010880,GO:0010881,GO:0002027,GO:0005737,GO:0016020,GO:0008270,GO:0046872,GO:0003779,GO:0005886,GO:0005856,GO:0005515,GO:0007010,GO:0030054,GO:0045202,GO:0045211,GO:0009986,GO:0005829,GO:0042383,GO:0032991,GO:0005200,GO:0002162,GO:0016328,GO:0007517,GO:0017022,GO:0060048,GO:0030018,GO:0008307,GO:0043034,GO:0033137,GO:0034622,GO:0030049,GO:0035994,GO:0034613,GO:0016010,GO:0045121,GO:0046716,GO:…	regulation of release of sequestered calcium ion into cytosol by sarcoplasmic reticulum|regulation of cardiac muscle contraction by regulation of the release of sequestered calcium ion|regulation of heart rate|cytoplasm|membrane|zinc ion binding|metal ion binding|actin binding|plasma membrane|cytoskeleton|protein binding|cytoskeleton organization|cell junction|synapse|postsynaptic membrane|cell s…	path:hsa05410,path:hsa05412,path:hsa05414,path:hsa05416	Hypertrophic cardiomyopathy (HCM)|Arrhythmogenic right ventricular cardiomyopathy (ARVC)|Dilated cardiomyopathy (DCM)|Viral myocarditis
ARHGAP18	2.39566012744214e-61	0.397838218918207	0.349	0.23	8.76835563245098e-57	1	1.517	ENSG00000146376	93663	protein_coding	Rho GTPase activating protein 18 [Source:HGNC Symbol;Acc:HGNC:21035]		GO:0005737,GO:0016607,GO:0005829,GO:0007165,GO:0005886,GO:0043547,GO:0005096,GO:0045296,GO:0051056,GO:0032956,GO:0008360,GO:2000145,GO:0030833,GO:0007264	cytoplasm|nuclear speck|cytosol|signal transduction|plasma membrane|positive regulation of GTPase activity|GTPase activator activity|cadherin binding|regulation of small GTPase mediated signal transduction|regulation of actin cytoskeleton organization|regulation of cell shape|regulation of cell motility|regulation of actin filament polymerization|small GTPase mediated signal transduction
SEPTIN11	6.68221356468931e-61	0.0369687407908668	0.687	0.574	2.44575698681193e-56	1	1.197	--	--	--	--	--	--	--	--	--
FOSB	9.14223262728702e-61	0.209394204170081	0.58	0.412	3.34614856391332e-56	1	1.408	ENSG00000125740	2354	protein_coding	FosB proto-oncogene, AP-1 transcription factor subunit [Source:HGNC Symbol;Acc:HGNC:3797]	TF_bZIP	GO:0005634,GO:0043231,GO:0005654,GO:0006355,GO:0003677,GO:0006357,GO:0003700,GO:0005515,GO:0000978,GO:0000981,GO:0000790,GO:0008134,GO:0000122,GO:0001228,GO:0003690,GO:0043565,GO:0006366,GO:0007565,GO:0009612,GO:0032570,GO:0032870,GO:0042493,GO:0043278,GO:0045944,GO:0051412,GO:0051591,GO:0071277	nucleus|intracellular membrane-bounded organelle|nucleoplasm|regulation of transcription, DNA-templated|DNA binding|regulation of transcription by RNA polymerase II|DNA-binding transcription factor activity|protein binding|RNA polymerase II proximal promoter sequence-specific DNA binding|DNA-binding transcription factor activity, RNA polymerase II-specific|nuclear chromatin|transcription factor b…	path:hsa04380,path:hsa04657,path:hsa05030,path:hsa05031,path:hsa05034	Osteoclast differentiation|IL-17 signaling pathway|Cocaine addiction|Amphetamine addiction|Alcoholism
SLC38A2	1.83554717714242e-59	0.330754563092176	0.565	0.423	6.71828622305896e-55	1	1.336	ENSG00000134294	54407	protein_coding	solute carrier family 38 member 2 [Source:HGNC Symbol;Acc:HGNC:13448]		GO:0016020,GO:0016021,GO:0015293,GO:0006811,GO:0005886,GO:0015171,GO:0015186,GO:0003333,GO:0006865,GO:0006868,GO:0007565,GO:0021987,GO:0031460,GO:0032328,GO:0034198,GO:0071260,GO:0005903,GO:0030424,GO:0030425,GO:0042383,GO:0043025,GO:0005515,GO:0006814,GO:0005887,GO:0014047	membrane|integral component of membrane|symporter activity|ion transport|plasma membrane|amino acid transmembrane transporter activity|L-glutamine transmembrane transporter activity|amino acid transmembrane transport|amino acid transport|glutamine transport|female pregnancy|cerebral cortex development|glycine betaine transport|alanine transport|cellular response to amino acid starvation|cellular …	path:hsa04724,path:hsa04727,path:hsa04974	Glutamatergic synapse|GABAergic synapse|Protein digestion and absorption
EVA1C	4.53514989307615e-59	0.361261894769048	0.458	0.305	1.6599102123648e-54	1	1.502	ENSG00000166979	59271	protein_coding	eva-1 homolog C [Source:HGNC Symbol;Acc:HGNC:13239]		GO:0016020,GO:0016021,GO:0030246,GO:0005576,GO:0008201,GO:0008150	membrane|integral component of membrane|carbohydrate binding|extracellular region|heparin binding|biological_process
PHC2	1.03041900588012e-58	0.303496661468188	0.37	0.234	3.77143660342184e-54	1	1.581	ENSG00000134686	1912	protein_coding	polyhomeotic homolog 2 [Source:HGNC Symbol;Acc:HGNC:3183]		GO:0005634,GO:0008270,GO:0046872,GO:0005654,GO:0003677,GO:0005515,GO:0007275,GO:0042802,GO:0031519,GO:0035102,GO:0007283,GO:0000792	nucleus|zinc ion binding|metal ion binding|nucleoplasm|DNA binding|protein binding|multicellular organism development|identical protein binding|PcG protein complex|PRC1 complex|spermatogenesis|heterochromatin
F3	1.28659430429803e-58	0.0824124020100299	0.457	0.322	4.70906381316122e-54	1	1.419	ENSG00000117525	2152	protein_coding	coagulation factor III, tissue factor [Source:HGNC Symbol;Acc:HGNC:3541]		GO:0005615,GO:0045766,GO:0051897,GO:0010641,GO:0006919,GO:0030335,GO:0016020,GO:0016021,GO:0005515,GO:0005576,GO:0007596,GO:0009986,GO:0005886,GO:0007599,GO:0062023,GO:0004896,GO:0019221,GO:0001938,GO:0016485,GO:0002020,GO:0005543,GO:0004252,GO:0007598,GO:0031233,GO:0050927,GO:1905286,GO:0002541,GO:0002543	extracellular space|positive regulation of angiogenesis|positive regulation of protein kinase B signaling|positive regulation of platelet-derived growth factor receptor signaling pathway|activation of cysteine-type endopeptidase activity involved in apoptotic process|positive regulation of cell migration|membrane|integral component of membrane|protein binding|extracellular region|blood coagulatio…	path:hsa04610,path:hsa04933	Complement and coagulation cascades|AGE-RAGE signaling pathway in diabetic complications
LAMB1	2.01482618628971e-58	0.326737686177687	0.521	0.362	7.37446532443898e-54	1	1.439	ENSG00000091136	3912	protein_coding	laminin subunit beta 1 [Source:HGNC Symbol;Acc:HGNC:6486]		GO:0007155,GO:0005615,GO:0005515,GO:0005576,GO:0048471,GO:0009887,GO:0009888,GO:0005201,GO:0070062,GO:0044267,GO:0016477,GO:0062023,GO:0034446,GO:0070831,GO:0005604,GO:0043256,GO:0043687,GO:0030335,GO:0005178,GO:0005788,GO:0030198,GO:0005198,GO:0031175,GO:0043259,GO:0050679,GO:0035987,GO:0021812,GO:0042476,GO:0005606,GO:0005607,GO:0043257	cell adhesion|extracellular space|protein binding|extracellular region|perinuclear region of cytoplasm|animal organ morphogenesis|tissue development|extracellular matrix structural constituent|extracellular exosome|cellular protein metabolic process|cell migration|collagen-containing extracellular matrix|substrate adhesion-dependent cell spreading|basement membrane assembly|basement membrane|lami…	path:hsa04151,path:hsa04510,path:hsa04512,path:hsa05145,path:hsa05146,path:hsa05165,path:hsa05200,path:hsa05222	PI3K-Akt signaling pathway|Focal adhesion|ECM-receptor interaction|Toxoplasmosis|Amoebiasis|Human papillomavirus infection|Pathways in cancer|Small cell lung cancer
CCNL1	2.27498456615668e-57	0.00933714501971594	0.683	0.59	8.32667101059006e-53	1	1.158	ENSG00000163660	57018	protein_coding	cyclin L1 [Source:HGNC Symbol;Acc:HGNC:20569]		GO:0005634,GO:0006396,GO:0016607,GO:0006355,GO:0005515,GO:0005654,GO:0006357,GO:0000079,GO:0016538	nucleus|RNA processing|nuclear speck|regulation of transcription, DNA-templated|protein binding|nucleoplasm|regulation of transcription by RNA polymerase II|regulation of cyclin-dependent protein serine/threonine kinase activity|cyclin-dependent protein serine/threonine kinase regulator activity
CAMK2D	4.39473059894241e-57	0.265482762928616	0.854	0.765	1.60851534651891e-52	1	1.116	ENSG00000145349	817	protein_coding	calcium/calmodulin dependent protein kinase II delta [Source:HGNC Symbol;Acc:HGNC:1462]		GO:0005737,GO:0010880,GO:0010881,GO:0010666,GO:0005634,GO:1902514,GO:0016020,GO:0000166,GO:0004672,GO:0004674,GO:0005524,GO:0016301,GO:0016740,GO:0006468,GO:0016310,GO:0005886,GO:0005515,GO:0004683,GO:0005516,GO:0042802,GO:0043005,GO:0005654,GO:0005829,GO:0016529,GO:0042383,GO:1900034,GO:0001558,GO:0042803,GO:0044325,GO:0030666,GO:0033017,GO:0060333,GO:0006357,GO:0010649,GO:0018105,GO:0031432,GO:…	cytoplasm|regulation of release of sequestered calcium ion into cytosol by sarcoplasmic reticulum|regulation of cardiac muscle contraction by regulation of the release of sequestered calcium ion|positive regulation of cardiac muscle cell apoptotic process|nucleus|regulation of calcium ion transmembrane transport via high voltage-gated calcium channel|membrane|nucleotide binding|protein kinase act…	path:hsa04012,path:hsa04020,path:hsa04024,path:hsa04066,path:hsa04114,path:hsa04217,path:hsa04261,path:hsa04310,path:hsa04360,path:hsa04713,path:hsa04720,path:hsa04722,path:hsa04725,path:hsa04728,path:hsa04740,path:hsa04750,path:hsa04911,path:hsa04912,path:hsa04916,path:hsa04921,path:hsa04922,path:hsa04925,path:hsa04934,path:hsa04971,path:hsa05031,path:hsa05152,path:hsa05200,path:hsa05205,path:hs…	ErbB signaling pathway|Calcium signaling pathway|cAMP signaling pathway|HIF-1 signaling pathway|Oocyte meiosis|Necroptosis|Adrenergic signaling in cardiomyocytes|Wnt signaling pathway|Axon guidance|Circadian entrainment|Long-term potentiation|Neurotrophin signaling pathway|Cholinergic synapse|Dopaminergic synapse|Olfactory transduction|Inflammatory mediator regulation of TRP channels|Insulin secr…
TIPARP	6.173309942461e-57	0.358240312741188	0.379	0.229	2.25949317204015e-52	1	1.655	ENSG00000163659	25976	protein_coding	TCDD inducible poly(ADP-ribose) polymerase [Source:HGNC Symbol;Acc:HGNC:23696]		GO:0005634,GO:0046872,GO:0016740,GO:0016757,GO:0003950,GO:0045732,GO:1990404,GO:0070213,GO:0071407,GO:0010629,GO:0006471,GO:0035326,GO:0140289,GO:0001570,GO:0001822,GO:0006807,GO:0008209,GO:0008210,GO:0008585,GO:0009791,GO:0030097,GO:0048008,GO:0048705,GO:0048745,GO:0060021,GO:0060325,GO:1904612	nucleus|metal ion binding|transferase activity|transferase activity, transferring glycosyl groups|NAD+ ADP-ribosyltransferase activity|positive regulation of protein catabolic process|protein ADP-ribosylase activity|protein auto-ADP-ribosylation|cellular response to organic cyclic compound|negative regulation of gene expression|protein ADP-ribosylation|enhancer binding|protein mono-ADP-ribosylati…
EEF2K	2.38656160308504e-56	0.306676541647287	0.471	0.344	8.73505412345155e-52	1	1.369	ENSG00000103319	29904	protein_coding	eukaryotic elongation factor 2 kinase [Source:HGNC Symbol;Acc:HGNC:24615]		GO:0000166,GO:0004674,GO:0005524,GO:0016301,GO:0016740,GO:0006468,GO:0016310,GO:0005509,GO:0005516,GO:0005829,GO:0005737,GO:0004672,GO:0004686,GO:0008135,GO:0002931,GO:0006414,GO:0031952,GO:0032869,GO:0043066,GO:0045807,GO:0046777,GO:0051965,GO:0061003,GO:0071277,GO:0071320,GO:0071454,GO:1990416,GO:1990637,GO:0014069,GO:0043197,GO:0005515	nucleotide binding|protein serine/threonine kinase activity|ATP binding|kinase activity|transferase activity|protein phosphorylation|phosphorylation|calcium ion binding|calmodulin binding|cytosol|cytoplasm|protein kinase activity|elongation factor-2 kinase activity|translation factor activity, RNA binding|response to ischemia|translational elongation|regulation of protein autophosphorylation|cell…	path:hsa04152,path:hsa04921	AMPK signaling pathway|Oxytocin signaling pathway
PLIN2	4.42746106792076e-56	0.399506720350591	0.323	0.186	1.62049502546968e-51	1	1.737	ENSG00000147872	123	protein_coding	perilipin 2 [Source:HGNC Symbol;Acc:HGNC:248]		GO:0016020,GO:0005811,GO:0005886,GO:0005783,GO:0005576,GO:0019216,GO:0014070,GO:0015909,GO:0019915,GO:0042493,GO:0005634,GO:0005737,GO:0005829	membrane|lipid droplet|plasma membrane|endoplasmic reticulum|extracellular region|regulation of lipid metabolic process|response to organic cyclic compound|long-chain fatty acid transport|lipid storage|response to drug|nucleus|cytoplasm|cytosol	path:hsa03320	PPAR signaling pathway
EIF1	2.2191924537164e-55	0.231881113769483	0.472	0.327	8.12246629984738e-51	1	1.443	ENSG00000173812	10209	protein_coding	eukaryotic translation initiation factor 1 [Source:HGNC Symbol;Acc:HGNC:3249]		GO:0003743,GO:0006413,GO:0003723,GO:0005634,GO:0005737,GO:0006412,GO:0005515,GO:0008135,GO:0016282,GO:0006446,GO:0043024	translation initiation factor activity|translational initiation|RNA binding|nucleus|cytoplasm|translation|protein binding|translation factor activity, RNA binding|eukaryotic 43S preinitiation complex|regulation of translational initiation|ribosomal small subunit binding	path:hsa03013	RNA transport
CALD1	4.46268147425542e-55	0.251942362030319	0.857	0.759	1.63338604639223e-50	1	1.129	ENSG00000122786	800	protein_coding	caldesmon 1 [Source:HGNC Symbol;Acc:HGNC:1441]		GO:0005737,GO:0043231,GO:0003779,GO:0005886,GO:0015629,GO:0005856,GO:0005515,GO:0005516,GO:0017022,GO:0006936,GO:0005829,GO:0045296,GO:0030016,GO:0005523,GO:0016020,GO:0030478	cytoplasm|intracellular membrane-bounded organelle|actin binding|plasma membrane|actin cytoskeleton|cytoskeleton|protein binding|calmodulin binding|myosin binding|muscle contraction|cytosol|cadherin binding|myofibril|tropomyosin binding|membrane|actin cap	path:hsa04270	Vascular smooth muscle contraction
FTH1	6.40486151671524e-55	0.278525818401488	0.405	0.266	2.34424336373295e-50	1	1.523	ENSG00000167996	2495	protein_coding	ferritin heavy chain 1 [Source:HGNC Symbol;Acc:HGNC:3976]		GO:0005623,GO:0046872,GO:0006879,GO:0008199,GO:0006826,GO:0005634,GO:0016491,GO:0055114,GO:0005515,GO:0006955,GO:0005576,GO:0005737,GO:0005829,GO:0070062,GO:0008285,GO:0043312,GO:1904813,GO:1904724,GO:0005506,GO:0004322,GO:0042802,GO:0048147,GO:0008198,GO:0006880,GO:0008043,GO:0044754,GO:0016020,GO:0016021	cell|metal ion binding|cellular iron ion homeostasis|ferric iron binding|iron ion transport|nucleus|oxidoreductase activity|oxidation-reduction process|protein binding|immune response|extracellular region|cytoplasm|cytosol|extracellular exosome|negative regulation of cell population proliferation|neutrophil degranulation|ficolin-1-rich granule lumen|tertiary granule lumen|iron ion binding|ferroxi…	path:hsa04216,path:hsa04217,path:hsa04978	Ferroptosis|Necroptosis|Mineral absorption
COL5A3	3.80029527730252e-53	0.390151653000101	0.352	0.225	1.39094607444549e-48	1	1.564	ENSG00000080573	50509	protein_coding	collagen type V alpha 3 chain [Source:HGNC Symbol;Acc:HGNC:14864]		GO:0005576,GO:0005581,GO:0005201,GO:0005615,GO:0030198,GO:0031012,GO:0030020,GO:0062023,GO:0005788,GO:0030199,GO:0005518,GO:0043588,GO:0005588,GO:0005594,GO:0008201,GO:0043394,GO:0007160	extracellular region|collagen trimer|extracellular matrix structural constituent|extracellular space|extracellular matrix organization|extracellular matrix|extracellular matrix structural constituent conferring tensile strength|collagen-containing extracellular matrix|endoplasmic reticulum lumen|collagen fibril organization|collagen binding|skin development|collagen type V trimer|collagen type IX…	path:hsa04974	Protein digestion and absorption
SLC2A3	1.1875122497861e-52	0.322699694816173	0.417	0.272	4.3464135854421e-48	1	1.533	ENSG00000059804	6515	protein_coding	solute carrier family 2 member 3 [Source:HGNC Symbol;Acc:HGNC:11007]		GO:0016020,GO:0016021,GO:0022857,GO:0055085,GO:0005886,GO:0042995,GO:0005515,GO:0008643,GO:0005887,GO:0005355,GO:1904659,GO:0043204,GO:0070062,GO:0043312,GO:0035579,GO:0070821,GO:0005975,GO:0030667,GO:0101003,GO:0019852,GO:0005536,GO:0005215	membrane|integral component of membrane|transmembrane transporter activity|transmembrane transport|plasma membrane|cell projection|protein binding|carbohydrate transport|integral component of plasma membrane|glucose transmembrane transporter activity|glucose transmembrane transport|perikaryon|extracellular exosome|neutrophil degranulation|specific granule membrane|tertiary granule membrane|carboh…
MGP	2.17260407467774e-52	0.366200585151453	0.418	0.279	7.95194817372798e-48	1	1.498	ENSG00000111341	4256	protein_coding	matrix Gla protein [Source:HGNC Symbol;Acc:HGNC:7060]		GO:0005509,GO:0005576,GO:0007275,GO:0031012,GO:0030154,GO:0051216,GO:0062023,GO:0030500,GO:0070062,GO:0005515,GO:0001503,GO:0005201,GO:0008147,GO:0001502	calcium ion binding|extracellular region|multicellular organism development|extracellular matrix|cell differentiation|cartilage development|collagen-containing extracellular matrix|regulation of bone mineralization|extracellular exosome|protein binding|ossification|extracellular matrix structural constituent|structural constituent of bone|cartilage condensation
MITF	4.9016628253361e-52	0.325908853301415	0.704	0.577	1.79405761070127e-47	1	1.22	ENSG00000187098	4286	protein_coding	melanocyte inducing transcription factor [Source:HGNC Symbol;Acc:HGNC:7105]	bHLH	GO:0030336,GO:0005634,GO:0046983,GO:0006355,GO:0006357,GO:0003677,GO:0003700,GO:0007275,GO:0045893,GO:0005515,GO:0000981,GO:0000790,GO:0000978,GO:0045944,GO:0005654,GO:0032991,GO:0001228,GO:0000122,GO:0070888,GO:0010628,GO:0001227,GO:0065003,GO:0030318,GO:2000144,GO:2001141,GO:0003682,GO:0006351,GO:0010468,GO:0016055,GO:0030154,GO:0030316,GO:0042127,GO:0043010,GO:0043066,GO:0043473,GO:0044336,GO:…	negative regulation of cell migration|nucleus|protein dimerization activity|regulation of transcription, DNA-templated|regulation of transcription by RNA polymerase II|DNA binding|DNA-binding transcription factor activity|multicellular organism development|positive regulation of transcription, DNA-templated|protein binding|DNA-binding transcription factor activity, RNA polymerase II-specific|nucl…	path:hsa04137,path:hsa04380,path:hsa04916,path:hsa05200,path:hsa05202,path:hsa05218	Mitophagy - animal|Osteoclast differentiation|Melanogenesis|Pathways in cancer|Transcriptional misregulation in cancer|Melanoma
PTPRS	1.14888084979611e-51	0.304448777557455	0.599	0.478	4.20501879833875e-47	1	1.253	ENSG00000105426	5802	protein_coding	protein tyrosine phosphatase receptor type S [Source:HGNC Symbol;Acc:HGNC:9681]		GO:0016020,GO:0016021,GO:0016787,GO:0007155,GO:0005886,GO:0004721,GO:0006470,GO:0042995,GO:0005515,GO:0004725,GO:0016311,GO:0016791,GO:0030054,GO:0031410,GO:0045202,GO:0045211,GO:0008201,GO:0030424,GO:0043204,GO:0070062,GO:0035335,GO:0014069,GO:0005887,GO:0043005,GO:0030672,GO:0035374,GO:0043395,GO:0010977,GO:0048681,GO:0099560,GO:0032688,GO:0030285,GO:0061000,GO:0030517,GO:0032687,GO:0034164,GO:…	membrane|integral component of membrane|hydrolase activity|cell adhesion|plasma membrane|phosphoprotein phosphatase activity|protein dephosphorylation|cell projection|protein binding|protein tyrosine phosphatase activity|dephosphorylation|phosphatase activity|cell junction|cytoplasmic vesicle|synapse|postsynaptic membrane|heparin binding|axon|perikaryon|extracellular exosome|peptidyl-tyrosine dep…
ANKRD28	5.43737632484704e-51	0.263625854129325	0.748	0.625	1.99013410865726e-46	1	1.197	ENSG00000206560	23243	protein_coding	ankyrin repeat domain 28 [Source:HGNC Symbol;Acc:HGNC:29024]		GO:0005634,GO:0005515,GO:0005654,GO:0000139,GO:0005829,GO:0048208	nucleus|protein binding|nucleoplasm|Golgi membrane|cytosol|COPII vesicle coating
YAF2	1.0438263871248e-50	0.317056157071983	0.396	0.269	3.82050895951546e-46	1	1.472	ENSG00000015153	10138	protein_coding	YY1 associated factor 2 [Source:HGNC Symbol;Acc:HGNC:17363]		GO:0005634,GO:0046872,GO:0005829,GO:0005654,GO:0003713,GO:0045893,GO:0003714,GO:0005515,GO:0045892,GO:0070317,GO:1903507	nucleus|metal ion binding|cytosol|nucleoplasm|transcription coactivator activity|positive regulation of transcription, DNA-templated|transcription corepressor activity|protein binding|negative regulation of transcription, DNA-templated|negative regulation of G0 to G1 transition|negative regulation of nucleic acid-templated transcription
SH3RF1	2.06027052731968e-50	0.328407804922572	0.512	0.379	7.54079615704277e-46	1	1.351	ENSG00000154447	57630	protein_coding	SH3 domain containing ring finger 1 [Source:HGNC Symbol;Acc:HGNC:17650]		GO:0005737,GO:0046872,GO:0016740,GO:0043066,GO:0016567,GO:0005794,GO:0005829,GO:0006915,GO:0042995,GO:0005515,GO:0051865,GO:0048471,GO:0061630,GO:0046328,GO:0030027,GO:0043154,GO:0046330,GO:2001237,GO:0001764,GO:2000564,GO:0005078,GO:0043370	cytoplasm|metal ion binding|transferase activity|negative regulation of apoptotic process|protein ubiquitination|Golgi apparatus|cytosol|apoptotic process|cell projection|protein binding|protein autoubiquitination|perinuclear region of cytoplasm|ubiquitin protein ligase activity|regulation of JNK cascade|lamellipodium|negative regulation of cysteine-type endopeptidase activity involved in apoptot…
MMP2	2.02190683769164e-49	0.380516101259773	0.37	0.247	7.40038121663519e-45	1	1.498	ENSG00000087245	4313	protein_coding	matrix metallopeptidase 2 [Source:HGNC Symbol;Acc:HGNC:7166]		GO:0005615,GO:1904707,GO:1904645,GO:0005634,GO:0005737,GO:0016020,GO:0008270,GO:0046872,GO:0016787,GO:0005739,GO:0005515,GO:0008233,GO:0006508,GO:0005576,GO:0004222,GO:0008237,GO:0031012,GO:0030198,GO:0044267,GO:0001666,GO:0062023,GO:0001525,GO:0019221,GO:0048013,GO:0022617,GO:0030574,GO:0004252,GO:0035987,GO:0048771,GO:0001955,GO:0001957,GO:0007566,GO:0034614,GO:0048661,GO:0048705,GO:0060325,GO:…	extracellular space|positive regulation of vascular smooth muscle cell proliferation|response to amyloid-beta|nucleus|cytoplasm|membrane|zinc ion binding|metal ion binding|hydrolase activity|mitochondrion|protein binding|peptidase activity|proteolysis|extracellular region|metalloendopeptidase activity|metallopeptidase activity|extracellular matrix|extracellular matrix organization|cellular protei…	path:hsa01522,path:hsa04670,path:hsa04912,path:hsa04915,path:hsa04926,path:hsa04933,path:hsa05200,path:hsa05205,path:hsa05219,path:hsa05418	Endocrine resistance|Leukocyte transendothelial migration|GnRH signaling pathway|Estrogen signaling pathway|Relaxin signaling pathway|AGE-RAGE signaling pathway in diabetic complications|Pathways in cancer|Proteoglycans in cancer|Bladder cancer|Fluid shear stress and atherosclerosis
MME	2.02262657753418e-49	0.372400900464177	0.37	0.235	7.40301553643284e-45	1	1.574	ENSG00000196549	4311	protein_coding	membrane metalloendopeptidase [Source:HGNC Symbol;Acc:HGNC:7154]		GO:0043025,GO:0005737,GO:0016020,GO:0016021,GO:0046872,GO:0016787,GO:0008270,GO:0005886,GO:0005515,GO:0008233,GO:0006508,GO:0045202,GO:0004222,GO:0008237,GO:0001822,GO:0005925,GO:0030425,GO:0005887,GO:0030424,GO:0070062,GO:0005903,GO:0043312,GO:0009986,GO:0030667,GO:0042803,GO:0008021,GO:0004175,GO:0042277,GO:0045121,GO:0071493,GO:0150094,GO:0071345,GO:0019233,GO:0002003,GO:0031410,GO:0007611,GO:…	neuronal cell body|cytoplasm|membrane|integral component of membrane|metal ion binding|hydrolase activity|zinc ion binding|plasma membrane|protein binding|peptidase activity|proteolysis|synapse|metalloendopeptidase activity|metallopeptidase activity|kidney development|focal adhesion|dendrite|integral component of plasma membrane|axon|extracellular exosome|brush border|neutrophil degranulation|cel…	path:hsa04614,path:hsa04640,path:hsa04974,path:hsa05010	Renin-angiotensin system|Hematopoietic cell lineage|Protein digestion and absorption|Alzheimer disease
MT-ND3	2.67767187294991e-49	0.286541072520072	0.55	0.41	9.80054682218396e-45	1	1.341	ENSG00000198840	4537	protein_coding	mitochondrially encoded NADH:ubiquinone oxidoreductase core subunit 3 [Source:HGNC Symbol;Acc:HGNC:7458]		GO:0016020,GO:0016021,GO:0055114,GO:0005739,GO:0005515,GO:0070469,GO:0008137,GO:0031966,GO:0005747,GO:0006120,GO:0032981,GO:0005743,GO:0006979,GO:0009642,GO:0009725,GO:0071385	membrane|integral component of membrane|oxidation-reduction process|mitochondrion|protein binding|respirasome|NADH dehydrogenase (ubiquinone) activity|mitochondrial membrane|mitochondrial respiratory chain complex I|mitochondrial electron transport, NADH to ubiquinone|mitochondrial respiratory chain complex I assembly|mitochondrial inner membrane|response to oxidative stress|response to light int…
CSGALNACT1	2.9745240450068e-49	0.319647726528415	0.261	0.139	1.08870554571294e-44	1	1.878	ENSG00000147408	55790	protein_coding	chondroitin sulfate N-acetylgalactosaminyltransferase 1 [Source:HGNC Symbol;Acc:HGNC:24290]		GO:0016020,GO:0016021,GO:0046872,GO:0016740,GO:0005794,GO:0007399,GO:0015020,GO:0008376,GO:0032580,GO:0008283,GO:0030173,GO:0009653,GO:0000139,GO:0030206,GO:0008037,GO:0050650,GO:0050651,GO:0030210,GO:0015014,GO:0030198,GO:0030166,GO:0047238,GO:0047237,GO:0050653,GO:0019276,GO:0008955,GO:0001958,GO:0030204,GO:0046398,GO:0051216	membrane|integral component of membrane|metal ion binding|transferase activity|Golgi apparatus|nervous system development|glucuronosyltransferase activity|acetylgalactosaminyltransferase activity|Golgi cisterna membrane|cell population proliferation|integral component of Golgi membrane|anatomical structure morphogenesis|Golgi membrane|chondroitin sulfate biosynthetic process|cell recognition|chon…	path:hsa00532	Glycosaminoglycan biosynthesis - chondroitin sulfate / dermatan sulfate
FBXO42	8.77996375480362e-49	0.300248324874315	0.464	0.34	3.21355453389567e-44	1	1.365	ENSG00000037637	54455	protein_coding	F-box protein 42 [Source:HGNC Symbol;Acc:HGNC:29249]		GO:0005515	protein binding
LRP1B	1.16242550541718e-48	0.467599417314722	0.282	0.158	4.25459359237743e-44	1	1.785	ENSG00000168702	53353	protein_coding	LDL receptor related protein 1B [Source:HGNC Symbol;Acc:HGNC:6693]		GO:0016020,GO:0016021,GO:0005509,GO:0006897,GO:0043235,GO:0006898,GO:0015031,GO:0005515	membrane|integral component of membrane|calcium ion binding|endocytosis|receptor complex|receptor-mediated endocytosis|protein transport|protein binding
CCN2	2.35968260516601e-48	0.413433847214479	0.333	0.205	8.6366743031681e-44	1	1.624	--	--	--	--	--	--	--	--	--
WIPI1	1.08387400238172e-47	0.302213540881497	0.274	0.167	3.96708723611734e-43	1	1.641	ENSG00000070540	55062	protein_coding	WD repeat domain, phosphoinositide interacting 1 [Source:HGNC Symbol;Acc:HGNC:25471]		GO:0005737,GO:0016020,GO:0006914,GO:0005794,GO:0005856,GO:0031410,GO:0032266,GO:0008289,GO:0005768,GO:0030136,GO:0005829,GO:0005515,GO:0034045,GO:0000045,GO:0000421,GO:0080025,GO:0005802,GO:0030331,GO:0010008,GO:0000422,GO:0009267,GO:0019898,GO:0000139,GO:0036498,GO:0050681,GO:0016236,GO:0005102,GO:0034497,GO:0000407,GO:0006497,GO:0048203	cytoplasm|membrane|autophagy|Golgi apparatus|cytoskeleton|cytoplasmic vesicle|phosphatidylinositol-3-phosphate binding|lipid binding|endosome|clathrin-coated vesicle|cytosol|protein binding|phagophore assembly site membrane|autophagosome assembly|autophagosome membrane|phosphatidylinositol-3,5-bisphosphate binding|trans-Golgi network|estrogen receptor binding|endosome membrane|autophagy of mitoch…	path:hsa04136,path:hsa04140	Autophagy - other|Autophagy - animal
SEMA3A	1.46053199171193e-47	0.314474640039064	0.507	0.36	5.34569314286483e-43	1	1.408	ENSG00000075213	10371	protein_coding	semaphorin 3A [Source:HGNC Symbol;Acc:HGNC:10723]		GO:0005576,GO:0007275,GO:0030154,GO:0005615,GO:0030215,GO:0007399,GO:0008045,GO:0005887,GO:0030424,GO:0001764,GO:0007411,GO:0021675,GO:0048846,GO:0060385,GO:0061549,GO:0071526,GO:0097490,GO:0097491,GO:0150020,GO:1901166,GO:1902285,GO:0010977,GO:0045499,GO:0001755,GO:0030335,GO:0048843,GO:0050919,GO:0038191,GO:0046330,GO:0048880,GO:0002027,GO:0006915,GO:0007413,GO:0010633,GO:0021612,GO:0021637,GO:…	extracellular region|multicellular organism development|cell differentiation|extracellular space|semaphorin receptor binding|nervous system development|motor neuron axon guidance|integral component of plasma membrane|axon|neuron migration|axon guidance|nerve development|axon extension involved in axon guidance|axonogenesis involved in innervation|sympathetic ganglion development|semaphorin-plexin…	path:hsa04360	Axon guidance
PTPRK	4.97106527695113e-47	0.396084115897328	0.481	0.369	1.81945960201688e-42	1	1.304	ENSG00000152894	5796	protein_coding	protein tyrosine phosphatase receptor type K [Source:HGNC Symbol;Acc:HGNC:9674]		GO:0016020,GO:0016021,GO:0043231,GO:0016787,GO:0007155,GO:0005886,GO:0030054,GO:0004721,GO:0006470,GO:0005515,GO:0007165,GO:0004725,GO:0016311,GO:0035335,GO:0016791,GO:0009986,GO:0005887,GO:0019901,GO:0008285,GO:0016477,GO:0005912,GO:0048041,GO:0045786,GO:0045892,GO:0007179,GO:0005911,GO:0034394,GO:0008013,GO:0045295,GO:0030336,GO:0034644,GO:0034614,GO:0010839,GO:0005001,GO:0031256,GO:0031175,GO:…	membrane|integral component of membrane|intracellular membrane-bounded organelle|hydrolase activity|cell adhesion|plasma membrane|cell junction|phosphoprotein phosphatase activity|protein dephosphorylation|protein binding|signal transduction|protein tyrosine phosphatase activity|dephosphorylation|peptidyl-tyrosine dephosphorylation|phosphatase activity|cell surface|integral component of plasma me…
INPP5A	7.15935774918427e-47	0.31128873635355	0.296	0.176	2.62039652977893e-42	1	1.682	ENSG00000068383	3632	protein_coding	inositol polyphosphate-5-phosphatase A [Source:HGNC Symbol;Acc:HGNC:6076]		GO:0016020,GO:0016787,GO:0005886,GO:0005515,GO:0046856,GO:0004445,GO:0043647,GO:0046855,GO:0052658,GO:0052659,GO:0042731,GO:0048016,GO:0016311	membrane|hydrolase activity|plasma membrane|protein binding|phosphatidylinositol dephosphorylation|inositol-polyphosphate 5-phosphatase activity|inositol phosphate metabolic process|inositol phosphate dephosphorylation|inositol-1,4,5-trisphosphate 5-phosphatase activity|inositol-1,3,4,5-tetrakisphosphate 5-phosphatase activity|PH domain binding|inositol phosphate-mediated signaling|dephosphorylat…	path:hsa00562,path:hsa04070	Inositol phosphate metabolism|Phosphatidylinositol signaling system
FTL	1.04121625636023e-46	0.184433956217899	0.315	0.204	3.81095561990408e-42	1	1.544	ENSG00000087086	2512	protein_coding	ferritin light chain [Source:HGNC Symbol;Acc:HGNC:3999]		GO:0005623,GO:0016020,GO:0046872,GO:0006879,GO:0055114,GO:0005515,GO:0008199,GO:0006826,GO:0005506,GO:0005576,GO:0042802,GO:0005737,GO:0005829,GO:0070062,GO:0043312,GO:0035578,GO:0004322,GO:0055072,GO:0008198,GO:0006880,GO:0008043,GO:0044754	cell|membrane|metal ion binding|cellular iron ion homeostasis|oxidation-reduction process|protein binding|ferric iron binding|iron ion transport|iron ion binding|extracellular region|identical protein binding|cytoplasm|cytosol|extracellular exosome|neutrophil degranulation|azurophil granule lumen|ferroxidase activity|iron ion homeostasis|ferrous iron binding|intracellular sequestering of iron ion…	path:hsa04216,path:hsa04217,path:hsa04978	Ferroptosis|Necroptosis|Mineral absorption
DENND6A	2.43423549674649e-46	0.300974549500582	0.383	0.275	8.90954534164183e-42	1	1.393	ENSG00000174839	201627	protein_coding	DENN domain containing 6A [Source:HGNC Symbol;Acc:HGNC:26635]		GO:0005737,GO:0043231,GO:0005085,GO:0005768,GO:0017112,GO:0005829,GO:0055037,GO:2000049	cytoplasm|intracellular membrane-bounded organelle|guanyl-nucleotide exchange factor activity|endosome|Rab guanyl-nucleotide exchange factor activity|cytosol|recycling endosome|positive regulation of cell-cell adhesion mediated by cadherin
ATF3	2.48972805833002e-46	0.212171012335187	0.284	0.167	9.11265366629372e-42	1	1.701	ENSG00000162772	467	protein_coding	activating transcription factor 3 [Source:HGNC Symbol;Acc:HGNC:785]	TF_bZIP	GO:0005634,GO:0005730,GO:0006355,GO:0003677,GO:0006357,GO:0003700,GO:0005515,GO:0042802,GO:0000978,GO:0000981,GO:0000790,GO:0005654,GO:0001228,GO:0045944,GO:0003714,GO:0042803,GO:0046982,GO:0000977,GO:1990440,GO:0000976,GO:0000122,GO:0044212,GO:0036499,GO:0001227,GO:0006094,GO:0008284,GO:0010628,GO:0030968,GO:0034198,GO:0035914,GO:0045892,GO:0061394,GO:0070373,GO:1903984,GO:1990622	nucleus|nucleolus|regulation of transcription, DNA-templated|DNA binding|regulation of transcription by RNA polymerase II|DNA-binding transcription factor activity|protein binding|identical protein binding|RNA polymerase II proximal promoter sequence-specific DNA binding|DNA-binding transcription factor activity, RNA polymerase II-specific|nuclear chromatin|nucleoplasm|DNA-binding transcription a…	path:hsa05166	Human T-cell leukemia virus 1 infection
PTBP2	3.38678953622722e-46	0.247522751430718	0.711	0.615	1.23959883815452e-41	1	1.156	ENSG00000117569	58155	protein_coding	polypyrimidine tract binding protein 2 [Source:HGNC Symbol;Acc:HGNC:17662]		GO:0005634,GO:0003676,GO:0003723,GO:0006397,GO:0008380,GO:0033119,GO:0003729,GO:0006376,GO:0021510,GO:0021549,GO:2000177,GO:0005681,GO:0030426,GO:0043025	nucleus|nucleic acid binding|RNA binding|mRNA processing|RNA splicing|negative regulation of RNA splicing|mRNA binding|mRNA splice site selection|spinal cord development|cerebellum development|regulation of neural precursor cell proliferation|spliceosomal complex|growth cone|neuronal cell body
MYOF	3.49820694934611e-46	0.228098053529935	0.707	0.621	1.28037872553017e-41	1	1.138	ENSG00000138119	26509	protein_coding	myoferlin [Source:HGNC Symbol;Acc:HGNC:3656]		GO:0016021,GO:0007520,GO:0005634,GO:0016020,GO:0043231,GO:0005886,GO:0005901,GO:0031410,GO:0030659,GO:0005515,GO:0070062,GO:0031965,GO:0005635,GO:0006936,GO:0005543,GO:0001778,GO:0008015,GO:0006071,GO:0030947,GO:0033292,GO:0034605,GO:0048747	integral component of membrane|myoblast fusion|nucleus|membrane|intracellular membrane-bounded organelle|plasma membrane|caveola|cytoplasmic vesicle|cytoplasmic vesicle membrane|protein binding|extracellular exosome|nuclear membrane|nuclear envelope|muscle contraction|phospholipid binding|plasma membrane repair|blood circulation|glycerol metabolic process|regulation of vascular endothelial growth…
SPECC1	2.73350135740231e-45	0.37256278281897	0.352	0.232	1.00048883182282e-40	1	1.517	ENSG00000128487	92521	protein_coding	sperm antigen with calponin homology and coiled-coil domains 1 [Source:HGNC Symbol;Acc:HGNC:30615]		GO:0005634,GO:0016020,GO:0005815,GO:0030036,GO:0031941,GO:0005515	nucleus|membrane|microtubule organizing center|actin cytoskeleton organization|filamentous actin|protein binding
ERRFI1	5.19819194773935e-45	0.122533853345998	0.592	0.469	1.90259023479208e-40	1	1.262	ENSG00000116285	54206	protein_coding	ERBB receptor feedback inhibitor 1 [Source:HGNC Symbol;Acc:HGNC:18185]		GO:0005634,GO:0005737,GO:0016020,GO:0005829,GO:0005886,GO:0043547,GO:0005515,GO:0031234,GO:0019901,GO:0017124,GO:0019900,GO:0031267,GO:0007175,GO:0032691,GO:0032869,GO:0032966,GO:0036120,GO:0042059,GO:0042536,GO:0043589,GO:0045616,GO:0048286,GO:0050732,GO:0060426,GO:0060428,GO:0061469,GO:0070373,GO:0071364,GO:0071474,GO:0071549,GO:1903243,GO:0005096,GO:0031953	nucleus|cytoplasm|membrane|cytosol|plasma membrane|positive regulation of GTPase activity|protein binding|extrinsic component of cytoplasmic side of plasma membrane|protein kinase binding|SH3 domain binding|kinase binding|small GTPase binding|negative regulation of epidermal growth factor-activated receptor activity|negative regulation of interleukin-1 beta production|cellular response to insulin…
PEAK1	7.30318610698023e-45	0.266675490897515	0.798	0.733	2.67303914701583e-40	1	1.089	ENSG00000173517	79834	protein_coding	pseudopodium enriched atypical kinase 1 [Source:HGNC Symbol;Acc:HGNC:29431]		GO:0005737,GO:0004672,GO:0006468,GO:0018108,GO:0005856,GO:0005515,GO:0004715,GO:0030054,GO:0005925,GO:0016477,GO:0042802,GO:0015629,GO:0048041,GO:0046777,GO:0051893,GO:0034446,GO:0005524	cytoplasm|protein kinase activity|protein phosphorylation|peptidyl-tyrosine phosphorylation|cytoskeleton|protein binding|non-membrane spanning protein tyrosine kinase activity|cell junction|focal adhesion|cell migration|identical protein binding|actin cytoskeleton|focal adhesion assembly|protein autophosphorylation|regulation of focal adhesion assembly|substrate adhesion-dependent cell spreading|…
SRGAP1	1.56312926381825e-44	0.240597624951719	0.72	0.609	5.72120941850119e-40	1	1.182	ENSG00000196935	57522	protein_coding	SLIT-ROBO Rho GTPase activating protein 1 [Source:HGNC Symbol;Acc:HGNC:17382]		GO:0007165,GO:0005096,GO:0043547,GO:0005515,GO:0005737,GO:0005829,GO:0051056,GO:0048365,GO:0030336	signal transduction|GTPase activator activity|positive regulation of GTPase activity|protein binding|cytoplasm|cytosol|regulation of small GTPase mediated signal transduction|Rac GTPase binding|negative regulation of cell migration	path:hsa04360	Axon guidance
TMEM132C	1.89247636203105e-44	0.385278465671145	0.459	0.337	6.92665273266983e-40	1	1.362	ENSG00000181234	92293	protein_coding	transmembrane protein 132C [Source:HGNC Symbol;Acc:HGNC:25436]		GO:0016020,GO:0016021,GO:0003674,GO:0008150,GO:0005575	membrane|integral component of membrane|molecular_function|biological_process|cellular_component
VMP1	5.01194165307739e-44	0.198554268977003	0.726	0.63	1.83442076444285e-39	1	1.152	ENSG00000062716	81671	protein_coding	vacuole membrane protein 1 [Source:HGNC Symbol;Acc:HGNC:29559]		GO:0016020,GO:0016021,GO:0005783,GO:0005730,GO:0007155,GO:0005886,GO:0005515,GO:0006914,GO:0007030,GO:0000045,GO:0000421,GO:0034329,GO:0005773,GO:0005774,GO:0098609,GO:0033116,GO:0007566,GO:0000407	membrane|integral component of membrane|endoplasmic reticulum|nucleolus|cell adhesion|plasma membrane|protein binding|autophagy|Golgi organization|autophagosome assembly|autophagosome membrane|cell junction assembly|vacuole|vacuolar membrane|cell-cell adhesion|endoplasmic reticulum-Golgi intermediate compartment membrane|embryo implantation|phagophore assembly site	path:hsa04140	Autophagy - animal
C1orf21	1.27393821759691e-43	0.15605685351601	0.845	0.761	4.66274127022644e-39	1	1.11	ENSG00000116667	81563	protein_coding	chromosome 1 open reading frame 21 [Source:HGNC Symbol;Acc:HGNC:15494]		GO:0005515	protein binding
FHL1	1.42483017916461e-43	0.231656718516466	0.633	0.523	5.21502093876038e-39	1	1.21	ENSG00000022267	2273	protein_coding	four and a half LIM domains 1 [Source:HGNC Symbol;Acc:HGNC:3702]		GO:0005634,GO:0005737,GO:0046872,GO:0005829,GO:0005886,GO:0005515,GO:0007275,GO:0030154,GO:0005925,GO:0007517,GO:0003674,GO:0044325,GO:0030308,GO:1901016,GO:0009887,GO:0010972,GO:2000134,GO:0043268,GO:0003254	nucleus|cytoplasm|metal ion binding|cytosol|plasma membrane|protein binding|multicellular organism development|cell differentiation|focal adhesion|muscle organ development|molecular_function|ion channel binding|negative regulation of cell growth|regulation of potassium ion transmembrane transporter activity|animal organ morphogenesis|negative regulation of G2/M transition of mitotic cell cycle|ne…	path:hsa04630	Jak-STAT signaling pathway
NFIA	1.53547368539934e-43	0.144630941783704	0.954	0.897	5.61998723593012e-39	1	1.064	ENSG00000162599	4774	protein_coding	nuclear factor I A [Source:HGNC Symbol;Acc:HGNC:7784]	CTF/NFI	GO:0005634,GO:0005654,GO:0006355,GO:0003677,GO:0003700,GO:0030054,GO:0006260,GO:0005622,GO:0000981,GO:0045944,GO:0000122,GO:0000790,GO:0000978,GO:0001228,GO:0008134,GO:0019079,GO:0003682,GO:0060074,GO:0072189	nucleus|nucleoplasm|regulation of transcription, DNA-templated|DNA binding|DNA-binding transcription factor activity|cell junction|DNA replication|intracellular|DNA-binding transcription factor activity, RNA polymerase II-specific|positive regulation of transcription by RNA polymerase II|negative regulation of transcription by RNA polymerase II|nuclear chromatin|RNA polymerase II proximal promote…
KCNT2	5.86207034976301e-42	0.195795491087581	0.674	0.533	2.14557636871676e-37	1	1.265	ENSG00000162687	343450	protein_coding	potassium sodium-activated channel subfamily T member 2 [Source:HGNC Symbol;Acc:HGNC:18866]		GO:0016020,GO:0016021,GO:0000166,GO:0005524,GO:0005267,GO:0006811,GO:0006813,GO:0071805,GO:0005886,GO:0015271,GO:0005228,GO:0070089,GO:0097623	membrane|integral component of membrane|nucleotide binding|ATP binding|potassium channel activity|ion transport|potassium ion transport|potassium ion transmembrane transport|plasma membrane|outward rectifier potassium channel activity|intracellular sodium activated potassium channel activity|chloride-activated potassium channel activity|potassium ion export across plasma membrane
IGF2BP2	6.08811873954093e-42	0.261930683886577	0.394	0.272	2.22831233985938e-37	1	1.449	ENSG00000073792	10644	protein_coding	insulin like growth factor 2 mRNA binding protein 2 [Source:HGNC Symbol;Acc:HGNC:28867]		GO:0005737,GO:0005634,GO:0003676,GO:0003723,GO:0003729,GO:0051028,GO:0005829,GO:0005515,GO:0043488,GO:0006417,GO:0017148,GO:0003730,GO:0045182,GO:0048027,GO:0009653,GO:0042035,GO:0005856	cytoplasm|nucleus|nucleic acid binding|RNA binding|mRNA binding|mRNA transport|cytosol|protein binding|regulation of mRNA stability|regulation of translation|negative regulation of translation|mRNA 3'-UTR binding|translation regulator activity|mRNA 5'-UTR binding|anatomical structure morphogenesis|regulation of cytokine biosynthetic process|cytoskeleton
CORO2B	1.25945414917644e-41	0.321350987165581	0.353	0.244	4.60972813140069e-37	1	1.447	ENSG00000103647	10391	protein_coding	coronin 2B [Source:HGNC Symbol;Acc:HGNC:2256]		GO:0005737,GO:0016020,GO:0003779,GO:0051015,GO:0030036,GO:0005856,GO:0005515,GO:0015629,GO:0005925,GO:0032956,GO:0017166,GO:1990147,GO:0010812,GO:0080135,GO:1904950,GO:1904951,GO:0003093,GO:0048041,GO:0051497	cytoplasm|membrane|actin binding|actin filament binding|actin cytoskeleton organization|cytoskeleton|protein binding|actin cytoskeleton|focal adhesion|regulation of actin cytoskeleton organization|vinculin binding|talin binding|negative regulation of cell-substrate adhesion|regulation of cellular response to stress|negative regulation of establishment of protein localization|positive regulation o…
KLF13	1.40141929408171e-41	0.281174086698389	0.329	0.218	5.12933475826846e-37	1	1.509	ENSG00000169926	51621	protein_coding	Kruppel like factor 13 [Source:HGNC Symbol;Acc:HGNC:13672]	zf-C2H2	GO:0003676,GO:0005634,GO:0046872,GO:0003677,GO:0005515,GO:0000981,GO:0006357,GO:0000790,GO:0006366,GO:0000978,GO:0001228,GO:0008285,GO:0045647,GO:0045944	nucleic acid binding|nucleus|metal ion binding|DNA binding|protein binding|DNA-binding transcription factor activity, RNA polymerase II-specific|regulation of transcription by RNA polymerase II|nuclear chromatin|transcription by RNA polymerase II|RNA polymerase II proximal promoter sequence-specific DNA binding|DNA-binding transcription activator activity, RNA polymerase II-specific|negative regu…
HSD17B4	1.77690532161368e-41	0.269715059212925	0.354	0.25	6.50365116763822e-37	1	1.416	ENSG00000133835	3295	protein_coding	hydroxysteroid 17-beta dehydrogenase 4 [Source:HGNC Symbol;Acc:HGNC:5213]		GO:0016020,GO:0016853,GO:0016491,GO:0055114,GO:0016829,GO:0006629,GO:0006631,GO:0042803,GO:0005777,GO:0005778,GO:0005829,GO:0006625,GO:0005782,GO:0006699,GO:0033540,GO:0036109,GO:0006635,GO:0001649,GO:0008210,GO:0008209,GO:0003857,GO:0016508,GO:0033989,GO:0044594,GO:0036111,GO:0036112,GO:0000038,GO:0060009	membrane|isomerase activity|oxidoreductase activity|oxidation-reduction process|lyase activity|lipid metabolic process|fatty acid metabolic process|protein homodimerization activity|peroxisome|peroxisomal membrane|cytosol|protein targeting to peroxisome|peroxisomal matrix|bile acid biosynthetic process|fatty acid beta-oxidation using acyl-CoA oxidase|alpha-linolenic acid metabolic process|fatty a…	path:hsa00120,path:hsa01040,path:hsa04146	Primary bile acid biosynthesis|Biosynthesis of unsaturated fatty acids|Peroxisome
ARMC8	2.95771552432305e-41	0.272350107613421	0.418	0.313	1.08255345905748e-36	1	1.335	ENSG00000114098	25852	protein_coding	armadillo repeat containing 8 [Source:HGNC Symbol;Acc:HGNC:24999]		GO:0005634,GO:0005737,GO:0005515,GO:0005576,GO:0043161,GO:0043312,GO:0035580,GO:1904724,GO:0000151,GO:0034657	nucleus|cytoplasm|protein binding|extracellular region|proteasome-mediated ubiquitin-dependent protein catabolic process|neutrophil degranulation|specific granule lumen|tertiary granule lumen|ubiquitin ligase complex|GID complex
APOL3	2.96488045367931e-41	0.294025053913948	0.309	0.205	1.08517589485116e-36	1	1.507	ENSG00000128284	80833	protein_coding	apolipoprotein L3 [Source:HGNC Symbol;Acc:HGNC:14868]		GO:0005737,GO:0016020,GO:0005576,GO:0042157,GO:0006869,GO:0008289,GO:0043123,GO:0006954,GO:0005319	cytoplasm|membrane|extracellular region|lipoprotein metabolic process|lipid transport|lipid binding|positive regulation of I-kappaB kinase/NF-kappaB signaling|inflammatory response|lipid transporter activity
TNS2	7.5494183511661e-41	0.262198347421677	0.372	0.272	2.76316261071031e-36	1	1.368	ENSG00000111077	23371	protein_coding	tensin 2 [Source:HGNC Symbol;Acc:HGNC:19737]		GO:0016020,GO:0046872,GO:0016787,GO:0035556,GO:0005886,GO:0004721,GO:0005515,GO:0030054,GO:0006470,GO:0005925,GO:0008285,GO:0019900,GO:0001822,GO:0014850,GO:0019725,GO:0032963,GO:0035264,GO:0048871	membrane|metal ion binding|hydrolase activity|intracellular signal transduction|plasma membrane|phosphoprotein phosphatase activity|protein binding|cell junction|protein dephosphorylation|focal adhesion|negative regulation of cell population proliferation|kinase binding|kidney development|response to muscle activity|cellular homeostasis|collagen metabolic process|multicellular organism growth|mul…
MAML2	5.04667755819212e-40	0.233852077602542	0.83	0.722	1.8471344530739e-35	1	1.15	ENSG00000184384	84441	protein_coding	mastermind like transcriptional coactivator 2 [Source:HGNC Symbol;Acc:HGNC:16259]		GO:0005634,GO:0016607,GO:0003713,GO:0007219,GO:0045944,GO:0005654,GO:0006367,GO:0007221,GO:0045747	nucleus|nuclear speck|transcription coactivator activity|Notch signaling pathway|positive regulation of transcription by RNA polymerase II|nucleoplasm|transcription initiation from RNA polymerase II promoter|positive regulation of transcription of Notch receptor target|positive regulation of Notch signaling pathway	path:hsa04330,path:hsa04658,path:hsa05165	Notch signaling pathway|Th1 and Th2 cell differentiation|Human papillomavirus infection
ST3GAL1	5.83318580234876e-40	0.111763439210815	0.43	0.327	2.13500433551767e-35	1	1.315	ENSG00000008513	6482	protein_coding	ST3 beta-galactoside alpha-2,3-sialyltransferase 1 [Source:HGNC Symbol;Acc:HGNC:10862]		GO:0016020,GO:0016021,GO:0016740,GO:0008373,GO:0016757,GO:0006486,GO:0097503,GO:0005794,GO:0005576,GO:0003836,GO:0006468,GO:0032580,GO:0070062,GO:0006487,GO:0006464,GO:0000139,GO:0016266,GO:0018146,GO:0006054	membrane|integral component of membrane|transferase activity|sialyltransferase activity|transferase activity, transferring glycosyl groups|protein glycosylation|sialylation|Golgi apparatus|extracellular region|beta-galactoside (CMP) alpha-2,3-sialyltransferase activity|protein phosphorylation|Golgi cisterna membrane|extracellular exosome|protein N-linked glycosylation|cellular protein modificatio…	path:hsa00512,path:hsa00533,path:hsa00603,path:hsa00604	Mucin type O-glycan biosynthesis|Glycosaminoglycan biosynthesis - keratan sulfate|Glycosphingolipid biosynthesis - globo and isoglobo series|Glycosphingolipid biosynthesis - ganglio series
SLC25A13	1.59637980436839e-39	0.274743978768676	0.486	0.393	5.84290972196874e-35	1	1.237	ENSG00000004864	10165	protein_coding	solute carrier family 25 member 13 [Source:HGNC Symbol;Acc:HGNC:10983]		GO:0016020,GO:0016021,GO:0022857,GO:0055085,GO:0046872,GO:0005739,GO:0005743,GO:0005509,GO:0005887,GO:0042802,GO:0006754,GO:0005313,GO:0006094,GO:0045333,GO:0051592,GO:0015813,GO:0015183,GO:0015810,GO:0043490,GO:0070778,GO:0006839	membrane|integral component of membrane|transmembrane transporter activity|transmembrane transport|metal ion binding|mitochondrion|mitochondrial inner membrane|calcium ion binding|integral component of plasma membrane|identical protein binding|ATP biosynthetic process|L-glutamate transmembrane transporter activity|gluconeogenesis|cellular respiration|response to calcium ion|L-glutamate transmembr…
ABCA5	1.67145879137239e-39	0.301254409155542	0.371	0.259	6.11770632230209e-35	1	1.432	ENSG00000154265	23461	protein_coding	ATP binding cassette subfamily A member 5 [Source:HGNC Symbol;Acc:HGNC:35]		GO:0016020,GO:0016021,GO:0055085,GO:0000166,GO:0005524,GO:0005794,GO:0005765,GO:0000139,GO:0016887,GO:0042626,GO:0005764,GO:0030301,GO:0005768,GO:0031902,GO:0043231,GO:0005319,GO:0005770,GO:0033344,GO:0006869,GO:0034375,GO:0043691,GO:0010745	membrane|integral component of membrane|transmembrane transport|nucleotide binding|ATP binding|Golgi apparatus|lysosomal membrane|Golgi membrane|ATPase activity|ATPase-coupled transmembrane transporter activity|lysosome|cholesterol transport|endosome|late endosome membrane|intracellular membrane-bounded organelle|lipid transporter activity|late endosome|cholesterol efflux|lipid transport|high-den…	path:hsa02010	ABC transporters
ZDHHC9	1.84122083751095e-39	0.165763856074745	0.319	0.215	6.73905238737383e-35	1	1.484	ENSG00000188706	51114	protein_coding	zinc finger DHHC-type containing 9 [Source:HGNC Symbol;Acc:HGNC:18475]		GO:0016020,GO:0016021,GO:0005794,GO:0016740,GO:0005829,GO:0005783,GO:0005789,GO:0016746,GO:0016409,GO:0019706,GO:0005515,GO:0000139,GO:0006612,GO:0018230,GO:0018345,GO:0002178,GO:0031228,GO:0043849	membrane|integral component of membrane|Golgi apparatus|transferase activity|cytosol|endoplasmic reticulum|endoplasmic reticulum membrane|transferase activity, transferring acyl groups|palmitoyltransferase activity|protein-cysteine S-palmitoyltransferase activity|protein binding|Golgi membrane|protein targeting to membrane|peptidyl-L-cysteine S-palmitoylation|protein palmitoylation|palmitoyltrans…
EPN2	5.21085956130031e-39	0.259297127631163	0.451	0.354	1.90722670803153e-34	1	1.274	ENSG00000072134	22905	protein_coding	epsin 2 [Source:HGNC Symbol;Acc:HGNC:18639]		GO:0006897,GO:0030128,GO:1903671,GO:0045747,GO:0005737,GO:0043231,GO:0031410,GO:0008289,GO:0030136,GO:0005515,GO:0005829,GO:0045296,GO:0061024,GO:0030948	endocytosis|clathrin coat of endocytic vesicle|negative regulation of sprouting angiogenesis|positive regulation of Notch signaling pathway|cytoplasm|intracellular membrane-bounded organelle|cytoplasmic vesicle|lipid binding|clathrin-coated vesicle|protein binding|cytosol|cadherin binding|membrane organization|negative regulation of vascular endothelial growth factor receptor signaling pathway	path:hsa04144	Endocytosis
ARHGAP6	1.02165563095166e-38	0.210310313338272	0.77	0.651	3.73936177484617e-34	1	1.183	ENSG00000047648	395	protein_coding	Rho GTPase activating protein 6 [Source:HGNC Symbol;Acc:HGNC:676]		GO:0007015,GO:0007165,GO:0005096,GO:0043547,GO:0043087,GO:0005737,GO:0051497,GO:0009967,GO:0005829,GO:0051056,GO:0017124,GO:0030041,GO:0016004,GO:0043274,GO:0015629,GO:0007266,GO:0005884,GO:0005070,GO:0007202,GO:0051895,GO:0048041	actin filament organization|signal transduction|GTPase activator activity|positive regulation of GTPase activity|regulation of GTPase activity|cytoplasm|negative regulation of stress fiber assembly|positive regulation of signal transduction|cytosol|regulation of small GTPase mediated signal transduction|SH3 domain binding|actin filament polymerization|phospholipase activator activity|phospholipas…
PPARG	2.92916882800399e-38	0.239369826723605	0.611	0.487	1.07210508273774e-33	1	1.255	ENSG00000132170	5468	protein_coding	peroxisome proliferator activated receptor gamma [Source:HGNC Symbol;Acc:HGNC:9236]	THR-like	GO:0003677,GO:0003707,GO:0008270,GO:0006355,GO:0005634,GO:0003700,GO:0043565,GO:0004879,GO:0005737,GO:0043231,GO:0046872,GO:0030522,GO:0048511,GO:0043401,GO:0043537,GO:1905563,GO:1904706,GO:0071404,GO:0016525,GO:0051091,GO:0006919,GO:0045944,GO:1905461,GO:0055088,GO:0042953,GO:0044212,GO:0045893,GO:0032869,GO:0042593,GO:0048662,GO:0005515,GO:0030374,GO:0042802,GO:0000981,GO:0030154,GO:0007186,GO:…	DNA binding|steroid hormone receptor activity|zinc ion binding|regulation of transcription, DNA-templated|nucleus|DNA-binding transcription factor activity|sequence-specific DNA binding|nuclear receptor activity|cytoplasm|intracellular membrane-bounded organelle|metal ion binding|intracellular receptor signaling pathway|rhythmic process|steroid hormone mediated signaling pathway|negative regulati…	path:hsa03320,path:hsa04152,path:hsa04211,path:hsa04380,path:hsa04714,path:hsa05016,path:hsa05200,path:hsa05202,path:hsa05216	PPAR signaling pathway|AMPK signaling pathway|Longevity regulating pathway|Osteoclast differentiation|Thermogenesis|Huntington disease|Pathways in cancer|Transcriptional misregulation in cancer|Thyroid cancer
SERPING1	3.87688566351951e-38	0.245401337908188	0.399	0.283	1.41897892170477e-33	1	1.41	ENSG00000149131	710	protein_coding	serpin family G member 1 [Source:HGNC Symbol;Acc:HGNC:1228]		GO:0005615,GO:0004867,GO:0010951,GO:0030193,GO:0045916,GO:0005515,GO:0005576,GO:0002376,GO:0045087,GO:0030449,GO:0030414,GO:0007596,GO:0007599,GO:0010466,GO:0070062,GO:0072562,GO:0062023,GO:0007568,GO:0006958,GO:0002576,GO:0031093,GO:0008015,GO:0007597,GO:0042730,GO:0001869	extracellular space|serine-type endopeptidase inhibitor activity|negative regulation of endopeptidase activity|regulation of blood coagulation|negative regulation of complement activation|protein binding|extracellular region|immune system process|innate immune response|regulation of complement activation|peptidase inhibitor activity|blood coagulation|hemostasis|negative regulation of peptidase ac…	path:hsa04610,path:hsa05133	Complement and coagulation cascades|Pertussis
GALNT15	1.75546895502534e-37	0.338708111680644	0.531	0.423	6.42519192228825e-33	1	1.255	ENSG00000131386	117248	protein_coding	polypeptide N-acetylgalactosaminyltransferase 15 [Source:HGNC Symbol;Acc:HGNC:21531]		GO:0016020,GO:0016021,GO:0046872,GO:0016740,GO:0030246,GO:0016757,GO:0005794,GO:0000139,GO:0006486,GO:0016266,GO:0030133,GO:0004653	membrane|integral component of membrane|metal ion binding|transferase activity|carbohydrate binding|transferase activity, transferring glycosyl groups|Golgi apparatus|Golgi membrane|protein glycosylation|O-glycan processing|transport vesicle|polypeptide N-acetylgalactosaminyltransferase activity	path:hsa00512	Mucin type O-glycan biosynthesis
KLF4	2.13472226327957e-37	0.336387768729664	0.343	0.225	7.81329695582955e-33	1	1.524	ENSG00000136826	9314	protein_coding	Kruppel like factor 4 [Source:HGNC Symbol;Acc:HGNC:6348]	zf-C2H2	GO:0010628,GO:0010629,GO:0090051,GO:0050728,GO:0016525,GO:0034115,GO:2000134,GO:0071499,GO:0045944,GO:1903672,GO:0043154,GO:0032088,GO:0045893,GO:0003676,GO:0005634,GO:0046872,GO:0005654,GO:0008270,GO:0003677,GO:0003700,GO:0005515,GO:0043551,GO:0000981,GO:0006357,GO:0000790,GO:0001228,GO:0044212,GO:0000122,GO:0045892,GO:0001085,GO:0008285,GO:0051973,GO:0032270,GO:0035019,GO:0000978,GO:0000987,GO:…	positive regulation of gene expression|negative regulation of gene expression|negative regulation of cell migration involved in sprouting angiogenesis|negative regulation of inflammatory response|negative regulation of angiogenesis|negative regulation of heterotypic cell-cell adhesion|negative regulation of G1/S transition of mitotic cell cycle|cellular response to laminar fluid shear stress|posi…	path:hsa04550	Signaling pathways regulating pluripotency of stem cells
AP000331.1	6.41707067847279e-37	0.280820891307784	0.303	0.201	2.34871203902782e-32	1	1.507	--	--	--	--	--	--	--	--	--
FMNL2	6.71471702205997e-37	0.163545377906285	0.773	0.676	2.45765357724417e-32	1	1.143	ENSG00000157827	114793	protein_coding	formin like 2 [Source:HGNC Symbol;Acc:HGNC:18267]		GO:0005737,GO:0003779,GO:0030036,GO:0007010,GO:0016043,GO:0005829,GO:0017048,GO:0045296,GO:0022604,GO:0008360,GO:0030866,GO:0032794	cytoplasm|actin binding|actin cytoskeleton organization|cytoskeleton organization|cellular component organization|cytosol|Rho GTPase binding|cadherin binding|regulation of cell morphogenesis|regulation of cell shape|cortical actin cytoskeleton organization|GTPase activating protein binding
AFF1	1.06386815185092e-36	0.184522172371903	0.763	0.665	3.89386382258954e-32	1	1.147	ENSG00000172493	4299	protein_coding	AF4/FMR2 family member 1 [Source:HGNC Symbol;Acc:HGNC:7135]	AF-4	GO:0005634,GO:0005515,GO:0006355,GO:0003700,GO:0003690,GO:0008023,GO:0032783	nucleus|protein binding|regulation of transcription, DNA-templated|DNA-binding transcription factor activity|double-stranded DNA binding|transcription elongation factor complex|ELL-EAF complex	path:hsa05202	Transcriptional misregulation in cancer
ATP1A1	1.28164641696243e-36	0.0546371622079669	0.475	0.37	4.69095405072421e-32	1	1.284	ENSG00000163399	476	protein_coding	ATPase Na+/K+ transporting subunit alpha 1 [Source:HGNC Symbol;Acc:HGNC:799]		GO:0016020,GO:0016021,GO:0046872,GO:0000166,GO:0005524,GO:0016311,GO:0006811,GO:0006813,GO:0005886,GO:0005515,GO:0006814,GO:0042470,GO:0008556,GO:0010248,GO:1990573,GO:0070062,GO:0034220,GO:0042383,GO:0032991,GO:0005783,GO:1903779,GO:0005890,GO:1903561,GO:0051087,GO:0002028,GO:0086002,GO:0005794,GO:0005391,GO:0030955,GO:0031402,GO:1990239,GO:0006883,GO:0030007,GO:0036376,GO:0055119,GO:0071383,GO:…	membrane|integral component of membrane|metal ion binding|nucleotide binding|ATP binding|dephosphorylation|ion transport|potassium ion transport|plasma membrane|protein binding|sodium ion transport|melanosome|potassium transmembrane transporter activity, phosphorylative mechanism|establishment or maintenance of transmembrane electrochemical gradient|potassium ion import across plasma membrane|ext…	path:hsa04022,path:hsa04024,path:hsa04260,path:hsa04261,path:hsa04911,path:hsa04918,path:hsa04919,path:hsa04925,path:hsa04960,path:hsa04961,path:hsa04964,path:hsa04970,path:hsa04971,path:hsa04972,path:hsa04973,path:hsa04974,path:hsa04976,path:hsa04978	cGMP-PKG signaling pathway|cAMP signaling pathway|Cardiac muscle contraction|Adrenergic signaling in cardiomyocytes|Insulin secretion|Thyroid hormone synthesis|Thyroid hormone signaling pathway|Aldosterone synthesis and secretion|Aldosterone-regulated sodium reabsorption|Endocrine and other factor-regulated calcium reabsorption|Proximal tubule bicarbonate reclamation|Salivary secretion|Gastric ac…
PRDX6	4.24995324212943e-36	0.230722752731511	0.34	0.232	1.55552538615179e-31	1	1.466	ENSG00000117592	9588	protein_coding	peroxiredoxin 6 [Source:HGNC Symbol;Acc:HGNC:16753]		GO:0005737,GO:0005623,GO:0005634,GO:0016020,GO:0016491,GO:0055114,GO:0016787,GO:0006629,GO:0016042,GO:0005615,GO:0005829,GO:0045454,GO:0005515,GO:0003824,GO:0008152,GO:0048471,GO:0098869,GO:0004623,GO:0102567,GO:0102568,GO:0005764,GO:0005576,GO:0004601,GO:0051920,GO:0016209,GO:0045296,GO:0070062,GO:0043312,GO:0035578,GO:0034599,GO:0031625,GO:0042803,GO:0004602,GO:0047499,GO:0006979,GO:0042744,GO:…	cytoplasm|cell|nucleus|membrane|oxidoreductase activity|oxidation-reduction process|hydrolase activity|lipid metabolic process|lipid catabolic process|extracellular space|cytosol|cell redox homeostasis|protein binding|catalytic activity|metabolic process|perinuclear region of cytoplasm|cellular oxidant detoxification|phospholipase A2 activity|phospholipase A2 activity (consuming 1,2-dipalmitoylph…
ZRANB2	6.60769605173518e-36	0.214345138983014	0.655	0.566	2.41848283189559e-31	1	1.157	ENSG00000132485	9406	protein_coding	zinc finger RANBP2-type containing 2 [Source:HGNC Symbol;Acc:HGNC:13058]		GO:0003723,GO:0006397,GO:0008380,GO:0005634,GO:0046872,GO:0005654,GO:0005515,GO:0006355,GO:0001530,GO:0003700	RNA binding|mRNA processing|RNA splicing|nucleus|metal ion binding|nucleoplasm|protein binding|regulation of transcription, DNA-templated|lipopolysaccharide binding|DNA-binding transcription factor activity
IL1R1	9.56912481810262e-36	0.0100508800071684	0.496	0.416	3.50239537467374e-31	1	1.192	ENSG00000115594	3554	protein_coding	interleukin 1 receptor type 1 [Source:HGNC Symbol;Acc:HGNC:5993]		GO:0004909,GO:0070498,GO:0016020,GO:0016021,GO:0007165,GO:0019221,GO:0004908,GO:0005515,GO:0005886,GO:0005576,GO:0006954,GO:0005887,GO:0006955,GO:0007166,GO:0004888,GO:0070555,GO:0050727,GO:0005161,GO:0032729,GO:2000556,GO:0002020,GO:0019966,GO:2000391,GO:2000661,GO:0009897,GO:0009986	interleukin-1, type I, activating receptor activity|interleukin-1-mediated signaling pathway|membrane|integral component of membrane|signal transduction|cytokine-mediated signaling pathway|interleukin-1 receptor activity|protein binding|plasma membrane|extracellular region|inflammatory response|integral component of plasma membrane|immune response|cell surface receptor signaling pathway|transmemb…	path:hsa04010,path:hsa04060,path:hsa04064,path:hsa04380,path:hsa04640,path:hsa04659,path:hsa04750,path:hsa05146,path:hsa05163,path:hsa05166,path:hsa05418	MAPK signaling pathway|Cytokine-cytokine receptor interaction|NF-kappa B signaling pathway|Osteoclast differentiation|Hematopoietic cell lineage|Th17 cell differentiation|Inflammatory mediator regulation of TRP channels|Amoebiasis|Human cytomegalovirus infection|Human T-cell leukemia virus 1 infection|Fluid shear stress and atherosclerosis
TGFBR3	1.09206957840029e-35	0.165965489232784	0.802	0.704	3.99708386390291e-31	1	1.139	ENSG00000069702	7049	protein_coding	transforming growth factor beta receptor 3 [Source:HGNC Symbol;Acc:HGNC:11774]		GO:0005615,GO:0007179,GO:0060045,GO:0060412,GO:0003151,GO:0050680,GO:0030509,GO:0016020,GO:0016021,GO:0005886,GO:0005515,GO:0005576,GO:0070062,GO:0009986,GO:0009897,GO:0034695,GO:0062009,GO:0015026,GO:0043235,GO:0055010,GO:0060389,GO:0046332,GO:0003007,GO:0016477,GO:0030165,GO:0006955,GO:0001837,GO:0008201,GO:0005887,GO:0035556,GO:0001889,GO:0060347,GO:0034673,GO:0050431,GO:0005539,GO:0005114,GO:…	extracellular space|transforming growth factor beta receptor signaling pathway|positive regulation of cardiac muscle cell proliferation|ventricular septum morphogenesis|outflow tract morphogenesis|negative regulation of epithelial cell proliferation|BMP signaling pathway|membrane|integral component of membrane|plasma membrane|protein binding|extracellular region|extracellular exosome|cell surface…
JAK2	1.1319971640962e-35	0.275971556798494	0.46	0.362	4.14322282030851e-31	1	1.271	ENSG00000096968	3717	protein_coding	Janus kinase 2 [Source:HGNC Symbol;Acc:HGNC:6192]		GO:0016020,GO:0000166,GO:0004672,GO:0005524,GO:0016301,GO:0016740,GO:0006468,GO:0016310,GO:0005654,GO:0035556,GO:0004713,GO:0018108,GO:0005886,GO:0005925,GO:0005856,GO:0004715,GO:0042393,GO:0042531,GO:0008285,GO:0001774,GO:0006919,GO:0005737,GO:0014068,GO:0005634,GO:0046872,GO:0006325,GO:0005515,GO:0007165,GO:0030218,GO:0002376,GO:0045087,GO:0002250,GO:0042802,GO:0020037,GO:0005829,GO:0042169,GO:…	membrane|nucleotide binding|protein kinase activity|ATP binding|kinase activity|transferase activity|protein phosphorylation|phosphorylation|nucleoplasm|intracellular signal transduction|protein tyrosine kinase activity|peptidyl-tyrosine phosphorylation|plasma membrane|focal adhesion|cytoskeleton|non-membrane spanning protein tyrosine kinase activity|histone binding|positive regulation of tyrosin…	path:hsa01521,path:hsa04062,path:hsa04151,path:hsa04217,path:hsa04550,path:hsa04630,path:hsa04658,path:hsa04659,path:hsa04725,path:hsa04917,path:hsa04920,path:hsa04933,path:hsa05140,path:hsa05145,path:hsa05152,path:hsa05162,path:hsa05164,path:hsa05167,path:hsa05168,path:hsa05200	EGFR tyrosine kinase inhibitor resistance|Chemokine signaling pathway|PI3K-Akt signaling pathway|Necroptosis|Signaling pathways regulating pluripotency of stem cells|Jak-STAT signaling pathway|Th1 and Th2 cell differentiation|Th17 cell differentiation|Cholinergic synapse|Prolactin signaling pathway|Adipocytokine signaling pathway|AGE-RAGE signaling pathway in diabetic complications|Leishmaniasis|…
SOS2	9.25373029958246e-35	0.190699432211164	0.629	0.531	3.38695782695017e-30	1	1.185	ENSG00000100485	6655	protein_coding	SOS Ras/Rho guanine nucleotide exchange factor 2 [Source:HGNC Symbol;Acc:HGNC:11188]		GO:0003677,GO:0007264,GO:0046982,GO:0000786,GO:0005085,GO:0005089,GO:0035023,GO:0005515,GO:0005829,GO:0051056,GO:0007186,GO:0043065,GO:0005622,GO:0051057	DNA binding|small GTPase mediated signal transduction|protein heterodimerization activity|nucleosome|guanyl-nucleotide exchange factor activity|Rho guanyl-nucleotide exchange factor activity|regulation of Rho protein signal transduction|protein binding|cytosol|regulation of small GTPase mediated signal transduction|G protein-coupled receptor signaling pathway|positive regulation of apoptotic proc…	path:hsa01521,path:hsa01522,path:hsa04010,path:hsa04012,path:hsa04014,path:hsa04062,path:hsa04068,path:hsa04072,path:hsa04150,path:hsa04151,path:hsa04510,path:hsa04540,path:hsa04630,path:hsa04650,path:hsa04660,path:hsa04662,path:hsa04664,path:hsa04714,path:hsa04722,path:hsa04810,path:hsa04910,path:hsa04912,path:hsa04915,path:hsa04917,path:hsa04926,path:hsa05034,path:hsa05160,path:hsa05163,path:hs…	EGFR tyrosine kinase inhibitor resistance|Endocrine resistance|MAPK signaling pathway|ErbB signaling pathway|Ras signaling pathway|Chemokine signaling pathway|FoxO signaling pathway|Phospholipase D signaling pathway|mTOR signaling pathway|PI3K-Akt signaling pathway|Focal adhesion|Gap junction|Jak-STAT signaling pathway|Natural killer cell mediated cytotoxicity|T cell receptor signaling pathway|B …
LUC7L2	1.0618801090704e-34	0.19688554639748	0.635	0.549	3.88658738720858e-30	1	1.157	ENSG00000146963	51631	protein_coding	LUC7 like 2, pre-mRNA splicing factor [Source:HGNC Symbol;Acc:HGNC:21608]		GO:0003723,GO:0003729,GO:0005634,GO:0016607,GO:0005515,GO:0005654,GO:0005685,GO:0006376,GO:0019899,GO:0071004	RNA binding|mRNA binding|nucleus|nuclear speck|protein binding|nucleoplasm|U1 snRNP|mRNA splice site selection|enzyme binding|U2-type prespliceosome
PXN	3.76147690477817e-34	0.205369832192115	0.498	0.394	1.37673816191786e-29	1	1.264	ENSG00000089159	5829	protein_coding	paxillin [Source:HGNC Symbol;Acc:HGNC:9718]		GO:0034614,GO:0005737,GO:0046872,GO:0005829,GO:0007155,GO:0005925,GO:0005886,GO:0005856,GO:0005515,GO:0030054,GO:1903506,GO:0003712,GO:0034446,GO:0001725,GO:0005938,GO:0005912,GO:0030027,GO:0007165,GO:0005875,GO:0048010,GO:0007179,GO:0060396,GO:0008013,GO:0019903,GO:0043542,GO:0051496,GO:0006936,GO:0017166,GO:0038191,GO:0007172,GO:0005178,GO:0019901,GO:0031625,GO:0044877,GO:1901652	cellular response to reactive oxygen species|cytoplasm|metal ion binding|cytosol|cell adhesion|focal adhesion|plasma membrane|cytoskeleton|protein binding|cell junction|regulation of nucleic acid-templated transcription|transcription coregulator activity|substrate adhesion-dependent cell spreading|stress fiber|cell cortex|adherens junction|lamellipodium|signal transduction|microtubule associated …	path:hsa04062,path:hsa04370,path:hsa04510,path:hsa04670,path:hsa04810,path:hsa05100,path:hsa05163,path:hsa05165,path:hsa05170,path:hsa05203,path:hsa05205	Chemokine signaling pathway|VEGF signaling pathway|Focal adhesion|Leukocyte transendothelial migration|Regulation of actin cytoskeleton|Bacterial invasion of epithelial cells|Human cytomegalovirus infection|Human papillomavirus infection|Human immunodeficiency virus 1 infection|Viral carcinogenesis|Proteoglycans in cancer
TMSB4X	6.89790277851289e-34	0.222112679934076	0.424	0.318	2.5247013959635e-29	1	1.333	ENSG00000205542	7114	protein_coding	thymosin beta 4 X-linked [Source:HGNC Symbol;Acc:HGNC:11881]		GO:0003723,GO:0005737,GO:0007015,GO:0003779,GO:0005856,GO:0005515,GO:0005576,GO:0003785,GO:0030334,GO:0042989,GO:0002576,GO:0005829,GO:0031093,GO:0005634,GO:0019899,GO:0043536,GO:2001171,GO:0033209,GO:0007253,GO:0032088,GO:0050727,GO:1901222,GO:1901223,GO:1903026,GO:1905273,GO:2000483,GO:2001028	RNA binding|cytoplasm|actin filament organization|actin binding|cytoskeleton|protein binding|extracellular region|actin monomer binding|regulation of cell migration|sequestering of actin monomers|platelet degranulation|cytosol|platelet alpha granule lumen|nucleus|enzyme binding|positive regulation of blood vessel endothelial cell migration|positive regulation of ATP biosynthetic process|tumor nec…	path:hsa04810	Regulation of actin cytoskeleton
EPS15	7.74684149599416e-34	0.177047533917066	0.698	0.605	2.83542145594882e-29	1	1.154	ENSG00000085832	2060	protein_coding	epidermal growth factor receptor pathway substrate 15 [Source:HGNC Symbol;Acc:HGNC:3419]		GO:0043231,GO:0005829,GO:0005509,GO:0005515,GO:0005737,GO:0016020,GO:0015031,GO:0046872,GO:0005886,GO:0005905,GO:0005768,GO:0098794,GO:0045296,GO:0006897,GO:0031901,GO:0016032,GO:0017124,GO:0006895,GO:0061024,GO:0042059,GO:0046718,GO:0016235,GO:0031593,GO:0042802,GO:0001921,GO:0016050,GO:0019065,GO:0032456,GO:0042127,GO:0048268,GO:0098884,GO:0005769,GO:0009925,GO:0016324,GO:0030122,GO:0030132,GO:…	intracellular membrane-bounded organelle|cytosol|calcium ion binding|protein binding|cytoplasm|membrane|protein transport|metal ion binding|plasma membrane|clathrin-coated pit|endosome|postsynapse|cadherin binding|endocytosis|early endosome membrane|viral process|SH3 domain binding|Golgi to endosome transport|membrane organization|negative regulation of epidermal growth factor receptor signaling …	path:hsa04144	Endocytosis
COBLL1	7.7689171071985e-34	0.0715705849451829	0.7	0.603	2.84350135040572e-29	1	1.161	ENSG00000082438	22837	protein_coding	cordon-bleu WH2 repeat protein like 1 [Source:HGNC Symbol;Acc:HGNC:23571]		GO:0003779,GO:0003785,GO:0045296,GO:0070062	actin binding|actin monomer binding|cadherin binding|extracellular exosome
TOP1	9.15275979535019e-34	0.0255511792462693	0.565	0.498	3.35000161269612e-29	1	1.135	ENSG00000198900	7150	protein_coding	DNA topoisomerase I [Source:HGNC Symbol;Acc:HGNC:11986]		GO:0003723,GO:0005634,GO:0016310,GO:0016853,GO:0003677,GO:0001650,GO:0005515,GO:0005694,GO:0003916,GO:0003917,GO:0006265,GO:0007623,GO:0048511,GO:0032922,GO:0005654,GO:0005730,GO:0006338,GO:0000932,GO:0003682,GO:0016032,GO:0019904,GO:0012501,GO:0000978,GO:0000228,GO:0007059,GO:0032993,GO:0006260,GO:0031298,GO:0042493,GO:0005524,GO:0003690,GO:0003697,GO:0004674,GO:0097100,GO:0018105,GO:0040016,GO:…	RNA binding|nucleus|phosphorylation|isomerase activity|DNA binding|fibrillar center|protein binding|chromosome|DNA topoisomerase activity|DNA topoisomerase type I activity|DNA topological change|circadian rhythm|rhythmic process|circadian regulation of gene expression|nucleoplasm|nucleolus|chromatin remodeling|P-body|chromatin binding|viral process|protein domain specific binding|programmed cell …
MARCH3	2.24413700628398e-33	0.201240835504089	0.512	0.409	8.2137658567e-29	1	1.252	ENSG00000173926	115123	protein_coding	membrane associated ring-CH-type finger 3 [Source:HGNC Symbol;Acc:HGNC:28728]		GO:0016020,GO:0016021,GO:0043231,GO:0008270,GO:0046872,GO:0016740,GO:0016567,GO:0031410,GO:0030659,GO:0005764,GO:0005768,GO:0006897,GO:0031901,GO:0004842	membrane|integral component of membrane|intracellular membrane-bounded organelle|zinc ion binding|metal ion binding|transferase activity|protein ubiquitination|cytoplasmic vesicle|cytoplasmic vesicle membrane|lysosome|endosome|endocytosis|early endosome membrane|ubiquitin-protein transferase activity
DOCK11	3.12331389192303e-33	0.247145470591126	0.571	0.468	1.14316411758275e-28	1	1.22	ENSG00000147251	139818	protein_coding	dedicator of cytokinesis 11 [Source:HGNC Symbol;Acc:HGNC:23483]		GO:0007264,GO:0005085,GO:0005515,GO:0043547,GO:0005829,GO:0051491,GO:0002315,GO:0007596,GO:0001782,GO:0005089,GO:0017048	small GTPase mediated signal transduction|guanyl-nucleotide exchange factor activity|protein binding|positive regulation of GTPase activity|cytosol|positive regulation of filopodium assembly|marginal zone B cell differentiation|blood coagulation|B cell homeostasis|Rho guanyl-nucleotide exchange factor activity|Rho GTPase binding
SSH2	1.05482631215399e-32	0.249071711630423	0.646	0.555	3.86076978511483e-28	1	1.164	ENSG00000141298	85464	protein_coding	slingshot protein phosphatase 2 [Source:HGNC Symbol;Acc:HGNC:30580]		GO:0005737,GO:0016787,GO:0003779,GO:0005615,GO:0004721,GO:0006470,GO:0005856,GO:0004725,GO:0016311,GO:0035335,GO:0016791,GO:0008138,GO:0030036,GO:0000902,GO:0030335	cytoplasm|hydrolase activity|actin binding|extracellular space|phosphoprotein phosphatase activity|protein dephosphorylation|cytoskeleton|protein tyrosine phosphatase activity|dephosphorylation|peptidyl-tyrosine dephosphorylation|phosphatase activity|protein tyrosine/serine/threonine phosphatase activity|actin cytoskeleton organization|cell morphogenesis|positive regulation of cell migration	path:hsa04360,path:hsa04810	Axon guidance|Regulation of actin cytoskeleton
GOLGA8A	1.1214654502883e-32	0.227649429493865	0.384	0.287	4.10467569460019e-28	1	1.338	ENSG00000175265	23015	protein_coding	golgin A8 family member A [Source:HGNC Symbol;Acc:HGNC:31972]		GO:0016020,GO:0005794,GO:0005829,GO:0007030,GO:0000137,GO:0005801,GO:0032580	membrane|Golgi apparatus|cytosol|Golgi organization|Golgi cis cisterna|cis-Golgi network|Golgi cisterna membrane
COL6A2	4.17891283679469e-32	0.23915859361272	0.632	0.583	1.52952388739522e-27	1	1.084	ENSG00000142173	1292	protein_coding	collagen type VI alpha 2 chain [Source:HGNC Symbol;Acc:HGNC:2212]		GO:0005615,GO:0016020,GO:0007155,GO:0005515,GO:0005576,GO:0005581,GO:0031012,GO:0009749,GO:0042383,GO:0070062,GO:0062023,GO:0030020,GO:0032991,GO:0005788,GO:0003429,GO:0030198,GO:1903561,GO:0005518	extracellular space|membrane|cell adhesion|protein binding|extracellular region|collagen trimer|extracellular matrix|response to glucose|sarcolemma|extracellular exosome|collagen-containing extracellular matrix|extracellular matrix structural constituent conferring tensile strength|protein-containing complex|endoplasmic reticulum lumen|growth plate cartilage chondrocyte morphogenesis|extracellula…	path:hsa04151,path:hsa04510,path:hsa04512,path:hsa04974,path:hsa05165	PI3K-Akt signaling pathway|Focal adhesion|ECM-receptor interaction|Protein digestion and absorption|Human papillomavirus infection
FGD5	4.95192000399981e-32	0.24403750802347	0.437	0.332	1.81245224066397e-27	1	1.316	ENSG00000154783	152273	protein_coding	FYVE, RhoGEF and PH domain containing 5 [Source:HGNC Symbol;Acc:HGNC:19117]		GO:0005737,GO:0016020,GO:0046872,GO:0005783,GO:0005794,GO:0005886,GO:0005089,GO:0035023,GO:0005856,GO:0042995,GO:0005515,GO:0005085,GO:0005768,GO:0005769,GO:0030027,GO:0032587,GO:0007010,GO:0046847,GO:0030036,GO:0008360,GO:0001726,GO:0043087,GO:0031267	cytoplasm|membrane|metal ion binding|endoplasmic reticulum|Golgi apparatus|plasma membrane|Rho guanyl-nucleotide exchange factor activity|regulation of Rho protein signal transduction|cytoskeleton|cell projection|protein binding|guanyl-nucleotide exchange factor activity|endosome|early endosome|lamellipodium|ruffle membrane|cytoskeleton organization|filopodium assembly|actin cytoskeleton organiza…
AC004160.1	5.24986992168709e-32	0.262082164194758	0.486	0.368	1.92150489003669e-27	1	1.321	--	--	--	--	--	--	--	--	--
CFD	1.0965437075265e-31	0.372206645464114	0.491	0.384	4.01345962391773e-27	1	1.279	ENSG00000197766	1675	protein_coding	complement factor D [Source:HGNC Symbol;Acc:HGNC:2771]		GO:0005615,GO:0016787,GO:0008233,GO:0006508,GO:0005576,GO:0004252,GO:0008236,GO:0007219,GO:0002376,GO:0045087,GO:0070062,GO:0043312,GO:0006957,GO:0002576,GO:0034774,GO:1904813,GO:0031093,GO:0006956,GO:0009617	extracellular space|hydrolase activity|peptidase activity|proteolysis|extracellular region|serine-type endopeptidase activity|serine-type peptidase activity|Notch signaling pathway|immune system process|innate immune response|extracellular exosome|neutrophil degranulation|complement activation, alternative pathway|platelet degranulation|secretory granule lumen|ficolin-1-rich granule lumen|platele…	path:hsa04610,path:hsa05150	Complement and coagulation cascades|Staphylococcus aureus infection
EIF4A1	1.30555101638918e-31	0.164429062618534	0.413	0.312	4.77844727508605e-27	1	1.324	ENSG00000161960	1973	protein_coding	eukaryotic translation initiation factor 4A1 [Source:HGNC Symbol;Acc:HGNC:3282]		GO:0003676,GO:0005524,GO:0000166,GO:0016787,GO:0004386,GO:0003723,GO:0005737,GO:0016020,GO:0003743,GO:0006412,GO:0006413,GO:0005515,GO:0003724,GO:0003729,GO:0000339,GO:0005829,GO:0070062,GO:0016032,GO:0003725,GO:0016281,GO:0008135,GO:0002183	nucleic acid binding|ATP binding|nucleotide binding|hydrolase activity|helicase activity|RNA binding|cytoplasm|membrane|translation initiation factor activity|translation|translational initiation|protein binding|RNA helicase activity|mRNA binding|RNA cap binding|cytosol|extracellular exosome|viral process|double-stranded RNA binding|eukaryotic translation initiation factor 4F complex|translation …	path:hsa03013	RNA transport
PDGFD	1.31854320306241e-31	0.220609104113753	0.679	0.571	4.82599997752872e-27	1	1.189	ENSG00000170962	80310	protein_coding	platelet derived growth factor D [Source:HGNC Symbol;Acc:HGNC:30620]		GO:0016020,GO:0008083,GO:0005576,GO:0007275,GO:0005615,GO:0070374,GO:0051781,GO:0005161,GO:0048008,GO:0005788,GO:0000139,GO:0008284,GO:0030335,GO:0014068,GO:0031954,GO:0043406,GO:0036120,GO:0048146,GO:0048661,GO:0050730,GO:0070301,GO:0071230,GO:0071560,GO:0071673,GO:0072126,GO:2000439	membrane|growth factor activity|extracellular region|multicellular organism development|extracellular space|positive regulation of ERK1 and ERK2 cascade|positive regulation of cell division|platelet-derived growth factor receptor binding|platelet-derived growth factor receptor signaling pathway|endoplasmic reticulum lumen|Golgi membrane|positive regulation of cell population proliferation|positiv…	path:hsa01521,path:hsa04010,path:hsa04014,path:hsa04015,path:hsa04072,path:hsa04151,path:hsa04510,path:hsa04540,path:hsa04810,path:hsa05215,path:hsa05218,path:hsa05231	EGFR tyrosine kinase inhibitor resistance|MAPK signaling pathway|Ras signaling pathway|Rap1 signaling pathway|Phospholipase D signaling pathway|PI3K-Akt signaling pathway|Focal adhesion|Gap junction|Regulation of actin cytoskeleton|Prostate cancer|Melanoma|Choline metabolism in cancer
LIFR	1.56175643600893e-31	0.270388398467372	0.496	0.403	5.71618473143629e-27	1	1.231	ENSG00000113594	3977	protein_coding	LIF receptor subunit alpha [Source:HGNC Symbol;Acc:HGNC:6597]		GO:0008284,GO:0016020,GO:0016021,GO:0005886,GO:0005515,GO:0005576,GO:0004896,GO:0009897,GO:0043235,GO:0070062,GO:0005887,GO:0007166,GO:0019221,GO:0019838,GO:0005127,GO:0019955,GO:0001959,GO:0004897,GO:0034097,GO:0070120,GO:0038165,GO:0048861,GO:0004923,GO:0004924	positive regulation of cell population proliferation|membrane|integral component of membrane|plasma membrane|protein binding|extracellular region|cytokine receptor activity|external side of plasma membrane|receptor complex|extracellular exosome|integral component of plasma membrane|cell surface receptor signaling pathway|cytokine-mediated signaling pathway|growth factor binding|ciliary neurotroph…	path:hsa04060,path:hsa04550,path:hsa04630	Cytokine-cytokine receptor interaction|Signaling pathways regulating pluripotency of stem cells|Jak-STAT signaling pathway
SUMF1	1.6411258354191e-31	0.24461681811907	0.559	0.463	6.00668467021743e-27	1	1.207	ENSG00000144455	285362	protein_coding	sulfatase modifying factor 1 [Source:HGNC Symbol;Acc:HGNC:20376]		GO:0046872,GO:0016491,GO:0055114,GO:0005783,GO:0005788,GO:0006687,GO:0043687,GO:0018158,GO:0042803,GO:0120147,GO:1903135	metal ion binding|oxidoreductase activity|oxidation-reduction process|endoplasmic reticulum|endoplasmic reticulum lumen|glycosphingolipid metabolic process|post-translational protein modification|protein oxidation|protein homodimerization activity|Formylglycine-generating oxidase activity|cupric ion binding	path:hsa04142	Lysosome
DCLK1	1.8405473964321e-31	0.103334725996525	0.969	0.924	6.73658752568112e-27	1	1.049	ENSG00000133083	9201	protein_coding	doublecortin like kinase 1 [Source:HGNC Symbol;Acc:HGNC:2700]		GO:0000166,GO:0004672,GO:0004674,GO:0005524,GO:0016301,GO:0016740,GO:0006468,GO:0016310,GO:0035556,GO:0007275,GO:0030154,GO:0007399,GO:0009615,GO:0016197,GO:0005887,GO:0007417,GO:0001764,GO:0007409,GO:0007420,GO:0018105,GO:0021952,GO:0030900,GO:0048675,GO:0048813,GO:1900181,GO:0014069	nucleotide binding|protein kinase activity|protein serine/threonine kinase activity|ATP binding|kinase activity|transferase activity|protein phosphorylation|phosphorylation|intracellular signal transduction|multicellular organism development|cell differentiation|nervous system development|response to virus|endosomal transport|integral component of plasma membrane|central nervous system developmen…
CDH11	2.03847459387318e-31	0.251771064031638	0.475	0.362	7.46102086103523e-27	1	1.312	ENSG00000140937	1009	protein_coding	cadherin 11 [Source:HGNC Symbol;Acc:HGNC:1750]		GO:0098609,GO:0016020,GO:0005509,GO:0007155,GO:0007156,GO:0005886,GO:0016021,GO:0046872,GO:0009986,GO:0070062,GO:0001503,GO:0005913,GO:0045296,GO:0007043,GO:0001501,GO:0042803,GO:0008092,GO:0034332,GO:0000902,GO:0016339,GO:0044331,GO:0016342,GO:0021957,GO:0050804,GO:0005737,GO:0045202,GO:0098685,GO:0098978	cell-cell adhesion|membrane|calcium ion binding|cell adhesion|homophilic cell adhesion via plasma membrane adhesion molecules|plasma membrane|integral component of membrane|metal ion binding|cell surface|extracellular exosome|ossification|cell-cell adherens junction|cadherin binding|cell-cell junction assembly|skeletal system development|protein homodimerization activity|cytoskeletal protein bind…
RCOR3	4.26338785140342e-31	0.232163697203803	0.391	0.306	1.56044258749217e-26	1	1.278	ENSG00000117625	55758	protein_coding	REST corepressor 3 [Source:HGNC Symbol;Acc:HGNC:25594]	MYB	GO:0005634,GO:0003677,GO:0005515,GO:1903507,GO:0006355,GO:0006357,GO:0003700,GO:0000981,GO:0008134,GO:0003714,GO:0005667,GO:0044212,GO:0017053	nucleus|DNA binding|protein binding|negative regulation of nucleic acid-templated transcription|regulation of transcription, DNA-templated|regulation of transcription by RNA polymerase II|DNA-binding transcription factor activity|DNA-binding transcription factor activity, RNA polymerase II-specific|transcription factor binding|transcription corepressor activity|transcription factor complex|transc…
CALCOCO2	5.62581661874211e-31	0.232212562579721	0.352	0.269	2.0591051406258e-26	1	1.309	ENSG00000136436	10241	protein_coding	calcium binding and coiled-coil domain 2 [Source:HGNC Symbol;Acc:HGNC:29912]		GO:0048471,GO:0005737,GO:0016020,GO:0043231,GO:0005829,GO:0005856,GO:0005515,GO:0031410,GO:0006914,GO:0000421,GO:0005776,GO:0042803,GO:0005634,GO:0098792,GO:0034341,GO:1901098,GO:0016032	perinuclear region of cytoplasm|cytoplasm|membrane|intracellular membrane-bounded organelle|cytosol|cytoskeleton|protein binding|cytoplasmic vesicle|autophagy|autophagosome membrane|autophagosome|protein homodimerization activity|nucleus|xenophagy|response to interferon-gamma|positive regulation of autophagosome maturation|viral process	path:hsa04137	Mitophagy - animal
ACVR1B	7.14886441387236e-31	0.157104738813947	0.28	0.197	2.61655586412142e-26	1	1.421	ENSG00000135503	91	protein_coding	activin A receptor type 1B [Source:HGNC Symbol;Acc:HGNC:172]		GO:0016020,GO:0016021,GO:0046872,GO:0000166,GO:0004672,GO:0004674,GO:0005524,GO:0016301,GO:0016740,GO:0006468,GO:0016310,GO:0005829,GO:0005886,GO:0005515,GO:0004675,GO:0043235,GO:0007178,GO:0007399,GO:0009986,GO:0046332,GO:0071363,GO:0046777,GO:0018107,GO:0031625,GO:0097191,GO:0005887,GO:0032924,GO:0048185,GO:0006355,GO:0000082,GO:0030308,GO:0045648,GO:0038092,GO:0017002,GO:0048179,GO:0019838,GO:…	membrane|integral component of membrane|metal ion binding|nucleotide binding|protein kinase activity|protein serine/threonine kinase activity|ATP binding|kinase activity|transferase activity|protein phosphorylation|phosphorylation|cytosol|plasma membrane|protein binding|transmembrane receptor protein serine/threonine kinase activity|receptor complex|transmembrane receptor protein serine/threonine…	path:hsa04060,path:hsa04350,path:hsa04550	Cytokine-cytokine receptor interaction|TGF-beta signaling pathway|Signaling pathways regulating pluripotency of stem cells
STIM1	1.82634148060496e-30	0.241908198581041	0.492	0.418	6.68459245316222e-26	1	1.177	ENSG00000167323	6786	protein_coding	stromal interaction molecule 1 [Source:HGNC Symbol;Acc:HGNC:11386]		GO:0005246,GO:0030176,GO:0032237,GO:0051924,GO:0005515,GO:0045766,GO:0005737,GO:0016020,GO:0016021,GO:0046872,GO:0005783,GO:0005789,GO:0006811,GO:0005886,GO:0005856,GO:0006816,GO:0005874,GO:0005509,GO:0042802,GO:0005887,GO:0016529,GO:1903779,GO:0002020,GO:0033017,GO:0032541,GO:0006874,GO:0070166,GO:0044853,GO:0051010,GO:0002115,GO:0005513,GO:0045762,GO:2001256,GO:0070588,GO:0015279,GO:0006812,GO:…	calcium channel regulator activity|integral component of endoplasmic reticulum membrane|activation of store-operated calcium channel activity|regulation of calcium ion transport|protein binding|positive regulation of angiogenesis|cytoplasm|membrane|integral component of membrane|metal ion binding|endoplasmic reticulum|endoplasmic reticulum membrane|ion transport|plasma membrane|cytoskeleton|calci…	path:hsa04020,path:hsa04611	Calcium signaling pathway|Platelet activation
IRAK3	3.7733418602682e-30	0.0844647382304262	0.551	0.466	1.38108085427676e-25	1	1.182	ENSG00000090376	11213	protein_coding	interleukin 1 receptor associated kinase 3 [Source:HGNC Symbol;Acc:HGNC:17020]		GO:0005737,GO:0043407,GO:0005634,GO:0032088,GO:0045824,GO:0000166,GO:0004672,GO:0004674,GO:0005524,GO:0016301,GO:0016740,GO:0006468,GO:0016310,GO:0007165,GO:0000287,GO:0002755,GO:0035556,GO:0034122,GO:0019221,GO:0051092,GO:0042803,GO:0046982,GO:0032496,GO:0032715,GO:0032720,GO:0043242,GO:0032695,GO:0070498,GO:0070555,GO:0009615,GO:0032494,GO:0042177,GO:0001960,GO:0010933,GO:0010936,GO:0043244,GO:…	cytoplasm|negative regulation of MAP kinase activity|nucleus|negative regulation of NF-kappaB transcription factor activity|negative regulation of innate immune response|nucleotide binding|protein kinase activity|protein serine/threonine kinase activity|ATP binding|kinase activity|transferase activity|protein phosphorylation|phosphorylation|signal transduction|magnesium ion binding|MyD88-dependen…	path:hsa04722	Neurotrophin signaling pathway
STOM	9.6732516589335e-30	0.132632243122286	0.373	0.28	3.54050683968625e-25	1	1.332	ENSG00000148175	2040	protein_coding	stomatin [Source:HGNC Symbol;Acc:HGNC:3383]		GO:0005737,GO:0016020,GO:0016021,GO:0005887,GO:0005615,GO:0005886,GO:0005856,GO:0005515,GO:0042470,GO:0031410,GO:0005783,GO:0045121,GO:0042802,GO:0042803,GO:0034765,GO:0044829,GO:0048524,GO:0090314,GO:1901585,GO:0005739,GO:0048471,GO:0070062,GO:0072562,GO:0051260,GO:0043312,GO:0035579,GO:0070821,GO:0031982,GO:0035577,GO:0070063	cytoplasm|membrane|integral component of membrane|integral component of plasma membrane|extracellular space|plasma membrane|cytoskeleton|protein binding|melanosome|cytoplasmic vesicle|endoplasmic reticulum|membrane raft|identical protein binding|protein homodimerization activity|regulation of ion transmembrane transport|positive regulation by host of viral genome replication|positive regulation o…
SOAT1	1.56388338435617e-29	0.206807483569871	0.276	0.184	5.72396957508203e-25	1	1.5	ENSG00000057252	6646	protein_coding	sterol O-acyltransferase 1 [Source:HGNC Symbol;Acc:HGNC:11177]		GO:0042632,GO:0016020,GO:0016021,GO:0016740,GO:0005783,GO:0005789,GO:0016746,GO:0006629,GO:0008202,GO:0005515,GO:0008203,GO:0008374,GO:0000062,GO:0033344,GO:0034383,GO:0015485,GO:0034379,GO:0034736,GO:0010742,GO:0034435,GO:0004772,GO:0010878,GO:0042986	cholesterol homeostasis|membrane|integral component of membrane|transferase activity|endoplasmic reticulum|endoplasmic reticulum membrane|transferase activity, transferring acyl groups|lipid metabolic process|steroid metabolic process|protein binding|cholesterol metabolic process|O-acyltransferase activity|fatty-acyl-CoA binding|cholesterol efflux|low-density lipoprotein particle clearance|choles…	path:hsa00100,path:hsa04979	Steroid biosynthesis|Cholesterol metabolism
ANKRD12	1.80364374844647e-29	0.172496442868223	0.794	0.726	6.60151648368894e-25	1	1.094	ENSG00000101745	23253	protein_coding	ankyrin repeat domain 12 [Source:HGNC Symbol;Acc:HGNC:29135]		GO:0005634,GO:0005829,GO:0005654,GO:0005515	nucleus|cytosol|nucleoplasm|protein binding
NFKBIZ	3.37863768843462e-29	0.214359755183452	0.382	0.274	1.23661518034396e-24	1	1.394	ENSG00000144802	64332	protein_coding	NFKB inhibitor zeta [Source:HGNC Symbol;Acc:HGNC:29805]		GO:0016607,GO:0036464,GO:0005515,GO:0050729,GO:0005634,GO:0050852,GO:2000321,GO:0006954	nuclear speck|cytoplasmic ribonucleoprotein granule|protein binding|positive regulation of inflammatory response|nucleus|T cell receptor signaling pathway|positive regulation of T-helper 17 cell differentiation|inflammatory response	path:hsa05202	Transcriptional misregulation in cancer
ATG14	3.88697913618426e-29	0.221745356753956	0.257	0.185	1.4226732336348e-24	1	1.389	ENSG00000126775	22863	protein_coding	autophagy related 14 [Source:HGNC Symbol;Acc:HGNC:19962]		GO:0005737,GO:0016020,GO:0005783,GO:0005789,GO:0005515,GO:0031410,GO:0006914,GO:0005776,GO:0034045,GO:0005829,GO:0000045,GO:0001934,GO:0000421,GO:0016236,GO:0005930,GO:0008333,GO:0001933,GO:0042149,GO:0000423,GO:0051020,GO:0097629,GO:0097632,GO:0016240,GO:0043552,GO:0009267,GO:0061635,GO:0098780,GO:0035032,GO:0001932,GO:0010608,GO:0090207,GO:0044233,GO:0045335	cytoplasm|membrane|endoplasmic reticulum|endoplasmic reticulum membrane|protein binding|cytoplasmic vesicle|autophagy|autophagosome|phagophore assembly site membrane|cytosol|autophagosome assembly|positive regulation of protein phosphorylation|autophagosome membrane|macroautophagy|axoneme|endosome to lysosome transport|negative regulation of protein phosphorylation|cellular response to glucose st…	path:hsa04140,path:hsa05167	Autophagy - animal|Kaposi sarcoma-associated herpesvirus infection
CLSTN2	4.28601757567668e-29	0.156673264630555	0.351	0.257	1.56872529287342e-24	1	1.366	ENSG00000158258	64084	protein_coding	calsyntenin 2 [Source:HGNC Symbol;Acc:HGNC:17448]		GO:0016020,GO:0016021,GO:0005783,GO:0005789,GO:0005509,GO:0007155,GO:0007156,GO:0005794,GO:0005886,GO:0000139,GO:0009986,GO:0045211,GO:0050806,GO:0051965,GO:0014069,GO:0098978,GO:0099061	membrane|integral component of membrane|endoplasmic reticulum|endoplasmic reticulum membrane|calcium ion binding|cell adhesion|homophilic cell adhesion via plasma membrane adhesion molecules|Golgi apparatus|plasma membrane|Golgi membrane|cell surface|postsynaptic membrane|positive regulation of synaptic transmission|positive regulation of synapse assembly|postsynaptic density|glutamatergic synaps…
C1S	6.02764945101678e-29	0.210771217259425	0.546	0.449	2.20617997556665e-24	1	1.216	ENSG00000182326	716	protein_coding	complement C1s [Source:HGNC Symbol;Acc:HGNC:1247]		GO:0046872,GO:0016787,GO:0005509,GO:0005515,GO:0008233,GO:0006508,GO:0004252,GO:0008236,GO:0002376,GO:0045087,GO:0006958,GO:0005615,GO:0006956,GO:0030449,GO:0005576,GO:0042802,GO:0072562	metal ion binding|hydrolase activity|calcium ion binding|protein binding|peptidase activity|proteolysis|serine-type endopeptidase activity|serine-type peptidase activity|immune system process|innate immune response|complement activation, classical pathway|extracellular space|complement activation|regulation of complement activation|extracellular region|identical protein binding|blood microparticle	path:hsa04610,path:hsa05133,path:hsa05150,path:hsa05322	Complement and coagulation cascades|Pertussis|Staphylococcus aureus infection|Systemic lupus erythematosus
STAT3	6.4806807944255e-29	0.0178409379203408	0.642	0.593	2.37199397756768e-24	1	1.083	ENSG00000168610	6774	protein_coding	signal transducer and activator of transcription 3 [Source:HGNC Symbol;Acc:HGNC:11364]	STAT	GO:0035278,GO:0010628,GO:0045944,GO:0005737,GO:1904685,GO:0005634,GO:0044212,GO:0045893,GO:0030335,GO:0016310,GO:0005829,GO:0005654,GO:0006355,GO:0007165,GO:0003677,GO:0003700,GO:0031490,GO:0042803,GO:0005886,GO:0005515,GO:0006954,GO:0042802,GO:0001228,GO:0000978,GO:0000981,GO:0000790,GO:0019901,GO:0006952,GO:0006357,GO:0016032,GO:0019221,GO:0006606,GO:0051726,GO:0007399,GO:0019903,GO:0051092,GO:…	miRNA mediated inhibition of translation|positive regulation of gene expression|positive regulation of transcription by RNA polymerase II|cytoplasm|positive regulation of metalloendopeptidase activity|nucleus|transcription regulatory region DNA binding|positive regulation of transcription, DNA-templated|positive regulation of cell migration|phosphorylation|cytosol|nucleoplasm|regulation of transc…	path:hsa01521,path:hsa04062,path:hsa04066,path:hsa04068,path:hsa04217,path:hsa04550,path:hsa04630,path:hsa04659,path:hsa04917,path:hsa04920,path:hsa04931,path:hsa04933,path:hsa05145,path:hsa05160,path:hsa05161,path:hsa05162,path:hsa05163,path:hsa05167,path:hsa05169,path:hsa05200,path:hsa05203,path:hsa05205,path:hsa05206,path:hsa05212,path:hsa05221,path:hsa05223,path:hsa05321	EGFR tyrosine kinase inhibitor resistance|Chemokine signaling pathway|HIF-1 signaling pathway|FoxO signaling pathway|Necroptosis|Signaling pathways regulating pluripotency of stem cells|Jak-STAT signaling pathway|Th17 cell differentiation|Prolactin signaling pathway|Adipocytokine signaling pathway|Insulin resistance|AGE-RAGE signaling pathway in diabetic complications|Toxoplasmosis|Hepatitis C|He…
SLC7A6OS	2.13740472175495e-28	0.224986475032348	0.299	0.211	7.82311502209528e-24	1	1.417	ENSG00000103061	84138	protein_coding	solute carrier family 7 member 6 opposite strand [Source:HGNC Symbol;Acc:HGNC:25807]		GO:0005634,GO:0005737,GO:0015031,GO:0032502,GO:0002244	nucleus|cytoplasm|protein transport|developmental process|hematopoietic progenitor cell differentiation
TC2N	3.65612283001097e-28	0.250309981670476	0.334	0.252	1.33817751701232e-23	1	1.325	ENSG00000165929	123036	protein_coding	tandem C2 domains, nuclear [Source:HGNC Symbol;Acc:HGNC:19859]		GO:0005634,GO:0003674,GO:0005575	nucleus|molecular_function|cellular_component
ECPAS	4.02084333754095e-28	0.149128851905564	0.636	0.554	1.47166886997336e-23	1	1.148	ENSG00000136813	23392	protein_coding	Ecm29 proteasome adaptor and scaffold [Source:HGNC Symbol;Acc:HGNC:29020]		GO:0005634,GO:0005737,GO:0016020,GO:0005783,GO:0005856,GO:0005515,GO:0000502,GO:0060090,GO:0031410,GO:0005813,GO:0005815,GO:0043248,GO:0005768,GO:0005769,GO:0005770,GO:0030433,GO:0070628,GO:0005793,GO:0030139,GO:0030134,GO:0005771	nucleus|cytoplasm|membrane|endoplasmic reticulum|cytoskeleton|protein binding|proteasome complex|molecular adaptor activity|cytoplasmic vesicle|centrosome|microtubule organizing center|proteasome assembly|endosome|early endosome|late endosome|ubiquitin-dependent ERAD pathway|proteasome binding|endoplasmic reticulum-Golgi intermediate compartment|endocytic vesicle|COPII-coated ER to Golgi transpor…
LMO3	7.13454292844468e-28	0.265436093290995	0.43	0.325	2.61131405724004e-23	1	1.323	ENSG00000048540	55885	protein_coding	LIM domain only 3 [Source:HGNC Symbol;Acc:HGNC:6643]		GO:0005737,GO:0046872,GO:0005515,GO:0070373,GO:0045600,GO:0035360,GO:2000324	cytoplasm|metal ion binding|protein binding|negative regulation of ERK1 and ERK2 cascade|positive regulation of fat cell differentiation|positive regulation of peroxisome proliferator activated receptor signaling pathway|positive regulation of glucocorticoid receptor signaling pathway
USP33	1.07454828870671e-27	0.232239204557888	0.561	0.478	3.93295419149543e-23	1	1.174	ENSG00000077254	23032	protein_coding	ubiquitin specific peptidase 33 [Source:HGNC Symbol;Acc:HGNC:20059]		GO:0005737,GO:0005794,GO:0008270,GO:0046872,GO:0005654,GO:0004843,GO:0016579,GO:0016787,GO:0005925,GO:0005856,GO:0005515,GO:0008233,GO:0008234,GO:0006508,GO:0006511,GO:0036459,GO:0048471,GO:0005813,GO:0005815,GO:0005829,GO:0006897,GO:0016477,GO:0009267,GO:0070536,GO:0071108,GO:0017160,GO:0001664,GO:0032092,GO:0010506,GO:0007411,GO:0032091,GO:0051298,GO:0004197,GO:0008277,GO:0050821,GO:0030891,GO:…	cytoplasm|Golgi apparatus|zinc ion binding|metal ion binding|nucleoplasm|thiol-dependent ubiquitin-specific protease activity|protein deubiquitination|hydrolase activity|focal adhesion|cytoskeleton|protein binding|peptidase activity|cysteine-type peptidase activity|proteolysis|ubiquitin-dependent protein catabolic process|thiol-dependent ubiquitinyl hydrolase activity|perinuclear region of cytopl…
PID1	1.14875431067625e-27	0.0399683618149798	0.886	0.808	4.20455565250615e-23	1	1.097	ENSG00000153823	55022	protein_coding	phosphotyrosine interaction domain containing 1 [Source:HGNC Symbol;Acc:HGNC:26084]		GO:0010628,GO:0045944,GO:0005737,GO:0071356,GO:0071398,GO:2000377,GO:0046325,GO:0046627,GO:0071345,GO:0005515,GO:0042127,GO:0051881,GO:0001933,GO:2000379,GO:1903077,GO:0071354,GO:0006112,GO:0010635,GO:0070346,GO:0070584,GO:2001170,GO:2001171,GO:0044320	positive regulation of gene expression|positive regulation of transcription by RNA polymerase II|cytoplasm|cellular response to tumor necrosis factor|cellular response to fatty acid|regulation of reactive oxygen species metabolic process|negative regulation of glucose import|negative regulation of insulin receptor signaling pathway|cellular response to cytokine stimulus|protein binding|regulation…
DDX5	1.49782504768846e-27	0.0597167823745486	0.84	0.791	5.48218945704453e-23	1	1.062	ENSG00000108654	1655	protein_coding	DEAD-box helicase 5 [Source:HGNC Symbol;Acc:HGNC:2746]		GO:0030509,GO:0003676,GO:0003723,GO:0006397,GO:0008380,GO:0005634,GO:0016020,GO:0000166,GO:0005524,GO:0016787,GO:0005515,GO:0005681,GO:0048511,GO:0004386,GO:0000398,GO:0071013,GO:0005730,GO:0003724,GO:0005737,GO:0000956,GO:0000122,GO:0005654,GO:0070062,GO:1990904,GO:0006357,GO:0000381,GO:0043021,GO:0070412,GO:0003730,GO:0030521,GO:0030520,GO:0046332,GO:0072332,GO:0050681,GO:0043517,GO:1990841,GO:…	BMP signaling pathway|nucleic acid binding|RNA binding|mRNA processing|RNA splicing|nucleus|membrane|nucleotide binding|ATP binding|hydrolase activity|protein binding|spliceosomal complex|rhythmic process|helicase activity|mRNA splicing, via spliceosome|catalytic step 2 spliceosome|nucleolus|RNA helicase activity|cytoplasm|nuclear-transcribed mRNA catabolic process|negative regulation of transcri…	path:hsa03040,path:hsa05202,path:hsa05205	Spliceosome|Transcriptional misregulation in cancer|Proteoglycans in cancer
KAZN	2.21654394292954e-27	0.0657856755257047	0.89	0.829	8.11277248551641e-23	1	1.074	ENSG00000189337	23254	protein_coding	kazrin, periplakin interacting protein [Source:HGNC Symbol;Acc:HGNC:29173]		GO:0016607,GO:0005829,GO:0005654,GO:0005515,GO:0005634,GO:0005737,GO:0005856,GO:0030054,GO:0031424,GO:0070268,GO:0030057,GO:0001533	nuclear speck|cytosol|nucleoplasm|protein binding|nucleus|cytoplasm|cytoskeleton|cell junction|keratinization|cornification|desmosome|cornified envelope
ARHGEF26	3.34908670608811e-27	0.25298542627498	0.388	0.291	1.22579922529531e-22	1	1.333	ENSG00000114790	26084	protein_coding	Rho guanine nucleotide exchange factor 26 [Source:HGNC Symbol;Acc:HGNC:24490]		GO:0005089,GO:0035023,GO:0042995,GO:0005085,GO:0001886,GO:0097178,GO:0005829,GO:0051056,GO:0007186,GO:0001726,GO:0043065,GO:0005515	Rho guanyl-nucleotide exchange factor activity|regulation of Rho protein signal transduction|cell projection|guanyl-nucleotide exchange factor activity|endothelial cell morphogenesis|ruffle assembly|cytosol|regulation of small GTPase mediated signal transduction|G protein-coupled receptor signaling pathway|ruffle|positive regulation of apoptotic process|protein binding	path:hsa05100	Bacterial invasion of epithelial cells
GRB10	7.56384787089658e-27	0.122705913268351	0.564	0.479	2.76844395922686e-22	1	1.177	ENSG00000106070	2887	protein_coding	growth factor receptor bound protein 10 [Source:HGNC Symbol;Acc:HGNC:4564]		GO:0046325,GO:0046627,GO:0005737,GO:0007165,GO:0005515,GO:0005158,GO:0005070,GO:0005829,GO:0030178,GO:0032991,GO:0008286,GO:0005886,GO:0007411,GO:0120162,GO:0030949,GO:0009967,GO:0042326,GO:0048009,GO:1904738	negative regulation of glucose import|negative regulation of insulin receptor signaling pathway|cytoplasm|signal transduction|protein binding|insulin receptor binding|SH3/SH2 adaptor activity|cytosol|negative regulation of Wnt signaling pathway|protein-containing complex|insulin receptor signaling pathway|plasma membrane|axon guidance|positive regulation of cold-induced thermogenesis|positive reg…	path:hsa04150	mTOR signaling pathway
TMED5	1.03465312200214e-26	0.0672033708543688	0.397	0.329	3.78693389184003e-22	1	1.207	ENSG00000117500	50999	protein_coding	transmembrane p24 trafficking protein 5 [Source:HGNC Symbol;Acc:HGNC:24251]		GO:0016020,GO:0016021,GO:0015031,GO:0005783,GO:0005789,GO:0005794,GO:0005515,GO:0006886,GO:0006888,GO:0007030,GO:0005793,GO:0030134,GO:0090161,GO:0070971,GO:0033116,GO:0005801	membrane|integral component of membrane|protein transport|endoplasmic reticulum|endoplasmic reticulum membrane|Golgi apparatus|protein binding|intracellular protein transport|endoplasmic reticulum to Golgi vesicle-mediated transport|Golgi organization|endoplasmic reticulum-Golgi intermediate compartment|COPII-coated ER to Golgi transport vesicle|Golgi ribbon formation|endoplasmic reticulum exit s…
DSE	5.33529857422793e-26	0.220574423898046	0.597	0.511	1.95277263115316e-21	1	1.168	ENSG00000111817	29940	protein_coding	dermatan sulfate epimerase [Source:HGNC Symbol;Acc:HGNC:21144]		GO:0016020,GO:0016021,GO:0016853,GO:0005829,GO:0005654,GO:0000139,GO:0030208,GO:0005783,GO:0005794,GO:0015012,GO:0030206,GO:0047757	membrane|integral component of membrane|isomerase activity|cytosol|nucleoplasm|Golgi membrane|dermatan sulfate biosynthetic process|endoplasmic reticulum|Golgi apparatus|heparan sulfate proteoglycan biosynthetic process|chondroitin sulfate biosynthetic process|chondroitin-glucuronate 5-epimerase activity	path:hsa00532	Glycosaminoglycan biosynthesis - chondroitin sulfate / dermatan sulfate
OSBPL9	6.10931467547811e-26	0.111225716698568	0.682	0.621	2.23607026437174e-21	1	1.098	ENSG00000117859	114883	protein_coding	oxysterol binding protein like 9 [Source:HGNC Symbol;Acc:HGNC:16386]		GO:0016020,GO:0005794,GO:0043231,GO:0005829,GO:0006869,GO:0008289,GO:0005768,GO:0031902,GO:0006699,GO:0032934	membrane|Golgi apparatus|intracellular membrane-bounded organelle|cytosol|lipid transport|lipid binding|endosome|late endosome membrane|bile acid biosynthetic process|sterol binding
GPC6	6.27408184584408e-26	0.219757075912774	0.435	0.327	2.29637669639739e-21	1	1.33	ENSG00000183098	10082	protein_coding	glypican 6 [Source:HGNC Symbol;Acc:HGNC:4454]		GO:0005634,GO:0016020,GO:0005615,GO:0005886,GO:0005576,GO:0062023,GO:0009966,GO:0031225,GO:0046658,GO:0009986,GO:0005515,GO:0045202,GO:0016477,GO:0043202,GO:0001523,GO:0006024,GO:0006027,GO:0005796,GO:1904929,GO:0060071,GO:0098696,GO:0099560,GO:1905475,GO:1905606,GO:0098978	nucleus|membrane|extracellular space|plasma membrane|extracellular region|collagen-containing extracellular matrix|regulation of signal transduction|anchored component of membrane|anchored component of plasma membrane|cell surface|protein binding|synapse|cell migration|lysosomal lumen|retinoid metabolic process|glycosaminoglycan biosynthetic process|glycosaminoglycan catabolic process|Golgi lumen…
TRIM56	6.64449322982509e-26	0.206889753628397	0.307	0.233	2.43195096704828e-21	1	1.318	ENSG00000169871	81844	protein_coding	tripartite motif containing 56 [Source:HGNC Symbol;Acc:HGNC:19028]		GO:0003723,GO:0005737,GO:0008270,GO:0046872,GO:0016740,GO:0004842,GO:0002376,GO:0045087,GO:0051607,GO:0005829,GO:0070534,GO:0034340,GO:0032479,GO:0032608	RNA binding|cytoplasm|zinc ion binding|metal ion binding|transferase activity|ubiquitin-protein transferase activity|immune system process|innate immune response|defense response to virus|cytosol|protein K63-linked ubiquitination|response to type I interferon|regulation of type I interferon production|interferon-beta production
PTPN12	1.2454142501973e-25	0.208596875954333	0.62	0.538	4.55834069714714e-21	1	1.152	ENSG00000127947	5782	protein_coding	protein tyrosine phosphatase non-receptor type 12 [Source:HGNC Symbol;Acc:HGNC:9645]		GO:0005737,GO:0016787,GO:0004721,GO:0006470,GO:0042995,GO:0005515,GO:0004725,GO:0016311,GO:0016791,GO:0030054,GO:0005925,GO:0005654,GO:0005829,GO:0002102,GO:0035335,GO:0017124,GO:0038128,GO:0071364,GO:0071345,GO:1901185,GO:0042058,GO:0004726,GO:0042246,GO:2000587	cytoplasm|hydrolase activity|phosphoprotein phosphatase activity|protein dephosphorylation|cell projection|protein binding|protein tyrosine phosphatase activity|dephosphorylation|phosphatase activity|cell junction|focal adhesion|nucleoplasm|cytosol|podosome|peptidyl-tyrosine dephosphorylation|SH3 domain binding|ERBB2 signaling pathway|cellular response to epidermal growth factor stimulus|cellular…
SETBP1	3.01817222111987e-25	0.155228583166194	0.783	0.692	1.10468121465208e-20	1	1.132	ENSG00000152217	26040	protein_coding	SET binding protein 1 [Source:HGNC Symbol;Acc:HGNC:15573]		GO:0005634,GO:0005829,GO:0003677,GO:0005515,GO:0016604,GO:0006357,GO:0000981	nucleus|cytosol|DNA binding|protein binding|nuclear body|regulation of transcription by RNA polymerase II|DNA-binding transcription factor activity, RNA polymerase II-specific
OSMR	3.3165281878235e-25	0.211667066287255	0.576	0.514	1.21388248202528e-20	1	1.121	ENSG00000145623	9180	protein_coding	oncostatin M receptor [Source:HGNC Symbol;Acc:HGNC:8507]		GO:0008284,GO:0002675,GO:0016020,GO:0016021,GO:0005515,GO:0004896,GO:0009897,GO:0005886,GO:0043235,GO:0019221,GO:0019838,GO:0019955,GO:0034097,GO:0038165,GO:0016324,GO:0004924,GO:0005900	positive regulation of cell population proliferation|positive regulation of acute inflammatory response|membrane|integral component of membrane|protein binding|cytokine receptor activity|external side of plasma membrane|plasma membrane|receptor complex|cytokine-mediated signaling pathway|growth factor binding|cytokine binding|response to cytokine|oncostatin-M-mediated signaling pathway|apical pla…	path:hsa04060,path:hsa04151,path:hsa04630	Cytokine-cytokine receptor interaction|PI3K-Akt signaling pathway|Jak-STAT signaling pathway
FEM1C	3.79961397753145e-25	0.0364767028711362	0.282	0.227	1.39069671191629e-20	1	1.242	ENSG00000145780	56929	protein_coding	fem-1 homolog C [Source:HGNC Symbol;Acc:HGNC:16933]		GO:0005737,GO:0005829,GO:0005654,GO:0016567,GO:0005515,GO:0043687	cytoplasm|cytosol|nucleoplasm|protein ubiquitination|protein binding|post-translational protein modification
TXNIP	6.83679211447406e-25	0.247026792317606	0.391	0.31	2.50233428181865e-20	1	1.261	ENSG00000265972	10628	protein_coding	thioredoxin interacting protein [Source:HGNC Symbol;Acc:HGNC:16952]		GO:0005737,GO:0005515,GO:0007049,GO:0004857,GO:0000122,GO:0006606,GO:0006979,GO:0009612,GO:0009749,GO:0032355,GO:0032570,GO:0042127,GO:0042493,GO:0042542,GO:0043065,GO:0043086,GO:0048008,GO:0051592,GO:0005634,GO:0005758,GO:0005829,GO:0031625,GO:0030216,GO:0051782,GO:0071228	cytoplasm|protein binding|cell cycle|enzyme inhibitor activity|negative regulation of transcription by RNA polymerase II|protein import into nucleus|response to oxidative stress|response to mechanical stimulus|response to glucose|response to estradiol|response to progesterone|regulation of cell population proliferation|response to drug|response to hydrogen peroxide|positive regulation of apoptoti…	path:hsa04621	NOD-like receptor signaling pathway
MECP2	9.2151736995168e-25	0.191015518481496	0.398	0.323	3.37284572576014e-20	1	1.232	ENSG00000169057	4204	protein_coding	methyl-CpG binding protein 2 [Source:HGNC Symbol;Acc:HGNC:6990]	MBD	GO:0010629,GO:0043537,GO:0016525,GO:0005739,GO:0005634,GO:0003723,GO:0003677,GO:0005615,GO:0000122,GO:0005515,GO:0010385,GO:0098794,GO:0005829,GO:0008327,GO:0005654,GO:0047485,GO:0019904,GO:0045892,GO:0000785,GO:0003714,GO:0006367,GO:0000792,GO:0009314,GO:0008284,GO:1905643,GO:0010971,GO:0007052,GO:0090063,GO:0005813,GO:0001227,GO:0003700,GO:0003729,GO:0008134,GO:0035197,GO:0001662,GO:0001666,GO:…	negative regulation of gene expression|negative regulation of blood vessel endothelial cell migration|negative regulation of angiogenesis|mitochondrion|nucleus|RNA binding|DNA binding|extracellular space|negative regulation of transcription by RNA polymerase II|protein binding|double-stranded methylated DNA binding|postsynapse|cytosol|methyl-CpG binding|nucleoplasm|protein N-terminus binding|prot…
SH3GLB1	1.93843128514513e-24	0.190662364610384	0.391	0.311	7.09485234675969e-20	1	1.257	ENSG00000097033	51100	protein_coding	SH3 domain containing GRB2 like, endophilin B1 [Source:HGNC Symbol;Acc:HGNC:10833]		GO:0005737,GO:0016020,GO:0005829,GO:0005794,GO:0005739,GO:0005515,GO:0006915,GO:0000139,GO:0031410,GO:0005741,GO:0006914,GO:0008289,GO:0030496,GO:0042802,GO:0045296,GO:0010508,GO:0000421,GO:0051259,GO:0032461,GO:1903955,GO:0016241,GO:0042149,GO:0032465,GO:0031647,GO:0034198,GO:0090148,GO:0042803,GO:2000786,GO:0032801,GO:0048102,GO:1903527,GO:1903778,GO:0005504,GO:0042171,GO:0006654,GO:0008654,GO:…	cytoplasm|membrane|cytosol|Golgi apparatus|mitochondrion|protein binding|apoptotic process|Golgi membrane|cytoplasmic vesicle|mitochondrial outer membrane|autophagy|lipid binding|midbody|identical protein binding|cadherin binding|positive regulation of autophagy|autophagosome membrane|protein complex oligomerization|positive regulation of protein oligomerization|positive regulation of protein tar…	path:hsa04140,path:hsa04144	Autophagy - animal|Endocytosis
C1R	3.48033683741857e-24	0.233611342860691	0.361	0.287	1.27383808586357e-19	1	1.258	ENSG00000159403	715	protein_coding	complement C1r [Source:HGNC Symbol;Acc:HGNC:1246]		GO:0016787,GO:0005509,GO:0008233,GO:0006508,GO:0004252,GO:0006958	hydrolase activity|calcium ion binding|peptidase activity|proteolysis|serine-type endopeptidase activity|complement activation, classical pathway	path:hsa04145,path:hsa04610,path:hsa05133,path:hsa05150,path:hsa05322	Phagosome|Complement and coagulation cascades|Pertussis|Staphylococcus aureus infection|Systemic lupus erythematosus
DDX24	4.53198031789167e-24	0.170244153166993	0.342	0.261	1.65875011615153e-19	1	1.31	ENSG00000089737	57062	protein_coding	DEAD-box helicase 24 [Source:HGNC Symbol;Acc:HGNC:13266]		GO:0003676,GO:0003723,GO:0016020,GO:0000166,GO:0005524,GO:0016787,GO:0004386,GO:0003724,GO:0005730,GO:0016070	nucleic acid binding|RNA binding|membrane|nucleotide binding|ATP binding|hydrolase activity|helicase activity|RNA helicase activity|nucleolus|RNA metabolic process
PLEKHA2	5.49059577178767e-24	0.211957191157212	0.262	0.195	2.00961295843201e-19	1	1.344	ENSG00000169499	59339	protein_coding	pleckstrin homology domain containing A2 [Source:HGNC Symbol;Acc:HGNC:14336]		GO:0030165,GO:0043325	PDZ domain binding|phosphatidylinositol-3,4-bisphosphate binding
USP24	7.62619966463685e-24	0.162589392235218	0.554	0.474	2.79126533925373e-19	1	1.169	ENSG00000162402	23358	protein_coding	ubiquitin specific peptidase 24 [Source:HGNC Symbol;Acc:HGNC:12623]		GO:0016579,GO:0016787,GO:0008233,GO:0008234,GO:0006508,GO:0006511,GO:0036459,GO:0005654,GO:0004197,GO:0004843,GO:0005515	protein deubiquitination|hydrolase activity|peptidase activity|cysteine-type peptidase activity|proteolysis|ubiquitin-dependent protein catabolic process|thiol-dependent ubiquitinyl hydrolase activity|nucleoplasm|cysteine-type endopeptidase activity|thiol-dependent ubiquitin-specific protease activity|protein binding
MRPS6	9.02934763442113e-24	0.170365267885835	0.282	0.207	3.30483152767448e-19	1	1.362	ENSG00000243927	64968	protein_coding	mitochondrial ribosomal protein S6 [Source:HGNC Symbol;Acc:HGNC:14051]		GO:0006412,GO:0005739,GO:0003735,GO:0005840,GO:0005515,GO:0019843,GO:0032543,GO:0005763,GO:0005743,GO:0070125,GO:0070126,GO:0015935,GO:0070181	translation|mitochondrion|structural constituent of ribosome|ribosome|protein binding|rRNA binding|mitochondrial translation|mitochondrial small ribosomal subunit|mitochondrial inner membrane|mitochondrial translational elongation|mitochondrial translational termination|small ribosomal subunit|small ribosomal subunit rRNA binding	path:hsa03010	Ribosome
AC008014.1	9.93554297640329e-24	0.189699531801638	0.262	0.181	3.63650808479337e-19	1	1.448	ENSG00000257261	--	lncRNA	novel transcript
AC124852.1	9.94063964518918e-24	0.252655561975784	0.307	0.22	3.63837351653569e-19	1	1.395	--	--	--	--	--	--	--	--	--
SRPX2	1.06060505149315e-23	0.187643237144909	0.459	0.371	3.88192054897009e-19	1	1.237	ENSG00000102359	27286	protein_coding	sushi repeat containing protein X-linked 2 [Source:HGNC Symbol;Acc:HGNC:30668]		GO:0005737,GO:0007155,GO:0005615,GO:0005576,GO:0030054,GO:0045202,GO:0009986,GO:0005515,GO:0042802,GO:0062023,GO:0001525,GO:0005102,GO:0005201,GO:0051965,GO:0097060,GO:0098609,GO:0036458,GO:0042325,GO:0048870,GO:0071625,GO:0090050,GO:0060076	cytoplasm|cell adhesion|extracellular space|extracellular region|cell junction|synapse|cell surface|protein binding|identical protein binding|collagen-containing extracellular matrix|angiogenesis|signaling receptor binding|extracellular matrix structural constituent|positive regulation of synapse assembly|synaptic membrane|cell-cell adhesion|hepatocyte growth factor binding|regulation of phosphor…
SLCO3A1	1.23219415317266e-23	0.187120992206921	0.582	0.497	4.50995382002725e-19	1	1.171	ENSG00000176463	28232	protein_coding	solute carrier organic anion transporter family member 3A1 [Source:HGNC Symbol;Acc:HGNC:10952]		GO:0016020,GO:0016021,GO:0055085,GO:0006811,GO:0005886,GO:0015347,GO:0043252,GO:0005887,GO:0015732,GO:0005515,GO:0005215	membrane|integral component of membrane|transmembrane transport|ion transport|plasma membrane|sodium-independent organic anion transmembrane transporter activity|sodium-independent organic anion transport|integral component of plasma membrane|prostaglandin transport|protein binding|transporter activity
NOL10	1.23933272645864e-23	0.152197350670848	0.382	0.306	4.53608171211126e-19	1	1.248	ENSG00000115761	79954	protein_coding	nucleolar protein 10 [Source:HGNC Symbol;Acc:HGNC:25862]		GO:0005634,GO:0003723,GO:0005730,GO:0000462,GO:0032040,GO:0005515	nucleus|RNA binding|nucleolus|maturation of SSU-rRNA from tricistronic rRNA transcript (SSU-rRNA, 5.8S rRNA, LSU-rRNA)|small-subunit processome|protein binding
BCL2	1.79426319919643e-23	0.178135545348212	0.599	0.501	6.56718273537886e-19	1	1.196	ENSG00000171791	596	protein_coding	BCL2 apoptosis regulator [Source:HGNC Symbol;Acc:HGNC:990]		GO:0043066,GO:0005634,GO:0005737,GO:0016020,GO:0016021,GO:0005654,GO:0005783,GO:0005789,GO:0042981,GO:0005739,GO:0031965,GO:0042803,GO:0005515,GO:0006974,GO:0008134,GO:0019903,GO:0046982,GO:0051721,GO:0000902,GO:0001503,GO:0001541,GO:0001656,GO:0001657,GO:0001658,GO:0001662,GO:0001776,GO:0001782,GO:0001822,GO:0001836,GO:0001952,GO:0002260,GO:0002320,GO:0002326,GO:0002360,GO:0002520,GO:0002931,GO:…	negative regulation of apoptotic process|nucleus|cytoplasm|membrane|integral component of membrane|nucleoplasm|endoplasmic reticulum|endoplasmic reticulum membrane|regulation of apoptotic process|mitochondrion|nuclear membrane|protein homodimerization activity|protein binding|cellular response to DNA damage stimulus|transcription factor binding|protein phosphatase binding|protein heterodimerizati…	path:hsa01521,path:hsa01522,path:hsa01524,path:hsa04064,path:hsa04066,path:hsa04071,path:hsa04115,path:hsa04140,path:hsa04141,path:hsa04151,path:hsa04210,path:hsa04215,path:hsa04217,path:hsa04261,path:hsa04340,path:hsa04510,path:hsa04621,path:hsa04630,path:hsa04722,path:hsa04725,path:hsa04915,path:hsa04928,path:hsa04933,path:hsa05014,path:hsa05145,path:hsa05152,path:hsa05161,path:hsa05169,path:hs…	EGFR tyrosine kinase inhibitor resistance|Endocrine resistance|Platinum drug resistance|NF-kappa B signaling pathway|HIF-1 signaling pathway|Sphingolipid signaling pathway|p53 signaling pathway|Autophagy - animal|Protein processing in endoplasmic reticulum|PI3K-Akt signaling pathway|Apoptosis|Apoptosis - multiple species|Necroptosis|Adrenergic signaling in cardiomyocytes|Hedgehog signaling pathwa…
SECISBP2	1.80120239995636e-23	0.164286751178793	0.433	0.359	6.59258090408029e-19	1	1.206	ENSG00000187742	79048	protein_coding	SECIS binding protein 2 [Source:HGNC Symbol;Acc:HGNC:30972]		GO:0003723,GO:0005634,GO:0006412,GO:0005739,GO:0005515,GO:0035368,GO:1990904,GO:0003730,GO:0043021,GO:0001514,GO:0021756,GO:0048666,GO:2000623	RNA binding|nucleus|translation|mitochondrion|protein binding|selenocysteine insertion sequence binding|ribonucleoprotein complex|mRNA 3'-UTR binding|ribonucleoprotein complex binding|selenocysteine incorporation|striatum development|neuron development|negative regulation of nuclear-transcribed mRNA catabolic process, nonsense-mediated decay
RYK	5.10790690467565e-23	0.18909222701788	0.4	0.34	1.86954500618033e-18	1	1.176	ENSG00000163785	6259	protein_coding	receptor like tyrosine kinase [Source:HGNC Symbol;Acc:HGNC:10481]		GO:0004672,GO:0005524,GO:0006468,GO:0004713,GO:0018108,GO:0016020,GO:0016021,GO:0005634,GO:0005737,GO:0000166,GO:0016301,GO:0016740,GO:0016310,GO:0016055,GO:0005886,GO:0005887,GO:0007169,GO:0043235,GO:0005515,GO:0007399,GO:0017147,GO:0043410,GO:0007165,GO:0004888,GO:0007411,GO:0030182,GO:0007409,GO:0060070,GO:0031175,GO:1904948,GO:0007416,GO:0042813,GO:1904929,GO:1904953,GO:0005109,GO:0022008,GO:…	protein kinase activity|ATP binding|protein phosphorylation|protein tyrosine kinase activity|peptidyl-tyrosine phosphorylation|membrane|integral component of membrane|nucleus|cytoplasm|nucleotide binding|kinase activity|transferase activity|phosphorylation|Wnt signaling pathway|plasma membrane|integral component of plasma membrane|transmembrane receptor protein tyrosine kinase signaling pathway|r…	path:hsa04360	Axon guidance
PODN	6.21671964884399e-23	0.192615480181075	0.47	0.386	2.27538155867339e-18	1	1.218	ENSG00000174348	127435	protein_coding	podocan [Source:HGNC Symbol;Acc:HGNC:23174]		GO:0005615,GO:0005737,GO:0005576,GO:0008285,GO:0062023,GO:0030336,GO:0005518,GO:0030021,GO:0005515	extracellular space|cytoplasm|extracellular region|negative regulation of cell population proliferation|collagen-containing extracellular matrix|negative regulation of cell migration|collagen binding|extracellular matrix structural constituent conferring compression resistance|protein binding
PPP6R2	6.76484340610164e-23	0.117710213056609	0.397	0.343	2.47600033506726e-18	1	1.157	ENSG00000100239	9701	protein_coding	protein phosphatase 6 regulatory subunit 2 [Source:HGNC Symbol;Acc:HGNC:19253]		GO:0005737,GO:0043231,GO:0005829,GO:0005515,GO:0019903,GO:0043666	cytoplasm|intracellular membrane-bounded organelle|cytosol|protein binding|protein phosphatase binding|regulation of phosphoprotein phosphatase activity
LPGAT1	1.00120254902029e-22	0.157625243916094	0.319	0.25	3.66450144966918e-18	1	1.276	ENSG00000123684	9926	protein_coding	lysophosphatidylglycerol acyltransferase 1 [Source:HGNC Symbol;Acc:HGNC:28985]		GO:0005737,GO:0016020,GO:0016021,GO:0016740,GO:0005783,GO:0005789,GO:0016746,GO:0006629,GO:0008654,GO:0003674,GO:0036148,GO:0045723,GO:0036149	cytoplasm|membrane|integral component of membrane|transferase activity|endoplasmic reticulum|endoplasmic reticulum membrane|transferase activity, transferring acyl groups|lipid metabolic process|phospholipid biosynthetic process|molecular_function|phosphatidylglycerol acyl-chain remodeling|positive regulation of fatty acid biosynthetic process|phosphatidylinositol acyl-chain remodeling	path:hsa00564	Glycerophospholipid metabolism
TMEM165	1.03279854549785e-22	0.128718272118937	0.533	0.475	3.78014595637667e-18	1	1.122	ENSG00000134851	55858	protein_coding	transmembrane protein 165 [Source:HGNC Symbol;Acc:HGNC:30760]		GO:0016020,GO:0016021,GO:0005794,GO:0043231,GO:0005765,GO:0000139,GO:0005764,GO:0005768,GO:0031902,GO:0031901,GO:0010008,GO:0006487,GO:0032588,GO:0006874,GO:0032472,GO:0035751	membrane|integral component of membrane|Golgi apparatus|intracellular membrane-bounded organelle|lysosomal membrane|Golgi membrane|lysosome|endosome|late endosome membrane|early endosome membrane|endosome membrane|protein N-linked glycosylation|trans-Golgi network membrane|cellular calcium ion homeostasis|Golgi calcium ion transport|regulation of lysosomal lumen pH
RHEB	1.08104935457443e-22	0.070581149710518	0.435	0.374	3.95674874267787e-18	1	1.163	ENSG00000106615	6009	protein_coding	Ras homolog, mTORC1 binding [Source:HGNC Symbol;Acc:HGNC:10011]		GO:0005737,GO:0016020,GO:0046872,GO:0000166,GO:0005783,GO:0005789,GO:0007165,GO:0003924,GO:0005525,GO:0005794,GO:0005829,GO:0005515,GO:0000139,GO:0032008,GO:0019901,GO:0032006,GO:0048714,GO:0120163,GO:0005681,GO:0005886,GO:0070062,GO:0012505,GO:0007264,GO:0005765,GO:0019003,GO:0000287,GO:0007050,GO:0016241,GO:0014069,GO:2000074	cytoplasm|membrane|metal ion binding|nucleotide binding|endoplasmic reticulum|endoplasmic reticulum membrane|signal transduction|GTPase activity|GTP binding|Golgi apparatus|cytosol|protein binding|Golgi membrane|positive regulation of TOR signaling|protein kinase binding|regulation of TOR signaling|positive regulation of oligodendrocyte differentiation|negative regulation of cold-induced thermoge…	path:hsa04072,path:hsa04140,path:hsa04150,path:hsa04151,path:hsa04152,path:hsa04211,path:hsa04218,path:hsa04714,path:hsa04910,path:hsa04919,path:hsa05163,path:hsa05165,path:hsa05231	Phospholipase D signaling pathway|Autophagy - animal|mTOR signaling pathway|PI3K-Akt signaling pathway|AMPK signaling pathway|Longevity regulating pathway|Cellular senescence|Thermogenesis|Insulin signaling pathway|Thyroid hormone signaling pathway|Human cytomegalovirus infection|Human papillomavirus infection|Choline metabolism in cancer
NFIL3	1.10605535671302e-22	0.0440796885597798	0.255	0.196	4.04827321110534e-18	1	1.301	ENSG00000165030	4783	protein_coding	nuclear factor, interleukin 3 regulated [Source:HGNC Symbol;Acc:HGNC:7787]	TF_bZIP	GO:0005634,GO:0006355,GO:0003677,GO:0003700,GO:0006366,GO:0006351,GO:0005515,GO:0000978,GO:0006955,GO:0007623,GO:0010628,GO:0045892,GO:0045893,GO:0048511,GO:0071353,GO:0000981,GO:0000790,GO:0000977,GO:0000122,GO:0003714,GO:0001227	nucleus|regulation of transcription, DNA-templated|DNA binding|DNA-binding transcription factor activity|transcription by RNA polymerase II|transcription, DNA-templated|protein binding|RNA polymerase II proximal promoter sequence-specific DNA binding|immune response|circadian rhythm|positive regulation of gene expression|negative regulation of transcription, DNA-templated|positive regulation of t…
HECTD1	1.14545268251948e-22	0.0945767552496979	0.533	0.486	4.19247136328955e-18	1	1.097	ENSG00000092148	25831	protein_coding	HECT domain E3 ubiquitin protein ligase 1 [Source:HGNC Symbol;Acc:HGNC:20157]		GO:0016740,GO:0004842,GO:0016567,GO:0046872,GO:0005515,GO:0070534,GO:0003170,GO:0003281,GO:0035904	transferase activity|ubiquitin-protein transferase activity|protein ubiquitination|metal ion binding|protein binding|protein K63-linked ubiquitination|heart valve development|ventricular septum development|aorta development
NDUFS4	1.20425804493151e-22	0.173095001354316	0.331	0.275	4.40770487025383e-18	1	1.204	ENSG00000164258	4724	protein_coding	NADH:ubiquinone oxidoreductase subunit S4 [Source:HGNC Symbol;Acc:HGNC:7711]		GO:0016020,GO:0055114,GO:0022900,GO:0005739,GO:0005743,GO:0070469,GO:0016651,GO:0032981,GO:0008137,GO:0005747,GO:0006120,GO:0019933,GO:0007420,GO:0048146,GO:0051591,GO:0001932,GO:0045333,GO:0072593	membrane|oxidation-reduction process|electron transport chain|mitochondrion|mitochondrial inner membrane|respirasome|oxidoreductase activity, acting on NAD(P)H|mitochondrial respiratory chain complex I assembly|NADH dehydrogenase (ubiquinone) activity|mitochondrial respiratory chain complex I|mitochondrial electron transport, NADH to ubiquinone|cAMP-mediated signaling|brain development|positive r…	path:hsa00190,path:hsa04714,path:hsa04723,path:hsa04932,path:hsa05010,path:hsa05012,path:hsa05016	Oxidative phosphorylation|Thermogenesis|Retrograde endocannabinoid signaling|Non-alcoholic fatty liver disease (NAFLD)|Alzheimer disease|Parkinson disease|Huntington disease
FNIP1	3.00306812497292e-22	0.131328857439873	0.695	0.607	1.09915296442134e-17	1	1.145	ENSG00000217128	96459	protein_coding	folliculin interacting protein 1 [Source:HGNC Symbol;Acc:HGNC:29418]		GO:0005737,GO:0005515,GO:0005085,GO:0000122,GO:0001934,GO:0033138,GO:0009267,GO:0031334,GO:0032007,GO:0043154,GO:0051087,GO:0001932,GO:0002327,GO:0031929,GO:0042030,GO:2000973,GO:0002904,GO:0010823,GO:1904262	cytoplasm|protein binding|guanyl-nucleotide exchange factor activity|negative regulation of transcription by RNA polymerase II|positive regulation of protein phosphorylation|positive regulation of peptidyl-serine phosphorylation|cellular response to starvation|positive regulation of protein complex assembly|negative regulation of TOR signaling|negative regulation of cysteine-type endopeptidase ac…	path:hsa04150	mTOR signaling pathway
ADARB1	3.61724175206244e-22	0.19163631687996	0.36	0.268	1.32394665367237e-17	1	1.343	ENSG00000197381	104	protein_coding	adenosine deaminase RNA specific B1 [Source:HGNC Symbol;Acc:HGNC:226]		GO:0003723,GO:0006396,GO:0006397,GO:0005634,GO:0046872,GO:0005829,GO:0005654,GO:0016787,GO:0005515,GO:0002376,GO:0045087,GO:0005730,GO:0051607,GO:0005737,GO:0004000,GO:0008285,GO:0051726,GO:0030336,GO:0003725,GO:0045070,GO:0044387,GO:0003729,GO:0003726,GO:0008251,GO:0006382,GO:0007274,GO:0021610,GO:0021618,GO:0021965,GO:0035264,GO:0050884,GO:0060384,GO:0060415,GO:0061744,GO:0097049	RNA binding|RNA processing|mRNA processing|nucleus|metal ion binding|cytosol|nucleoplasm|hydrolase activity|protein binding|immune system process|innate immune response|nucleolus|defense response to virus|cytoplasm|adenosine deaminase activity|negative regulation of cell population proliferation|regulation of cell cycle|negative regulation of cell migration|double-stranded RNA binding|positive re…
SEMA6A	4.37587699726595e-22	0.0393350895273105	0.257	0.197	1.60161473976931e-17	1	1.305	ENSG00000092421	57556	protein_coding	semaphorin 6A [Source:HGNC Symbol;Acc:HGNC:10738]		GO:1903671,GO:0016525,GO:0035924,GO:0070373,GO:1900747,GO:0016020,GO:0016021,GO:0005886,GO:0006915,GO:0007275,GO:0030154,GO:0005615,GO:0030215,GO:0007399,GO:0005887,GO:0005515,GO:0030424,GO:0007010,GO:0007411,GO:0009887,GO:0045499,GO:0001755,GO:0030335,GO:0048843,GO:0050919,GO:0071526,GO:0007166,GO:2001224,GO:0106089,GO:0004888,GO:0001764,GO:0051642	negative regulation of sprouting angiogenesis|negative regulation of angiogenesis|cellular response to vascular endothelial growth factor stimulus|negative regulation of ERK1 and ERK2 cascade|negative regulation of vascular endothelial growth factor signaling pathway|membrane|integral component of membrane|plasma membrane|apoptotic process|multicellular organism development|cell differentiation|e…	path:hsa04360	Axon guidance
SLC5A3	4.80625489551451e-22	0.195189080442748	0.293	0.212	1.75913735430727e-17	1	1.382	ENSG00000198743	6526	protein_coding	solute carrier family 5 member 3 [Source:HGNC Symbol;Acc:HGNC:11038]		GO:0016020,GO:0016021,GO:0022857,GO:0055085,GO:0015293,GO:0006811,GO:0006814,GO:0005886,GO:0005412,GO:1904659,GO:0005887,GO:0006020,GO:0005367,GO:0007422,GO:0015798,GO:0043576	membrane|integral component of membrane|transmembrane transporter activity|transmembrane transport|symporter activity|ion transport|sodium ion transport|plasma membrane|glucose:sodium symporter activity|glucose transmembrane transport|integral component of plasma membrane|inositol metabolic process|myo-inositol:sodium symporter activity|peripheral nervous system development|myo-inositol transport…
IARS	5.01903289820992e-22	0.149260094611577	0.28	0.217	1.83701623107381e-17	1	1.29	ENSG00000196305	3376	protein_coding	isoleucyl-tRNA synthetase [Source:HGNC Symbol;Acc:HGNC:5330]		GO:0005737,GO:0016020,GO:0006412,GO:0000166,GO:0005524,GO:0005829,GO:0016874,GO:0005515,GO:0004812,GO:0006418,GO:0002161,GO:0106074,GO:0000049,GO:0004822,GO:0006428,GO:0070062,GO:0017101,GO:0001649,GO:0051020	cytoplasm|membrane|translation|nucleotide binding|ATP binding|cytosol|ligase activity|protein binding|aminoacyl-tRNA ligase activity|tRNA aminoacylation for protein translation|aminoacyl-tRNA editing activity|aminoacyl-tRNA metabolism involved in translational fidelity|tRNA binding|isoleucine-tRNA ligase activity|isoleucyl-tRNA aminoacylation|extracellular exosome|aminoacyl-tRNA synthetase multie…	path:hsa00970	Aminoacyl-tRNA biosynthesis
STK24	5.38749616863401e-22	0.05418793719808	0.532	0.477	1.97187747268173e-17	1	1.115	ENSG00000102572	8428	protein_coding	serine/threonine kinase 24 [Source:HGNC Symbol;Acc:HGNC:11403]		GO:0005737,GO:0005634,GO:0016020,GO:0046872,GO:0000166,GO:0004672,GO:0004674,GO:0005524,GO:0016301,GO:0016740,GO:0006468,GO:0016310,GO:0005730,GO:0005829,GO:0005794,GO:0005515,GO:0006915,GO:0005654,GO:0045296,GO:0070062,GO:0009267,GO:0007165,GO:0046777,GO:0097194,GO:0023014,GO:0032147,GO:0042542,GO:0030336,GO:0008631,GO:0048679	cytoplasm|nucleus|membrane|metal ion binding|nucleotide binding|protein kinase activity|protein serine/threonine kinase activity|ATP binding|kinase activity|transferase activity|protein phosphorylation|phosphorylation|nucleolus|cytosol|Golgi apparatus|protein binding|apoptotic process|nucleoplasm|cadherin binding|extracellular exosome|cellular response to starvation|signal transduction|protein au…
SRSF3	7.07252972740822e-22	0.0820326641691353	0.325	0.267	2.58861660552868e-17	1	1.217	ENSG00000112081	6428	protein_coding	serine and arginine rich splicing factor 3 [Source:HGNC Symbol;Acc:HGNC:10785]		GO:0003676,GO:0003723,GO:0006397,GO:0008380,GO:0051028,GO:0005634,GO:0005737,GO:0016607,GO:0005515,GO:0006406,GO:0000381,GO:0005654,GO:0043274,GO:1990825,GO:1990830,GO:0006405,GO:0031124,GO:0000398,GO:0045292,GO:0048024	nucleic acid binding|RNA binding|mRNA processing|RNA splicing|mRNA transport|nucleus|cytoplasm|nuclear speck|protein binding|mRNA export from nucleus|regulation of alternative mRNA splicing, via spliceosome|nucleoplasm|phospholipase binding|sequence-specific mRNA binding|cellular response to leukemia inhibitory factor|RNA export from nucleus|mRNA 3'-end processing|mRNA splicing, via spliceosome|m…	path:hsa03040,path:hsa05168	Spliceosome|Herpes simplex infection
AFDN	9.75665492762629e-22	0.174354898589568	0.539	0.457	3.5710332700605e-17	1	1.179	ENSG00000130396	4301	protein_coding	afadin, adherens junction formation factor [Source:HGNC Symbol;Acc:HGNC:7137]		GO:0007165,GO:0005886,GO:0030054,GO:0016607,GO:0005829,GO:0005654,GO:0005515,GO:0030336,GO:0007155,GO:0043547,GO:0045296,GO:0010628,GO:0005912,GO:0032880,GO:0005913,GO:0007267,GO:0005911,GO:0046931,GO:0046930,GO:0070160,GO:0034332,GO:0008022,GO:0051015,GO:0022409,GO:0070830,GO:0050839,GO:0044291,GO:0044331,GO:0017016,GO:0061951,GO:0090557,GO:2000049,GO:0021537,GO:0021987,GO:0034334,GO:0048854,GO:…	signal transduction|plasma membrane|cell junction|nuclear speck|cytosol|nucleoplasm|protein binding|negative regulation of cell migration|cell adhesion|positive regulation of GTPase activity|cadherin binding|positive regulation of gene expression|adherens junction|regulation of protein localization|cell-cell adherens junction|cell-cell signaling|cell-cell junction|pore complex assembly|pore compl…	path:hsa04014,path:hsa04015,path:hsa04024,path:hsa04520,path:hsa04530,path:hsa04670	Ras signaling pathway|Rap1 signaling pathway|cAMP signaling pathway|Adherens junction|Tight junction|Leukocyte transendothelial migration
SF1	1.12705464103849e-21	0.12209160669013	0.412	0.359	4.12513269166497e-17	1	1.148	ENSG00000168066	7536	protein_coding	splicing factor 1 [Source:HGNC Symbol;Acc:HGNC:12950]		GO:0003676,GO:0003723,GO:0006397,GO:0008380,GO:0005634,GO:0008270,GO:0046872,GO:0005654,GO:0005840,GO:0005515,GO:0005681,GO:0000398,GO:1903507,GO:0045131,GO:0042802,GO:0000245,GO:0003714,GO:0000389,GO:0030238,GO:0030575,GO:0033327,GO:0048662,GO:0050810,GO:0016604	nucleic acid binding|RNA binding|mRNA processing|RNA splicing|nucleus|zinc ion binding|metal ion binding|nucleoplasm|ribosome|protein binding|spliceosomal complex|mRNA splicing, via spliceosome|negative regulation of nucleic acid-templated transcription|pre-mRNA branch point binding|identical protein binding|spliceosomal complex assembly|transcription corepressor activity|mRNA 3'-splice site reco…
PXDN	1.15499782347492e-21	0.174238274349725	0.469	0.387	4.22740753370055e-17	1	1.212	ENSG00000130508	7837	protein_coding	peroxidasin [Source:HGNC Symbol;Acc:HGNC:14966]		GO:0046872,GO:0016491,GO:0055114,GO:0005783,GO:0005615,GO:0005576,GO:0006955,GO:0001960,GO:0020037,GO:0098869,GO:0004601,GO:0006979,GO:0042744,GO:0070062,GO:0062023,GO:0005201,GO:0030198,GO:0005152,GO:0019806,GO:0030199,GO:0070831,GO:0005515	metal ion binding|oxidoreductase activity|oxidation-reduction process|endoplasmic reticulum|extracellular space|extracellular region|immune response|negative regulation of cytokine-mediated signaling pathway|heme binding|cellular oxidant detoxification|peroxidase activity|response to oxidative stress|hydrogen peroxide catabolic process|extracellular exosome|collagen-containing extracellular matri…
PPP4R3B	1.22232591051368e-21	0.155963927229762	0.387	0.319	4.47383506507113e-17	1	1.213	ENSG00000275052	57223	protein_coding	protein phosphatase 4 regulatory subunit 3B [Source:HGNC Symbol;Acc:HGNC:29267]		GO:0005634,GO:0005737,GO:0016607,GO:0005813,GO:0005654,GO:0005856,GO:0005815,GO:0006470,GO:0019216,GO:0045722,GO:0030289	nucleus|cytoplasm|nuclear speck|centrosome|nucleoplasm|cytoskeleton|microtubule organizing center|protein dephosphorylation|regulation of lipid metabolic process|positive regulation of gluconeogenesis|protein phosphatase 4 complex	path:hsa04922	Glucagon signaling pathway
MT-ND1	1.73765926470703e-21	0.247470169224176	0.425	0.342	6.36000667475421e-17	1	1.243	ENSG00000198888	4535	protein_coding	mitochondrially encoded NADH:ubiquinone oxidoreductase core subunit 1 [Source:HGNC Symbol;Acc:HGNC:7455]		GO:0016020,GO:0016021,GO:0055114,GO:0005743,GO:0005739,GO:0005515,GO:0070469,GO:0009060,GO:0031966,GO:0008137,GO:0005747,GO:0003954,GO:0006120,GO:0032981,GO:0014070,GO:0033194,GO:0042493,GO:0030425,GO:0043025	membrane|integral component of membrane|oxidation-reduction process|mitochondrial inner membrane|mitochondrion|protein binding|respirasome|aerobic respiration|mitochondrial membrane|NADH dehydrogenase (ubiquinone) activity|mitochondrial respiratory chain complex I|NADH dehydrogenase activity|mitochondrial electron transport, NADH to ubiquinone|mitochondrial respiratory chain complex I assembly|re…
H3F3B	1.82290242351721e-21	0.0691373291506922	0.286	0.239	6.67200516031533e-17	1	1.197	ENSG00000132475	3021	protein_coding	H3 histone family member 3B [Source:HGNC Symbol;Acc:HGNC:4765]		GO:0005634,GO:0003677,GO:0046982,GO:0006334,GO:0000786,GO:0005694,GO:0005515,GO:0005576,GO:0005654,GO:0070062,GO:0044267,GO:0032991,GO:0000784,GO:0060964,GO:0001649,GO:0006997,GO:0007283,GO:0007286,GO:0007338,GO:0007420,GO:0007566,GO:0008283,GO:0008584,GO:0009725,GO:0031508,GO:0031509,GO:0035264,GO:0042692,GO:0048477,GO:0090230,GO:1902340,GO:0001740,GO:0000980,GO:0030307,GO:0045652,GO:0006336,GO:…	nucleus|DNA binding|protein heterodimerization activity|nucleosome assembly|nucleosome|chromosome|protein binding|extracellular region|nucleoplasm|extracellular exosome|cellular protein metabolic process|protein-containing complex|nuclear chromosome, telomeric region|regulation of gene silencing by miRNA|osteoblast differentiation|nucleus organization|spermatogenesis|spermatid development|single …	path:hsa05034,path:hsa05202,path:hsa05322	Alcoholism|Transcriptional misregulation in cancer|Systemic lupus erythematosus
TANC1	1.9089809560837e-21	0.181120285076709	0.335	0.258	6.98706119736194e-17	1	1.298	ENSG00000115183	85461	protein_coding	tetratricopeptide repeat, ankyrin repeat and coiled-coil containing 1 [Source:HGNC Symbol;Acc:HGNC:29364]		GO:0016020,GO:0005886,GO:0005515,GO:0030054,GO:0045202,GO:0045211,GO:0014069,GO:0007520,GO:0008542,GO:0097062,GO:0030425,GO:0043025,GO:0043679	membrane|plasma membrane|protein binding|cell junction|synapse|postsynaptic membrane|postsynaptic density|myoblast fusion|visual learning|dendritic spine maintenance|dendrite|neuronal cell body|axon terminus
TFPI	2.03120557900789e-21	0.189838764052918	0.64	0.552	7.43441553972677e-17	1	1.159	ENSG00000003436	7035	protein_coding	tissue factor pathway inhibitor [Source:HGNC Symbol;Acc:HGNC:11760]		GO:0005615,GO:0016020,GO:0005783,GO:0031090,GO:0043231,GO:0005576,GO:0004867,GO:0010951,GO:0005901,GO:0009986,GO:0005886,GO:0031225,GO:0030414,GO:0010466,GO:0007596,GO:0007599,GO:0004866,GO:0071383,GO:0007598,GO:0030195,GO:0032355,GO:0032496,GO:0071222,GO:0071347	extracellular space|membrane|endoplasmic reticulum|organelle membrane|intracellular membrane-bounded organelle|extracellular region|serine-type endopeptidase inhibitor activity|negative regulation of endopeptidase activity|caveola|cell surface|plasma membrane|anchored component of membrane|peptidase inhibitor activity|negative regulation of peptidase activity|blood coagulation|hemostasis|endopept…	path:hsa04610	Complement and coagulation cascades
VCL	3.25300935667526e-21	0.211795945459617	0.541	0.475	1.19063395463671e-16	1	1.139	ENSG00000035403	7414	protein_coding	vinculin [Source:HGNC Symbol;Acc:HGNC:12665]		GO:0003779,GO:0051015,GO:0007155,GO:0005737,GO:0016020,GO:0005198,GO:0005925,GO:0015629,GO:0005886,GO:0005856,GO:0005515,GO:0030054,GO:0005576,GO:0005829,GO:0045296,GO:0070062,GO:0042383,GO:0032991,GO:0005912,GO:0043312,GO:0005913,GO:0070527,GO:0002576,GO:0030032,GO:0034774,GO:1904813,GO:0035580,GO:0002162,GO:0005911,GO:1903561,GO:0045294,GO:0006936,GO:0008013,GO:0043034,GO:0034333,GO:0030336,GO:…	actin binding|actin filament binding|cell adhesion|cytoplasm|membrane|structural molecule activity|focal adhesion|actin cytoskeleton|plasma membrane|cytoskeleton|protein binding|cell junction|extracellular region|cytosol|cadherin binding|extracellular exosome|sarcolemma|protein-containing complex|adherens junction|neutrophil degranulation|cell-cell adherens junction|platelet aggregation|platelet …	path:hsa04510,path:hsa04520,path:hsa04670,path:hsa04810,path:hsa05100,path:hsa05131,path:hsa05146	Focal adhesion|Adherens junction|Leukocyte transendothelial migration|Regulation of actin cytoskeleton|Bacterial invasion of epithelial cells|Shigellosis|Amoebiasis
COL6A6	4.20338874228699e-21	0.256830735885609	0.369	0.333	1.53848231356446e-16	1	1.108	ENSG00000206384	131873	protein_coding	collagen type VI alpha 6 chain [Source:HGNC Symbol;Acc:HGNC:27023]		GO:0007155,GO:0005576,GO:0005581,GO:0030020,GO:0031012,GO:0062023	cell adhesion|extracellular region|collagen trimer|extracellular matrix structural constituent conferring tensile strength|extracellular matrix|collagen-containing extracellular matrix	path:hsa04151,path:hsa04510,path:hsa04512,path:hsa04974,path:hsa05165	PI3K-Akt signaling pathway|Focal adhesion|ECM-receptor interaction|Protein digestion and absorption|Human papillomavirus infection
SLC25A36	4.74501383062378e-21	0.153653939228112	0.36	0.304	1.73672251214661e-16	1	1.184	ENSG00000114120	55186	protein_coding	solute carrier family 25 member 36 [Source:HGNC Symbol;Acc:HGNC:25554]		GO:0016020,GO:0016021,GO:0022857,GO:0055085,GO:0005743,GO:0005739,GO:0007005,GO:0000002,GO:0051881,GO:0015218,GO:0006864,GO:1990519	membrane|integral component of membrane|transmembrane transporter activity|transmembrane transport|mitochondrial inner membrane|mitochondrion|mitochondrion organization|mitochondrial genome maintenance|regulation of mitochondrial membrane potential|pyrimidine nucleotide transmembrane transporter activity|pyrimidine nucleotide transport|pyrimidine nucleotide import into mitochondrion
NFX1	6.52488454422898e-21	0.155442729047783	0.405	0.335	2.38817299203325e-16	1	1.209	ENSG00000086102	4799	protein_coding	nuclear transcription factor, X-box binding 1 [Source:HGNC Symbol;Acc:HGNC:7803]	zf-NF-X1	GO:0005634,GO:0003676,GO:0003723,GO:0008270,GO:0046872,GO:0016740,GO:0005730,GO:0005829,GO:0006355,GO:0003677,GO:0003700,GO:0005886,GO:0000981,GO:0000977,GO:0000122,GO:0000790,GO:0001227,GO:0016032,GO:0006954,GO:0006366,GO:0061630,GO:0016567,GO:0045347	nucleus|nucleic acid binding|RNA binding|zinc ion binding|metal ion binding|transferase activity|nucleolus|cytosol|regulation of transcription, DNA-templated|DNA binding|DNA-binding transcription factor activity|plasma membrane|DNA-binding transcription factor activity, RNA polymerase II-specific|RNA polymerase II regulatory region sequence-specific DNA binding|negative regulation of transcriptio…	path:hsa05165	Human papillomavirus infection
GHR	1.39045518692981e-20	0.135537057828205	0.754	0.661	5.0892050296818e-16	1	1.141	ENSG00000112964	2690	protein_coding	growth hormone receptor [Source:HGNC Symbol;Acc:HGNC:4263]		GO:0005615,GO:0042531,GO:0016020,GO:0016021,GO:0005829,GO:0005886,GO:0005515,GO:0005576,GO:0004896,GO:0019221,GO:0036464,GO:0009897,GO:0042802,GO:0043235,GO:0006897,GO:0042803,GO:0009986,GO:0050731,GO:0000187,GO:0032870,GO:0060396,GO:0019901,GO:0017046,GO:0005887,GO:0060397,GO:0019955,GO:0040014,GO:0046427,GO:0040018,GO:0070195,GO:0019530,GO:0004903,GO:0019838,GO:0070064,GO:0007259,GO:0042445,GO:…	extracellular space|positive regulation of tyrosine phosphorylation of STAT protein|membrane|integral component of membrane|cytosol|plasma membrane|protein binding|extracellular region|cytokine receptor activity|cytokine-mediated signaling pathway|cytoplasmic ribonucleoprotein granule|external side of plasma membrane|identical protein binding|receptor complex|endocytosis|protein homodimerization …	path:hsa04060,path:hsa04080,path:hsa04151,path:hsa04630	Cytokine-cytokine receptor interaction|Neuroactive ligand-receptor interaction|PI3K-Akt signaling pathway|Jak-STAT signaling pathway
RERE	1.66406790906215e-20	0.152062820188878	0.779	0.709	6.09065495395837e-16	1	1.099	ENSG00000142599	473	protein_coding	arginine-glutamic acid dipeptide repeats [Source:HGNC Symbol;Acc:HGNC:9965]	zf-GATA	GO:0005634,GO:0008270,GO:0046872,GO:0006355,GO:0003677,GO:1903508,GO:0043565,GO:0005515,GO:0007275,GO:1903507,GO:0003682,GO:0003713,GO:0003714,GO:0006338,GO:0021549,GO:0021691,GO:0021930,GO:0021942,GO:0048755,GO:0048813,GO:0000118,GO:0006357,GO:0000981,GO:0001085	nucleus|zinc ion binding|metal ion binding|regulation of transcription, DNA-templated|DNA binding|positive regulation of nucleic acid-templated transcription|sequence-specific DNA binding|protein binding|multicellular organism development|negative regulation of nucleic acid-templated transcription|chromatin binding|transcription coactivator activity|transcription corepressor activity|chromatin re…
MKLN1	1.79451036100202e-20	0.106439513394037	0.792	0.729	6.56808737230348e-16	1	1.086	ENSG00000128585	4289	protein_coding	muskelin 1 [Source:HGNC Symbol;Acc:HGNC:7109]		GO:0005515,GO:0005634,GO:0005737,GO:0005829,GO:0042803,GO:0042995,GO:0030054,GO:0045202,GO:0005654,GO:0005938,GO:0008360,GO:0001726,GO:0007165,GO:0000151,GO:0007160,GO:0031532,GO:0002090,GO:0042802	protein binding|nucleus|cytoplasm|cytosol|protein homodimerization activity|cell projection|cell junction|synapse|nucleoplasm|cell cortex|regulation of cell shape|ruffle|signal transduction|ubiquitin ligase complex|cell-matrix adhesion|actin cytoskeleton reorganization|regulation of receptor internalization|identical protein binding
WRN	2.54262196804831e-20	0.181697086033452	0.423	0.349	9.30625066525362e-16	1	1.212	ENSG00000165392	7486	protein_coding	WRN RecQ like helicase [Source:HGNC Symbol;Acc:HGNC:12791]		GO:0003676,GO:0005634,GO:0016607,GO:0046872,GO:0000166,GO:0005524,GO:0016787,GO:0003824,GO:0003677,GO:0042803,GO:0006281,GO:0090305,GO:0005515,GO:0008152,GO:0006974,GO:0004386,GO:0004527,GO:0000287,GO:0004518,GO:0008408,GO:0030145,GO:0006302,GO:0006260,GO:0003678,GO:0006310,GO:0005654,GO:0005730,GO:0044237,GO:0005813,GO:0006139,GO:0005737,GO:0043138,GO:0016887,GO:0031297,GO:0000723,GO:0006284,GO:…	nucleic acid binding|nucleus|nuclear speck|metal ion binding|nucleotide binding|ATP binding|hydrolase activity|catalytic activity|DNA binding|protein homodimerization activity|DNA repair|nucleic acid phosphodiester bond hydrolysis|protein binding|metabolic process|cellular response to DNA damage stimulus|helicase activity|exonuclease activity|magnesium ion binding|nuclease activity|3'-5' exonucle…
CUL5	3.32119363722645e-20	0.174529126180433	0.392	0.323	1.21559008316125e-15	1	1.214	ENSG00000166266	8065	protein_coding	cullin 5 [Source:HGNC Symbol;Acc:HGNC:2556]		GO:0016567,GO:0005515,GO:0006511,GO:0031625,GO:0031461,GO:0070588,GO:0005829,GO:0043161,GO:0043687,GO:0016032,GO:0031146,GO:0019005,GO:0038023,GO:0000082,GO:0038128,GO:0004842,GO:0005262,GO:0031466,GO:0090734,GO:0097193	protein ubiquitination|protein binding|ubiquitin-dependent protein catabolic process|ubiquitin protein ligase binding|cullin-RING ubiquitin ligase complex|calcium ion transmembrane transport|cytosol|proteasome-mediated ubiquitin-dependent protein catabolic process|post-translational protein modification|viral process|SCF-dependent proteasomal ubiquitin-dependent protein catabolic process|SCF ubiq…	path:hsa04120,path:hsa05170	Ubiquitin mediated proteolysis|Human immunodeficiency virus 1 infection
HADHB	3.47159601262473e-20	0.14264696838782	0.274	0.223	1.27063885658078e-15	1	1.229	ENSG00000138029	3032	protein_coding	hydroxyacyl-CoA dehydrogenase trifunctional multienzyme complex subunit beta [Source:HGNC Symbol;Acc:HGNC:4803]		GO:0005739,GO:0003824,GO:0016747,GO:0003723,GO:0016020,GO:0016740,GO:0005783,GO:0005743,GO:0016746,GO:0006629,GO:0006631,GO:0005515,GO:0005741,GO:0042645,GO:0005740,GO:0006635,GO:0003988,GO:0004300,GO:0003857,GO:0016509,GO:0035965,GO:0016508,GO:0050633	mitochondrion|catalytic activity|transferase activity, transferring acyl groups other than amino-acyl groups|RNA binding|membrane|transferase activity|endoplasmic reticulum|mitochondrial inner membrane|transferase activity, transferring acyl groups|lipid metabolic process|fatty acid metabolic process|protein binding|mitochondrial outer membrane|mitochondrial nucleoid|mitochondrial envelope|fatty …	path:hsa00062,path:hsa00071,path:hsa00280	Fatty acid elongation|Fatty acid degradation|Valine, leucine and isoleucine degradation
SYTL4	3.55800739542917e-20	0.191361397791601	0.293	0.232	1.30226628680103e-15	1	1.263	ENSG00000102362	94121	protein_coding	synaptotagmin like 4 [Source:HGNC Symbol;Acc:HGNC:15588]		GO:0016020,GO:0006886,GO:0046872,GO:0005829,GO:0005654,GO:0006887,GO:0005886,GO:0005515,GO:0005815,GO:0031410,GO:0017137,GO:0005543,GO:0042043,GO:0046676,GO:0019898,GO:0030141,GO:0005768,GO:0002576,GO:0045921,GO:0071985,GO:0050714,GO:0070382,GO:0001778,GO:0030658,GO:0031092,GO:0032418,GO:1905684	membrane|intracellular protein transport|metal ion binding|cytosol|nucleoplasm|exocytosis|plasma membrane|protein binding|microtubule organizing center|cytoplasmic vesicle|Rab GTPase binding|phospholipid binding|neurexin family protein binding|negative regulation of insulin secretion|extrinsic component of membrane|secretory granule|endosome|platelet degranulation|positive regulation of exocytosi…
ISM1	3.8274182027203e-20	0.221903202877571	0.348	0.259	1.40087333637766e-15	1	1.344	ENSG00000101230	140862	protein_coding	isthmin 1 [Source:HGNC Symbol;Acc:HGNC:16213]		GO:0005576,GO:0016525	extracellular region|negative regulation of angiogenesis
NCOA7	3.85495801336367e-20	0.189038367282222	0.546	0.487	1.41095318247124e-15	1	1.121	ENSG00000111912	135112	protein_coding	nuclear receptor coactivator 7 [Source:HGNC Symbol;Acc:HGNC:21081]		GO:0005634,GO:0005515,GO:0030374,GO:0045944,GO:0005622,GO:0035257,GO:1900408,GO:1902083,GO:1903204	nucleus|protein binding|nuclear receptor transcription coactivator activity|positive regulation of transcription by RNA polymerase II|intracellular|nuclear hormone receptor binding|negative regulation of cellular response to oxidative stress|negative regulation of peptidyl-cysteine S-nitrosylation|negative regulation of oxidative stress-induced neuron death
LARP1	3.88618833123109e-20	0.170836650038812	0.271	0.207	1.42238379111389e-15	1	1.309	ENSG00000155506	23367	protein_coding	La ribonucleoprotein domain family member 1 [Source:HGNC Symbol;Acc:HGNC:29531]		GO:0003723,GO:0005737,GO:0016020,GO:0006412,GO:0006413,GO:0005515,GO:0000339,GO:0045727,GO:0045296,GO:0006417,GO:0008283,GO:0017148,GO:0010494,GO:0016239,GO:0003730,GO:0008190,GO:0031369,GO:0043024,GO:0048027,GO:0031931,GO:0045070,GO:0045947,GO:0005844,GO:0000340,GO:0008494,GO:0048255,GO:0031929,GO:0038202,GO:0042788,GO:0072752,GO:1990928	RNA binding|cytoplasm|membrane|translation|translational initiation|protein binding|RNA cap binding|positive regulation of translation|cadherin binding|regulation of translation|cell population proliferation|negative regulation of translation|cytoplasmic stress granule|positive regulation of macroautophagy|mRNA 3'-UTR binding|eukaryotic initiation factor 4E binding|translation initiation factor b…
MDN1	4.4045092020174e-20	0.14606524948141	0.324	0.265	1.61209441303039e-15	1	1.223	ENSG00000112159	23195	protein_coding	midasin AAA ATPase 1 [Source:HGNC Symbol;Acc:HGNC:18302]		GO:0005634,GO:0005737,GO:0016020,GO:0000166,GO:0005524,GO:0005730,GO:0005829,GO:0045111,GO:0005515,GO:0016887,GO:0005654,GO:0000027,GO:0051082,GO:0065003,GO:0006364	nucleus|cytoplasm|membrane|nucleotide binding|ATP binding|nucleolus|cytosol|intermediate filament cytoskeleton|protein binding|ATPase activity|nucleoplasm|ribosomal large subunit assembly|unfolded protein binding|protein-containing complex assembly|rRNA processing	path:hsa03008	Ribosome biogenesis in eukaryotes
DHX36	4.51032852617416e-20	0.0839819453714079	0.45	0.394	1.650825343865e-15	1	1.142	ENSG00000174953	170506	protein_coding	DEAH-box helicase 36 [Source:HGNC Symbol;Acc:HGNC:14410]		GO:0003676,GO:0003723,GO:0005634,GO:0005737,GO:0016607,GO:0046872,GO:0000166,GO:0005524,GO:0005829,GO:0016787,GO:0003677,GO:0005739,GO:0005694,GO:0042995,GO:0032508,GO:0004386,GO:0007275,GO:0000287,GO:0030154,GO:0003678,GO:0002376,GO:0045087,GO:0003724,GO:0007283,GO:0030425,GO:0051607,GO:0000781,GO:0005515,GO:0030424,GO:0045944,GO:0043204,GO:0070062,GO:0010628,GO:0061158,GO:0006417,GO:1900153,GO:…	nucleic acid binding|RNA binding|nucleus|cytoplasm|nuclear speck|metal ion binding|nucleotide binding|ATP binding|cytosol|hydrolase activity|DNA binding|mitochondrion|chromosome|cell projection|DNA duplex unwinding|helicase activity|multicellular organism development|magnesium ion binding|cell differentiation|DNA helicase activity|immune system process|innate immune response|RNA helicase activity…	path:hsa03018	RNA degradation
ERCC1	5.57509014197765e-20	0.132298752560784	0.396	0.314	2.04053874286524e-15	1	1.261	ENSG00000012061	2067	protein_coding	ERCC excision repair 1, endonuclease non-catalytic subunit [Source:HGNC Symbol;Acc:HGNC:3433]		GO:0005634,GO:0005737,GO:0005829,GO:0005654,GO:0016787,GO:0003677,GO:0003684,GO:0004519,GO:0006281,GO:0090305,GO:0005515,GO:0006974,GO:0004518,GO:0036297,GO:0008022,GO:0003697,GO:0019904,GO:0006979,GO:0006283,GO:0090656,GO:0000014,GO:1990599,GO:0000710,GO:0006289,GO:0006293,GO:0006295,GO:0006296,GO:0006303,GO:0006310,GO:0006312,GO:0032205,GO:0033683,GO:0061819,GO:0070911,GO:0070914,GO:1904431,GO:…	nucleus|cytoplasm|cytosol|nucleoplasm|hydrolase activity|DNA binding|damaged DNA binding|endonuclease activity|DNA repair|nucleic acid phosphodiester bond hydrolysis|protein binding|cellular response to DNA damage stimulus|nuclease activity|interstrand cross-link repair|protein C-terminus binding|single-stranded DNA binding|protein domain specific binding|response to oxidative stress|transcriptio…	path:hsa01524,path:hsa03420,path:hsa03460	Platinum drug resistance|Nucleotide excision repair|Fanconi anemia pathway
ENOX2	7.93910486932415e-20	0.192957335004478	0.268	0.205	2.90579177322133e-15	1	1.307	ENSG00000165675	10495	protein_coding	ecto-NOX disulfide-thiol exchanger 2 [Source:HGNC Symbol;Acc:HGNC:2259]		GO:0003676,GO:0016020,GO:0016491,GO:0055114,GO:0005615,GO:0005886,GO:0005576,GO:0048511,GO:0007624,GO:0009897,GO:0040008,GO:0005829,GO:0015035,GO:0003723	nucleic acid binding|membrane|oxidoreductase activity|oxidation-reduction process|extracellular space|plasma membrane|extracellular region|rhythmic process|ultradian rhythm|external side of plasma membrane|regulation of growth|cytosol|protein disulfide oxidoreductase activity|RNA binding
IL16	7.97680923675569e-20	0.142008685386866	0.496	0.409	2.91959194874495e-15	1	1.213	ENSG00000172349	3603	protein_coding	interleukin 16 [Source:HGNC Symbol;Acc:HGNC:5980]		GO:0005515,GO:0005634,GO:0005737,GO:0016607,GO:0005829,GO:0005886,GO:0005615,GO:0005576,GO:0005125,GO:0006935,GO:0016032,GO:0006955,GO:0019221,GO:0030595,GO:0050930,GO:0051924,GO:0042609,GO:0007165	protein binding|nucleus|cytoplasm|nuclear speck|cytosol|plasma membrane|extracellular space|extracellular region|cytokine activity|chemotaxis|viral process|immune response|cytokine-mediated signaling pathway|leukocyte chemotaxis|induction of positive chemotaxis|regulation of calcium ion transport|CD4 receptor binding|signal transduction	path:hsa04060	Cytokine-cytokine receptor interaction
LINC00342	8.36824460661862e-20	0.211078518745721	0.613	0.549	3.06286120846848e-15	1	1.117	ENSG00000232931	--	lncRNA	long intergenic non-protein coding RNA 342 [Source:HGNC Symbol;Acc:HGNC:42470]
HS2ST1	1.02028875651001e-19	0.160989048603099	0.276	0.21	3.73435887770229e-15	1	1.314	ENSG00000153936	9653	protein_coding	heparan sulfate 2-O-sulfotransferase 1 [Source:HGNC Symbol;Acc:HGNC:5193]		GO:0016020,GO:0016021,GO:0016740,GO:0005794,GO:0000139,GO:0008146,GO:0006024,GO:0015015,GO:0015014,GO:0004394	membrane|integral component of membrane|transferase activity|Golgi apparatus|Golgi membrane|sulfotransferase activity|glycosaminoglycan biosynthetic process|heparan sulfate proteoglycan biosynthetic process, enzymatic modification|heparan sulfate proteoglycan biosynthetic process, polysaccharide chain biosynthetic process|heparan sulfate 2-O-sulfotransferase activity	path:hsa00534	Glycosaminoglycan biosynthesis - heparan sulfate / heparin
AL365295.1	1.10050947211655e-19	0.0973441215735891	0.48	0.395	4.0279747188938e-15	1	1.215	--	--	--	--	--	--	--	--	--
MFSD4B	1.10980818163862e-19	0.164849877535994	0.531	0.446	4.06200892561552e-15	1	1.191	ENSG00000173214	91749	protein_coding	major facilitator superfamily domain containing 4B [Source:HGNC Symbol;Acc:HGNC:21053]		GO:0016021,GO:0055085,GO:0016020,GO:0005887,GO:0015293,GO:0006811,GO:0005886,GO:0006814,GO:0008643,GO:1904659,GO:0016324,GO:0005355	integral component of membrane|transmembrane transport|membrane|integral component of plasma membrane|symporter activity|ion transport|plasma membrane|sodium ion transport|carbohydrate transport|glucose transmembrane transport|apical plasma membrane|glucose transmembrane transporter activity
TRIM22	1.49402387124567e-19	0.177868566960448	0.356	0.292	5.46827677114628e-15	1	1.219	ENSG00000132274	10346	protein_coding	tripartite motif containing 22 [Source:HGNC Symbol;Acc:HGNC:16379]		GO:0005634,GO:0005737,GO:0016607,GO:0005794,GO:0008270,GO:0046872,GO:0016740,GO:0005654,GO:0016567,GO:0016604,GO:1903507,GO:0051607,GO:0005515,GO:0005829,GO:0019901,GO:0010508,GO:0016032,GO:0043123,GO:0006955,GO:0051092,GO:0030674,GO:0003714,GO:0009615,GO:0051091,GO:0060333,GO:0006355,GO:0015030,GO:0032880,GO:0070206	nucleus|cytoplasm|nuclear speck|Golgi apparatus|zinc ion binding|metal ion binding|transferase activity|nucleoplasm|protein ubiquitination|nuclear body|negative regulation of nucleic acid-templated transcription|defense response to virus|protein binding|cytosol|protein kinase binding|positive regulation of autophagy|viral process|positive regulation of I-kappaB kinase/NF-kappaB signaling|immune r…
THOC2	1.6405358785752e-19	0.133721094207893	0.445	0.386	6.00452536917309e-15	1	1.153	ENSG00000125676	57187	protein_coding	THO complex 2 [Source:HGNC Symbol;Acc:HGNC:19073]		GO:0006397,GO:0006406,GO:0000347,GO:0003723,GO:0008380,GO:0051028,GO:0005634,GO:0016607,GO:0005515,GO:0048666,GO:0003729,GO:0005654,GO:0000784,GO:0006405,GO:0031124,GO:0048699,GO:0016973,GO:0000346,GO:0046784,GO:0000445	mRNA processing|mRNA export from nucleus|THO complex|RNA binding|RNA splicing|mRNA transport|nucleus|nuclear speck|protein binding|neuron development|mRNA binding|nucleoplasm|nuclear chromosome, telomeric region|RNA export from nucleus|mRNA 3'-end processing|generation of neurons|poly(A)+ mRNA export from nucleus|transcription export complex|viral mRNA export from host cell nucleus|THO complex pa…	path:hsa03013,path:hsa03040	RNA transport|Spliceosome
LARGE1	1.87393177575653e-19	0.160013504997714	0.581	0.519	6.85877769244647e-15	1	1.119	ENSG00000133424	9215	protein_coding	LARGE xylosyl- and glucuronyltransferase 1 [Source:HGNC Symbol;Acc:HGNC:6511]		GO:0016740,GO:0016020,GO:0016021,GO:0046872,GO:0016757,GO:0005794,GO:0003824,GO:0008152,GO:0000139,GO:0030145,GO:0006486,GO:0015020,GO:0043403,GO:0060538,GO:0035269,GO:0030173,GO:0008375,GO:0006493,GO:0035252,GO:0042285,GO:0006044,GO:0006688,GO:0009101,GO:0046716,GO:0043231	transferase activity|membrane|integral component of membrane|metal ion binding|transferase activity, transferring glycosyl groups|Golgi apparatus|catalytic activity|metabolic process|Golgi membrane|manganese ion binding|protein glycosylation|glucuronosyltransferase activity|skeletal muscle tissue regeneration|skeletal muscle organ development|protein O-linked mannosylation|integral component of G…	path:hsa00515	Mannose type O-glycan biosynthesis
FOSL2	1.97531314949667e-19	0.0173846636742312	0.302	0.255	7.22984365847278e-15	1	1.184	ENSG00000075426	2355	protein_coding	FOS like 2, AP-1 transcription factor subunit [Source:HGNC Symbol;Acc:HGNC:3798]	TF_bZIP	GO:0005634,GO:0005654,GO:0006355,GO:0003677,GO:0006357,GO:0003700,GO:0005515,GO:0000978,GO:0000981,GO:0000790,GO:0001228,GO:0045944,GO:0000977,GO:0008219,GO:0003682,GO:0003334,GO:0045893,GO:0048146	nucleus|nucleoplasm|regulation of transcription, DNA-templated|DNA binding|regulation of transcription by RNA polymerase II|DNA-binding transcription factor activity|protein binding|RNA polymerase II proximal promoter sequence-specific DNA binding|DNA-binding transcription factor activity, RNA polymerase II-specific|nuclear chromatin|DNA-binding transcription activator activity, RNA polymerase II…	path:hsa04380	Osteoclast differentiation
ADAM17	2.07425181405001e-19	0.110096731174465	0.501	0.434	7.59196906460444e-15	1	1.154	ENSG00000151694	6868	protein_coding	ADAM metallopeptidase domain 17 [Source:HGNC Symbol;Acc:HGNC:195]		GO:0043536,GO:1905564,GO:0008284,GO:1900087,GO:0030335,GO:0005737,GO:0001934,GO:0030511,GO:0016020,GO:0016021,GO:0046872,GO:0005829,GO:0016787,GO:0005515,GO:0008233,GO:0006508,GO:0004222,GO:0008237,GO:0007219,GO:0005886,GO:0033209,GO:0017124,GO:0009986,GO:0015629,GO:0032496,GO:0032722,GO:0120163,GO:0005112,GO:0010820,GO:0035313,GO:0004175,GO:0006509,GO:0030307,GO:0051088,GO:0005925,GO:0005911,GO:…	positive regulation of blood vessel endothelial cell migration|positive regulation of vascular endothelial cell proliferation|positive regulation of cell population proliferation|positive regulation of G1/S transition of mitotic cell cycle|positive regulation of cell migration|cytoplasm|positive regulation of protein phosphorylation|positive regulation of transforming growth factor beta receptor …	path:hsa04330,path:hsa05010,path:hsa05120	Notch signaling pathway|Alzheimer disease|Epithelial cell signaling in Helicobacter pylori infection
MAP4	2.31026862970265e-19	0.042582365104372	0.794	0.751	8.45581421157465e-15	1	1.057	ENSG00000047849	4134	protein_coding	microtubule associated protein 4 [Source:HGNC Symbol;Acc:HGNC:6862]		GO:0005737,GO:0005856,GO:0008017,GO:0015631,GO:0005874,GO:0003723,GO:0005829,GO:0005886,GO:0015630,GO:0005515,GO:0000226,GO:0043005,GO:0031175,GO:0005875,GO:0005198,GO:0005930,GO:0007052,GO:0030424,GO:0051012,GO:0051294,GO:0051301,GO:1902856,GO:0072686,GO:0014069	cytoplasm|cytoskeleton|microtubule binding|tubulin binding|microtubule|RNA binding|cytosol|plasma membrane|microtubule cytoskeleton|protein binding|microtubule cytoskeleton organization|neuron projection|neuron projection development|microtubule associated complex|structural molecule activity|axoneme|mitotic spindle organization|axon|microtubule sliding|establishment of spindle orientation|cell d…
NAA25	2.4388554531038e-19	0.166504491639556	0.302	0.238	8.92645484390522e-15	1	1.269	ENSG00000111300	80018	protein_coding	N(alpha)-acetyltransferase 25, NatB auxiliary subunit [Source:HGNC Symbol;Acc:HGNC:25783]		GO:0005737,GO:0005794,GO:0005829,GO:0004596,GO:0017196,GO:0031416,GO:0005515	cytoplasm|Golgi apparatus|cytosol|peptide alpha-N-acetyltransferase activity|N-terminal peptidyl-methionine acetylation|NatB complex|protein binding
PCSK7	2.45489502050793e-19	0.163353640784325	0.282	0.222	8.98516126456108e-15	1	1.27	ENSG00000160613	9159	protein_coding	proprotein convertase subtilisin/kexin type 7 [Source:HGNC Symbol;Acc:HGNC:8748]		GO:0016020,GO:0016021,GO:0016787,GO:0005794,GO:0008233,GO:0006508,GO:0004252,GO:0008236,GO:0030173,GO:0005802,GO:0016485,GO:0016486	membrane|integral component of membrane|hydrolase activity|Golgi apparatus|peptidase activity|proteolysis|serine-type endopeptidase activity|serine-type peptidase activity|integral component of Golgi membrane|trans-Golgi network|protein processing|peptide hormone processing
AVL9	2.85956505472168e-19	0.146780277289851	0.419	0.349	1.04662940567868e-14	1	1.201	ENSG00000105778	23080	protein_coding	AVL9 cell migration associated [Source:HGNC Symbol;Acc:HGNC:28994]		GO:0016020,GO:0016021,GO:0005768,GO:0016477,GO:0055037	membrane|integral component of membrane|endosome|cell migration|recycling endosome
KLF7	3.39339533917252e-19	0.140456759213895	0.425	0.354	1.24201662809053e-14	1	1.201	ENSG00000118263	8609	protein_coding	Kruppel like factor 7 [Source:HGNC Symbol;Acc:HGNC:6350]	zf-C2H2	GO:0003676,GO:0005634,GO:0046872,GO:0003677,GO:0003700,GO:0007409,GO:0007411,GO:0045893,GO:0048813,GO:0000981,GO:0006357,GO:0000122,GO:0000790,GO:0000978,GO:0001228,GO:0045944,GO:0003713,GO:0008270,GO:0042593,GO:0045604,GO:0061179,GO:1904178	nucleic acid binding|nucleus|metal ion binding|DNA binding|DNA-binding transcription factor activity|axonogenesis|axon guidance|positive regulation of transcription, DNA-templated|dendrite morphogenesis|DNA-binding transcription factor activity, RNA polymerase II-specific|regulation of transcription by RNA polymerase II|negative regulation of transcription by RNA polymerase II|nuclear chromatin|R…
MAGI2-AS3	3.39960931767439e-19	0.140938404460532	0.303	0.257	1.244291006362e-14	1	1.179	--	--	--	--	--	--	--	--	--
FBLN5	3.43593544944995e-19	0.196700509876424	0.439	0.35	1.25758673385318e-14	1	1.254	ENSG00000140092	10516	protein_coding	fibulin 5 [Source:HGNC Symbol;Acc:HGNC:3602]		GO:0005615,GO:0005509,GO:0048251,GO:0007155,GO:0042803,GO:0005515,GO:0005576,GO:0005178,GO:0001558,GO:0030198,GO:0034394,GO:2000121,GO:0062023,GO:0071953,GO:0070062,GO:0008022,GO:0031012,GO:0007160,GO:0030023,GO:0046903	extracellular space|calcium ion binding|elastic fiber assembly|cell adhesion|protein homodimerization activity|protein binding|extracellular region|integrin binding|regulation of cell growth|extracellular matrix organization|protein localization to cell surface|regulation of removal of superoxide radicals|collagen-containing extracellular matrix|elastic fiber|extracellular exosome|protein C-termi…
DCN	3.70890468446031e-19	0.172757008090684	0.801	0.719	1.35749620355932e-14	1	1.114	ENSG00000011465	1634	protein_coding	decorin [Source:HGNC Symbol;Acc:HGNC:2705]		GO:0005615,GO:0003723,GO:0005515,GO:0005576,GO:0005518,GO:0030021,GO:0010508,GO:0062023,GO:0045944,GO:0043202,GO:0030198,GO:0005796,GO:0030206,GO:0030207,GO:0030208,GO:0009887,GO:0016239,GO:0005539,GO:0047485,GO:0050840,GO:0001822,GO:0001890,GO:0007519,GO:0007568,GO:0009612,GO:0010596,GO:0014068,GO:0016525,GO:0019800,GO:0032496,GO:0042060,GO:0051901,GO:0090141,GO:1900747,GO:0005589,GO:0031012	extracellular space|RNA binding|protein binding|extracellular region|collagen binding|extracellular matrix structural constituent conferring compression resistance|positive regulation of autophagy|collagen-containing extracellular matrix|positive regulation of transcription by RNA polymerase II|lysosomal lumen|extracellular matrix organization|Golgi lumen|chondroitin sulfate biosynthetic process|…	path:hsa04350,path:hsa05205	TGF-beta signaling pathway|Proteoglycans in cancer
C1RL	4.13865691418615e-19	0.186845262572405	0.334	0.261	1.51478981716127e-14	1	1.28	ENSG00000139178	51279	protein_coding	complement C1r subcomponent like [Source:HGNC Symbol;Acc:HGNC:21265]		GO:0016787,GO:0005615,GO:0008233,GO:0006508,GO:0005576,GO:0004252,GO:0008236,GO:0002376,GO:0045087,GO:0070062,GO:0006958,GO:0031638	hydrolase activity|extracellular space|peptidase activity|proteolysis|extracellular region|serine-type endopeptidase activity|serine-type peptidase activity|immune system process|innate immune response|extracellular exosome|complement activation, classical pathway|zymogen activation
RGS12	6.39566841610443e-19	0.17522969812507	0.294	0.219	2.34087859697838e-14	1	1.342	ENSG00000159788	6002	protein_coding	regulator of G protein signaling 12 [Source:HGNC Symbol;Acc:HGNC:9994]		GO:0005634,GO:0005737,GO:0005730,GO:0005829,GO:0007165,GO:0030695,GO:0050790,GO:0043547,GO:0042995,GO:0030054,GO:0045202,GO:0005096,GO:0030425,GO:0005886,GO:0007186,GO:0016363,GO:0009968,GO:0003924,GO:0008277,GO:0000794,GO:0005515	nucleus|cytoplasm|nucleolus|cytosol|signal transduction|GTPase regulator activity|regulation of catalytic activity|positive regulation of GTPase activity|cell projection|cell junction|synapse|GTPase activator activity|dendrite|plasma membrane|G protein-coupled receptor signaling pathway|nuclear matrix|negative regulation of signal transduction|GTPase activity|regulation of G protein-coupled recep…
DENND4C	6.91655647111887e-19	0.183226351669193	0.59	0.517	2.53152883399422e-14	1	1.141	ENSG00000137145	55667	protein_coding	DENN domain containing 4C [Source:HGNC Symbol;Acc:HGNC:26079]		GO:0005737,GO:0016020,GO:0015031,GO:0005829,GO:0005886,GO:0031410,GO:0030659,GO:0005085,GO:0017112,GO:0032869,GO:0072659,GO:0032593,GO:0030904,GO:0005515,GO:0005794,GO:0043231	cytoplasm|membrane|protein transport|cytosol|plasma membrane|cytoplasmic vesicle|cytoplasmic vesicle membrane|guanyl-nucleotide exchange factor activity|Rab guanyl-nucleotide exchange factor activity|cellular response to insulin stimulus|protein localization to plasma membrane|insulin-responsive compartment|retromer complex|protein binding|Golgi apparatus|intracellular membrane-bounded organelle
NCOA3	8.77094612280311e-19	0.171018178484071	0.431	0.361	3.21025399040717e-14	1	1.194	ENSG00000124151	8202	protein_coding	nuclear receptor coactivator 3 [Source:HGNC Symbol;Acc:HGNC:7670]		GO:0005634,GO:0005737,GO:0016740,GO:0005829,GO:0005654,GO:0003713,GO:0046983,GO:0006355,GO:0016746,GO:0005515,GO:0004402,GO:0045893,GO:0045944,GO:0000981,GO:0000790,GO:0070062,GO:0010628,GO:0016573,GO:0030374,GO:0035257,GO:0047485,GO:0032991,GO:0030521,GO:0046982,GO:0050681,GO:0032870,GO:0045618,GO:0016922,GO:0046966,GO:2000035,GO:0097718,GO:0000993,GO:0043697,GO:1902459,GO:0071392,GO:2001141,GO:…	nucleus|cytoplasm|transferase activity|cytosol|nucleoplasm|transcription coactivator activity|protein dimerization activity|regulation of transcription, DNA-templated|transferase activity, transferring acyl groups|protein binding|histone acetyltransferase activity|positive regulation of transcription, DNA-templated|positive regulation of transcription by RNA polymerase II|DNA-binding transcriptio…	path:hsa01522,path:hsa04915,path:hsa04919,path:hsa05200,path:hsa05224	Endocrine resistance|Estrogen signaling pathway|Thyroid hormone signaling pathway|Pathways in cancer|Breast cancer
TNRC6A	1.06239416936282e-18	0.0498964149235583	0.713	0.635	3.88846889928486e-14	1	1.123	ENSG00000090905	27327	protein_coding	trinucleotide repeat containing adaptor 6A [Source:HGNC Symbol;Acc:HGNC:11969]		GO:0035195,GO:0003676,GO:0003723,GO:0005737,GO:0005794,GO:0043231,GO:0005654,GO:0005515,GO:0035278,GO:0031047,GO:0000932,GO:0016442,GO:0005829,GO:0006417,GO:0060964,GO:0045652,GO:0007223,GO:0060213,GO:0010629,GO:0010628,GO:0035194,GO:0009267	gene silencing by miRNA|nucleic acid binding|RNA binding|cytoplasm|Golgi apparatus|intracellular membrane-bounded organelle|nucleoplasm|protein binding|miRNA mediated inhibition of translation|gene silencing by RNA|P-body|RISC complex|cytosol|regulation of translation|regulation of gene silencing by miRNA|regulation of megakaryocyte differentiation|Wnt signaling pathway, calcium modulating pathwa…
WDR43	2.18935033180525e-18	0.105779683079	0.365	0.3	8.01324114944039e-14	1	1.217	ENSG00000163811	23160	protein_coding	WD repeat domain 43 [Source:HGNC Symbol;Acc:HGNC:28945]		GO:0003723,GO:0005634,GO:0005515,GO:0005654,GO:0042254,GO:0005730,GO:0006364,GO:2000036,GO:0000785,GO:2000234,GO:0000993,GO:0045943,GO:0003711,GO:0034243,GO:0001650	RNA binding|nucleus|protein binding|nucleoplasm|ribosome biogenesis|nucleolus|rRNA processing|regulation of stem cell population maintenance|chromatin|positive regulation of rRNA processing|RNA polymerase II complex binding|positive regulation of transcription by RNA polymerase I|transcription elongation regulator activity|regulation of transcription elongation from RNA polymerase II promoter|fib…	path:hsa03008	Ribosome biogenesis in eukaryotes
G2E3	2.32830449045001e-18	0.122309560814547	0.26	0.219	8.5218272654961e-14	1	1.187	ENSG00000092140	55632	protein_coding	G2/M-phase specific E3 ubiquitin protein ligase [Source:HGNC Symbol;Acc:HGNC:20338]		GO:0005634,GO:0005737,GO:0043231,GO:0046872,GO:0016740,GO:0005829,GO:0016567,GO:0004842,GO:0005515,GO:0006915,GO:0007275,GO:0005730	nucleus|cytoplasm|intracellular membrane-bounded organelle|metal ion binding|transferase activity|cytosol|protein ubiquitination|ubiquitin-protein transferase activity|protein binding|apoptotic process|multicellular organism development|nucleolus
RBMS3-AS2	2.93760763659496e-18	0.187096620546282	0.386	0.317	1.07519377107012e-13	1	1.218	ENSG00000203506	--	lncRNA	RBMS3 antisense RNA 2 [Source:HGNC Symbol;Acc:HGNC:39988]
TXNRD1	3.24943699942833e-18	0.111384196099976	0.295	0.25	1.18932643616076e-13	1	1.18	ENSG00000198431	7296	protein_coding	thioredoxin reductase 1 [Source:HGNC Symbol;Acc:HGNC:12437]		GO:0005634,GO:0005737,GO:0005654,GO:0016491,GO:0050660,GO:0055114,GO:0001650,GO:0045454,GO:0005515,GO:0015035,GO:0009055,GO:0016668,GO:0098869,GO:0022900,GO:0004791,GO:0005739,GO:0005829,GO:0070062,GO:0007165,GO:0015949,GO:0034599,GO:0019216,GO:0001887,GO:0001707,GO:0007369,GO:0008283,GO:0005623,GO:0000166	nucleus|cytoplasm|nucleoplasm|oxidoreductase activity|flavin adenine dinucleotide binding|oxidation-reduction process|fibrillar center|cell redox homeostasis|protein binding|protein disulfide oxidoreductase activity|electron transfer activity|oxidoreductase activity, acting on a sulfur group of donors, NAD(P) as acceptor|cellular oxidant detoxification|electron transport chain|thioredoxin-disulfi…	path:hsa00450,path:hsa05200,path:hsa05225	Selenocompound metabolism|Pathways in cancer|Hepatocellular carcinoma
JAK1	3.29312629107903e-18	0.0772658604051446	0.828	0.757	1.20531715379783e-13	1	1.094	ENSG00000162434	3716	protein_coding	Janus kinase 1 [Source:HGNC Symbol;Acc:HGNC:6190]		GO:0005737,GO:1903672,GO:0005634,GO:0016020,GO:0046872,GO:0000166,GO:0004672,GO:0005524,GO:0016301,GO:0016740,GO:0006468,GO:0016310,GO:0035556,GO:0004713,GO:0018108,GO:0005856,GO:0005515,GO:0004715,GO:0005925,GO:0005829,GO:0000165,GO:0012505,GO:0031625,GO:0019221,GO:0035722,GO:0019903,GO:0060333,GO:0038111,GO:0060334,GO:0070102,GO:0060337,GO:0005131,GO:0046677,GO:0070106,GO:0070757,GO:0038110,GO:…	cytoplasm|positive regulation of sprouting angiogenesis|nucleus|membrane|metal ion binding|nucleotide binding|protein kinase activity|ATP binding|kinase activity|transferase activity|protein phosphorylation|phosphorylation|intracellular signal transduction|protein tyrosine kinase activity|peptidyl-tyrosine phosphorylation|cytoskeleton|protein binding|non-membrane spanning protein tyrosine kinase …	path:hsa01521,path:hsa04151,path:hsa04217,path:hsa04380,path:hsa04550,path:hsa04621,path:hsa04630,path:hsa04658,path:hsa04659,path:hsa05140,path:hsa05145,path:hsa05152,path:hsa05160,path:hsa05161,path:hsa05162,path:hsa05163,path:hsa05164,path:hsa05165,path:hsa05166,path:hsa05167,path:hsa05168,path:hsa05169,path:hsa05200,path:hsa05203,path:hsa05212	EGFR tyrosine kinase inhibitor resistance|PI3K-Akt signaling pathway|Necroptosis|Osteoclast differentiation|Signaling pathways regulating pluripotency of stem cells|NOD-like receptor signaling pathway|Jak-STAT signaling pathway|Th1 and Th2 cell differentiation|Th17 cell differentiation|Leishmaniasis|Toxoplasmosis|Tuberculosis|Hepatitis C|Hepatitis B|Measles|Human cytomegalovirus infection|Influen…
SCFD1	3.76708523608149e-18	0.127048171528719	0.548	0.476	1.37879086725819e-13	1	1.151	ENSG00000092108	23256	protein_coding	sec1 family domain containing 1 [Source:HGNC Symbol;Acc:HGNC:20726]		GO:0005737,GO:0016020,GO:0015031,GO:0016192,GO:0005783,GO:0005789,GO:0005794,GO:0005886,GO:0005515,GO:0006904,GO:0032580,GO:0005829,GO:0006890,GO:0019905,GO:0048208,GO:0044877,GO:0005798,GO:0009636,GO:0006892,GO:1902902,GO:0005801,GO:0051223,GO:0060628,GO:0047485,GO:0000902,GO:0001666,GO:1901998,GO:0016021	cytoplasm|membrane|protein transport|vesicle-mediated transport|endoplasmic reticulum|endoplasmic reticulum membrane|Golgi apparatus|plasma membrane|protein binding|vesicle docking involved in exocytosis|Golgi cisterna membrane|cytosol|retrograde vesicle-mediated transport, Golgi to endoplasmic reticulum|syntaxin binding|COPII vesicle coating|protein-containing complex binding|Golgi-associated ve…
ATP10A	3.83898241040113e-18	0.0736017836130889	0.53	0.468	1.40510595203092e-13	1	1.132	ENSG00000206190	57194	protein_coding	ATPase phospholipid transporting 10A (putative) [Source:HGNC Symbol;Acc:HGNC:13542]		GO:0016020,GO:0016021,GO:0046872,GO:0000166,GO:0005524,GO:0000287,GO:0005783,GO:0005789,GO:0005886,GO:0006869,GO:0015914,GO:0140326,GO:0005515,GO:0034220,GO:0008360,GO:0045332	membrane|integral component of membrane|metal ion binding|nucleotide binding|ATP binding|magnesium ion binding|endoplasmic reticulum|endoplasmic reticulum membrane|plasma membrane|lipid transport|phospholipid transport|ATPase-coupled intramembrane lipid transporter activity|protein binding|ion transmembrane transport|regulation of cell shape|phospholipid translocation
TASOR2	3.85733611364223e-18	0.139424942513929	0.512	0.452	1.41182359095419e-13	1	1.133	--	--	--	--	--	--	--	--	--
MOB3B	4.41323452399448e-18	0.21615490634871	0.373	0.294	1.61528796812722e-13	1	1.269	ENSG00000120162	79817	protein_coding	MOB kinase activator 3B [Source:HGNC Symbol;Acc:HGNC:23825]		GO:0046872,GO:0005515,GO:0035330	metal ion binding|protein binding|regulation of hippo signaling
PLPP3	4.51560523843927e-18	0.0895404358248335	0.627	0.555	1.65275667332116e-13	1	1.13	ENSG00000162407	8613	protein_coding	phospholipid phosphatase 3 [Source:HGNC Symbol;Acc:HGNC:9229]		GO:0050821,GO:0051091,GO:0016020,GO:0016021,GO:0005794,GO:0016787,GO:0005886,GO:0005515,GO:0006470,GO:0006644,GO:0005887,GO:0008195,GO:0016791,GO:0042392,GO:0042577,GO:0030111,GO:0046839,GO:0060070,GO:0006629,GO:0008354,GO:0030148,GO:0004721,GO:0001933,GO:0034109,GO:0044328,GO:0044329,GO:0044330,GO:0005912	protein stabilization|positive regulation of DNA-binding transcription factor activity|membrane|integral component of membrane|Golgi apparatus|hydrolase activity|plasma membrane|protein binding|protein dephosphorylation|phospholipid metabolic process|integral component of plasma membrane|phosphatidate phosphatase activity|phosphatase activity|sphingosine-1-phosphate phosphatase activity|lipid pho…	path:hsa00561,path:hsa00564,path:hsa00565,path:hsa00600,path:hsa04072,path:hsa04666,path:hsa04975,path:hsa05231	Glycerolipid metabolism|Glycerophospholipid metabolism|Ether lipid metabolism|Sphingolipid metabolism|Phospholipase D signaling pathway|Fc gamma R-mediated phagocytosis|Fat digestion and absorption|Choline metabolism in cancer
SERINC1	5.55132076600351e-18	0.142819035564595	0.272	0.225	2.03183891356495e-13	1	1.209	ENSG00000111897	57515	protein_coding	serine incorporator 1 [Source:HGNC Symbol;Acc:HGNC:13464]		GO:0016020,GO:0016021,GO:0005783,GO:0005789,GO:0006629,GO:0006665,GO:0005515,GO:0008654,GO:0006658,GO:0005886,GO:0030674,GO:1904219,GO:1904222,GO:0019899,GO:0044091	membrane|integral component of membrane|endoplasmic reticulum|endoplasmic reticulum membrane|lipid metabolic process|sphingolipid metabolic process|protein binding|phospholipid biosynthetic process|phosphatidylserine metabolic process|plasma membrane|protein binding, bridging|positive regulation of CDP-diacylglycerol-serine O-phosphatidyltransferase activity|positive regulation of serine C-palmit…
CDK17	5.96124387160083e-18	0.00551920815566276	0.514	0.494	2.18187486944462e-13	1	1.04	ENSG00000059758	5128	protein_coding	cyclin dependent kinase 17 [Source:HGNC Symbol;Acc:HGNC:8750]		GO:0000166,GO:0004672,GO:0004674,GO:0005524,GO:0016301,GO:0016740,GO:0006468,GO:0016310,GO:0005515,GO:0051726,GO:0005634,GO:0005737,GO:0004693	nucleotide binding|protein kinase activity|protein serine/threonine kinase activity|ATP binding|kinase activity|transferase activity|protein phosphorylation|phosphorylation|protein binding|regulation of cell cycle|nucleus|cytoplasm|cyclin-dependent protein serine/threonine kinase activity
SRSF11	6.13619387172658e-18	0.112513709881506	0.765	0.707	2.24590831899065e-13	1	1.082	ENSG00000116754	9295	protein_coding	serine and arginine rich splicing factor 11 [Source:HGNC Symbol;Acc:HGNC:10782]		GO:0008380,GO:0003676,GO:0003723,GO:0006397,GO:0005634,GO:0016607,GO:0005515,GO:0005654,GO:0006406,GO:0006405,GO:0031124,GO:0000398	RNA splicing|nucleic acid binding|RNA binding|mRNA processing|nucleus|nuclear speck|protein binding|nucleoplasm|mRNA export from nucleus|RNA export from nucleus|mRNA 3'-end processing|mRNA splicing, via spliceosome
ITCH	9.89752092986302e-18	0.108953966795273	0.575	0.526	3.62259163553917e-13	1	1.093	ENSG00000078747	83737	protein_coding	itchy E3 ubiquitin protein ligase [Source:HGNC Symbol;Acc:HGNC:13890]		GO:0032088,GO:0046329,GO:0005634,GO:0005737,GO:0016020,GO:0043231,GO:0016740,GO:0043066,GO:0005654,GO:0016567,GO:0004842,GO:0005886,GO:0005515,GO:0051865,GO:0061630,GO:0006511,GO:0006915,GO:0006954,GO:0002376,GO:0045087,GO:0051607,GO:0005768,GO:0005769,GO:0045732,GO:0070936,GO:0005829,GO:0070062,GO:0031901,GO:0043161,GO:1902036,GO:0010008,GO:0032991,GO:0016032,GO:0043021,GO:0070534,GO:0001558,GO:…	negative regulation of NF-kappaB transcription factor activity|negative regulation of JNK cascade|nucleus|cytoplasm|membrane|intracellular membrane-bounded organelle|transferase activity|negative regulation of apoptotic process|nucleoplasm|protein ubiquitination|ubiquitin-protein transferase activity|plasma membrane|protein binding|protein autoubiquitination|ubiquitin protein ligase activity|ubiq…	path:hsa04120,path:hsa04144,path:hsa04668,path:hsa04932	Ubiquitin mediated proteolysis|Endocytosis|TNF signaling pathway|Non-alcoholic fatty liver disease (NAFLD)
FAM102B	1.04904778884287e-17	0.185433184034128	0.337	0.284	3.83961981194378e-13	1	1.187	ENSG00000162636	284611	protein_coding	family with sequence similarity 102 member B [Source:HGNC Symbol;Acc:HGNC:27637]
WARS2	1.21366490838259e-17	0.169917148334716	0.399	0.335	4.44213493117111e-13	1	1.191	ENSG00000116874	10352	protein_coding	tryptophanyl tRNA synthetase 2, mitochondrial [Source:HGNC Symbol;Acc:HGNC:12730]		GO:0006412,GO:0000166,GO:0005524,GO:0005739,GO:0005759,GO:0005886,GO:0016874,GO:0004812,GO:0004830,GO:0006418,GO:0006436,GO:0005829,GO:0070183,GO:0001570	translation|nucleotide binding|ATP binding|mitochondrion|mitochondrial matrix|plasma membrane|ligase activity|aminoacyl-tRNA ligase activity|tryptophan-tRNA ligase activity|tRNA aminoacylation for protein translation|tryptophanyl-tRNA aminoacylation|cytosol|mitochondrial tryptophanyl-tRNA aminoacylation|vasculogenesis	path:hsa00970	Aminoacyl-tRNA biosynthesis
PRKDC	1.34515490402098e-17	0.14175965580542	0.409	0.35	4.9234014642072e-13	1	1.169	ENSG00000253729	5591	protein_coding	protein kinase, DNA-activated, catalytic subunit [Source:HGNC Symbol;Acc:HGNC:9413]		GO:0045944,GO:0032869,GO:0005634,GO:0003723,GO:0016020,GO:0000166,GO:0004674,GO:0005524,GO:0016301,GO:0016740,GO:0016310,GO:0005654,GO:0003677,GO:0006281,GO:0005515,GO:0006303,GO:0006310,GO:0006974,GO:0048511,GO:0002376,GO:0045087,GO:0005730,GO:0016567,GO:0005829,GO:0006302,GO:0000784,GO:2001034,GO:0008630,GO:0005667,GO:0001933,GO:0032991,GO:0019904,GO:0006464,GO:0006468,GO:0004672,GO:0042752,GO:…	positive regulation of transcription by RNA polymerase II|cellular response to insulin stimulus|nucleus|RNA binding|membrane|nucleotide binding|protein serine/threonine kinase activity|ATP binding|kinase activity|transferase activity|phosphorylation|nucleoplasm|DNA binding|DNA repair|protein binding|double-strand break repair via nonhomologous end joining|DNA recombination|cellular response to DN…	path:hsa03450,path:hsa04110	Non-homologous end-joining|Cell cycle
CELF2	1.35872947974517e-17	0.0446527824623604	0.967	0.927	4.9730857688153e-13	1	1.043	ENSG00000048740	10659	protein_coding	CUGBP Elav-like family member 2 [Source:HGNC Symbol;Acc:HGNC:2550]		GO:0003676,GO:0003723,GO:0006397,GO:0005634,GO:0005737,GO:1990904,GO:0000381,GO:0003729,GO:0006396,GO:0006376,GO:0008016,GO:0036002	nucleic acid binding|RNA binding|mRNA processing|nucleus|cytoplasm|ribonucleoprotein complex|regulation of alternative mRNA splicing, via spliceosome|mRNA binding|RNA processing|mRNA splice site selection|regulation of heart contraction|pre-mRNA binding
CCDC80	1.40198878329044e-17	0.196439382955128	0.617	0.536	5.13141914572133e-13	1	1.151	ENSG00000091986	151887	protein_coding	coiled-coil domain containing 80 [Source:HGNC Symbol;Acc:HGNC:30649]		GO:0005576,GO:0001968,GO:0005539,GO:0008201,GO:0009617,GO:0010811,GO:0030198,GO:0005604,GO:0005614,GO:0031012,GO:0016020,GO:0016021	extracellular region|fibronectin binding|glycosaminoglycan binding|heparin binding|response to bacterium|positive regulation of cell-substrate adhesion|extracellular matrix organization|basement membrane|interstitial matrix|extracellular matrix|membrane|integral component of membrane
NT5C2	1.51704142857471e-17	0.0952489883524672	0.523	0.486	5.55252333272629e-13	1	1.076	ENSG00000076685	22978	protein_coding	5'-nucleotidase, cytosolic II [Source:HGNC Symbol;Acc:HGNC:8022]		GO:0005737,GO:0046872,GO:0000166,GO:0016787,GO:0016311,GO:0005515,GO:0003824,GO:0008152,GO:0009117,GO:0008253,GO:0005829,GO:0046085,GO:0006195,GO:0017144,GO:0046040	cytoplasm|metal ion binding|nucleotide binding|hydrolase activity|dephosphorylation|protein binding|catalytic activity|metabolic process|nucleotide metabolic process|5'-nucleotidase activity|cytosol|adenosine metabolic process|purine nucleotide catabolic process|drug metabolic process|IMP metabolic process	path:hsa00230,path:hsa00240,path:hsa00760	Purine metabolism|Pyrimidine metabolism|Nicotinate and nicotinamide metabolism
UBE2H	1.77226414297444e-17	0.150855613073926	0.537	0.481	6.48666398970076e-13	1	1.116	ENSG00000186591	7328	protein_coding	ubiquitin conjugating enzyme E2 H [Source:HGNC Symbol;Acc:HGNC:12484]		GO:0000166,GO:0005524,GO:0016740,GO:0016567,GO:0005515,GO:0004842,GO:0061631,GO:0006511,GO:0070936,GO:0005829,GO:0043161,GO:0070979	nucleotide binding|ATP binding|transferase activity|protein ubiquitination|protein binding|ubiquitin-protein transferase activity|ubiquitin conjugating enzyme activity|ubiquitin-dependent protein catabolic process|protein K48-linked ubiquitination|cytosol|proteasome-mediated ubiquitin-dependent protein catabolic process|protein K11-linked ubiquitination	path:hsa04120	Ubiquitin mediated proteolysis
LRPPRC	1.84723543323819e-17	0.138707484267451	0.384	0.324	6.7610664091951e-13	1	1.185	ENSG00000138095	10128	protein_coding	leucine rich pentatricopeptide repeat containing [Source:HGNC Symbol;Acc:HGNC:15714]		GO:0003723,GO:0051028,GO:0005634,GO:0016020,GO:0005739,GO:0003677,GO:0005515,GO:0005874,GO:0005654,GO:0005637,GO:0003697,GO:0000961,GO:0070129,GO:0005737,GO:1990904,GO:0042645,GO:0008017,GO:0048471,GO:0031625,GO:0048487,GO:0047497,GO:0000794,GO:0005640,GO:0005856	RNA binding|mRNA transport|nucleus|membrane|mitochondrion|DNA binding|protein binding|microtubule|nucleoplasm|nuclear inner membrane|single-stranded DNA binding|negative regulation of mitochondrial RNA catabolic process|regulation of mitochondrial translation|cytoplasm|ribonucleoprotein complex|mitochondrial nucleoid|microtubule binding|perinuclear region of cytoplasm|ubiquitin protein ligase bin…
BOD1L1	1.88451235270268e-17	0.113151008894048	0.381	0.338	6.89750366212709e-13	1	1.127	ENSG00000038219	259282	protein_coding	biorientation of chromosomes in cell division 1 like 1 [Source:HGNC Symbol;Acc:HGNC:31792]		GO:0005654,GO:0005694,GO:0006281,GO:0006974,GO:0051721,GO:0000922,GO:0005813,GO:0031297,GO:0005876,GO:0004864,GO:0032515,GO:0000940	nucleoplasm|chromosome|DNA repair|cellular response to DNA damage stimulus|protein phosphatase 2A binding|spindle pole|centrosome|replication fork processing|spindle microtubule|protein phosphatase inhibitor activity|negative regulation of phosphoprotein phosphatase activity|condensed chromosome outer kinetochore
SDCBP	1.93528230248271e-17	0.0559044678462184	0.482	0.44	7.08332675531695e-13	1	1.095	ENSG00000137575	6386	protein_coding	syndecan binding protein [Source:HGNC Symbol;Acc:HGNC:10662]		GO:0005737,GO:0005634,GO:0016020,GO:0016021,GO:0043231,GO:0005829,GO:0005654,GO:0005783,GO:0005789,GO:0035556,GO:0031965,GO:0005615,GO:0005886,GO:0030036,GO:0005856,GO:0005515,GO:0005576,GO:0042470,GO:0030054,GO:0045121,GO:0007268,GO:0005925,GO:0008289,GO:0042802,GO:0006930,GO:0070062,GO:0072562,GO:0030335,GO:0005912,GO:0005546,GO:0043312,GO:0007346,GO:0008284,GO:0032435,GO:0030511,GO:0006612,GO:…	cytoplasm|nucleus|membrane|integral component of membrane|intracellular membrane-bounded organelle|cytosol|nucleoplasm|endoplasmic reticulum|endoplasmic reticulum membrane|intracellular signal transduction|nuclear membrane|extracellular space|plasma membrane|actin cytoskeleton organization|cytoskeleton|protein binding|extracellular region|melanosome|cell junction|membrane raft|chemical synaptic t…
C2CD2	2.385166156008e-17	0.161312150606809	0.289	0.245	8.72994664760489e-13	1	1.18	ENSG00000157617	25966	protein_coding	C2 calcium dependent domain containing 2 [Source:HGNC Symbol;Acc:HGNC:1266]		GO:0005634,GO:0016020,GO:0016021,GO:0005829	nucleus|membrane|integral component of membrane|cytosol
DHX15	2.63744947948065e-17	0.0668958549370495	0.439	0.403	9.65332883984714e-13	1	1.089	ENSG00000109606	1665	protein_coding	DEAH-box helicase 15 [Source:HGNC Symbol;Acc:HGNC:2738]		GO:0003676,GO:0003723,GO:0006397,GO:0008380,GO:0005634,GO:0016607,GO:0000166,GO:0005524,GO:0016787,GO:0005515,GO:0004386,GO:0005730,GO:0003724,GO:0005654,GO:0000398,GO:0071008,GO:0003725,GO:0009636,GO:0043279,GO:0005689	nucleic acid binding|RNA binding|mRNA processing|RNA splicing|nucleus|nuclear speck|nucleotide binding|ATP binding|hydrolase activity|protein binding|helicase activity|nucleolus|RNA helicase activity|nucleoplasm|mRNA splicing, via spliceosome|U2-type post-mRNA release spliceosomal complex|double-stranded RNA binding|response to toxic substance|response to alkaloid|U12-type spliceosomal complex	path:hsa03040	Spliceosome
ZNF438	2.67510048381891e-17	0.184277277361457	0.45	0.389	9.79113528082559e-13	1	1.157	ENSG00000183621	220929	protein_coding	zinc finger protein 438 [Source:HGNC Symbol;Acc:HGNC:21029]		GO:0003676,GO:0005634,GO:0046872,GO:0005829,GO:0005654,GO:0003677	nucleic acid binding|nucleus|metal ion binding|cytosol|nucleoplasm|DNA binding
EMP1	2.90856784115608e-17	0.0242430142765544	0.716	0.656	1.06456491554154e-12	1	1.091	ENSG00000134531	2012	protein_coding	epithelial membrane protein 1 [Source:HGNC Symbol;Acc:HGNC:3333]		GO:0016020,GO:0016021,GO:0005886,GO:0005515,GO:0008219,GO:0008544,GO:0032060,GO:0016049	membrane|integral component of membrane|plasma membrane|protein binding|cell death|epidermis development|bleb assembly|cell growth
GSN	2.91057077002792e-17	0.20802039986441	0.718	0.65	1.06529800753792e-12	1	1.105	ENSG00000148180	2934	protein_coding	gelsolin [Source:HGNC Symbol;Acc:HGNC:4620]		GO:0005634,GO:0005737,GO:0046872,GO:0005509,GO:0003779,GO:0051015,GO:0005615,GO:0005829,GO:0005886,GO:0051016,GO:0051693,GO:0005856,GO:0005515,GO:0005576,GO:0045010,GO:0005925,GO:0051014,GO:0006911,GO:0006915,GO:0007568,GO:0008154,GO:0014003,GO:0016192,GO:0030041,GO:0030155,GO:0042060,GO:0042246,GO:0045471,GO:0048015,GO:0051593,GO:0071276,GO:0071346,GO:1903923,GO:0001726,GO:0015629,GO:0030027,GO:…	nucleus|cytoplasm|metal ion binding|calcium ion binding|actin binding|actin filament binding|extracellular space|cytosol|plasma membrane|barbed-end actin filament capping|actin filament capping|cytoskeleton|protein binding|extracellular region|actin nucleation|focal adhesion|actin filament severing|phagocytosis, engulfment|apoptotic process|aging|actin polymerization or depolymerization|oligodend…	path:hsa04666,path:hsa04810,path:hsa05203	Fc gamma R-mediated phagocytosis|Regulation of actin cytoskeleton|Viral carcinogenesis
TGFBR2	3.27976159455058e-17	0.0717325450023789	0.737	0.67	1.20042554122146e-12	1	1.1	ENSG00000163513	7048	protein_coding	transforming growth factor beta receptor 2 [Source:HGNC Symbol;Acc:HGNC:11773]		GO:0007179,GO:0010718,GO:0060412,GO:0003151,GO:0016020,GO:0016021,GO:0046872,GO:0000166,GO:0004672,GO:0004674,GO:0005524,GO:0016301,GO:0016740,GO:0006468,GO:0016310,GO:0005886,GO:0005515,GO:0006915,GO:0030154,GO:0045121,GO:0038023,GO:0004675,GO:0043235,GO:0007178,GO:0005829,GO:0005026,GO:0040008,GO:0007507,GO:0009897,GO:0046332,GO:0071363,GO:0001947,GO:0062009,GO:0001569,GO:0003148,GO:0034713,GO:…	transforming growth factor beta receptor signaling pathway|positive regulation of epithelial to mesenchymal transition|ventricular septum morphogenesis|outflow tract morphogenesis|membrane|integral component of membrane|metal ion binding|nucleotide binding|protein kinase activity|protein serine/threonine kinase activity|ATP binding|kinase activity|transferase activity|protein phosphorylation|phos…	path:hsa04010,path:hsa04060,path:hsa04068,path:hsa04144,path:hsa04218,path:hsa04350,path:hsa04380,path:hsa04390,path:hsa04520,path:hsa04659,path:hsa04926,path:hsa04933,path:hsa05142,path:hsa05166,path:hsa05200,path:hsa05202,path:hsa05210,path:hsa05212,path:hsa05220,path:hsa05225,path:hsa05226	MAPK signaling pathway|Cytokine-cytokine receptor interaction|FoxO signaling pathway|Endocytosis|Cellular senescence|TGF-beta signaling pathway|Osteoclast differentiation|Hippo signaling pathway|Adherens junction|Th17 cell differentiation|Relaxin signaling pathway|AGE-RAGE signaling pathway in diabetic complications|Chagas disease (American trypanosomiasis)|Human T-cell leukemia virus 1 infection…
TRAF3IP2-AS1	3.84464463457084e-17	0.142148254236724	0.52	0.445	1.40717838269927e-12	1	1.169	ENSG00000231889	--	lncRNA	TRAF3IP2 antisense RNA 1 [Source:HGNC Symbol;Acc:HGNC:40005]
FABP4	3.93085436292803e-17	0.00933559532907791	0.425	0.384	1.43873200537529e-12	1	1.107	ENSG00000170323	2167	protein_coding	fatty acid binding protein 4 [Source:HGNC Symbol;Acc:HGNC:3559]		GO:0005634,GO:0005737,GO:0008289,GO:0050727,GO:0005829,GO:0070062,GO:0019433,GO:0005504,GO:0005324,GO:0036041,GO:0051427,GO:0001816,GO:0006469,GO:0009617,GO:0015909,GO:0042632,GO:0045892,GO:0050729,GO:0050872,GO:0050873,GO:0071285,GO:0071356,GO:0120162,GO:0005811	nucleus|cytoplasm|lipid binding|regulation of inflammatory response|cytosol|extracellular exosome|triglyceride catabolic process|fatty acid binding|long-chain fatty acid transporter activity|long-chain fatty acid binding|hormone receptor binding|cytokine production|negative regulation of protein kinase activity|response to bacterium|long-chain fatty acid transport|cholesterol homeostasis|negative…	path:hsa03320,path:hsa04923	PPAR signaling pathway|Regulation of lipolysis in adipocytes
SNRNP70	4.13683480969666e-17	0.108191702561727	0.479	0.431	1.51412290869707e-12	1	1.111	ENSG00000104852	6625	protein_coding	small nuclear ribonucleoprotein U1 subunit 70 [Source:HGNC Symbol;Acc:HGNC:11150]		GO:0003676,GO:0003723,GO:0006397,GO:0005634,GO:0016607,GO:0005654,GO:0030619,GO:0005515,GO:0005681,GO:0000398,GO:0005685,GO:0003729,GO:0043484,GO:0071004,GO:0043462,GO:0061084,GO:1904715,GO:0048026	nucleic acid binding|RNA binding|mRNA processing|nucleus|nuclear speck|nucleoplasm|U1 snRNA binding|protein binding|spliceosomal complex|mRNA splicing, via spliceosome|U1 snRNP|mRNA binding|regulation of RNA splicing|U2-type prespliceosome|regulation of ATPase activity|negative regulation of protein refolding|negative regulation of chaperone-mediated autophagy|positive regulation of mRNA splicing…	path:hsa03040	Spliceosome
NAA50	4.55016491697255e-17	0.0307591073070484	0.334	0.302	1.66540586126112e-12	1	1.106	ENSG00000121579	80218	protein_coding	N(alpha)-acetyltransferase 50, NatE catalytic subunit [Source:HGNC Symbol;Acc:HGNC:29533]		GO:0005634,GO:0005737,GO:0016740,GO:0016746,GO:0005829,GO:0005515,GO:0008080,GO:0043967,GO:0070062,GO:0010485,GO:0004596,GO:0006474,GO:0031415,GO:0016573,GO:0007064,GO:0071962,GO:0052858,GO:0034087	nucleus|cytoplasm|transferase activity|transferase activity, transferring acyl groups|cytosol|protein binding|N-acetyltransferase activity|histone H4 acetylation|extracellular exosome|H4 histone acetyltransferase activity|peptide alpha-N-acetyltransferase activity|N-terminal protein amino acid acetylation|NatA complex|histone acetylation|mitotic sister chromatid cohesion|mitotic sister chromatid …
PARD3	5.03242398173243e-17	0.126414114518905	0.832	0.788	1.84191750155389e-12	1	1.056	ENSG00000148498	56288	protein_coding	par-3 family cell polarity regulator [Source:HGNC Symbol;Acc:HGNC:16051]		GO:0005737,GO:0016020,GO:0051301,GO:0005886,GO:0030054,GO:0005856,GO:0005515,GO:0007049,GO:0030154,GO:0008289,GO:0000226,GO:0005923,GO:0007409,GO:0005829,GO:0035091,GO:0032266,GO:0005938,GO:0007155,GO:0012505,GO:0016324,GO:0005912,GO:0005546,GO:0005547,GO:0005913,GO:0006612,GO:0065003,GO:0005911,GO:0007205,GO:0070830,GO:0008104,GO:0090162,GO:0007163,GO:0007179,GO:0043296,GO:0030010,GO:0045197,GO:…	cytoplasm|membrane|cell division|plasma membrane|cell junction|cytoskeleton|protein binding|cell cycle|cell differentiation|lipid binding|microtubule cytoskeleton organization|bicellular tight junction|axonogenesis|cytosol|phosphatidylinositol binding|phosphatidylinositol-3-phosphate binding|cell cortex|cell adhesion|endomembrane system|apical plasma membrane|adherens junction|phosphatidylinosito…	path:hsa04015,path:hsa04062,path:hsa04080,path:hsa04144,path:hsa04360,path:hsa04390,path:hsa04520,path:hsa04530,path:hsa05165	Rap1 signaling pathway|Chemokine signaling pathway|Neuroactive ligand-receptor interaction|Endocytosis|Axon guidance|Hippo signaling pathway|Adherens junction|Tight junction|Human papillomavirus infection
SNX29	6.01114248599185e-17	0.159673094920118	0.697	0.632	2.20013826129788e-12	1	1.103	ENSG00000048471	92017	protein_coding	sorting nexin 29 [Source:HGNC Symbol;Acc:HGNC:30542]		GO:0035091	phosphatidylinositol binding
RNMT	7.69718762459449e-17	0.0911513777455352	0.286	0.236	2.81724764247783e-12	1	1.212	ENSG00000101654	8731	protein_coding	RNA guanine-7 methyltransferase [Source:HGNC Symbol;Acc:HGNC:10075]		GO:0005634,GO:0003723,GO:0006397,GO:0016740,GO:0005654,GO:0008168,GO:0032259,GO:0001650,GO:0005515,GO:0005845,GO:0006370,GO:0004482,GO:0106005,GO:0006366,GO:0043235,GO:0031533,GO:1990830	nucleus|RNA binding|mRNA processing|transferase activity|nucleoplasm|methyltransferase activity|methylation|fibrillar center|protein binding|mRNA cap binding complex|7-methylguanosine mRNA capping|mRNA (guanine-N7-)-methyltransferase activity|RNA 5'-cap (guanine-N7)-methylation|transcription by RNA polymerase II|receptor complex|mRNA cap methyltransferase complex|cellular response to leukemia inh…	path:hsa03015	mRNA surveillance pathway
SLC35F5	8.45829410463451e-17	0.110331829485143	0.363	0.329	3.09582022523728e-12	1	1.103	ENSG00000115084	80255	protein_coding	solute carrier family 35 member F5 [Source:HGNC Symbol;Acc:HGNC:23617]		GO:0016020,GO:0016021	membrane|integral component of membrane
RNF217	8.56284298498547e-17	0.091869709800849	0.381	0.326	3.13408616093453e-12	1	1.169	ENSG00000146373	154214	protein_coding	ring finger protein 217 [Source:HGNC Symbol;Acc:HGNC:21487]		GO:0016020,GO:0016021,GO:0046872,GO:0016740,GO:0016567,GO:0004842,GO:0006511,GO:0005737,GO:0000151,GO:0061630,GO:0005829,GO:0000209,GO:0032436,GO:0031624	membrane|integral component of membrane|metal ion binding|transferase activity|protein ubiquitination|ubiquitin-protein transferase activity|ubiquitin-dependent protein catabolic process|cytoplasm|ubiquitin ligase complex|ubiquitin protein ligase activity|cytosol|protein polyubiquitination|positive regulation of proteasomal ubiquitin-dependent protein catabolic process|ubiquitin conjugating enzym…
FBXW8	9.97857941174964e-17	0.145774737854515	0.269	0.211	3.65225985049448e-12	1	1.275	ENSG00000174989	26259	protein_coding	F-box and WD repeat domain containing 8 [Source:HGNC Symbol;Acc:HGNC:13597]		GO:0005737,GO:0005829,GO:0016567,GO:0005794,GO:0005515,GO:0004842,GO:0048471,GO:0000209,GO:0043687,GO:0008283,GO:0050775,GO:0007030,GO:1990393,GO:0031467	cytoplasm|cytosol|protein ubiquitination|Golgi apparatus|protein binding|ubiquitin-protein transferase activity|perinuclear region of cytoplasm|protein polyubiquitination|post-translational protein modification|cell population proliferation|positive regulation of dendrite morphogenesis|Golgi organization|3M complex|Cul7-RING ubiquitin ligase complex	path:hsa04120	Ubiquitin mediated proteolysis
LTBP2	1.01527041163038e-16	0.155779124131925	0.292	0.234	3.71599123360834e-12	1	1.248	ENSG00000119681	4053	protein_coding	latent transforming growth factor beta binding protein 2 [Source:HGNC Symbol;Acc:HGNC:6715]		GO:0005615,GO:0005623,GO:0005509,GO:0005515,GO:0005576,GO:0008201,GO:0070062,GO:0062023,GO:0007179,GO:0005201,GO:0019838,GO:0031012,GO:0006605,GO:0009306,GO:0050436,GO:0097435	extracellular space|cell|calcium ion binding|protein binding|extracellular region|heparin binding|extracellular exosome|collagen-containing extracellular matrix|transforming growth factor beta receptor signaling pathway|extracellular matrix structural constituent|growth factor binding|extracellular matrix|protein targeting|protein secretion|microfibril binding|supramolecular fiber organization
UQCC1	1.07959048853952e-16	0.156225215393214	0.255	0.205	3.95140914710351e-12	1	1.244	ENSG00000101019	55245	protein_coding	ubiquinol-cytochrome c reductase complex assembly factor 1 [Source:HGNC Symbol;Acc:HGNC:15891]		GO:0016020,GO:0005743,GO:0005739,GO:0031410,GO:0005515,GO:0070131,GO:0034551	membrane|mitochondrial inner membrane|mitochondrion|cytoplasmic vesicle|protein binding|positive regulation of mitochondrial translation|mitochondrial respiratory chain complex III assembly
SENP6	1.18586209169892e-16	0.103403210370994	0.717	0.665	4.34037384182723e-12	1	1.078	ENSG00000112701	26054	protein_coding	SUMO specific peptidase 6 [Source:HGNC Symbol;Acc:HGNC:20944]		GO:0005634,GO:0005829,GO:0005654,GO:0016787,GO:0008233,GO:0008234,GO:0006508,GO:0005737,GO:0016926,GO:0005515,GO:0016925,GO:0090169,GO:0090234,GO:0070139,GO:0070646	nucleus|cytosol|nucleoplasm|hydrolase activity|peptidase activity|cysteine-type peptidase activity|proteolysis|cytoplasm|protein desumoylation|protein binding|protein sumoylation|regulation of spindle assembly|regulation of kinetochore assembly|SUMO-specific endopeptidase activity|protein modification by small protein removal
NLGN1	1.26816159304685e-16	0.120547122462013	0.391	0.315	4.64159824671077e-12	1	1.241	ENSG00000169760	22871	protein_coding	neuroligin 1 [Source:HGNC Symbol;Acc:HGNC:14291]		GO:0016020,GO:0016021,GO:0005887,GO:0098793,GO:0007155,GO:0005886,GO:0048511,GO:0030054,GO:0045202,GO:0045211,GO:0042043,GO:0050808,GO:0050804,GO:0009986,GO:0007399,GO:0038023,GO:0014069,GO:0060076,GO:0006605,GO:0001540,GO:0051491,GO:0048488,GO:0051965,GO:0030165,GO:0097110,GO:0043235,GO:1902533,GO:0043197,GO:0007157,GO:0007416,GO:0031175,GO:0005794,GO:0030425,GO:0098794,GO:1900029,GO:0050839,GO:…	membrane|integral component of membrane|integral component of plasma membrane|presynapse|cell adhesion|plasma membrane|rhythmic process|cell junction|synapse|postsynaptic membrane|neurexin family protein binding|synapse organization|modulation of chemical synaptic transmission|cell surface|nervous system development|signaling receptor activity|postsynaptic density|excitatory synapse|protein targe…	path:hsa04514	Cell adhesion molecules (CAMs)
SOX5	1.27677872213489e-16	0.125812559799155	0.952	0.919	4.67313780088591e-12	1	1.036	ENSG00000134532	6660	protein_coding	SRY-box transcription factor 5 [Source:HGNC Symbol;Acc:HGNC:11201]	HMG	GO:0005634,GO:0006355,GO:0003677,GO:0005515,GO:0045944,GO:0000981,GO:0000790,GO:0045892,GO:0032332,GO:0006366,GO:0003700,GO:0071560,GO:0045165,GO:0061036,GO:0055059,GO:2000741,GO:0007275	nucleus|regulation of transcription, DNA-templated|DNA binding|protein binding|positive regulation of transcription by RNA polymerase II|DNA-binding transcription factor activity, RNA polymerase II-specific|nuclear chromatin|negative regulation of transcription, DNA-templated|positive regulation of chondrocyte differentiation|transcription by RNA polymerase II|DNA-binding transcription factor act…
DICER1	1.58313886343729e-16	0.151741553996756	0.497	0.431	5.79444655406682e-12	1	1.153	ENSG00000100697	23405	protein_coding	dicer 1, ribonuclease III [Source:HGNC Symbol;Acc:HGNC:17098]		GO:0010629,GO:0070062,GO:0032720,GO:0038061,GO:0035148,GO:0003723,GO:0006396,GO:0005737,GO:0046872,GO:0000166,GO:0005524,GO:0016787,GO:0003677,GO:0005515,GO:0004519,GO:0004518,GO:0004525,GO:0004386,GO:0031047,GO:0005634,GO:0016442,GO:0005829,GO:0019904,GO:0016891,GO:0006309,GO:0000122,GO:0030422,GO:0021675,GO:0003725,GO:0070883,GO:0010586,GO:0031054,GO:0035196,GO:0070578,GO:0004530,GO:0048812,GO:…	negative regulation of gene expression|extracellular exosome|negative regulation of tumor necrosis factor production|NIK/NF-kappaB signaling|tube formation|RNA binding|RNA processing|cytoplasm|metal ion binding|nucleotide binding|ATP binding|hydrolase activity|DNA binding|protein binding|endonuclease activity|nuclease activity|ribonuclease III activity|helicase activity|gene silencing by RNA|nucl…	path:hsa05206	MicroRNAs in cancer
PNN	1.60941464861157e-16	0.127360746617979	0.373	0.322	5.89061855538322e-12	1	1.158	ENSG00000100941	5411	protein_coding	pinin, desmosome associated protein [Source:HGNC Symbol;Acc:HGNC:9162]		GO:0003723,GO:0006397,GO:0008380,GO:0005634,GO:0016607,GO:0016020,GO:0003677,GO:0005515,GO:0005681,GO:0030054,GO:0000398,GO:0071013,GO:0005886,GO:0007155,GO:0035145,GO:0005198,GO:0005911,GO:0030057,GO:0005882	RNA binding|mRNA processing|RNA splicing|nucleus|nuclear speck|membrane|DNA binding|protein binding|spliceosomal complex|cell junction|mRNA splicing, via spliceosome|catalytic step 2 spliceosome|plasma membrane|cell adhesion|exon-exon junction complex|structural molecule activity|cell-cell junction|desmosome|intermediate filament	path:hsa03013,path:hsa03015	RNA transport|mRNA surveillance pathway
ZNF106	1.65902142445552e-16	0.130654847725735	0.414	0.361	6.07218431564966e-12	1	1.147	ENSG00000103994	64397	protein_coding	zinc finger protein 106 [Source:HGNC Symbol;Acc:HGNC:12886]		GO:0003676,GO:0003723,GO:0005634,GO:0016607,GO:0046872,GO:0005730,GO:0005829,GO:0016020,GO:0008286,GO:0017124,GO:0005515	nucleic acid binding|RNA binding|nucleus|nuclear speck|metal ion binding|nucleolus|cytosol|membrane|insulin receptor signaling pathway|SH3 domain binding|protein binding
TCERG1	2.11863722493518e-16	0.13214953475118	0.439	0.385	7.75442410698526e-12	1	1.14	ENSG00000113649	10915	protein_coding	transcription elongation regulator 1 [Source:HGNC Symbol;Acc:HGNC:15630]		GO:0003723,GO:0005634,GO:0005654,GO:1903508,GO:0005515,GO:0042802,GO:0003713,GO:0000122,GO:0006366,GO:0001103,GO:0003714	RNA binding|nucleus|nucleoplasm|positive regulation of nucleic acid-templated transcription|protein binding|identical protein binding|transcription coactivator activity|negative regulation of transcription by RNA polymerase II|transcription by RNA polymerase II|RNA polymerase II repressing transcription factor binding|transcription corepressor activity	path:hsa03040	Spliceosome
NUCKS1	2.26172469209435e-16	0.115819278853603	0.282	0.24	8.27813854553451e-12	1	1.175	ENSG00000069275	64710	protein_coding	nuclear casein kinase and cyclin dependent kinase substrate 1 [Source:HGNC Symbol;Acc:HGNC:29923]		GO:0005737,GO:0005634,GO:0003723,GO:0005730,GO:0006357,GO:0000790,GO:0008134,GO:0000785,GO:0036297,GO:0043923,GO:0003682,GO:0071481,GO:0000724,GO:0003690,GO:0001228,GO:0003697,GO:0001678,GO:0006275,GO:0006325,GO:0019046,GO:0031297,GO:0035822,GO:0042593,GO:0044829,GO:0045944,GO:0046626,GO:0046628,GO:0060382,GO:1990968,GO:1990969	cytoplasm|nucleus|RNA binding|nucleolus|regulation of transcription by RNA polymerase II|nuclear chromatin|transcription factor binding|chromatin|interstrand cross-link repair|positive regulation by host of viral transcription|chromatin binding|cellular response to X-ray|double-strand break repair via homologous recombination|double-stranded DNA binding|DNA-binding transcription activator activit…
DDX3X	2.50970533161331e-16	0.0331995714318163	0.482	0.437	9.18577248423787e-12	1	1.103	ENSG00000215301	1654	protein_coding	DEAD-box helicase 3 X-linked [Source:HGNC Symbol;Acc:HGNC:2745]		GO:0003676,GO:0003723,GO:0005634,GO:0005737,GO:0016607,GO:0016020,GO:0006413,GO:0005852,GO:0000166,GO:0005524,GO:0043066,GO:0005829,GO:0016787,GO:0003677,GO:0005739,GO:0005515,GO:0032508,GO:0006915,GO:0022627,GO:0016055,GO:0005741,GO:0003678,GO:0004386,GO:0045727,GO:0002376,GO:0045087,GO:0042254,GO:0003724,GO:0005576,GO:0007059,GO:0045948,GO:0030154,GO:0045944,GO:0045296,GO:0070062,GO:0043539,GO:…	nucleic acid binding|RNA binding|nucleus|cytoplasm|nuclear speck|membrane|translational initiation|eukaryotic translation initiation factor 3 complex|nucleotide binding|ATP binding|negative regulation of apoptotic process|cytosol|hydrolase activity|DNA binding|mitochondrion|protein binding|DNA duplex unwinding|apoptotic process|cytosolic small ribosomal subunit|Wnt signaling pathway|mitochondrial…	path:hsa04622,path:hsa05161,path:hsa05203	RIG-I-like receptor signaling pathway|Hepatitis B|Viral carcinogenesis
RPL10	2.7003168614712e-16	0.111251739020866	0.254	0.202	9.88342974467074e-12	1	1.257	ENSG00000147403	6134	protein_coding	ribosomal protein L10 [Source:HGNC Symbol;Acc:HGNC:10298]		GO:0003723,GO:0016020,GO:0006412,GO:0005783,GO:0005829,GO:0003735,GO:0005840,GO:0005515,GO:0007275,GO:0022625,GO:0000027,GO:0006417,GO:0019083,GO:0032991,GO:0006413,GO:0005634,GO:0000184,GO:0006614,GO:0000122,GO:0005790,GO:0045182,GO:0043066,GO:1990403,GO:0005622	RNA binding|membrane|translation|endoplasmic reticulum|cytosol|structural constituent of ribosome|ribosome|protein binding|multicellular organism development|cytosolic large ribosomal subunit|ribosomal large subunit assembly|regulation of translation|viral transcription|protein-containing complex|translational initiation|nucleus|nuclear-transcribed mRNA catabolic process, nonsense-mediated decay|…	path:hsa03010	Ribosome
ARMH3	2.7656127724896e-16	0.128046780751584	0.314	0.283	1.01224193085892e-11	1	1.11	ENSG00000120029	79591	protein_coding	armadillo like helical domain containing 3 [Source:HGNC Symbol;Acc:HGNC:25788]		GO:0016020,GO:0016021,GO:0005515	membrane|integral component of membrane|protein binding
BTBD1	3.43265038516388e-16	0.110505211353407	0.252	0.205	1.25638436747383e-11	1	1.229	ENSG00000064726	53339	protein_coding	BTB domain containing 1 [Source:HGNC Symbol;Acc:HGNC:1120]		GO:0005737,GO:0016567,GO:0005515,GO:0000932,GO:0030154,GO:0005829,GO:0007517,GO:0043687,GO:0022008,GO:0032991,GO:0043393	cytoplasm|protein ubiquitination|protein binding|P-body|cell differentiation|cytosol|muscle organ development|post-translational protein modification|neurogenesis|protein-containing complex|regulation of protein binding
PLEKHH2	4.1578141179552e-16	0.0512069507279553	0.527	0.457	1.52180154531278e-11	1	1.153	ENSG00000152527	130271	protein_coding	pleckstrin homology, MyTH4 and FERM domain containing H2 [Source:HGNC Symbol;Acc:HGNC:30506]		GO:0005737,GO:0016020,GO:0005829,GO:0005654,GO:0003779,GO:0005886,GO:0005856,GO:0042995,GO:0005515,GO:0016604,GO:0030027,GO:0030864,GO:0042802,GO:0030835	cytoplasm|membrane|cytosol|nucleoplasm|actin binding|plasma membrane|cytoskeleton|cell projection|protein binding|nuclear body|lamellipodium|cortical actin cytoskeleton|identical protein binding|negative regulation of actin filament depolymerization
DHRS3	4.25920847565932e-16	0.214212906464122	0.277	0.209	1.55891289417607e-11	1	1.325	ENSG00000162496	9249	protein_coding	dehydrogenase/reductase 3 [Source:HGNC Symbol;Acc:HGNC:17693]		GO:0016020,GO:0016021,GO:0016491,GO:0055114,GO:0022900,GO:0042572,GO:0005789,GO:0004745,GO:0007601,GO:0052650,GO:0001523,GO:0009055,GO:0000166,GO:0005811,GO:0003151,GO:0030278,GO:0048385,GO:0048387,GO:0060021,GO:0060349,GO:0060411,GO:0042622	membrane|integral component of membrane|oxidoreductase activity|oxidation-reduction process|electron transport chain|retinol metabolic process|endoplasmic reticulum membrane|retinol dehydrogenase activity|visual perception|NADP-retinol dehydrogenase activity|retinoid metabolic process|electron transfer activity|nucleotide binding|lipid droplet|outflow tract morphogenesis|regulation of ossificatio…	path:hsa00830	Retinol metabolism
MFSD14C	4.32935724941053e-16	0.14556098886806	0.291	0.239	1.58458804685675e-11	1	1.218	ENSG00000196312	84278	protein_coding	major facilitator superfamily domain containing 14C [Source:HGNC Symbol;Acc:HGNC:23672]		GO:0016020,GO:0016021,GO:0022857,GO:0055085,GO:0005215	membrane|integral component of membrane|transmembrane transporter activity|transmembrane transport|transporter activity
PAN3	4.33725518480392e-16	0.150782680153255	0.635	0.571	1.58747877019008e-11	1	1.112	ENSG00000152520	255967	protein_coding	poly(A) specific ribonuclease subunit PAN3 [Source:HGNC Symbol;Acc:HGNC:29991]		GO:0003723,GO:0006397,GO:0005737,GO:0046872,GO:0000166,GO:0004672,GO:0005524,GO:0006468,GO:0005515,GO:0090503,GO:0000932,GO:0000288,GO:0000289,GO:0010606,GO:0031251,GO:0005829,GO:0004535,GO:0000290,GO:0006605	RNA binding|mRNA processing|cytoplasm|metal ion binding|nucleotide binding|protein kinase activity|ATP binding|protein phosphorylation|protein binding|RNA phosphodiester bond hydrolysis, exonucleolytic|P-body|nuclear-transcribed mRNA catabolic process, deadenylation-dependent decay|nuclear-transcribed mRNA poly(A) tail shortening|positive regulation of cytoplasmic mRNA processing body assembly|PA…	path:hsa03018	RNA degradation
AZI2	4.56067245120756e-16	0.123561906462681	0.306	0.263	1.66925172386648e-11	1	1.163	ENSG00000163512	64343	protein_coding	5-azacytidine induced 2 [Source:HGNC Symbol;Acc:HGNC:24002]		GO:0005737,GO:0005515,GO:0016032,GO:0000278,GO:0001816,GO:0007249,GO:0032607,GO:0032609,GO:0032635,GO:0032640,GO:0042110,GO:0044565,GO:0097028	cytoplasm|protein binding|viral process|mitotic cell cycle|cytokine production|I-kappaB kinase/NF-kappaB signaling|interferon-alpha production|interferon-gamma production|interleukin-6 production|tumor necrosis factor production|T cell activation|dendritic cell proliferation|dendritic cell differentiation	path:hsa04622	RIG-I-like receptor signaling pathway
NEMF	5.19850853615092e-16	0.113398197637518	0.423	0.372	1.9027061093166e-11	1	1.137	ENSG00000165525	9147	protein_coding	nuclear export mediator factor [Source:HGNC Symbol;Acc:HGNC:10663]		GO:0005634,GO:0043023,GO:0000049,GO:0051168,GO:0072344,GO:1990116,GO:1990112	nucleus|ribosomal large subunit binding|tRNA binding|nuclear export|rescue of stalled ribosome|ribosome-associated ubiquitin-dependent protein catabolic process|RQC complex
EZH1	5.68059263360447e-16	0.165226723986075	0.339	0.284	2.07915370982557e-11	1	1.194	ENSG00000108799	2145	protein_coding	enhancer of zeste 1 polycomb repressive complex 2 subunit [Source:HGNC Symbol;Acc:HGNC:3526]		GO:0005634,GO:0016740,GO:0005654,GO:0008168,GO:0032259,GO:0006325,GO:0018024,GO:0070734,GO:0000981,GO:0035098,GO:0000122,GO:0009653,GO:0003682,GO:0006348,GO:0000781,GO:0003714,GO:0031493,GO:0006338,GO:0006343,GO:0021766,GO:0045944,GO:0005515	nucleus|transferase activity|nucleoplasm|methyltransferase activity|methylation|chromatin organization|histone-lysine N-methyltransferase activity|histone H3-K27 methylation|DNA-binding transcription factor activity, RNA polymerase II-specific|ESC/E(Z) complex|negative regulation of transcription by RNA polymerase II|anatomical structure morphogenesis|chromatin binding|chromatin silencing at telo…	path:hsa00310	Lysine degradation
URI1	5.8227328131664e-16	0.151656055830555	0.341	0.282	2.13117843694703e-11	1	1.209	ENSG00000105176	8725	protein_coding	URI1 prefoldin like chaperone [Source:HGNC Symbol;Acc:HGNC:13236]		GO:0005634,GO:0005737,GO:0005829,GO:0005654,GO:0005739,GO:0042995,GO:0005515,GO:0032515,GO:0004864,GO:0030425,GO:0000122,GO:0003714,GO:0003682,GO:0009615,GO:0006357,GO:0010923,GO:0001558,GO:2001243,GO:0051219,GO:0071363,GO:0000993,GO:0019212,GO:0071383	nucleus|cytoplasm|cytosol|nucleoplasm|mitochondrion|cell projection|protein binding|negative regulation of phosphoprotein phosphatase activity|protein phosphatase inhibitor activity|dendrite|negative regulation of transcription by RNA polymerase II|transcription corepressor activity|chromatin binding|response to virus|regulation of transcription by RNA polymerase II|negative regulation of phospha…
ZNF148	5.89337411940316e-16	0.133650154363782	0.46	0.394	2.15703386144275e-11	1	1.168	ENSG00000163848	7707	protein_coding	zinc finger protein 148 [Source:HGNC Symbol;Acc:HGNC:12933]	zf-C2H2	GO:0003676,GO:0005634,GO:0005794,GO:0046872,GO:0003677,GO:0005515,GO:0043565,GO:0003700,GO:0045944,GO:0000981,GO:0000978,GO:0001227,GO:0000122,GO:0005654,GO:0021762,GO:0044212,GO:0010629,GO:0045892,GO:0006366,GO:0006968,GO:0000976,GO:0003690,GO:0007276,GO:0065003	nucleic acid binding|nucleus|Golgi apparatus|metal ion binding|DNA binding|protein binding|sequence-specific DNA binding|DNA-binding transcription factor activity|positive regulation of transcription by RNA polymerase II|DNA-binding transcription factor activity, RNA polymerase II-specific|RNA polymerase II proximal promoter sequence-specific DNA binding|DNA-binding transcription repressor activi…
STX12	7.0849082003431e-16	0.143073703915809	0.489	0.425	2.59314725040758e-11	1	1.151	ENSG00000117758	23673	protein_coding	syntaxin 12 [Source:HGNC Symbol;Acc:HGNC:11430]		GO:0050821,GO:0016020,GO:0016021,GO:0006886,GO:0015031,GO:0016192,GO:0005794,GO:0005515,GO:0000139,GO:0005768,GO:0005484,GO:0031901,GO:0010008,GO:0012505,GO:0055038,GO:0000149,GO:0031201,GO:0006906,GO:0048278,GO:0008021,GO:0031982,GO:0033344,GO:0030285,GO:0045121,GO:0031083,GO:0045335,GO:0098837,GO:0000045,GO:0000407	protein stabilization|membrane|integral component of membrane|intracellular protein transport|protein transport|vesicle-mediated transport|Golgi apparatus|protein binding|Golgi membrane|endosome|SNAP receptor activity|early endosome membrane|endosome membrane|endomembrane system|recycling endosome membrane|SNARE binding|SNARE complex|vesicle fusion|vesicle docking|synaptic vesicle|vesicle|cholest…	path:hsa04145	Phagosome
AP2B1	8.5340821725255e-16	0.0626131393657862	0.369	0.337	3.12355941596606e-11	1	1.095	ENSG00000006125	163	protein_coding	adaptor related protein complex 2 subunit beta 1 [Source:HGNC Symbol;Acc:HGNC:563]		GO:0016020,GO:0006886,GO:0015031,GO:0016192,GO:0030117,GO:0030276,GO:0005515,GO:0030131,GO:0005886,GO:0005905,GO:0098794,GO:0005829,GO:0006897,GO:0060071,GO:0019886,GO:0061024,GO:0048013,GO:0030666,GO:0072583,GO:0034383,GO:0036020,GO:0050690,GO:0035615,GO:0032802,GO:0030122,GO:0030669,GO:0045334,GO:0005048,GO:0005737,GO:0044877,GO:0003279,GO:0003281,GO:0007507,GO:0035904,GO:0045807,GO:0048268,GO:…	membrane|intracellular protein transport|protein transport|vesicle-mediated transport|membrane coat|clathrin binding|protein binding|clathrin adaptor complex|plasma membrane|clathrin-coated pit|postsynapse|cytosol|endocytosis|Wnt signaling pathway, planar cell polarity pathway|antigen processing and presentation of exogenous peptide antigen via MHC class II|membrane organization|ephrin receptor s…	path:hsa04144,path:hsa04721,path:hsa04961,path:hsa05016	Endocytosis|Synaptic vesicle cycle|Endocrine and other factor-regulated calcium reabsorption|Huntington disease
RAD54L2	9.26127804219894e-16	0.147268120281637	0.271	0.212	3.38972037622524e-11	1	1.278	ENSG00000164080	23132	protein_coding	RAD54 like 2 [Source:HGNC Symbol;Acc:HGNC:29123]		GO:0005634,GO:0000166,GO:0005524,GO:0016787,GO:0003677,GO:0005515,GO:0032508,GO:0003678,GO:0004386	nucleus|nucleotide binding|ATP binding|hydrolase activity|DNA binding|protein binding|DNA duplex unwinding|DNA helicase activity|helicase activity
DPH6	9.81951641479565e-16	0.184929036652391	0.403	0.331	3.59404120297935e-11	1	1.218	ENSG00000134146	89978	protein_coding	diphthamine biosynthesis 6 [Source:HGNC Symbol;Acc:HGNC:30543]		GO:0005634,GO:0000166,GO:0005524,GO:0005730,GO:0016874,GO:0005829,GO:0017183,GO:0017178	nucleus|nucleotide binding|ATP binding|nucleolus|ligase activity|cytosol|peptidyl-diphthamide biosynthetic process from peptidyl-histidine|diphthine-ammonia ligase activity
RNGTT	1.43952918857134e-15	0.134403952610914	0.406	0.347	5.26882078308995e-11	1	1.17	ENSG00000111880	8732	protein_coding	RNA guanylyltransferase and 5'-phosphatase [Source:HGNC Symbol;Acc:HGNC:10073]		GO:0005634,GO:0006397,GO:0000166,GO:0016740,GO:0016787,GO:0005525,GO:0005515,GO:0003824,GO:0008152,GO:0004725,GO:0016311,GO:0035335,GO:0016791,GO:0008138,GO:0006470,GO:0016779,GO:0005654,GO:0016032,GO:0006370,GO:0006366,GO:0006396,GO:0004484,GO:0004651,GO:0008192,GO:0050355,GO:0098507	nucleus|mRNA processing|nucleotide binding|transferase activity|hydrolase activity|GTP binding|protein binding|catalytic activity|metabolic process|protein tyrosine phosphatase activity|dephosphorylation|peptidyl-tyrosine dephosphorylation|phosphatase activity|protein tyrosine/serine/threonine phosphatase activity|protein dephosphorylation|nucleotidyltransferase activity|nucleoplasm|viral process…	path:hsa03015	mRNA surveillance pathway
SRSF5	1.51987809913203e-15	0.0044675818588884	0.615	0.591	5.56290583063315e-11	1	1.041	ENSG00000100650	6430	protein_coding	serine and arginine rich splicing factor 5 [Source:HGNC Symbol;Acc:HGNC:10787]		GO:0003676,GO:0003723,GO:0006397,GO:0008380,GO:0005634,GO:0016607,GO:0005730,GO:0005829,GO:0043422,GO:0001889,GO:0032868,GO:0032869,GO:0033120,GO:0051726,GO:0097421,GO:0000381,GO:0005654,GO:0005515,GO:0006406,GO:0006405,GO:0031124,GO:0000398,GO:0045292,GO:0006376	nucleic acid binding|RNA binding|mRNA processing|RNA splicing|nucleus|nuclear speck|nucleolus|cytosol|protein kinase B binding|liver development|response to insulin|cellular response to insulin stimulus|positive regulation of RNA splicing|regulation of cell cycle|liver regeneration|regulation of alternative mRNA splicing, via spliceosome|nucleoplasm|protein binding|mRNA export from nucleus|RNA ex…	path:hsa03040,path:hsa05168	Spliceosome|Herpes simplex infection
MIR22HG	1.69970628738752e-15	0.0258247125242997	0.311	0.265	6.22109498246707e-11	1	1.174	ENSG00000186594	84981	lncRNA	MIR22 host gene [Source:HGNC Symbol;Acc:HGNC:28219]
GIGYF2	1.70345772269986e-15	0.1151275588271	0.475	0.421	6.23482561085375e-11	1	1.128	ENSG00000204120	26058	protein_coding	GRB10 interacting GYF protein 2 [Source:HGNC Symbol;Acc:HGNC:11960]		GO:0003723,GO:0016020,GO:0005829,GO:0005515,GO:0005783,GO:0045296,GO:0032991,GO:0005794,GO:0017148,GO:0005768,GO:0070064,GO:0016441,GO:0048009,GO:0061157,GO:0010494,GO:0043204,GO:1990635,GO:0007631,GO:0008344,GO:0009791,GO:0021522,GO:0031571,GO:0035264,GO:0044267,GO:0048873,GO:0050881,GO:0050885,GO:0005737,GO:0016021,GO:0031982	RNA binding|membrane|cytosol|protein binding|endoplasmic reticulum|cadherin binding|protein-containing complex|Golgi apparatus|negative regulation of translation|endosome|proline-rich region binding|posttranscriptional gene silencing|insulin-like growth factor receptor signaling pathway|mRNA destabilization|cytoplasmic stress granule|perikaryon|proximal dendrite|feeding behavior|adult locomotory …
LINC01578	2.06672968636741e-15	0.0262839123250163	0.461	0.441	7.56443732507336e-11	1	1.045	--	--	--	--	--	--	--	--	--
MICU3	2.23696712986337e-15	0.109983314506692	0.415	0.363	8.18752339201292e-11	1	1.143	ENSG00000155970	286097	protein_coding	mitochondrial calcium uptake family member 3 [Source:HGNC Symbol;Acc:HGNC:27820]		GO:0016020,GO:0016021,GO:0046872,GO:0005509,GO:0005739,GO:0006851,GO:0005743	membrane|integral component of membrane|metal ion binding|calcium ion binding|mitochondrion|mitochondrial calcium ion transmembrane transport|mitochondrial inner membrane
MYADM	2.33942944289372e-15	0.158105743958823	0.289	0.228	8.56254570393531e-11	1	1.268	ENSG00000179820	91663	protein_coding	myeloid associated differentiation marker [Source:HGNC Symbol;Acc:HGNC:7544]		GO:0016020,GO:0016021,GO:0005886,GO:0045121,GO:0003674,GO:0030335,GO:0005911,GO:0001726,GO:0010629,GO:0001933,GO:0061028,GO:0030864,GO:0072659,GO:0031579,GO:0030837,GO:0034115,GO:0090038	membrane|integral component of membrane|plasma membrane|membrane raft|molecular_function|positive regulation of cell migration|cell-cell junction|ruffle|negative regulation of gene expression|negative regulation of protein phosphorylation|establishment of endothelial barrier|cortical actin cytoskeleton|protein localization to plasma membrane|membrane raft organization|negative regulation of actin…
ZFR	2.83605675614014e-15	0.0517712702354449	0.51	0.478	1.03802513331485e-10	1	1.067	ENSG00000056097	51663	protein_coding	zinc finger RNA binding protein [Source:HGNC Symbol;Acc:HGNC:17277]		GO:0003676,GO:0003723,GO:0005634,GO:0005737,GO:0008270,GO:0003677,GO:0005694,GO:0005515,GO:0007275,GO:0003727,GO:0003725	nucleic acid binding|RNA binding|nucleus|cytoplasm|zinc ion binding|DNA binding|chromosome|protein binding|multicellular organism development|single-stranded RNA binding|double-stranded RNA binding
TTC7B	3.79723975938735e-15	0.147106593376576	0.328	0.277	1.38982772433336e-10	1	1.184	ENSG00000165914	145567	protein_coding	tetratricopeptide repeat domain 7B [Source:HGNC Symbol;Acc:HGNC:19858]		GO:0005737,GO:0016020,GO:0005829,GO:0005886,GO:0005515,GO:0046854,GO:0072659	cytoplasm|membrane|cytosol|plasma membrane|protein binding|phosphatidylinositol phosphorylation|protein localization to plasma membrane
GFRA1	3.90933785746834e-15	0.20808335295036	0.36	0.312	1.43085674921199e-10	1	1.154	ENSG00000151892	2674	protein_coding	GDNF family receptor alpha 1 [Source:HGNC Symbol;Acc:HGNC:4243]		GO:0016020,GO:0005794,GO:0005886,GO:0009897,GO:0038023,GO:0031225,GO:0005768,GO:0043235,GO:0070062,GO:0007399,GO:0000165,GO:0005102,GO:0007411,GO:0016167,GO:0035860,GO:0019898,GO:0005771,GO:0007166	membrane|Golgi apparatus|plasma membrane|external side of plasma membrane|signaling receptor activity|anchored component of membrane|endosome|receptor complex|extracellular exosome|nervous system development|MAPK cascade|signaling receptor binding|axon guidance|glial cell-derived neurotrophic factor receptor activity|glial cell-derived neurotrophic factor receptor signaling pathway|extrinsic comp…
XPO4	4.46581874330446e-15	0.108773182391166	0.348	0.294	1.63453431823687e-10	1	1.184	ENSG00000132953	64328	protein_coding	exportin 4 [Source:HGNC Symbol;Acc:HGNC:17796]		GO:0005634,GO:0005737,GO:0015031,GO:0005829,GO:0005654,GO:0005515,GO:0005643,GO:0005049,GO:0006611,GO:0046827,GO:0051168	nucleus|cytoplasm|protein transport|cytosol|nucleoplasm|protein binding|nuclear pore|nuclear export signal receptor activity|protein export from nucleus|positive regulation of protein export from nucleus|nuclear export
UBE2D2	4.51386981400719e-15	0.116083279492187	0.337	0.294	1.65212149062477e-10	1	1.146	ENSG00000131508	7322	protein_coding	ubiquitin conjugating enzyme E2 D2 [Source:HGNC Symbol;Acc:HGNC:12475]		GO:0000166,GO:0005524,GO:0016740,GO:0016567,GO:0005515,GO:0004842,GO:0031625,GO:0061631,GO:0006511,GO:0000151,GO:0070936,GO:0005654,GO:0005829,GO:0070062,GO:0032991,GO:0006625,GO:0002756,GO:0035666,GO:0006464,GO:0000209,GO:0051865	nucleotide binding|ATP binding|transferase activity|protein ubiquitination|protein binding|ubiquitin-protein transferase activity|ubiquitin protein ligase binding|ubiquitin conjugating enzyme activity|ubiquitin-dependent protein catabolic process|ubiquitin ligase complex|protein K48-linked ubiquitination|nucleoplasm|cytosol|extracellular exosome|protein-containing complex|protein targeting to per…	path:hsa04120,path:hsa04141,path:hsa05131	Ubiquitin mediated proteolysis|Protein processing in endoplasmic reticulum|Shigellosis
RBM33	5.54327823024785e-15	0.111670052619404	0.445	0.401	2.02889526505302e-10	1	1.11	ENSG00000184863	155435	protein_coding	RNA binding motif protein 33 [Source:HGNC Symbol;Acc:HGNC:27223]		GO:0003676,GO:0003723	nucleic acid binding|RNA binding
ITGB1	6.12059960764263e-15	0.129107602118136	0.537	0.482	2.24020066239328e-10	1	1.114	ENSG00000150093	3688	protein_coding	integrin subunit beta 1 [Source:HGNC Symbol;Acc:HGNC:6153]		GO:0045766,GO:0051897,GO:0005737,GO:0016020,GO:0016021,GO:0046872,GO:0007155,GO:0005886,GO:0042995,GO:0005515,GO:0042470,GO:0030054,GO:0007229,GO:0009986,GO:0007160,GO:0008305,GO:0046718,GO:0005925,GO:0050776,GO:0050900,GO:0038023,GO:0005768,GO:0043547,GO:0045296,GO:0030027,GO:0070062,GO:0016477,GO:0001968,GO:0042383,GO:0032154,GO:0032587,GO:0030335,GO:0016032,GO:0055037,GO:0005178,GO:0033627,GO:…	positive regulation of angiogenesis|positive regulation of protein kinase B signaling|cytoplasm|membrane|integral component of membrane|metal ion binding|cell adhesion|plasma membrane|cell projection|protein binding|melanosome|cell junction|integrin-mediated signaling pathway|cell surface|cell-matrix adhesion|integrin complex|viral entry into host cell|focal adhesion|regulation of immune response…	path:hsa04015,path:hsa04145,path:hsa04151,path:hsa04360,path:hsa04510,path:hsa04512,path:hsa04514,path:hsa04530,path:hsa04611,path:hsa04670,path:hsa04810,path:hsa05100,path:hsa05130,path:hsa05131,path:hsa05133,path:hsa05140,path:hsa05145,path:hsa05165,path:hsa05200,path:hsa05205,path:hsa05222,path:hsa05410,path:hsa05412,path:hsa05414	Rap1 signaling pathway|Phagosome|PI3K-Akt signaling pathway|Axon guidance|Focal adhesion|ECM-receptor interaction|Cell adhesion molecules (CAMs)|Tight junction|Platelet activation|Leukocyte transendothelial migration|Regulation of actin cytoskeleton|Bacterial invasion of epithelial cells|Pathogenic Escherichia coli infection|Shigellosis|Pertussis|Leishmaniasis|Toxoplasmosis|Human papillomavirus i…
DYNC1I2	6.4814083759218e-15	0.126414574239079	0.324	0.274	2.37226027967114e-10	1	1.182	ENSG00000077380	1781	protein_coding	dynein cytoplasmic 1 intermediate chain 2 [Source:HGNC Symbol;Acc:HGNC:2964]		GO:0007018,GO:0005868,GO:0005737,GO:0003774,GO:0005856,GO:0005515,GO:0005874,GO:0005813,GO:0030286,GO:0005829,GO:0016032,GO:0000086,GO:0010389,GO:0097711,GO:0019886,GO:0031982,GO:0006888,GO:0008574,GO:0045503,GO:0045504,GO:2000582,GO:0003777	microtubule-based movement|cytoplasmic dynein complex|cytoplasm|motor activity|cytoskeleton|protein binding|microtubule|centrosome|dynein complex|cytosol|viral process|G2/M transition of mitotic cell cycle|regulation of G2/M transition of mitotic cell cycle|ciliary basal body-plasma membrane docking|antigen processing and presentation of exogenous peptide antigen via MHC class II|vesicle|endoplas…	path:hsa04145,path:hsa04962,path:hsa05132	Phagosome|Vasopressin-regulated water reabsorption|Salmonella infection
COL6A1	6.82643943296367e-15	0.148503535370313	0.649	0.592	2.49854509685903e-10	1	1.096	ENSG00000142156	1291	protein_coding	collagen type VI alpha 1 chain [Source:HGNC Symbol;Acc:HGNC:2211]		GO:0016020,GO:0007155,GO:0005765,GO:0005576,GO:0005581,GO:0005615,GO:0031012,GO:0071230,GO:0042383,GO:0070062,GO:0062023,GO:0030020,GO:0032991,GO:0005788,GO:0003429,GO:0030198,GO:0001649,GO:0005518,GO:0048407,GO:0035987,GO:0005589	membrane|cell adhesion|lysosomal membrane|extracellular region|collagen trimer|extracellular space|extracellular matrix|cellular response to amino acid stimulus|sarcolemma|extracellular exosome|collagen-containing extracellular matrix|extracellular matrix structural constituent conferring tensile strength|protein-containing complex|endoplasmic reticulum lumen|growth plate cartilage chondrocyte mo…	path:hsa04151,path:hsa04510,path:hsa04512,path:hsa04974,path:hsa05165	PI3K-Akt signaling pathway|Focal adhesion|ECM-receptor interaction|Protein digestion and absorption|Human papillomavirus infection
LCORL	7.79222126795376e-15	0.169126135716999	0.335	0.281	2.85203090628376e-10	1	1.192	ENSG00000178177	254251	protein_coding	ligand dependent nuclear receptor corepressor like [Source:HGNC Symbol;Acc:HGNC:30776]	HTH	GO:0005634,GO:0003677,GO:0005515,GO:0000981,GO:0006357,GO:0006366	nucleus|DNA binding|protein binding|DNA-binding transcription factor activity, RNA polymerase II-specific|regulation of transcription by RNA polymerase II|transcription by RNA polymerase II
PIGL	7.8580277622169e-15	0.120134200403967	0.317	0.264	2.87611674124901e-10	1	1.201	ENSG00000108474	9487	protein_coding	phosphatidylinositol glycan anchor biosynthesis class L [Source:HGNC Symbol;Acc:HGNC:8966]		GO:0006506,GO:0000225,GO:0016020,GO:0016021,GO:0005783,GO:0005789,GO:0016787,GO:0016254	GPI anchor biosynthetic process|N-acetylglucosaminylphosphatidylinositol deacetylase activity|membrane|integral component of membrane|endoplasmic reticulum|endoplasmic reticulum membrane|hydrolase activity|preassembly of GPI anchor in ER membrane	path:hsa00563	Glycosylphosphatidylinositol (GPI)-anchor biosynthesis
PHC3	8.07409382652903e-15	0.133367022624587	0.439	0.384	2.95519908144789e-10	1	1.143	ENSG00000173889	80012	protein_coding	polyhomeotic homolog 3 [Source:HGNC Symbol;Acc:HGNC:15682]		GO:0005515,GO:0005634,GO:0008270,GO:0046872,GO:0003677,GO:0007275,GO:0005654,GO:0031519,GO:0035102,GO:0070317	protein binding|nucleus|zinc ion binding|metal ion binding|DNA binding|multicellular organism development|nucleoplasm|PcG protein complex|PRC1 complex|negative regulation of G0 to G1 transition
MDM4	8.18435151147138e-15	0.0657040678667113	0.399	0.38	2.99555449671364e-10	1	1.05	ENSG00000198625	4194	protein_coding	MDM4 regulator of p53 [Source:HGNC Symbol;Acc:HGNC:6974]		GO:0005634,GO:0046872,GO:0043066,GO:0008270,GO:0005515,GO:0071157,GO:0000122,GO:0006977,GO:0005654,GO:0050821,GO:0016579,GO:0008283,GO:0019899,GO:1901796,GO:0003170,GO:0003281,GO:0008285,GO:0042177,GO:0065003,GO:0003181,GO:0003203,GO:0003283,GO:0030330,GO:0045023,GO:0071456	nucleus|metal ion binding|negative regulation of apoptotic process|zinc ion binding|protein binding|negative regulation of cell cycle arrest|negative regulation of transcription by RNA polymerase II|DNA damage response, signal transduction by p53 class mediator resulting in cell cycle arrest|nucleoplasm|protein stabilization|protein deubiquitination|cell population proliferation|enzyme binding|re…	path:hsa04115,path:hsa05206	p53 signaling pathway|MicroRNAs in cancer
FAM13A	8.89397854894908e-15	0.193545271378637	0.561	0.504	3.25528508870085e-10	1	1.113	ENSG00000138640	10144	protein_coding	family with sequence similarity 13 member A [Source:HGNC Symbol;Acc:HGNC:19367]		GO:0007165,GO:0043547,GO:0005096,GO:0005829,GO:0051056	signal transduction|positive regulation of GTPase activity|GTPase activator activity|cytosol|regulation of small GTPase mediated signal transduction
PFKFB3	1.07987082960327e-14	0.0411771639936466	0.352	0.316	3.95243522343092e-10	1	1.114	ENSG00000170525	5209	protein_coding	6-phosphofructo-2-kinase/fructose-2,6-biphosphatase 3 [Source:HGNC Symbol;Acc:HGNC:8874]		GO:0000166,GO:0005524,GO:0016301,GO:0016740,GO:0016310,GO:0005654,GO:0016787,GO:0003824,GO:0016311,GO:0008152,GO:0046835,GO:0006003,GO:0005829,GO:0006000,GO:0003873,GO:0004331,GO:0045821,GO:0007420	nucleotide binding|ATP binding|kinase activity|transferase activity|phosphorylation|nucleoplasm|hydrolase activity|catalytic activity|dephosphorylation|metabolic process|carbohydrate phosphorylation|fructose 2,6-bisphosphate metabolic process|cytosol|fructose metabolic process|6-phosphofructo-2-kinase activity|fructose-2,6-bisphosphate 2-phosphatase activity|positive regulation of glycolytic proc…	path:hsa00051,path:hsa04066,path:hsa04152	Fructose and mannose metabolism|HIF-1 signaling pathway|AMPK signaling pathway
RALGPS2	1.10539704280554e-14	0.210214913778677	0.282	0.228	4.04586371637257e-10	1	1.237	ENSG00000116191	55103	protein_coding	Ral GEF with PH domain and SH3 binding motif 2 [Source:HGNC Symbol;Acc:HGNC:30279]		GO:0005737,GO:0016020,GO:0007264,GO:0005886,GO:0005085,GO:0032485,GO:0005622	cytoplasm|membrane|small GTPase mediated signal transduction|plasma membrane|guanyl-nucleotide exchange factor activity|regulation of Ral protein signal transduction|intracellular
PPP2CB	1.11908067217925e-14	0.030152430655624	0.436	0.393	4.09594716824326e-10	1	1.109	ENSG00000104695	5516	protein_coding	protein phosphatase 2 catalytic subunit beta [Source:HGNC Symbol;Acc:HGNC:9300]		GO:0005634,GO:0005737,GO:0046872,GO:0016787,GO:0005694,GO:0004721,GO:0005856,GO:0005515,GO:0000159,GO:0000922,GO:0000775,GO:0004722,GO:0008022,GO:0006470,GO:0008637,GO:0010288,GO:0010468,GO:0034976,GO:0042542,GO:0043161,GO:0046580,GO:0046677,GO:1904528,GO:0005829,GO:0048156,GO:0035970,GO:0070262	nucleus|cytoplasm|metal ion binding|hydrolase activity|chromosome|phosphoprotein phosphatase activity|cytoskeleton|protein binding|protein phosphatase type 2A complex|spindle pole|chromosome, centromeric region|protein serine/threonine phosphatase activity|protein C-terminus binding|protein dephosphorylation|apoptotic mitochondrial changes|response to lead ion|regulation of gene expression|respon…	path:hsa03015,path:hsa04071,path:hsa04114,path:hsa04136,path:hsa04140,path:hsa04151,path:hsa04152,path:hsa04261,path:hsa04350,path:hsa04390,path:hsa04530,path:hsa04728,path:hsa04730,path:hsa05142,path:hsa05160,path:hsa05165	mRNA surveillance pathway|Sphingolipid signaling pathway|Oocyte meiosis|Autophagy - other|Autophagy - animal|PI3K-Akt signaling pathway|AMPK signaling pathway|Adrenergic signaling in cardiomyocytes|TGF-beta signaling pathway|Hippo signaling pathway|Tight junction|Dopaminergic synapse|Long-term depression|Chagas disease (American trypanosomiasis)|Hepatitis C|Human papillomavirus infection
GOLPH3	1.1779105392016e-14	0.110142339610415	0.308	0.264	4.31127036453178e-10	1	1.167	ENSG00000113384	64083	protein_coding	golgi phosphoprotein 3 [Source:HGNC Symbol;Acc:HGNC:15452]		GO:0016020,GO:0015031,GO:0005794,GO:0043231,GO:0005739,GO:0005829,GO:0005886,GO:0005515,GO:0008289,GO:0005768,GO:0007030,GO:0032580,GO:0005758,GO:0070273,GO:0005802,GO:0016477,GO:0008283,GO:0043001,GO:0019899,GO:0030032,GO:0010821,GO:0050714,GO:0031985,GO:0006890,GO:0032008,GO:0009101,GO:0009306,GO:0043066,GO:0050901,GO:0010467,GO:0060352,GO:0048194,GO:0090161,GO:0090164,GO:0045053	membrane|protein transport|Golgi apparatus|intracellular membrane-bounded organelle|mitochondrion|cytosol|plasma membrane|protein binding|lipid binding|endosome|Golgi organization|Golgi cisterna membrane|mitochondrial intermembrane space|phosphatidylinositol-4-phosphate binding|trans-Golgi network|cell migration|cell population proliferation|Golgi to plasma membrane protein transport|enzyme bindi…
TPM4	1.24481582527701e-14	0.18670115040182	0.295	0.23	4.55615040209637e-10	1	1.283	ENSG00000167460	7171	protein_coding	tropomyosin 4 [Source:HGNC Symbol;Acc:HGNC:12013]		GO:0005737,GO:0016020,GO:0046872,GO:0003779,GO:0042803,GO:0005856,GO:0005515,GO:0005509,GO:0005925,GO:0051015,GO:0005829,GO:0070062,GO:0005884,GO:0042802,GO:0007015,GO:0046982,GO:0001725,GO:0006936,GO:0008307,GO:0030049,GO:0001649,GO:0005862	cytoplasm|membrane|metal ion binding|actin binding|protein homodimerization activity|cytoskeleton|protein binding|calcium ion binding|focal adhesion|actin filament binding|cytosol|extracellular exosome|actin filament|identical protein binding|actin filament organization|protein heterodimerization activity|stress fiber|muscle contraction|structural constituent of muscle|muscle filament sliding|ost…	path:hsa04260,path:hsa04261,path:hsa05410,path:hsa05414	Cardiac muscle contraction|Adrenergic signaling in cardiomyocytes|Hypertrophic cardiomyopathy (HCM)|Dilated cardiomyopathy (DCM)
TAF2	1.24557757346848e-14	0.088398540922733	0.351	0.304	4.55893847665198e-10	1	1.155	ENSG00000064313	6873	protein_coding	TATA-box binding protein associated factor 2 [Source:HGNC Symbol;Acc:HGNC:11536]		GO:0005634,GO:0006367,GO:0005515,GO:0045944,GO:0005669,GO:0005654,GO:0044212,GO:0003682,GO:0006366,GO:1901796,GO:0033276,GO:0000086,GO:0001094,GO:0014070	nucleus|transcription initiation from RNA polymerase II promoter|protein binding|positive regulation of transcription by RNA polymerase II|transcription factor TFIID complex|nucleoplasm|transcription regulatory region DNA binding|chromatin binding|transcription by RNA polymerase II|regulation of signal transduction by p53 class mediator|transcription factor TFTC complex|G2/M transition of mitotic…	path:hsa03022	Basal transcription factors
MBNL1	1.35853574416015e-14	0.0227358999788327	0.928	0.88	4.97237667720057e-10	1	1.055	ENSG00000152601	4154	protein_coding	muscleblind like splicing regulator 1 [Source:HGNC Symbol;Acc:HGNC:6923]		GO:0003723,GO:0006397,GO:0008380,GO:0005634,GO:0005737,GO:0046872,GO:0005829,GO:0005654,GO:0005515,GO:0007399,GO:0000381,GO:0043484,GO:0010494,GO:0001701,GO:0003725,GO:0045445,GO:0030326,GO:0001069	RNA binding|mRNA processing|RNA splicing|nucleus|cytoplasm|metal ion binding|cytosol|nucleoplasm|protein binding|nervous system development|regulation of alternative mRNA splicing, via spliceosome|regulation of RNA splicing|cytoplasmic stress granule|in utero embryonic development|double-stranded RNA binding|myoblast differentiation|embryonic limb morphogenesis|regulatory region RNA binding
BNC2	1.39760698358957e-14	0.0673555056031749	0.854	0.791	5.1153813206362e-10	1	1.08	ENSG00000173068	54796	protein_coding	basonuclin 2 [Source:HGNC Symbol;Acc:HGNC:30988]	zf-C2H2	GO:0003676,GO:0005634,GO:0046872,GO:0005654,GO:0003677,GO:0003416,GO:0043586,GO:0060021,GO:0060485,GO:0008270	nucleic acid binding|nucleus|metal ion binding|nucleoplasm|DNA binding|endochondral bone growth|tongue development|roof of mouth development|mesenchyme development|zinc ion binding
RNF19A	1.45807440818292e-14	0.0878995005627601	0.668	0.619	5.33669814139029e-10	1	1.079	ENSG00000034677	25897	protein_coding	ring finger protein 19A, RBR E3 ubiquitin protein ligase [Source:HGNC Symbol;Acc:HGNC:13432]		GO:0005737,GO:0016020,GO:0016021,GO:0046872,GO:0016740,GO:0016567,GO:0004842,GO:0005856,GO:0005813,GO:0005815,GO:0098794,GO:0006511,GO:0000151,GO:0061630,GO:0005829,GO:0000209,GO:0032436,GO:0008134,GO:0000226,GO:0031624,GO:0099576,GO:0098686,GO:0098978	cytoplasm|membrane|integral component of membrane|metal ion binding|transferase activity|protein ubiquitination|ubiquitin-protein transferase activity|cytoskeleton|centrosome|microtubule organizing center|postsynapse|ubiquitin-dependent protein catabolic process|ubiquitin ligase complex|ubiquitin protein ligase activity|cytosol|protein polyubiquitination|positive regulation of proteasomal ubiquit…
VIT	1.82990531128966e-14	0.16376552631419	0.521	0.445	6.69763642985127e-10	1	1.171	ENSG00000205221	5212	protein_coding	vitrin [Source:HGNC Symbol;Acc:HGNC:12697]		GO:0005576,GO:0005615,GO:0007399,GO:0030198,GO:0031012,GO:0003429,GO:0062023,GO:0021510,GO:0010811,GO:0005539,GO:0005614	extracellular region|extracellular space|nervous system development|extracellular matrix organization|extracellular matrix|growth plate cartilage chondrocyte morphogenesis|collagen-containing extracellular matrix|spinal cord development|positive regulation of cell-substrate adhesion|glycosaminoglycan binding|interstitial matrix
TRA2B	1.83346442928114e-14	0.0360741451496278	0.465	0.432	6.71066315761191e-10	1	1.076	ENSG00000136527	6434	protein_coding	transformer 2 beta homolog [Source:HGNC Symbol;Acc:HGNC:10781]		GO:0003676,GO:0003723,GO:0006397,GO:0008380,GO:0005634,GO:0005654,GO:0005515,GO:0000398,GO:0003729,GO:0048026,GO:0005681,GO:1990904,GO:0042802,GO:0000381,GO:0043484,GO:0019904,GO:0051259,GO:0000375,GO:0036002,GO:0021796,GO:0071333,GO:1990403,GO:0005637	nucleic acid binding|RNA binding|mRNA processing|RNA splicing|nucleus|nucleoplasm|protein binding|mRNA splicing, via spliceosome|mRNA binding|positive regulation of mRNA splicing, via spliceosome|spliceosomal complex|ribonucleoprotein complex|identical protein binding|regulation of alternative mRNA splicing, via spliceosome|regulation of RNA splicing|protein domain specific binding|protein comple…	path:hsa03040	Spliceosome
CACUL1	1.85098845187823e-14	0.145953655122514	0.296	0.248	6.7748028327195e-10	1	1.194	ENSG00000151893	143384	protein_coding	CDK2 associated cullin domain 1 [Source:HGNC Symbol;Acc:HGNC:23727]		GO:0005515,GO:0007049,GO:0006511,GO:0031625,GO:0019901,GO:0008284,GO:0045860,GO:0000082	protein binding|cell cycle|ubiquitin-dependent protein catabolic process|ubiquitin protein ligase binding|protein kinase binding|positive regulation of cell population proliferation|positive regulation of protein kinase activity|G1/S transition of mitotic cell cycle
DCTN4	2.4808235877977e-14	0.111996263626503	0.277	0.239	9.08006241369837e-10	1	1.159	ENSG00000132912	51164	protein_coding	dynactin subunit 4 [Source:HGNC Symbol;Acc:HGNC:15518]		GO:0005737,GO:0005856,GO:0005515,GO:0005813,GO:0005815,GO:0005869,GO:0005829,GO:0005938,GO:0019886,GO:0005634,GO:0047485,GO:0006888,GO:0030017,GO:0000776,GO:0000922,GO:0001725,GO:0005925	cytoplasm|cytoskeleton|protein binding|centrosome|microtubule organizing center|dynactin complex|cytosol|cell cortex|antigen processing and presentation of exogenous peptide antigen via MHC class II|nucleus|protein N-terminus binding|endoplasmic reticulum to Golgi vesicle-mediated transport|sarcomere|kinetochore|spindle pole|stress fiber|focal adhesion	path:hsa04962,path:hsa05016	Vasopressin-regulated water reabsorption|Huntington disease
CDK14	2.60362496590788e-14	0.11904748123112	0.788	0.72	9.52952773771945e-10	1	1.094	ENSG00000058091	5218	protein_coding	cyclin dependent kinase 14 [Source:HGNC Symbol;Acc:HGNC:8883]		GO:0005634,GO:0005737,GO:0016020,GO:0000166,GO:0004672,GO:0004674,GO:0005524,GO:0016301,GO:0016740,GO:0006468,GO:0016310,GO:0005829,GO:0051301,GO:0005886,GO:0005515,GO:0007049,GO:0016055,GO:0051726,GO:0030332,GO:0000086,GO:0004693,GO:0060828,GO:0000308	nucleus|cytoplasm|membrane|nucleotide binding|protein kinase activity|protein serine/threonine kinase activity|ATP binding|kinase activity|transferase activity|protein phosphorylation|phosphorylation|cytosol|cell division|plasma membrane|protein binding|cell cycle|Wnt signaling pathway|regulation of cell cycle|cyclin binding|G2/M transition of mitotic cell cycle|cyclin-dependent protein serine/th…	path:hsa05202	Transcriptional misregulation in cancer
CREBRF	2.65574272301721e-14	0.126202206034683	0.293	0.254	9.72028394051529e-10	1	1.154	ENSG00000164463	153222	protein_coding	CREB3 regulatory factor [Source:HGNC Symbol;Acc:HGNC:24050]		GO:0005634,GO:0006355,GO:0003700,GO:0005515,GO:0006986,GO:0000981,GO:0005654,GO:0001228,GO:0045944,GO:0000977,GO:0030968,GO:0042711,GO:1900170,GO:1902213,GO:0016604	nucleus|regulation of transcription, DNA-templated|DNA-binding transcription factor activity|protein binding|response to unfolded protein|DNA-binding transcription factor activity, RNA polymerase II-specific|nucleoplasm|DNA-binding transcription activator activity, RNA polymerase II-specific|positive regulation of transcription by RNA polymerase II|RNA polymerase II regulatory region sequence-spe…
MIGA1	2.71091948314842e-14	0.15916978181943	0.262	0.218	9.92223640027152e-10	1	1.202	ENSG00000180488	374986	protein_coding	mitoguardin 1 [Source:HGNC Symbol;Acc:HGNC:24741]		GO:0016020,GO:0016021,GO:0005739,GO:0042803,GO:0005741,GO:0008053,GO:0005887,GO:0005515,GO:0046982	membrane|integral component of membrane|mitochondrion|protein homodimerization activity|mitochondrial outer membrane|mitochondrial fusion|integral component of plasma membrane|protein binding|protein heterodimerization activity
FIP1L1	3.22072033465856e-14	0.106105802152253	0.353	0.306	1.17881584968838e-09	1	1.154	ENSG00000145216	81608	protein_coding	factor interacting with PAPOLA and CPSF1 [Source:HGNC Symbol;Acc:HGNC:19124]		GO:0003723,GO:0006397,GO:0005634,GO:0005654,GO:0005515,GO:0005847,GO:0006378,GO:0098789,GO:0006406,GO:0031124,GO:0000398,GO:0006369	RNA binding|mRNA processing|nucleus|nucleoplasm|protein binding|mRNA cleavage and polyadenylation specificity factor complex|mRNA polyadenylation|pre-mRNA cleavage required for polyadenylation|mRNA export from nucleus|mRNA 3'-end processing|mRNA splicing, via spliceosome|termination of RNA polymerase II transcription	path:hsa03015	mRNA surveillance pathway
GSE1	3.24338722290441e-14	0.113918950345701	0.512	0.451	1.18711215745524e-09	1	1.135	ENSG00000131149	23199	protein_coding	Gse1 coiled-coil protein [Source:HGNC Symbol;Acc:HGNC:28979]		GO:0005515	protein binding
C3	3.39827311884961e-14	0.216427037560196	0.387	0.335	1.24380194423014e-09	1	1.155	ENSG00000125730	718	protein_coding	complement C3 [Source:HGNC Symbol;Acc:HGNC:1318]		GO:0005615,GO:0005576,GO:0006629,GO:0010951,GO:0006631,GO:0005515,GO:0006954,GO:0002376,GO:0045087,GO:0006956,GO:0030449,GO:0050776,GO:0005886,GO:0004866,GO:0070062,GO:0001934,GO:0044267,GO:0072562,GO:0043687,GO:0007186,GO:0043312,GO:0006955,GO:0007165,GO:0006958,GO:0034774,GO:0005102,GO:0005788,GO:0035578,GO:0006957,GO:0031715,GO:0001798,GO:0001970,GO:0009617,GO:0010575,GO:0010828,GO:0010866,GO:…	extracellular space|extracellular region|lipid metabolic process|negative regulation of endopeptidase activity|fatty acid metabolic process|protein binding|inflammatory response|immune system process|innate immune response|complement activation|regulation of complement activation|regulation of immune response|plasma membrane|endopeptidase inhibitor activity|extracellular exosome|positive regulati…	path:hsa04145,path:hsa04610,path:hsa05133,path:hsa05134,path:hsa05140,path:hsa05142,path:hsa05150,path:hsa05152,path:hsa05167,path:hsa05168,path:hsa05203,path:hsa05322	Phagosome|Complement and coagulation cascades|Pertussis|Legionellosis|Leishmaniasis|Chagas disease (American trypanosomiasis)|Staphylococcus aureus infection|Tuberculosis|Kaposi sarcoma-associated herpesvirus infection|Herpes simplex infection|Viral carcinogenesis|Systemic lupus erythematosus
KANK1	3.61555561982966e-14	0.129522137194472	0.442	0.383	1.32332951241385e-09	1	1.154	ENSG00000107104	23189	protein_coding	KN motif and ankyrin repeat domains 1 [Source:HGNC Symbol;Acc:HGNC:19309]		GO:0005634,GO:0005737,GO:0016020,GO:0005886,GO:0042995,GO:0005515,GO:0030177,GO:2000114,GO:0032587,GO:0008283,GO:0030036,GO:0090263,GO:0008013,GO:1900025,GO:0030336,GO:0046627,GO:0010977,GO:0030837,GO:0035023,GO:0090303,GO:1900028,GO:0035024,GO:0090521,GO:2000393	nucleus|cytoplasm|membrane|plasma membrane|cell projection|protein binding|positive regulation of Wnt signaling pathway|regulation of establishment of cell polarity|ruffle membrane|cell population proliferation|actin cytoskeleton organization|positive regulation of canonical Wnt signaling pathway|beta-catenin binding|negative regulation of substrate adhesion-dependent cell spreading|negative regu…
KCNQ1OT1	4.06261497650626e-14	0.172354217350356	0.529	0.48	1.48695770755106e-09	1	1.102	ENSG00000269821	10984	lncRNA	KCNQ1 opposite strand/antisense transcript 1 [Source:HGNC Symbol;Acc:HGNC:6295]
LPAR1	4.20519169893033e-14	0.069849441291443	0.783	0.728	1.53914221372549e-09	1	1.076	ENSG00000198121	1902	protein_coding	lysophosphatidic acid receptor 1 [Source:HGNC Symbol;Acc:HGNC:3166]		GO:0016020,GO:0016021,GO:0004930,GO:0007186,GO:0007193,GO:0005886,GO:0007165,GO:0070915,GO:0009986,GO:0008289,GO:0005768,GO:0005887,GO:0005515,GO:0043410,GO:0043123,GO:0008360,GO:0060326,GO:0051496,GO:0030139,GO:0010977,GO:0007204,GO:0007202,GO:0051482,GO:0035025,GO:0035727,GO:0001965,GO:0005543,GO:0030165,GO:0000187,GO:0007420,GO:0010942,GO:0014003,GO:0021549,GO:0021554,GO:0022008,GO:0022038,GO:…	membrane|integral component of membrane|G protein-coupled receptor activity|G protein-coupled receptor signaling pathway|adenylate cyclase-inhibiting G protein-coupled receptor signaling pathway|plasma membrane|signal transduction|lysophosphatidic acid receptor activity|cell surface|lipid binding|endosome|integral component of plasma membrane|protein binding|positive regulation of MAPK cascade|po…	path:hsa04015,path:hsa04072,path:hsa04080,path:hsa04151,path:hsa04540,path:hsa04810,path:hsa05200	Rap1 signaling pathway|Phospholipase D signaling pathway|Neuroactive ligand-receptor interaction|PI3K-Akt signaling pathway|Gap junction|Regulation of actin cytoskeleton|Pathways in cancer
CWF19L2	4.33841566145424e-14	0.15136261732093	0.337	0.285	1.58790351624887e-09	1	1.182	ENSG00000152404	143884	protein_coding	CWF19 like cell cycle control factor 2 [Source:HGNC Symbol;Acc:HGNC:26508]		GO:0005515,GO:0000398,GO:0071014	protein binding|mRNA splicing, via spliceosome|post-mRNA release spliceosomal complex
IREB2	5.24682357575784e-14	0.130672222124034	0.295	0.252	1.92038989696313e-09	1	1.171	ENSG00000136381	3658	protein_coding	iron responsive element binding protein 2 [Source:HGNC Symbol;Acc:HGNC:6115]		GO:0005737,GO:0006879,GO:0030371,GO:0017148,GO:0030350,GO:0003723,GO:0046872,GO:0051536,GO:0051539,GO:0005739,GO:0005829,GO:0005515,GO:0006099,GO:0006826,GO:0003994,GO:0006101,GO:0006417,GO:0006782,GO:0009791,GO:0010468,GO:0030316,GO:0034101,GO:0050892,GO:0055072	cytoplasm|cellular iron ion homeostasis|translation repressor activity|negative regulation of translation|iron-responsive element binding|RNA binding|metal ion binding|iron-sulfur cluster binding|4 iron, 4 sulfur cluster binding|mitochondrion|cytosol|protein binding|tricarboxylic acid cycle|iron ion transport|aconitate hydratase activity|citrate metabolic process|regulation of translation|protopo…
UPF2	5.53263294567097e-14	0.1475215887192	0.334	0.28	2.02499898444503e-09	1	1.193	ENSG00000151461	26019	protein_coding	UPF2 regulator of nonsense mediated mRNA decay [Source:HGNC Symbol;Acc:HGNC:17854]		GO:0005634,GO:0003723,GO:0005737,GO:0005829,GO:0000184,GO:0005515,GO:0048471,GO:0036464,GO:0035145,GO:0005844,GO:0042162,GO:0006406,GO:0001889,GO:0031100	nucleus|RNA binding|cytoplasm|cytosol|nuclear-transcribed mRNA catabolic process, nonsense-mediated decay|protein binding|perinuclear region of cytoplasm|cytoplasmic ribonucleoprotein granule|exon-exon junction complex|polysome|telomeric DNA binding|mRNA export from nucleus|liver development|animal organ regeneration	path:hsa03013,path:hsa03015	RNA transport|mRNA surveillance pathway
YTHDC1	6.42685887004289e-14	0.0611813426876368	0.411	0.38	2.3522946150244e-09	1	1.082	ENSG00000083896	91746	protein_coding	YTH domain containing 1 [Source:HGNC Symbol;Acc:HGNC:30626]		GO:0003723,GO:0006397,GO:0008380,GO:0005634,GO:0016607,GO:0005654,GO:0005886,GO:0005515,GO:0006406,GO:0009048,GO:0010608,GO:0006376,GO:0048024,GO:1990247,GO:0000381,GO:0000398,GO:0007283,GO:0048160,GO:0110104,GO:0001673,GO:0016604	RNA binding|mRNA processing|RNA splicing|nucleus|nuclear speck|nucleoplasm|plasma membrane|protein binding|mRNA export from nucleus|dosage compensation by inactivation of X chromosome|posttranscriptional regulation of gene expression|mRNA splice site selection|regulation of mRNA splicing, via spliceosome|N6-methyladenosine-containing RNA binding|regulation of alternative mRNA splicing, via splice…
SLC35A3	7.05795655245974e-14	0.0928012994815682	0.311	0.271	2.58328267776579e-09	1	1.148	ENSG00000117620	23443	protein_coding	solute carrier family 35 member A3 [Source:HGNC Symbol;Acc:HGNC:11023]		GO:0016020,GO:0016021,GO:0000139,GO:0015165,GO:0090481,GO:0005794,GO:0005515,GO:0008643,GO:0030173,GO:0005459,GO:0072334,GO:0005462,GO:1990569,GO:0006047	membrane|integral component of membrane|Golgi membrane|pyrimidine nucleotide-sugar transmembrane transporter activity|pyrimidine nucleotide-sugar transmembrane transport|Golgi apparatus|protein binding|carbohydrate transport|integral component of Golgi membrane|UDP-galactose transmembrane transporter activity|UDP-galactose transmembrane transport|UDP-N-acetylglucosamine transmembrane transporter …
SLC2A13	7.26809193165505e-14	0.145969953076744	0.373	0.304	2.66019432790507e-09	1	1.227	ENSG00000151229	114134	protein_coding	solute carrier family 2 member 13 [Source:HGNC Symbol;Acc:HGNC:15956]		GO:0016020,GO:0016021,GO:0022857,GO:0055085,GO:0005886,GO:0005515,GO:0005887,GO:0015798,GO:0005366,GO:0005215	membrane|integral component of membrane|transmembrane transporter activity|transmembrane transport|plasma membrane|protein binding|integral component of plasma membrane|myo-inositol transport|myo-inositol:proton symporter activity|transporter activity
CFLAR	8.54226337248915e-14	0.117877137725437	0.581	0.528	3.12655381696475e-09	1	1.1	ENSG00000003402	8837	protein_coding	CASP8 and FADD like apoptosis regulator [Source:HGNC Symbol;Acc:HGNC:1876]		GO:0005737,GO:0042981,GO:0005515,GO:0008234,GO:0006508,GO:0006915,GO:0004197,GO:0002020,GO:0005123,GO:0016504,GO:0044877,GO:0046982,GO:0001666,GO:0007519,GO:0009617,GO:0010667,GO:0010952,GO:0010976,GO:0014732,GO:0014842,GO:0014866,GO:0032869,GO:0033574,GO:0043066,GO:0043154,GO:0043403,GO:0051092,GO:0060546,GO:0070374,GO:0071364,GO:0071392,GO:0071456,GO:0071549,GO:0071732,GO:0072126,GO:1901740,GO:…	cytoplasm|regulation of apoptotic process|protein binding|cysteine-type peptidase activity|proteolysis|apoptotic process|cysteine-type endopeptidase activity|protease binding|death receptor binding|peptidase activator activity|protein-containing complex binding|protein heterodimerization activity|response to hypoxia|skeletal muscle tissue development|response to bacterium|negative regulation of c…	path:hsa04064,path:hsa04140,path:hsa04210,path:hsa04217,path:hsa04668,path:hsa05142	NF-kappa B signaling pathway|Autophagy - animal|Apoptosis|Necroptosis|TNF signaling pathway|Chagas disease (American trypanosomiasis)
SENP5	9.32986257916423e-14	0.0476480970157427	0.439	0.397	3.4148230025999e-09	1	1.106	ENSG00000119231	205564	protein_coding	SUMO specific peptidase 5 [Source:HGNC Symbol;Acc:HGNC:28407]		GO:0005634,GO:0016787,GO:0051301,GO:0005515,GO:0008233,GO:0008234,GO:0006508,GO:0007049,GO:0005730,GO:0016926,GO:0005654,GO:0016925,GO:0019783	nucleus|hydrolase activity|cell division|protein binding|peptidase activity|cysteine-type peptidase activity|proteolysis|cell cycle|nucleolus|protein desumoylation|nucleoplasm|protein sumoylation|ubiquitin-like protein-specific protease activity
MYO15B	1.04864530073884e-13	0.105736115657451	0.256	0.209	3.83814666523423e-09	1	1.225	ENSG00000266714	80022	protein_coding	myosin XVB [Source:HGNC Symbol;Acc:HGNC:14083]		GO:0000166,GO:0005524,GO:0003779,GO:0003774,GO:0016459,GO:0007605,GO:0005856,GO:0005515,GO:0005903,GO:0005737,GO:0003674,GO:0008150,GO:0005575	nucleotide binding|ATP binding|actin binding|motor activity|myosin complex|sensory perception of sound|cytoskeleton|protein binding|brush border|cytoplasm|molecular_function|biological_process|cellular_component
NUP58	1.10526136151483e-13	0.0221720590159131	0.29	0.269	4.04536710928043e-09	1	1.078	ENSG00000139496	9818	protein_coding	nucleoporin 58 [Source:HGNC Symbol;Acc:HGNC:20261]		GO:0051028,GO:0005634,GO:0016020,GO:0015031,GO:0017056,GO:0005643,GO:0006913,GO:0005515,GO:0075733,GO:0043657,GO:0008139,GO:0006110,GO:0006406,GO:0006409,GO:0016032,GO:0016925,GO:0019083,GO:0060964,GO:1900034,GO:0005635,GO:0031965,GO:0042306,GO:0051260,GO:0051290,GO:0051291,GO:0070208,GO:0032991	mRNA transport|nucleus|membrane|protein transport|structural constituent of nuclear pore|nuclear pore|nucleocytoplasmic transport|protein binding|intracellular transport of virus|host cell|nuclear localization sequence binding|regulation of glycolytic process|mRNA export from nucleus|tRNA export from nucleus|viral process|protein sumoylation|viral transcription|regulation of gene silencing by miR…	path:hsa03013	RNA transport
RNF146	1.19347586902512e-13	0.111962384327326	0.251	0.228	4.36824102821884e-09	1	1.101	ENSG00000118518	81847	protein_coding	ring finger protein 146 [Source:HGNC Symbol;Acc:HGNC:21336]		GO:0005634,GO:0005737,GO:0008270,GO:0046872,GO:0016740,GO:0005829,GO:0005654,GO:0016567,GO:0005886,GO:0005515,GO:0004842,GO:0051865,GO:0061630,GO:0006511,GO:0016055,GO:0070936,GO:0090263,GO:0072572	nucleus|cytoplasm|zinc ion binding|metal ion binding|transferase activity|cytosol|nucleoplasm|protein ubiquitination|plasma membrane|protein binding|ubiquitin-protein transferase activity|protein autoubiquitination|ubiquitin protein ligase activity|ubiquitin-dependent protein catabolic process|Wnt signaling pathway|protein K48-linked ubiquitination|positive regulation of canonical Wnt signaling p…
MAT2A	1.20277600665147e-13	0.0365974377345065	0.296	0.254	4.40228046194504e-09	1	1.165	ENSG00000168906	4144	protein_coding	methionine adenosyltransferase 2A [Source:HGNC Symbol;Acc:HGNC:6904]		GO:0046872,GO:0000166,GO:0005524,GO:0016740,GO:0006730,GO:0005515,GO:0042802,GO:0005829,GO:0006556,GO:0004478,GO:1990830,GO:0034214,GO:0051291,GO:0032259,GO:0048269	metal ion binding|nucleotide binding|ATP binding|transferase activity|one-carbon metabolic process|protein binding|identical protein binding|cytosol|S-adenosylmethionine biosynthetic process|methionine adenosyltransferase activity|cellular response to leukemia inhibitory factor|protein hexamerization|protein heterooligomerization|methylation|methionine adenosyltransferase complex	path:hsa00270	Cysteine and methionine metabolism
KDM4B	1.26916206103385e-13	0.0175912081697231	0.391	0.374	4.64526005959e-09	1	1.045	ENSG00000127663	23030	protein_coding	lysine demethylase 4B [Source:HGNC Symbol;Acc:HGNC:29136]		GO:0005634,GO:0046872,GO:0005829,GO:0032452,GO:0032454,GO:0033169,GO:0070544,GO:1900113,GO:0031618,GO:0016491,GO:0055114,GO:0006325,GO:0051213,GO:0006338,GO:0035097,GO:0005654,GO:0051864	nucleus|metal ion binding|cytosol|histone demethylase activity|histone demethylase activity (H3-K9 specific)|histone H3-K9 demethylation|histone H3-K36 demethylation|negative regulation of histone H3-K9 trimethylation|nuclear pericentric heterochromatin|oxidoreductase activity|oxidation-reduction process|chromatin organization|dioxygenase activity|chromatin remodeling|histone methyltransferase co…
SPART	1.30084731707696e-13	0.103354938068954	0.409	0.356	4.76123126523337e-09	1	1.149	ENSG00000133104	23111	protein_coding	spartin [Source:HGNC Symbol;Acc:HGNC:18514]		GO:0005737,GO:0005829,GO:0005886,GO:0051301,GO:0030496,GO:0005515,GO:0031625,GO:0030514,GO:0051881,GO:0005741,GO:0009838,GO:0034389,GO:0048698,GO:0050905,GO:0060612,GO:0005811,GO:0045202	cytoplasm|cytosol|plasma membrane|cell division|midbody|protein binding|ubiquitin protein ligase binding|negative regulation of BMP signaling pathway|regulation of mitochondrial membrane potential|mitochondrial outer membrane|abscission|lipid droplet organization|negative regulation of collateral sprouting in absence of injury|neuromuscular process|adipose tissue development|lipid droplet|synapse	path:hsa04144	Endocytosis
PRRC2B	1.32006044402552e-13	0.0122069064499719	0.479	0.462	4.83155323117779e-09	1	1.037	ENSG00000130723	84726	protein_coding	proline rich coiled-coil 2B [Source:HGNC Symbol;Acc:HGNC:28121]		GO:0003723,GO:0005515	RNA binding|protein binding
LARP4	1.3733012305681e-13	0.0798270583985854	0.362	0.315	5.02641983400231e-09	1	1.149	ENSG00000161813	113251	protein_coding	La ribonucleoprotein domain family member 4 [Source:HGNC Symbol;Acc:HGNC:24320]		GO:0003676,GO:0003723,GO:0005737,GO:0016020,GO:0006412,GO:0005829,GO:0005515,GO:0022627,GO:0045727,GO:0007010,GO:0022604,GO:0010494,GO:0008143,GO:0005844	nucleic acid binding|RNA binding|cytoplasm|membrane|translation|cytosol|protein binding|cytosolic small ribosomal subunit|positive regulation of translation|cytoskeleton organization|regulation of cell morphogenesis|cytoplasmic stress granule|poly(A) binding|polysome
PUM1	1.40847274301118e-13	0.0663607130306334	0.491	0.456	5.15515108669521e-09	1	1.077	ENSG00000134644	9698	protein_coding	pumilio RNA binding family member 1 [Source:HGNC Symbol;Acc:HGNC:14957]		GO:0003723,GO:0016607,GO:0005634,GO:0005829,GO:0005737,GO:0005654,GO:0030154,GO:0007283,GO:0000932,GO:0005515,GO:0006417,GO:0048863,GO:2000637,GO:0010494,GO:0051726,GO:0003730,GO:0010608,GO:0051983,GO:1900246,GO:0008344,GO:0043488,GO:0035198,GO:0061157,GO:0060964,GO:0016441,GO:0035196	RNA binding|nuclear speck|nucleus|cytosol|cytoplasm|nucleoplasm|cell differentiation|spermatogenesis|P-body|protein binding|regulation of translation|stem cell differentiation|positive regulation of gene silencing by miRNA|cytoplasmic stress granule|regulation of cell cycle|mRNA 3'-UTR binding|posttranscriptional regulation of gene expression|regulation of chromosome segregation|positive regulati…
UBE2E2	1.42678173409793e-13	0.0829324978118096	0.739	0.686	5.22216382497183e-09	1	1.077	ENSG00000182247	7325	protein_coding	ubiquitin conjugating enzyme E2 E2 [Source:HGNC Symbol;Acc:HGNC:12478]		GO:0000166,GO:0005524,GO:0016740,GO:0016567,GO:0005515,GO:0004842,GO:0061631,GO:0070979,GO:0070936,GO:0070534,GO:0042296,GO:0032020,GO:0006974,GO:1900087	nucleotide binding|ATP binding|transferase activity|protein ubiquitination|protein binding|ubiquitin-protein transferase activity|ubiquitin conjugating enzyme activity|protein K11-linked ubiquitination|protein K48-linked ubiquitination|protein K63-linked ubiquitination|ISG15 transferase activity|ISG15-protein conjugation|cellular response to DNA damage stimulus|positive regulation of G1/S transit…	path:hsa04120	Ubiquitin mediated proteolysis
HTT	1.90719504047851e-13	0.157174650036917	0.407	0.346	6.98052456765539e-09	1	1.176	ENSG00000197386	3064	protein_coding	huntingtin [Source:HGNC Symbol;Acc:HGNC:4851]		GO:0005634,GO:0005737,GO:0005829,GO:0005654,GO:0005783,GO:0005794,GO:0005515,GO:0006915,GO:0048471,GO:0031410,GO:0030659,GO:0030425,GO:0042802,GO:0005769,GO:0005776,GO:0045505,GO:0030424,GO:0006890,GO:0044325,GO:0032991,GO:0005770,GO:0047496,GO:0048487,GO:0002039,GO:0000132,GO:0007030,GO:2001237,GO:0043065,GO:1903599,GO:0031072,GO:0031648,GO:0016234,GO:0019900,GO:0043666,GO:0005522,GO:0034452,GO:…	nucleus|cytoplasm|cytosol|nucleoplasm|endoplasmic reticulum|Golgi apparatus|protein binding|apoptotic process|perinuclear region of cytoplasm|cytoplasmic vesicle|cytoplasmic vesicle membrane|dendrite|identical protein binding|early endosome|autophagosome|dynein intermediate chain binding|axon|retrograde vesicle-mediated transport, Golgi to endoplasmic reticulum|ion channel binding|protein-contain…	path:hsa05016	Huntington disease
LINC-PINT	1.95879312957208e-13	0.00494549104338693	0.255	0.241	7.16937873354675e-09	1	1.058	--	--	--	--	--	--	--	--	--
CYP7B1	2.07204807652967e-13	0.0822687635810071	0.43	0.368	7.58390316490624e-09	1	1.168	ENSG00000172817	9420	protein_coding	cytochrome P450 family 7 subfamily B member 1 [Source:HGNC Symbol;Acc:HGNC:2652]		GO:0016020,GO:0016021,GO:0046872,GO:0004497,GO:0016491,GO:0055114,GO:0005783,GO:0005789,GO:0031090,GO:0043231,GO:0006629,GO:0006694,GO:0008202,GO:0005506,GO:0016705,GO:0020037,GO:0008203,GO:0042632,GO:0035754,GO:0006699,GO:0008396,GO:0016125,GO:0033147,GO:0050679,GO:0060740	membrane|integral component of membrane|metal ion binding|monooxygenase activity|oxidoreductase activity|oxidation-reduction process|endoplasmic reticulum|endoplasmic reticulum membrane|organelle membrane|intracellular membrane-bounded organelle|lipid metabolic process|steroid biosynthetic process|steroid metabolic process|iron ion binding|oxidoreductase activity, acting on paired donors, with in…	path:hsa00120,path:hsa00140	Primary bile acid biosynthesis|Steroid hormone biosynthesis
CACNA2D1	2.08103766657962e-13	0.15134482853819	0.631	0.557	7.61680596344808e-09	1	1.133	ENSG00000153956	781	protein_coding	calcium voltage-gated channel auxiliary subunit alpha2delta 1 [Source:HGNC Symbol;Acc:HGNC:1399]		GO:1904646,GO:0060307,GO:0016020,GO:0016021,GO:0046872,GO:0005244,GO:0006811,GO:0034765,GO:0006816,GO:0005262,GO:0070588,GO:0005886,GO:0070062,GO:0061337,GO:0005245,GO:0005891,GO:0086002,GO:0086091,GO:1990454,GO:0098703,GO:0051924,GO:0060402,GO:0061577,GO:0098903,GO:0086007,GO:0086057,GO:0086048,GO:1901843,GO:1902514,GO:0016529,GO:0030315	cellular response to amyloid-beta|regulation of ventricular cardiac muscle cell membrane repolarization|membrane|integral component of membrane|metal ion binding|voltage-gated ion channel activity|ion transport|regulation of ion transmembrane transport|calcium ion transport|calcium channel activity|calcium ion transmembrane transport|plasma membrane|extracellular exosome|cardiac conduction|voltag…	path:hsa04010,path:hsa04260,path:hsa04261,path:hsa04921,path:hsa05410,path:hsa05412,path:hsa05414	MAPK signaling pathway|Cardiac muscle contraction|Adrenergic signaling in cardiomyocytes|Oxytocin signaling pathway|Hypertrophic cardiomyopathy (HCM)|Arrhythmogenic right ventricular cardiomyopathy (ARVC)|Dilated cardiomyopathy (DCM)
CCNT2	2.13919803763116e-13	0.0501752915326634	0.332	0.319	7.82967873753382e-09	1	1.041	ENSG00000082258	905	protein_coding	cyclin T2 [Source:HGNC Symbol;Acc:HGNC:1600]		GO:0006351,GO:0005634,GO:0005737,GO:0005829,GO:0005654,GO:0005886,GO:0051301,GO:0007049,GO:0048471,GO:0005515,GO:0006357,GO:0045944,GO:0003682,GO:0016032,GO:0045737,GO:0006366,GO:0006368,GO:0042795,GO:0016538,GO:0061575,GO:0070063,GO:0097322,GO:0000079,GO:0032786,GO:0008024,GO:0001223,GO:0019085,GO:0019086,GO:0007519	transcription, DNA-templated|nucleus|cytoplasm|cytosol|nucleoplasm|plasma membrane|cell division|cell cycle|perinuclear region of cytoplasm|protein binding|regulation of transcription by RNA polymerase II|positive regulation of transcription by RNA polymerase II|chromatin binding|viral process|positive regulation of cyclin-dependent protein serine/threonine kinase activity|transcription by RNA po…	path:hsa05202	Transcriptional misregulation in cancer
TPP2	2.14559597061687e-13	0.104737278880854	0.362	0.318	7.85309581205481e-09	1	1.138	ENSG00000134900	7174	protein_coding	tripeptidyl peptidase 2 [Source:HGNC Symbol;Acc:HGNC:12016]		GO:0005829,GO:0005654,GO:0006508,GO:0004252,GO:0016604,GO:0008240,GO:0042277,GO:0005634,GO:0005737,GO:0016787,GO:0005515,GO:0008233,GO:0004177,GO:0008236,GO:0042802,GO:0000209,GO:0004175	cytosol|nucleoplasm|proteolysis|serine-type endopeptidase activity|nuclear body|tripeptidyl-peptidase activity|peptide binding|nucleus|cytoplasm|hydrolase activity|protein binding|peptidase activity|aminopeptidase activity|serine-type peptidase activity|identical protein binding|protein polyubiquitination|endopeptidase activity
ICE1	2.1859598886697e-13	0.047827961875798	0.302	0.285	8.00083178851997e-09	1	1.06	ENSG00000164151	23379	protein_coding	interactor of little elongation complex ELL subunit 1 [Source:HGNC Symbol;Acc:HGNC:29154]		GO:0005634,GO:0005654,GO:0042803,GO:0016604,GO:0005515,GO:0042795,GO:0008023,GO:0031334,GO:0090316,GO:0015030,GO:0035327,GO:0045945,GO:0042796,GO:0035363	nucleus|nucleoplasm|protein homodimerization activity|nuclear body|protein binding|snRNA transcription by RNA polymerase II|transcription elongation factor complex|positive regulation of protein complex assembly|positive regulation of intracellular protein transport|Cajal body|transcriptionally active chromatin|positive regulation of transcription by RNA polymerase III|snRNA transcription by RNA …
ABCA1	2.28787690793317e-13	0.149040400589087	0.398	0.341	8.37385827072621e-09	1	1.167	ENSG00000165029	19	protein_coding	ATP binding cassette subfamily A member 1 [Source:HGNC Symbol;Acc:HGNC:29]		GO:0042632,GO:0071404,GO:0048471,GO:0016020,GO:0016021,GO:0055085,GO:0000166,GO:0005524,GO:0006629,GO:0008202,GO:0005886,GO:0005515,GO:0016887,GO:0042626,GO:0008203,GO:0140326,GO:0005768,GO:0043231,GO:0005789,GO:0005319,GO:0031210,GO:0051117,GO:0005102,GO:0032489,GO:0034616,GO:0033344,GO:0019216,GO:0005887,GO:0045121,GO:0015485,GO:0006869,GO:0034380,GO:0043691,GO:0005548,GO:0008035,GO:0019905,GO:…	cholesterol homeostasis|cellular response to low-density lipoprotein particle stimulus|perinuclear region of cytoplasm|membrane|integral component of membrane|transmembrane transport|nucleotide binding|ATP binding|lipid metabolic process|steroid metabolic process|plasma membrane|protein binding|ATPase activity|ATPase-coupled transmembrane transporter activity|cholesterol metabolic process|ATPase-…	path:hsa02010,path:hsa04975,path:hsa04979	ABC transporters|Fat digestion and absorption|Cholesterol metabolism
EIF5	2.32141872831262e-13	0.00514972867591013	0.313	0.293	8.49662468749703e-09	1	1.068	ENSG00000100664	1983	protein_coding	eukaryotic translation initiation factor 5 [Source:HGNC Symbol;Acc:HGNC:3299]		GO:0003723,GO:0005737,GO:0003743,GO:0006412,GO:0006413,GO:0000166,GO:0005829,GO:0005886,GO:0005525,GO:0005515,GO:0045296,GO:0003924,GO:0008135,GO:0006446,GO:0001731,GO:0001732,GO:0005092,GO:0071074	RNA binding|cytoplasm|translation initiation factor activity|translation|translational initiation|nucleotide binding|cytosol|plasma membrane|GTP binding|protein binding|cadherin binding|GTPase activity|translation factor activity, RNA binding|regulation of translational initiation|formation of translation preinitiation complex|formation of cytoplasmic translation initiation complex|GDP-dissociati…	path:hsa03013	RNA transport
GTF2IRD2B	2.32815206453332e-13	0.142645799597717	0.251	0.197	8.52126937139841e-09	1	1.274	ENSG00000174428	389524	protein_coding	GTF2I repeat domain containing 2B [Source:HGNC Symbol;Acc:HGNC:33125]	GTF2I	GO:0005634,GO:0003677,GO:0014883	nucleus|DNA binding|transition between fast and slow fiber
YTHDC2	2.40391960034978e-13	0.0728904738470418	0.415	0.376	8.79858612924023e-09	1	1.104	ENSG00000047188	64848	protein_coding	YTH domain containing 2 [Source:HGNC Symbol;Acc:HGNC:24721]		GO:0003676,GO:0003723,GO:0005737,GO:0000166,GO:0005524,GO:0016787,GO:0005515,GO:0004386,GO:0051321,GO:0005783,GO:0030154,GO:0003724,GO:0007283,GO:0005634,GO:0007286,GO:0048599,GO:0051729,GO:0048477,GO:0070063,GO:1990247,GO:0035770,GO:0044829,GO:0034458,GO:0008186,GO:0034612,GO:0070555	nucleic acid binding|RNA binding|cytoplasm|nucleotide binding|ATP binding|hydrolase activity|protein binding|helicase activity|meiotic cell cycle|endoplasmic reticulum|cell differentiation|RNA helicase activity|spermatogenesis|nucleus|spermatid development|oocyte development|germline cell cycle switching, mitotic to meiotic cell cycle|oogenesis|RNA polymerase binding|N6-methyladenosine-containing…
RABEP1	2.44146733500847e-13	0.123467457509173	0.487	0.436	8.93601459286451e-09	1	1.117	ENSG00000029725	9135	protein_coding	rabaptin, RAB GTPase binding effector protein 1 [Source:HGNC Symbol;Acc:HGNC:17677]		GO:0006897,GO:0008083,GO:0007165,GO:0005096,GO:0043547,GO:0005768,GO:0005737,GO:0015031,GO:0043231,GO:0006893,GO:0042803,GO:0005515,GO:0006915,GO:0031410,GO:0016192,GO:0005769,GO:0055037,GO:0061025,GO:0032991,GO:0019904,GO:0030139,GO:0031901,GO:1903441	endocytosis|growth factor activity|signal transduction|GTPase activator activity|positive regulation of GTPase activity|endosome|cytoplasm|protein transport|intracellular membrane-bounded organelle|Golgi to plasma membrane transport|protein homodimerization activity|protein binding|apoptotic process|cytoplasmic vesicle|vesicle-mediated transport|early endosome|recycling endosome|membrane fusion|p…	path:hsa04144	Endocytosis
[truncated: 4,635 more rows]
