# Supplementary material for: Diversity and heterogeneity in human breast cancer adipose tissue revealed at single-nucleus resolution
Source: Front Immunol. 2023 Apr 21;14:1158027. doi: 10.3389/fimmu.2023.1158027 (PMC10160491; doi:10.3389/fimmu.2023.1158027)
Supplement: Supplementary file 6 [file Table_5.xls]

gene	p_val	avg_logFC	pct.1	pct.2	p_val_adj	cluster	gene_diff	ensemble_id	Dbxref_GeneID	gene_type	gene_description	TFs_Family	GO_id	GO_term	pathway	pathway_description
LINC02237	0	0.475254767471662	0.964	0.688	0	1	1.401	ENSG00000253434	--	lncRNA	long intergenic non-protein coding RNA 2237 [Source:HGNC Symbol;Acc:HGNC:53108]
TRHDE-AS1	0	0.446878216391686	0.936	0.59	0	1	1.586	--	--	--	--	--	--	--	--	--
FAM13A	0	0.437518087723763	0.951	0.643	0	1	1.479	ENSG00000138640	10144	protein_coding	family with sequence similarity 13 member A [Source:HGNC Symbol;Acc:HGNC:19367]		GO:0007165,GO:0043547,GO:0005096,GO:0005829,GO:0051056	signal transduction|positive regulation of GTPase activity|GTPase activator activity|cytosol|regulation of small GTPase mediated signal transduction
MARC1	0	0.437373794516428	0.907	0.539	0	1	1.683	ENSG00000186205	64757	protein_coding	mitochondrial amidoxime reducing component 1 [Source:HGNC Symbol;Acc:HGNC:26189]		GO:0016020,GO:0016021,GO:0016491,GO:0055114,GO:0005739,GO:0003824,GO:0030170,GO:0005741,GO:0030151,GO:0006805,GO:0043546,GO:0008940,GO:0042126,GO:0051410	membrane|integral component of membrane|oxidoreductase activity|oxidation-reduction process|mitochondrion|catalytic activity|pyridoxal phosphate binding|mitochondrial outer membrane|molybdenum ion binding|xenobiotic metabolic process|molybdopterin cofactor binding|nitrate reductase activity|nitrate metabolic process|detoxification of nitrogen compound
PRKAR2B	0	0.407084727893765	0.933	0.617	0	1	1.512	ENSG00000005249	5577	protein_coding	protein kinase cAMP-dependent type II regulatory subunit beta [Source:HGNC Symbol;Acc:HGNC:9392]		GO:2000480,GO:0005737,GO:0016020,GO:0000166,GO:0016301,GO:0016310,GO:0005886,GO:0005515,GO:0008603,GO:0030552,GO:0001932,GO:0005952,GO:0019901,GO:0019904,GO:0006631,GO:0007612,GO:0045859,GO:0050804,GO:0097332,GO:0097338,GO:0030425,GO:0043025,GO:0043197,GO:0043198,GO:0045121,GO:0048471,GO:0097546,GO:0098794,GO:0098978,GO:0005813,GO:0005829,GO:0070062,GO:0031625,GO:0000086,GO:0010389,GO:0097711,GO:…	negative regulation of cAMP-dependent protein kinase activity|cytoplasm|membrane|nucleotide binding|kinase activity|phosphorylation|plasma membrane|protein binding|cAMP-dependent protein kinase regulator activity|cAMP binding|regulation of protein phosphorylation|cAMP-dependent protein kinase complex|protein kinase binding|protein domain specific binding|fatty acid metabolic process|learning|regu…	path:hsa04910	Insulin signaling pathway
CAT	0	0.40137070463737	0.894	0.503	0	1	1.777	ENSG00000121691	847	protein_coding	catalase [Source:HGNC Symbol;Acc:HGNC:1516]		GO:0016020,GO:0043231,GO:0046872,GO:0043066,GO:0016491,GO:0055114,GO:0042803,GO:0020037,GO:0098869,GO:0005925,GO:0005576,GO:0005777,GO:0005778,GO:0004601,GO:0006979,GO:0042802,GO:0004096,GO:0004046,GO:0016684,GO:0000302,GO:0001657,GO:0001666,GO:0001822,GO:0006641,GO:0007568,GO:0008203,GO:0009060,GO:0009314,GO:0009411,GO:0009636,GO:0009642,GO:0010193,GO:0010288,GO:0014068,GO:0014823,GO:0014854,GO:…	membrane|intracellular membrane-bounded organelle|metal ion binding|negative regulation of apoptotic process|oxidoreductase activity|oxidation-reduction process|protein homodimerization activity|heme binding|cellular oxidant detoxification|focal adhesion|extracellular region|peroxisome|peroxisomal membrane|peroxidase activity|response to oxidative stress|identical protein binding|catalase activit…	path:hsa00380,path:hsa00630,path:hsa04068,path:hsa04146,path:hsa04211,path:hsa04213,path:hsa05014	Tryptophan metabolism|Glyoxylate and dicarboxylate metabolism|FoxO signaling pathway|Peroxisome|Longevity regulating pathway|Longevity regulating pathway - multiple species|Amyotrophic lateral sclerosis (ALS)
TEAD1	0	0.399925909973048	0.985	0.779	0	1	1.264	ENSG00000187079	7003	protein_coding	TEA domain transcription factor 1 [Source:HGNC Symbol;Acc:HGNC:11714]	TEA	GO:0005634,GO:0005654,GO:0006355,GO:0003677,GO:0003700,GO:0035329,GO:0000978,GO:0001228,GO:0045944,GO:0005515,GO:0043565,GO:0000981,GO:0000790,GO:0005667,GO:0044212,GO:0006367,GO:1902895,GO:0046982,GO:0045893,GO:0000987,GO:0001085,GO:0001134,GO:0001223,GO:0065003,GO:0071148	nucleus|nucleoplasm|regulation of transcription, DNA-templated|DNA binding|DNA-binding transcription factor activity|hippo signaling|RNA polymerase II proximal promoter sequence-specific DNA binding|DNA-binding transcription activator activity, RNA polymerase II-specific|positive regulation of transcription by RNA polymerase II|protein binding|sequence-specific DNA binding|DNA-binding transcripti…	path:hsa04390,path:hsa04392	Hippo signaling pathway|Hippo signaling pathway - multiple species
PBX1	0	0.379651590526324	0.972	0.72	0	1	1.35	ENSG00000185630	5087	protein_coding	PBX homeobox 1 [Source:HGNC Symbol;Acc:HGNC:8632]	Homeobox	GO:0005634,GO:0005654,GO:0003700,GO:0006355,GO:0005737,GO:0003677,GO:0006694,GO:0043565,GO:0005515,GO:0007275,GO:0030154,GO:0000978,GO:0001228,GO:0046982,GO:0001655,GO:0001658,GO:0008284,GO:0009887,GO:0009952,GO:0009954,GO:0010971,GO:0030278,GO:0030325,GO:0030326,GO:0035162,GO:0042127,GO:0045665,GO:0045944,GO:0048536,GO:0048538,GO:0048568,GO:0048706,GO:0005667,GO:0000981,GO:0000790,GO:0007548,GO:…	nucleus|nucleoplasm|DNA-binding transcription factor activity|regulation of transcription, DNA-templated|cytoplasm|DNA binding|steroid biosynthetic process|sequence-specific DNA binding|protein binding|multicellular organism development|cell differentiation|RNA polymerase II proximal promoter sequence-specific DNA binding|DNA-binding transcription activator activity, RNA polymerase II-specific|pr…	path:hsa04927,path:hsa04934,path:hsa05202	Cortisol synthesis and secretion|Cushing syndrome|Transcriptional misregulation in cancer
GLYAT	0	0.367935954645673	0.736	0.332	0	1	2.217	ENSG00000149124	10249	protein_coding	glycine-N-acyltransferase [Source:HGNC Symbol;Acc:HGNC:13734]		GO:0005739,GO:0047961,GO:0016740,GO:0016746,GO:0005515,GO:0005759,GO:0006805,GO:0009636,GO:0006544,GO:0047962,GO:0006637,GO:0032787,GO:1901787	mitochondrion|glycine N-acyltransferase activity|transferase activity|transferase activity, transferring acyl groups|protein binding|mitochondrial matrix|xenobiotic metabolic process|response to toxic substance|glycine metabolic process|glycine N-benzoyltransferase activity|acyl-CoA metabolic process|monocarboxylic acid metabolic process|benzoyl-CoA metabolic process	path:hsa00360	Phenylalanine metabolism
LIPE	0	0.348549773741957	0.9	0.557	0	1	1.616	ENSG00000079435	3991	protein_coding	lipase E, hormone sensitive type [Source:HGNC Symbol;Acc:HGNC:6621]		GO:0005737,GO:0016020,GO:0005829,GO:0016787,GO:0006629,GO:0016042,GO:0008202,GO:0005886,GO:0005901,GO:0008203,GO:0005515,GO:0019433,GO:0016298,GO:0006468,GO:0005811,GO:0033878,GO:0004806,GO:0017171,GO:0019901,GO:0042758,GO:0046340	cytoplasm|membrane|cytosol|hydrolase activity|lipid metabolic process|lipid catabolic process|steroid metabolic process|plasma membrane|caveola|cholesterol metabolic process|protein binding|triglyceride catabolic process|lipase activity|protein phosphorylation|lipid droplet|hormone-sensitive lipase activity|triglyceride lipase activity|serine hydrolase activity|protein kinase binding|long-chain f…	path:hsa04024,path:hsa04152,path:hsa04371,path:hsa04714,path:hsa04910,path:hsa04923,path:hsa04925	cAMP signaling pathway|AMPK signaling pathway|Apelin signaling pathway|Thermogenesis|Insulin signaling pathway|Regulation of lipolysis in adipocytes|Aldosterone synthesis and secretion
ACSS3	0	0.344111931056314	0.974	0.712	0	1	1.368	ENSG00000111058	79611	protein_coding	acyl-CoA synthetase short chain family member 3 [Source:HGNC Symbol;Acc:HGNC:24723]		GO:0003824,GO:0000166,GO:0005524,GO:0005739,GO:0005759,GO:0016874,GO:0047760,GO:0046951,GO:0050218,GO:0003987	catalytic activity|nucleotide binding|ATP binding|mitochondrion|mitochondrial matrix|ligase activity|butyrate-CoA ligase activity|ketone body biosynthetic process|propionate-CoA ligase activity|acetate-CoA ligase activity	path:hsa00640	Propanoate metabolism
AQP7	0	0.325089439434062	0.983	0.69	0	1	1.425	ENSG00000165269	112267859	protein_coding	aquaporin 7 [Source:HGNC Symbol;Acc:HGNC:640]		GO:0016020,GO:0016021,GO:0055085,GO:0015267,GO:0005737,GO:0005886,GO:0031410,GO:0030659,GO:0015204,GO:0071918,GO:0005887,GO:0005938,GO:0005911,GO:0005811,GO:0015250,GO:0015254,GO:0006833,GO:0015793	membrane|integral component of membrane|transmembrane transport|channel activity|cytoplasm|plasma membrane|cytoplasmic vesicle|cytoplasmic vesicle membrane|urea transmembrane transporter activity|urea transmembrane transport|integral component of plasma membrane|cell cortex|cell-cell junction|lipid droplet|water channel activity|glycerol channel activity|water transport|glycerol transport	path:hsa03320,path:hsa04923	PPAR signaling pathway|Regulation of lipolysis in adipocytes
FRMD4A	0	0.32134236588735	0.99	0.769	0	1	1.287	ENSG00000151474	55691	protein_coding	FERM domain containing 4A [Source:HGNC Symbol;Acc:HGNC:25491]		GO:0005737,GO:0005856,GO:0030054,GO:0005923,GO:0005912,GO:0050714,GO:0030674,GO:0050709,GO:0090162	cytoplasm|cytoskeleton|cell junction|bicellular tight junction|adherens junction|positive regulation of protein secretion|protein binding, bridging|negative regulation of protein secretion|establishment of epithelial cell polarity
ALDH2	0	0.31496031198938	0.627	0.252	0	1	2.488	ENSG00000111275	217	protein_coding	aldehyde dehydrogenase 2 family member [Source:HGNC Symbol;Acc:HGNC:404]		GO:0016491,GO:0055114,GO:0005739,GO:0005759,GO:0016620,GO:0022900,GO:0070062,GO:0004029,GO:0005975,GO:0009055,GO:0006069,GO:0051287,GO:0004030,GO:0043878,GO:0006066,GO:0006068	oxidoreductase activity|oxidation-reduction process|mitochondrion|mitochondrial matrix|oxidoreductase activity, acting on the aldehyde or oxo group of donors, NAD or NADP as acceptor|electron transport chain|extracellular exosome|aldehyde dehydrogenase (NAD) activity|carbohydrate metabolic process|electron transfer activity|ethanol oxidation|NAD binding|aldehyde dehydrogenase [NAD(P)+] activity|g…	path:hsa00010,path:hsa00053,path:hsa00071,path:hsa00280,path:hsa00310,path:hsa00330,path:hsa00340,path:hsa00380,path:hsa00410,path:hsa00561,path:hsa00620	Glycolysis / Gluconeogenesis|Ascorbate and aldarate metabolism|Fatty acid degradation|Valine, leucine and isoleucine degradation|Lysine degradation|Arginine and proline metabolism|Histidine metabolism|Tryptophan metabolism|beta-Alanine metabolism|Glycerolipid metabolism|Pyruvate metabolism
PLIN1	0	0.29653428504439	0.987	0.744	0	1	1.327	ENSG00000166819	5346	protein_coding	perilipin 1 [Source:HGNC Symbol;Acc:HGNC:9076]		GO:0005783,GO:0006629,GO:0008289,GO:0005811,GO:0016042,GO:0005829,GO:0016020,GO:0016021	endoplasmic reticulum|lipid metabolic process|lipid binding|lipid droplet|lipid catabolic process|cytosol|membrane|integral component of membrane	path:hsa03320,path:hsa04371,path:hsa04714,path:hsa04923	PPAR signaling pathway|Apelin signaling pathway|Thermogenesis|Regulation of lipolysis in adipocytes
USP33	0	0.266231921087076	0.947	0.621	0	1	1.525	ENSG00000077254	23032	protein_coding	ubiquitin specific peptidase 33 [Source:HGNC Symbol;Acc:HGNC:20059]		GO:0005737,GO:0005794,GO:0008270,GO:0046872,GO:0005654,GO:0004843,GO:0016579,GO:0016787,GO:0005925,GO:0005856,GO:0005515,GO:0008233,GO:0008234,GO:0006508,GO:0006511,GO:0036459,GO:0048471,GO:0005813,GO:0005815,GO:0005829,GO:0006897,GO:0016477,GO:0009267,GO:0070536,GO:0071108,GO:0017160,GO:0001664,GO:0032092,GO:0010506,GO:0007411,GO:0032091,GO:0051298,GO:0004197,GO:0008277,GO:0050821,GO:0030891,GO:…	cytoplasm|Golgi apparatus|zinc ion binding|metal ion binding|nucleoplasm|thiol-dependent ubiquitin-specific protease activity|protein deubiquitination|hydrolase activity|focal adhesion|cytoskeleton|protein binding|peptidase activity|cysteine-type peptidase activity|proteolysis|ubiquitin-dependent protein catabolic process|thiol-dependent ubiquitinyl hydrolase activity|perinuclear region of cytopl…
MIR29B2CHG	0	0.256783039389944	0.879	0.535	0	1	1.643	ENSG00000203709	--	lncRNA	MIR29B2 and MIR29C host gene [Source:HGNC Symbol;Acc:HGNC:32018]
CAPN7	0	0.2245416124734	0.878	0.537	0	1	1.635	ENSG00000131375	23473	protein_coding	calpain 7 [Source:HGNC Symbol;Acc:HGNC:1484]		GO:0005634,GO:0016787,GO:0005515,GO:0008233,GO:0008234,GO:0006508,GO:0004198,GO:0070062,GO:0004175,GO:0010634,GO:0097264,GO:0090541,GO:0005622	nucleus|hydrolase activity|protein binding|peptidase activity|cysteine-type peptidase activity|proteolysis|calcium-dependent cysteine-type endopeptidase activity|extracellular exosome|endopeptidase activity|positive regulation of epithelial cell migration|self proteolysis|MIT domain binding|intracellular
TNRC6A	0	0.219040119161674	0.96	0.685	0	1	1.401	ENSG00000090905	27327	protein_coding	trinucleotide repeat containing adaptor 6A [Source:HGNC Symbol;Acc:HGNC:11969]		GO:0035195,GO:0003676,GO:0003723,GO:0005737,GO:0005794,GO:0043231,GO:0005654,GO:0005515,GO:0035278,GO:0031047,GO:0000932,GO:0016442,GO:0005829,GO:0006417,GO:0060964,GO:0045652,GO:0007223,GO:0060213,GO:0010629,GO:0010628,GO:0035194,GO:0009267	gene silencing by miRNA|nucleic acid binding|RNA binding|cytoplasm|Golgi apparatus|intracellular membrane-bounded organelle|nucleoplasm|protein binding|miRNA mediated inhibition of translation|gene silencing by RNA|P-body|RISC complex|cytosol|regulation of translation|regulation of gene silencing by miRNA|regulation of megakaryocyte differentiation|Wnt signaling pathway, calcium modulating pathwa…
ITGA7	0	0.216358694888655	0.946	0.627	0	1	1.509	ENSG00000135424	3679	protein_coding	integrin subunit alpha 7 [Source:HGNC Symbol;Acc:HGNC:6143]		GO:0016020,GO:0016021,GO:0046872,GO:0007155,GO:0009986,GO:0007229,GO:0008305,GO:0005886,GO:0005515,GO:0008360,GO:0030198,GO:0007517,GO:0007160,GO:0035987,GO:0034113	membrane|integral component of membrane|metal ion binding|cell adhesion|cell surface|integrin-mediated signaling pathway|integrin complex|plasma membrane|protein binding|regulation of cell shape|extracellular matrix organization|muscle organ development|cell-matrix adhesion|endodermal cell differentiation|heterotypic cell-cell adhesion	path:hsa04151,path:hsa04510,path:hsa04512,path:hsa04810,path:hsa05165,path:hsa05410,path:hsa05412,path:hsa05414	PI3K-Akt signaling pathway|Focal adhesion|ECM-receptor interaction|Regulation of actin cytoskeleton|Human papillomavirus infection|Hypertrophic cardiomyopathy (HCM)|Arrhythmogenic right ventricular cardiomyopathy (ARVC)|Dilated cardiomyopathy (DCM)
MALAT1	0	0.215267834081802	1	1	0	1	1	ENSG00000251562	378938	lncRNA	metastasis associated lung adenocarcinoma transcript 1 [Source:HGNC Symbol;Acc:HGNC:29665]
MLXIPL	0	0.207510635190759	0.897	0.559	0	1	1.605	ENSG00000009950	51085	protein_coding	MLX interacting protein like [Source:HGNC Symbol;Acc:HGNC:12744]	bHLH	GO:0008284,GO:0045944,GO:0005737,GO:0005634,GO:0070328,GO:0045893,GO:0042593,GO:0005829,GO:0046983,GO:0003677,GO:0003700,GO:0006357,GO:0000981,GO:0000790,GO:0005654,GO:0046982,GO:0045892,GO:0009653,GO:0097009,GO:0033137,GO:0008134,GO:0005667,GO:0006355,GO:0045821,GO:0046889,GO:0045723,GO:0071157,GO:0055089,GO:0035538,GO:0010255,GO:0035556,GO:0090324,GO:0000978,GO:0001227,GO:0000122	positive regulation of cell population proliferation|positive regulation of transcription by RNA polymerase II|cytoplasm|nucleus|triglyceride homeostasis|positive regulation of transcription, DNA-templated|glucose homeostasis|cytosol|protein dimerization activity|DNA binding|DNA-binding transcription factor activity|regulation of transcription by RNA polymerase II|DNA-binding transcription factor…	path:hsa04931,path:hsa04932	Insulin resistance|Non-alcoholic fatty liver disease (NAFLD)
SORT1	0	0.204925299170229	0.867	0.529	0	1	1.639	ENSG00000134243	6272	protein_coding	sortilin 1 [Source:HGNC Symbol;Acc:HGNC:11186]		GO:0048471,GO:0051005,GO:0032868,GO:0005634,GO:0016020,GO:0016021,GO:0005794,GO:0005829,GO:0005783,GO:0005789,GO:0005765,GO:0005886,GO:0005515,GO:0007275,GO:0030154,GO:0005764,GO:0005768,GO:0032580,GO:0006897,GO:0010008,GO:0031965,GO:0006895,GO:0001503,GO:0009986,GO:0016050,GO:0031410,GO:0019899,GO:0005769,GO:0006892,GO:0007186,GO:0005905,GO:0008625,GO:0007218,GO:0010468,GO:0048406,GO:0046323,GO:…	perinuclear region of cytoplasm|negative regulation of lipoprotein lipase activity|response to insulin|nucleus|membrane|integral component of membrane|Golgi apparatus|cytosol|endoplasmic reticulum|endoplasmic reticulum membrane|lysosomal membrane|plasma membrane|protein binding|multicellular organism development|cell differentiation|lysosome|endosome|Golgi cisterna membrane|endocytosis|endosome m…	path:hsa04142,path:hsa04722,path:hsa04979	Lysosome|Neurotrophin signaling pathway|Cholesterol metabolism
ECHDC2	0	0.201520313274054	0.947	0.634	0	1	1.494	ENSG00000121310	55268	protein_coding	enoyl-CoA hydratase domain containing 2 [Source:HGNC Symbol;Acc:HGNC:23408]		GO:0003824,GO:0016829,GO:0005739,GO:0006629,GO:0006631,GO:0006635,GO:0004300	catalytic activity|lyase activity|mitochondrion|lipid metabolic process|fatty acid metabolic process|fatty acid beta-oxidation|enoyl-CoA hydratase activity
ATF7	0	0.200765355815795	0.829	0.475	0	1	1.745	ENSG00000170653	11016	protein_coding	activating transcription factor 7 [Source:HGNC Symbol;Acc:HGNC:792]	TF_bZIP	GO:0003676,GO:0005634,GO:0005737,GO:0046872,GO:0006355,GO:0003677,GO:0003700,GO:0005515,GO:0005654,GO:0006357,GO:0000981,GO:0000790,GO:0016032,GO:0019899,GO:0008134,GO:0051019,GO:0034399	nucleic acid binding|nucleus|cytoplasm|metal ion binding|regulation of transcription, DNA-templated|DNA binding|DNA-binding transcription factor activity|protein binding|nucleoplasm|regulation of transcription by RNA polymerase II|DNA-binding transcription factor activity, RNA polymerase II-specific|nuclear chromatin|viral process|enzyme binding|transcription factor binding|mitogen-activated prot…
KLHL24	0	0.178750632210325	0.701	0.348	0	1	2.014	ENSG00000114796	54800	protein_coding	kelch like family member 24 [Source:HGNC Symbol;Acc:HGNC:25947]		GO:0005737,GO:0016567,GO:0042995,GO:0051865,GO:0030054,GO:0005515,GO:0030424,GO:0043204,GO:0005912,GO:2000312,GO:0031463,GO:0030057,GO:0045109	cytoplasm|protein ubiquitination|cell projection|protein autoubiquitination|cell junction|protein binding|axon|perikaryon|adherens junction|regulation of kainate selective glutamate receptor activity|Cul3-RING ubiquitin ligase complex|desmosome|intermediate filament organization
PHLDB1	0	0.166659918002029	0.94	0.637	0	1	1.476	ENSG00000019144	23187	protein_coding	pleckstrin homology like domain family B member 1 [Source:HGNC Symbol;Acc:HGNC:23697]		GO:0070507,GO:0010717,GO:0010470,GO:1904261,GO:0045180,GO:0005515	regulation of microtubule cytoskeleton organization|regulation of epithelial to mesenchymal transition|regulation of gastrulation|positive regulation of basement membrane assembly involved in embryonic body morphogenesis|basal cortex|protein binding
FBXL20	0	0.164278151434502	0.73	0.373	0	1	1.957	ENSG00000108306	84961	protein_coding	F-box and leucine rich repeat protein 20 [Source:HGNC Symbol;Acc:HGNC:24679]		GO:0005737,GO:0098793,GO:0005515,GO:0006511,GO:0005829,GO:0000209,GO:0043687,GO:0031146,GO:0019005,GO:0004842,GO:0001662,GO:0099575,GO:2000300,GO:0045202,GO:0098685,GO:0098978	cytoplasm|presynapse|protein binding|ubiquitin-dependent protein catabolic process|cytosol|protein polyubiquitination|post-translational protein modification|SCF-dependent proteasomal ubiquitin-dependent protein catabolic process|SCF ubiquitin ligase complex|ubiquitin-protein transferase activity|behavioral fear response|regulation of protein catabolic process at presynapse, modulating synaptic t…
HIBCH	0	0.154562586225341	0.828	0.49	0	1	1.69	ENSG00000198130	26275	protein_coding	3-hydroxyisobutyryl-CoA hydrolase [Source:HGNC Symbol;Acc:HGNC:4908]		GO:0016787,GO:0005739,GO:0006574,GO:0009083,GO:0003860,GO:0005759	hydrolase activity|mitochondrion|valine catabolic process|branched-chain amino acid catabolic process|3-hydroxyisobutyryl-CoA hydrolase activity|mitochondrial matrix	path:hsa00280,path:hsa00410,path:hsa00640	Valine, leucine and isoleucine degradation|beta-Alanine metabolism|Propanoate metabolism
AUH	0	0.145728436128455	0.744	0.405	0	1	1.837	ENSG00000148090	549	protein_coding	AU RNA binding methylglutaconyl-CoA hydratase [Source:HGNC Symbol;Acc:HGNC:890]		GO:0003723,GO:0003824,GO:0016829,GO:0005739,GO:0009083,GO:0005759,GO:0003730,GO:0006635,GO:0006552,GO:0004300,GO:0004490,GO:0050011	RNA binding|catalytic activity|lyase activity|mitochondrion|branched-chain amino acid catabolic process|mitochondrial matrix|mRNA 3'-UTR binding|fatty acid beta-oxidation|leucine catabolic process|enoyl-CoA hydratase activity|methylglutaconyl-CoA hydratase activity|itaconyl-CoA hydratase activity	path:hsa00280	Valine, leucine and isoleucine degradation
HELZ	0	0.136502496872309	0.906	0.592	0	1	1.53	ENSG00000198265	9931	protein_coding	helicase with zinc finger [Source:HGNC Symbol;Acc:HGNC:16878]		GO:0003723,GO:0005634,GO:0016020,GO:0046872,GO:0000166,GO:0005524,GO:0016787,GO:0005515,GO:0004386,GO:0005829,GO:0043186,GO:0035194,GO:0003677,GO:0016021	RNA binding|nucleus|membrane|metal ion binding|nucleotide binding|ATP binding|hydrolase activity|protein binding|helicase activity|cytosol|P granule|posttranscriptional gene silencing by RNA|DNA binding|integral component of membrane
CD46	0	0.136277579555817	0.942	0.654	0	1	1.44	ENSG00000117335	4179	protein_coding	CD46 molecule [Source:HGNC Symbol;Acc:HGNC:6953]		GO:0016020,GO:0016021,GO:0005886,GO:0005515,GO:0007338,GO:0031410,GO:0009986,GO:0046718,GO:0002376,GO:0045087,GO:0005925,GO:0002250,GO:0030449,GO:0070062,GO:0010628,GO:0042102,GO:0016032,GO:0002456,GO:0005887,GO:0010629,GO:0071636,GO:0006958,GO:0038023,GO:0008593,GO:0045296,GO:0001618,GO:0032733,GO:0032613,GO:0035581,GO:0043382,GO:0045591,GO:0002079	membrane|integral component of membrane|plasma membrane|protein binding|single fertilization|cytoplasmic vesicle|cell surface|viral entry into host cell|immune system process|innate immune response|focal adhesion|adaptive immune response|regulation of complement activation|extracellular exosome|positive regulation of gene expression|positive regulation of T cell proliferation|viral process|T cell…	path:hsa04610,path:hsa05162	Complement and coagulation cascades|Measles
UBR3	0	0.134449231603583	0.967	0.699	0	1	1.383	ENSG00000144357	130507	protein_coding	ubiquitin protein ligase E3 component n-recognin 3 [Source:HGNC Symbol;Acc:HGNC:30467]		GO:0016020,GO:0016021,GO:0008270,GO:0046872,GO:0016740,GO:0016567,GO:0004842,GO:0061630,GO:0006511,GO:0007608,GO:0071596,GO:0005737,GO:0000151,GO:0009792,GO:0001967,GO:0001701,GO:0042048	membrane|integral component of membrane|zinc ion binding|metal ion binding|transferase activity|protein ubiquitination|ubiquitin-protein transferase activity|ubiquitin protein ligase activity|ubiquitin-dependent protein catabolic process|sensory perception of smell|ubiquitin-dependent protein catabolic process via the N-end rule pathway|cytoplasm|ubiquitin ligase complex|embryo development ending…
PNPLA2	0	0.131269089868801	0.965	0.675	0	1	1.43	ENSG00000177666	57104	protein_coding	patatin like phospholipase domain containing 2 [Source:HGNC Symbol;Acc:HGNC:30802]		GO:0016020,GO:0016021,GO:0005654,GO:0016787,GO:0006629,GO:0016042,GO:0005886,GO:0005811,GO:0004806,GO:0005737,GO:0019433,GO:0005789,GO:0044267,GO:0043687,GO:0005788,GO:0055088,GO:0036155,GO:0010898,GO:0010891,GO:0019915,GO:0034389,GO:0044242,GO:0005829	membrane|integral component of membrane|nucleoplasm|hydrolase activity|lipid metabolic process|lipid catabolic process|plasma membrane|lipid droplet|triglyceride lipase activity|cytoplasm|triglyceride catabolic process|endoplasmic reticulum membrane|cellular protein metabolic process|post-translational protein modification|endoplasmic reticulum lumen|lipid homeostasis|acylglycerol acyl-chain remo…	path:hsa00561,path:hsa04714,path:hsa04923	Glycerolipid metabolism|Thermogenesis|Regulation of lipolysis in adipocytes
N4BP2L2	0	0.125337619761028	0.964	0.701	0	1	1.375	ENSG00000244754	10443	protein_coding	NEDD4 binding protein 2 like 2 [Source:HGNC Symbol;Acc:HGNC:26916]		GO:0005634,GO:0005515,GO:0000122,GO:0003714,GO:0070062,GO:0003674,GO:0019899,GO:0017053,GO:1902035,GO:1902037	nucleus|protein binding|negative regulation of transcription by RNA polymerase II|transcription corepressor activity|extracellular exosome|molecular_function|enzyme binding|transcriptional repressor complex|positive regulation of hematopoietic stem cell proliferation|negative regulation of hematopoietic stem cell differentiation
UBE4B	0	0.122818991835431	0.713	0.389	0	1	1.833	ENSG00000130939	10277	protein_coding	ubiquitination factor E4B [Source:HGNC Symbol;Acc:HGNC:12500]		GO:0005634,GO:0005737,GO:0016740,GO:0016567,GO:0004842,GO:0006511,GO:0000151,GO:0034450,GO:0019899,GO:0009411,GO:0000209,GO:0030433,GO:0008626,GO:0043161,GO:0005524,GO:0051117,GO:0061630,GO:0003222,GO:0006513,GO:0031175,GO:0034976,GO:0044257,GO:0051865,GO:0005515	nucleus|cytoplasm|transferase activity|protein ubiquitination|ubiquitin-protein transferase activity|ubiquitin-dependent protein catabolic process|ubiquitin ligase complex|ubiquitin-ubiquitin ligase activity|enzyme binding|response to UV|protein polyubiquitination|ubiquitin-dependent ERAD pathway|granzyme-mediated apoptotic signaling pathway|proteasome-mediated ubiquitin-dependent protein catabol…	path:hsa04120,path:hsa04141	Ubiquitin mediated proteolysis|Protein processing in endoplasmic reticulum
SHPRH	0	0.119234919643027	0.743	0.41	0	1	1.812	ENSG00000146414	257218	protein_coding	SNF2 histone linker PHD RING helicase [Source:HGNC Symbol;Acc:HGNC:19336]		GO:0005634,GO:0046872,GO:0000166,GO:0005524,GO:0016740,GO:0016787,GO:0016567,GO:0003677,GO:0006334,GO:0000786,GO:0005515,GO:0006281,GO:0006974,GO:0004386,GO:0061630,GO:0005654,GO:0004842,GO:0000209,GO:0031625	nucleus|metal ion binding|nucleotide binding|ATP binding|transferase activity|hydrolase activity|protein ubiquitination|DNA binding|nucleosome assembly|nucleosome|protein binding|DNA repair|cellular response to DNA damage stimulus|helicase activity|ubiquitin protein ligase activity|nucleoplasm|ubiquitin-protein transferase activity|protein polyubiquitination|ubiquitin protein ligase binding
RBM26	0	0.115478955672372	0.883	0.563	0	1	1.568	ENSG00000139746	64062	protein_coding	RNA binding motif protein 26 [Source:HGNC Symbol;Acc:HGNC:20327]		GO:0003676,GO:0003723,GO:0046872,GO:0005515,GO:0006397,GO:0005634,GO:0003729,GO:0010923,GO:0046833	nucleic acid binding|RNA binding|metal ion binding|protein binding|mRNA processing|nucleus|mRNA binding|negative regulation of phosphatase activity|positive regulation of RNA export from nucleus
ZNF280D	0	0.114584673431143	0.783	0.454	0	1	1.725	ENSG00000137871	54816	protein_coding	zinc finger protein 280D [Source:HGNC Symbol;Acc:HGNC:25953]		GO:0003676,GO:0005634,GO:0046872,GO:0003677,GO:0003700,GO:0006355	nucleic acid binding|nucleus|metal ion binding|DNA binding|DNA-binding transcription factor activity|regulation of transcription, DNA-templated
LYPLAL1	0	0.108253422881943	0.699	0.367	0	1	1.905	ENSG00000143353	127018	protein_coding	lysophospholipase like 1 [Source:HGNC Symbol;Acc:HGNC:20440]		GO:0005737,GO:0005829,GO:0016787,GO:0008150,GO:0052689,GO:0008474,GO:0002084,GO:0004622	cytoplasm|cytosol|hydrolase activity|biological_process|carboxylic ester hydrolase activity|palmitoyl-(protein) hydrolase activity|protein depalmitoylation|lysophospholipase activity
FNIP1	0	0.10224063232263	0.916	0.624	0	1	1.468	ENSG00000217128	96459	protein_coding	folliculin interacting protein 1 [Source:HGNC Symbol;Acc:HGNC:29418]		GO:0005737,GO:0005515,GO:0005085,GO:0000122,GO:0001934,GO:0033138,GO:0009267,GO:0031334,GO:0032007,GO:0043154,GO:0051087,GO:0001932,GO:0002327,GO:0031929,GO:0042030,GO:2000973,GO:0002904,GO:0010823,GO:1904262	cytoplasm|protein binding|guanyl-nucleotide exchange factor activity|negative regulation of transcription by RNA polymerase II|positive regulation of protein phosphorylation|positive regulation of peptidyl-serine phosphorylation|cellular response to starvation|positive regulation of protein complex assembly|negative regulation of TOR signaling|negative regulation of cysteine-type endopeptidase ac…	path:hsa04150	mTOR signaling pathway
GTF2I	0	0.097762898540817	0.892	0.581	0	1	1.535	ENSG00000263001	2969	protein_coding	general transcription factor IIi [Source:HGNC Symbol;Acc:HGNC:4659]	GTF2I	GO:0003677,GO:0003700,GO:0006366,GO:0006355,GO:0005634,GO:0005737,GO:0016020,GO:0005654,GO:0005515,GO:0007165,GO:0006367,GO:0016525,GO:0051481	DNA binding|DNA-binding transcription factor activity|transcription by RNA polymerase II|regulation of transcription, DNA-templated|nucleus|cytoplasm|membrane|nucleoplasm|protein binding|signal transduction|transcription initiation from RNA polymerase II promoter|negative regulation of angiogenesis|negative regulation of cytosolic calcium ion concentration	path:hsa03022,path:hsa04022,path:hsa05168	Basal transcription factors|cGMP-PKG signaling pathway|Herpes simplex infection
PNISR	0	0.0928720496633018	0.949	0.661	0	1	1.436	ENSG00000132424	25957	protein_coding	PNN interacting serine and arginine rich protein [Source:HGNC Symbol;Acc:HGNC:21222]		GO:0003723,GO:0005634,GO:0016607,GO:0005829,GO:0048786	RNA binding|nucleus|nuclear speck|cytosol|presynaptic active zone
NSD1	0	0.0924151305968396	0.72	0.405	0	1	1.778	ENSG00000165671	64324	protein_coding	nuclear receptor binding SET domain protein 1 [Source:HGNC Symbol;Acc:HGNC:14234]		GO:0005634,GO:0046872,GO:0016740,GO:0008168,GO:0032259,GO:0008270,GO:0006325,GO:0005694,GO:0005515,GO:0010452,GO:0045893,GO:0018024,GO:0006355,GO:0034968,GO:0042799,GO:0000122,GO:0003714,GO:0005654,GO:0030331,GO:0042974,GO:0003682,GO:0000785,GO:0003712,GO:0050681,GO:0046965,GO:0046966,GO:0046975,GO:0000978,GO:0016571,GO:0000414,GO:0033135,GO:0034770,GO:1903025	nucleus|metal ion binding|transferase activity|methyltransferase activity|methylation|zinc ion binding|chromatin organization|chromosome|protein binding|histone H3-K36 methylation|positive regulation of transcription, DNA-templated|histone-lysine N-methyltransferase activity|regulation of transcription, DNA-templated|histone lysine methylation|histone methyltransferase activity (H4-K20 specific)|…	path:hsa00310	Lysine degradation
LONP2	0	0.0865925450488472	0.791	0.479	0	1	1.651	ENSG00000102910	83752	protein_coding	lon peptidase 2, peroxisomal [Source:HGNC Symbol;Acc:HGNC:20598]		GO:0016020,GO:0000166,GO:0005524,GO:0016787,GO:0005515,GO:0008233,GO:0006508,GO:0004252,GO:0008236,GO:0005777,GO:0030163,GO:0005782,GO:0005829,GO:0016887,GO:0006625,GO:0004176,GO:0007031,GO:0006515,GO:0019899,GO:0002020,GO:0016558,GO:0016485,GO:0031998,GO:0014070,GO:0005634,GO:0005737	membrane|nucleotide binding|ATP binding|hydrolase activity|protein binding|peptidase activity|proteolysis|serine-type endopeptidase activity|serine-type peptidase activity|peroxisome|protein catabolic process|peroxisomal matrix|cytosol|ATPase activity|protein targeting to peroxisome|ATP-dependent peptidase activity|peroxisome organization|protein quality control for misfolded or incompletely synt…
SDCCAG8	0	0.0862956017329359	0.801	0.474	0	1	1.69	ENSG00000054282	10806	protein_coding	serologically defined colon cancer antigen 8 [Source:HGNC Symbol;Acc:HGNC:10671]		GO:0005737,GO:0005813,GO:0005856,GO:0042995,GO:0005515,GO:0030054,GO:0007098,GO:0005815,GO:0005829,GO:0030030,GO:0005814,GO:1902017,GO:0000086,GO:0010389,GO:0097711,GO:0005911,GO:0035148,GO:0030010,GO:0031023,GO:0001764,GO:0034451,GO:0036064,GO:0097733	cytoplasm|centrosome|cytoskeleton|cell projection|protein binding|cell junction|centrosome cycle|microtubule organizing center|cytosol|cell projection organization|centriole|regulation of cilium assembly|G2/M transition of mitotic cell cycle|regulation of G2/M transition of mitotic cell cycle|ciliary basal body-plasma membrane docking|cell-cell junction|tube formation|establishment of cell polari…
CEPT1	0	0.085948912634203	0.681	0.378	0	1	1.802	ENSG00000134255	10390	protein_coding	choline/ethanolamine phosphotransferase 1 [Source:HGNC Symbol;Acc:HGNC:24289]		GO:0005634,GO:0016020,GO:0016021,GO:0046872,GO:0016740,GO:0005783,GO:0005789,GO:0006629,GO:0016780,GO:0008654,GO:0006646,GO:0006657,GO:0005794,GO:0031965,GO:0006656,GO:0004307,GO:0004142	nucleus|membrane|integral component of membrane|metal ion binding|transferase activity|endoplasmic reticulum|endoplasmic reticulum membrane|lipid metabolic process|phosphotransferase activity, for other substituted phosphate groups|phospholipid biosynthetic process|phosphatidylethanolamine biosynthetic process|CDP-choline pathway|Golgi apparatus|nuclear membrane|phosphatidylcholine biosynthetic p…	path:hsa00440,path:hsa00564,path:hsa00565	Phosphonate and phosphinate metabolism|Glycerophospholipid metabolism|Ether lipid metabolism
NCOR1	0	0.0846576984352068	0.893	0.591	0	1	1.511	ENSG00000141027	9611	protein_coding	nuclear receptor corepressor 1 [Source:HGNC Symbol;Acc:HGNC:7672]	MYB	GO:0005634,GO:0044212,GO:0016020,GO:0005829,GO:0005654,GO:0003677,GO:0006325,GO:0005515,GO:0048511,GO:0043565,GO:0000790,GO:0000122,GO:0003714,GO:0042826,GO:0000118,GO:0003682,GO:0072686,GO:0045892,GO:0046329,GO:0006366,GO:0007623,GO:0001102,GO:0019216,GO:0051225,GO:0017053,GO:0035257,GO:0016580,GO:0001012,GO:0046966,GO:0045475,GO:0060766,GO:0072362,GO:0072368,GO:1903799,GO:2000191	nucleus|transcription regulatory region DNA binding|membrane|cytosol|nucleoplasm|DNA binding|chromatin organization|protein binding|rhythmic process|sequence-specific DNA binding|nuclear chromatin|negative regulation of transcription by RNA polymerase II|transcription corepressor activity|histone deacetylase binding|histone deacetylase complex|chromatin binding|mitotic spindle|negative regulation…	path:hsa01522,path:hsa04919,path:hsa05202	Endocrine resistance|Thyroid hormone signaling pathway|Transcriptional misregulation in cancer
KANSL1	0	0.0833756557764278	0.837	0.513	0	1	1.632	ENSG00000120071	284058	protein_coding	KAT8 regulatory NSL complex subunit 1 [Source:HGNC Symbol;Acc:HGNC:24565]		GO:0005634,GO:0005654,GO:0006325,GO:0005694,GO:0005515,GO:0000123,GO:0000775,GO:0000776,GO:0000777,GO:0043995,GO:0043996,GO:0046972,GO:0035035,GO:0044545,GO:0071339,GO:0043981,GO:0043982,GO:0043984	nucleus|nucleoplasm|chromatin organization|chromosome|protein binding|histone acetyltransferase complex|chromosome, centromeric region|kinetochore|condensed chromosome kinetochore|histone acetyltransferase activity (H4-K5 specific)|histone acetyltransferase activity (H4-K8 specific)|histone acetyltransferase activity (H4-K16 specific)|histone acetyltransferase binding|NSL complex|MLL1 complex|his…
PHC3	0	0.0781911967907709	0.789	0.473	0	1	1.668	ENSG00000173889	80012	protein_coding	polyhomeotic homolog 3 [Source:HGNC Symbol;Acc:HGNC:15682]		GO:0005515,GO:0005634,GO:0008270,GO:0046872,GO:0003677,GO:0007275,GO:0005654,GO:0031519,GO:0035102,GO:0070317	protein binding|nucleus|zinc ion binding|metal ion binding|DNA binding|multicellular organism development|nucleoplasm|PcG protein complex|PRC1 complex|negative regulation of G0 to G1 transition
EHMT1	0	0.074149052697682	0.852	0.552	0	1	1.543	ENSG00000181090	79813	protein_coding	euchromatic histone lysine methyltransferase 1 [Source:HGNC Symbol;Acc:HGNC:24650]		GO:0005634,GO:0008270,GO:0046872,GO:0016740,GO:0005654,GO:0008168,GO:0032259,GO:0006325,GO:0005694,GO:0005515,GO:0016604,GO:0002039,GO:0018024,GO:0034968,GO:0016279,GO:0018026,GO:0018027,GO:0045892,GO:1901796,GO:0070317,GO:0120162,GO:0006306,GO:0046974,GO:0046976,GO:0070734,GO:0045995,GO:0016571,GO:0051567,GO:0070742,GO:0000122,GO:0060992,GO:0016020,GO:0016021	nucleus|zinc ion binding|metal ion binding|transferase activity|nucleoplasm|methyltransferase activity|methylation|chromatin organization|chromosome|protein binding|nuclear body|p53 binding|histone-lysine N-methyltransferase activity|histone lysine methylation|protein-lysine N-methyltransferase activity|peptidyl-lysine monomethylation|peptidyl-lysine dimethylation|negative regulation of transcrip…	path:hsa00310,path:hsa04211	Lysine degradation|Longevity regulating pathway
GPATCH8	0	0.0719589246534429	0.845	0.536	0	1	1.576	ENSG00000186566	23131	protein_coding	G-patch domain containing 8 [Source:HGNC Symbol;Acc:HGNC:29066]		GO:0003676,GO:0003723,GO:0046872,GO:0005515,GO:0008150,GO:0005575	nucleic acid binding|RNA binding|metal ion binding|protein binding|biological_process|cellular_component
MAPK14	0	0.0646447767183906	0.665	0.359	0	1	1.852	ENSG00000112062	1432	protein_coding	mitogen-activated protein kinase 14 [Source:HGNC Symbol;Acc:HGNC:6876]		GO:0035924,GO:0045648,GO:0005737,GO:0005634,GO:0010628,GO:0016607,GO:0000166,GO:0004672,GO:0004674,GO:0005524,GO:0016301,GO:0016740,GO:0006468,GO:0016310,GO:0004707,GO:0005515,GO:0006915,GO:0038066,GO:0005576,GO:0035556,GO:0005654,GO:0005829,GO:0098586,GO:0010468,GO:0006357,GO:0043312,GO:0051525,GO:0000077,GO:0000902,GO:0001502,GO:0001525,GO:0001890,GO:0002062,GO:0002741,GO:0006006,GO:0006355,GO:…	cellular response to vascular endothelial growth factor stimulus|positive regulation of erythrocyte differentiation|cytoplasm|nucleus|positive regulation of gene expression|nuclear speck|nucleotide binding|protein kinase activity|protein serine/threonine kinase activity|ATP binding|kinase activity|transferase activity|protein phosphorylation|phosphorylation|MAP kinase activity|protein binding|apo…	path:hsa01522,path:hsa04010,path:hsa04015,path:hsa04068,path:hsa04071,path:hsa04218,path:hsa04261,path:hsa04370,path:hsa04380,path:hsa04550,path:hsa04611,path:hsa04620,path:hsa04621,path:hsa04622,path:hsa04625,path:hsa04657,path:hsa04658,path:hsa04659,path:hsa04660,path:hsa04664,path:hsa04668,path:hsa04670,path:hsa04714,path:hsa04722,path:hsa04723,path:hsa04728,path:hsa04750,path:hsa04912,path:hs…	Endocrine resistance|MAPK signaling pathway|Rap1 signaling pathway|FoxO signaling pathway|Sphingolipid signaling pathway|Cellular senescence|Adrenergic signaling in cardiomyocytes|VEGF signaling pathway|Osteoclast differentiation|Signaling pathways regulating pluripotency of stem cells|Platelet activation|Toll-like receptor signaling pathway|NOD-like receptor signaling pathway|RIG-I-like receptor…
ITSN2	0	0.058485581811091	0.769	0.466	0	1	1.65	ENSG00000198399	50618	protein_coding	intersectin 2 [Source:HGNC Symbol;Acc:HGNC:6184]		GO:0005737,GO:0046872,GO:0005509,GO:0006897,GO:0009967,GO:0005089,GO:0035023,GO:0005515,GO:0030154,GO:0070062,GO:0016032,GO:0005070,GO:0005813,GO:1903861	cytoplasm|metal ion binding|calcium ion binding|endocytosis|positive regulation of signal transduction|Rho guanyl-nucleotide exchange factor activity|regulation of Rho protein signal transduction|protein binding|cell differentiation|extracellular exosome|viral process|SH3/SH2 adaptor activity|centrosome|positive regulation of dendrite extension
HERC4	0	0.0529740180185367	0.908	0.618	0	1	1.469	ENSG00000148634	26091	protein_coding	HECT and RLD domain containing E3 ubiquitin protein ligase 4 [Source:HGNC Symbol;Acc:HGNC:24521]		GO:0005737,GO:0016740,GO:0005829,GO:0016567,GO:0001650,GO:0004842,GO:0030154,GO:0007283	cytoplasm|transferase activity|cytosol|protein ubiquitination|fibrillar center|ubiquitin-protein transferase activity|cell differentiation|spermatogenesis	path:hsa04120	Ubiquitin mediated proteolysis
JPX	0	0.0510830448727397	0.854	0.557	0	1	1.533	ENSG00000225470	554203	lncRNA	JPX transcript, XIST activator [Source:HGNC Symbol;Acc:HGNC:37191]
RBM6	0	0.0494253138038339	0.928	0.655	0	1	1.417	ENSG00000004534	10180	protein_coding	RNA binding motif protein 6 [Source:HGNC Symbol;Acc:HGNC:9903]		GO:0003676,GO:0003723,GO:0005634,GO:0005515,GO:0003677,GO:0006396	nucleic acid binding|RNA binding|nucleus|protein binding|DNA binding|RNA processing
UBR2	0	0.0491979333106043	0.775	0.477	0	1	1.625	ENSG00000024048	23304	protein_coding	ubiquitin protein ligase E3 component n-recognin 2 [Source:HGNC Symbol;Acc:HGNC:21289]		GO:0005634,GO:0008270,GO:0046872,GO:0016740,GO:0016567,GO:0005515,GO:0061630,GO:0007283,GO:0030163,GO:0071596,GO:0005737,GO:0000151,GO:0005829,GO:0007131,GO:0000209,GO:0010529,GO:0032007,GO:0006342,GO:0033522,GO:0070728,GO:0071233,GO:0007140,GO:0006511,GO:0007141,GO:0000785	nucleus|zinc ion binding|metal ion binding|transferase activity|protein ubiquitination|protein binding|ubiquitin protein ligase activity|spermatogenesis|protein catabolic process|ubiquitin-dependent protein catabolic process via the N-end rule pathway|cytoplasm|ubiquitin ligase complex|cytosol|reciprocal meiotic recombination|protein polyubiquitination|negative regulation of transposition|negativ…
ZNF148	0	0.0491157869686316	0.773	0.475	0	1	1.627	ENSG00000163848	7707	protein_coding	zinc finger protein 148 [Source:HGNC Symbol;Acc:HGNC:12933]	zf-C2H2	GO:0003676,GO:0005634,GO:0005794,GO:0046872,GO:0003677,GO:0005515,GO:0043565,GO:0003700,GO:0045944,GO:0000981,GO:0000978,GO:0001227,GO:0000122,GO:0005654,GO:0021762,GO:0044212,GO:0010629,GO:0045892,GO:0006366,GO:0006968,GO:0000976,GO:0003690,GO:0007276,GO:0065003	nucleic acid binding|nucleus|Golgi apparatus|metal ion binding|DNA binding|protein binding|sequence-specific DNA binding|DNA-binding transcription factor activity|positive regulation of transcription by RNA polymerase II|DNA-binding transcription factor activity, RNA polymerase II-specific|RNA polymerase II proximal promoter sequence-specific DNA binding|DNA-binding transcription repressor activi…
MLLT10	0	0.0483394528854515	0.795	0.49	0	1	1.622	ENSG00000078403	8028	protein_coding	MLLT10 histone lysine methyltransferase DOT1L cofactor [Source:HGNC Symbol;Acc:HGNC:16063]	Others	GO:0046872,GO:0005634,GO:0005829,GO:0005654,GO:0003677,GO:0005515,GO:0045944,GO:0003682,GO:0032991,GO:0042393,GO:0003700,GO:0031491	metal ion binding|nucleus|cytosol|nucleoplasm|DNA binding|protein binding|positive regulation of transcription by RNA polymerase II|chromatin binding|protein-containing complex|histone binding|DNA-binding transcription factor activity|nucleosome binding
MAPKAP1	0	0.0435930909835653	0.723	0.431	0	1	1.677	ENSG00000119487	79109	protein_coding	MAPK associated protein 1 [Source:HGNC Symbol;Acc:HGNC:18752]		GO:0005634,GO:0016020,GO:0005829,GO:0005654,GO:0005794,GO:0005886,GO:0005515,GO:0031410,GO:0005737,GO:0005546,GO:0080025,GO:0005547,GO:0043325,GO:0021762,GO:0030950,GO:0032148,GO:0031932,GO:0070300,GO:0019901,GO:0046580,GO:0017016,GO:0038203,GO:0016301,GO:0016310,GO:0033138,GO:1900407	nucleus|membrane|cytosol|nucleoplasm|Golgi apparatus|plasma membrane|protein binding|cytoplasmic vesicle|cytoplasm|phosphatidylinositol-4,5-bisphosphate binding|phosphatidylinositol-3,5-bisphosphate binding|phosphatidylinositol-3,4,5-trisphosphate binding|phosphatidylinositol-3,4-bisphosphate binding|substantia nigra development|establishment or maintenance of actin cytoskeleton polarity|activati…	path:hsa04150	mTOR signaling pathway
TRIO	0	0.0400635160285381	0.984	0.751	0	1	1.31	ENSG00000038382	7204	protein_coding	trio Rho guanine nucleotide exchange factor [Source:HGNC Symbol;Acc:HGNC:12303]		GO:0005737,GO:0000166,GO:0004672,GO:0004674,GO:0005524,GO:0016301,GO:0016740,GO:0006468,GO:0016310,GO:0005089,GO:0035023,GO:0042995,GO:0005515,GO:0007411,GO:0007417,GO:0005085,GO:0005829,GO:0051056,GO:0007186,GO:0045599,GO:0043065,GO:0007185	cytoplasm|nucleotide binding|protein kinase activity|protein serine/threonine kinase activity|ATP binding|kinase activity|transferase activity|protein phosphorylation|phosphorylation|Rho guanyl-nucleotide exchange factor activity|regulation of Rho protein signal transduction|cell projection|protein binding|axon guidance|central nervous system development|guanyl-nucleotide exchange factor activity…
RBM33	0	0.0376718056457194	0.739	0.444	0	1	1.664	ENSG00000184863	155435	protein_coding	RNA binding motif protein 33 [Source:HGNC Symbol;Acc:HGNC:27223]		GO:0003676,GO:0003723	nucleic acid binding|RNA binding
SETD2	0	0.03595479555188	0.843	0.545	0	1	1.547	ENSG00000181555	29072	protein_coding	SET domain containing 2, histone lysine methyltransferase [Source:HGNC Symbol;Acc:HGNC:18420]		GO:0005634,GO:0018024,GO:0046975,GO:0097198,GO:0046872,GO:0016740,GO:0008168,GO:0032259,GO:0006355,GO:0006325,GO:0005694,GO:0005515,GO:0006281,GO:0006974,GO:0007275,GO:0030154,GO:0006368,GO:0002376,GO:0045087,GO:0034968,GO:0006298,GO:0016279,GO:0051607,GO:0005654,GO:0048863,GO:0043014,GO:0018023,GO:0018026,GO:0010569,GO:0032465,GO:0034728,GO:0032727,GO:0035987,GO:0034340,GO:0010793,GO:0001525,GO:…	nucleus|histone-lysine N-methyltransferase activity|histone methyltransferase activity (H3-K36 specific)|histone H3-K36 trimethylation|metal ion binding|transferase activity|methyltransferase activity|methylation|regulation of transcription, DNA-templated|chromatin organization|chromosome|protein binding|DNA repair|cellular response to DNA damage stimulus|multicellular organism development|cell d…	path:hsa00310	Lysine degradation
ZNF292	0	0.033961761994298	0.759	0.442	0	1	1.717	ENSG00000188994	23036	protein_coding	zinc finger protein 292 [Source:HGNC Symbol;Acc:HGNC:18410]	zf-C2H2	GO:0003676,GO:0005634,GO:0046872,GO:0003677,GO:0001228,GO:0045944	nucleic acid binding|nucleus|metal ion binding|DNA binding|DNA-binding transcription activator activity, RNA polymerase II-specific|positive regulation of transcription by RNA polymerase II
PBRM1	0	0.0296654794181175	0.886	0.603	0	1	1.469	ENSG00000163939	55193	protein_coding	polybromo 1 [Source:HGNC Symbol;Acc:HGNC:30064]	HMG	GO:0005634,GO:0005654,GO:0003677,GO:0006325,GO:0005515,GO:0006338,GO:0003682,GO:0043044,GO:0016586,GO:0008285,GO:0006368,GO:0000278,GO:0000228,GO:0006337,GO:0015616	nucleus|nucleoplasm|DNA binding|chromatin organization|protein binding|chromatin remodeling|chromatin binding|ATP-dependent chromatin remodeling|RSC-type complex|negative regulation of cell population proliferation|transcription elongation from RNA polymerase II promoter|mitotic cell cycle|nuclear chromosome|nucleosome disassembly|DNA translocase activity	path:hsa05225	Hepatocellular carcinoma
USP48	0	0.0290255697301176	0.616	0.332	0	1	1.855	ENSG00000090686	84196	protein_coding	ubiquitin specific peptidase 48 [Source:HGNC Symbol;Acc:HGNC:18533]		GO:0005634,GO:0005737,GO:0005829,GO:0005654,GO:0004843,GO:0016579,GO:0016787,GO:0005739,GO:0008233,GO:0008234,GO:0006508,GO:0006511,GO:0036459,GO:0004197,GO:0005515	nucleus|cytoplasm|cytosol|nucleoplasm|thiol-dependent ubiquitin-specific protease activity|protein deubiquitination|hydrolase activity|mitochondrion|peptidase activity|cysteine-type peptidase activity|proteolysis|ubiquitin-dependent protein catabolic process|thiol-dependent ubiquitinyl hydrolase activity|cysteine-type endopeptidase activity|protein binding
DMTF1	0	0.0248493701383863	0.756	0.453	0	1	1.669	ENSG00000135164	9988	protein_coding	cyclin D binding myb like transcription factor 1 [Source:HGNC Symbol;Acc:HGNC:14603]	MYB	GO:0005634,GO:0005829,GO:0005654,GO:0003677,GO:0003700,GO:0007049,GO:0000978,GO:0000981,GO:0006355	nucleus|cytosol|nucleoplasm|DNA binding|DNA-binding transcription factor activity|cell cycle|RNA polymerase II proximal promoter sequence-specific DNA binding|DNA-binding transcription factor activity, RNA polymerase II-specific|regulation of transcription, DNA-templated
SRSF11	0	0.0243437157683062	0.953	0.694	0	1	1.373	ENSG00000116754	9295	protein_coding	serine and arginine rich splicing factor 11 [Source:HGNC Symbol;Acc:HGNC:10782]		GO:0008380,GO:0003676,GO:0003723,GO:0006397,GO:0005634,GO:0016607,GO:0005515,GO:0005654,GO:0006406,GO:0006405,GO:0031124,GO:0000398	RNA splicing|nucleic acid binding|RNA binding|mRNA processing|nucleus|nuclear speck|protein binding|nucleoplasm|mRNA export from nucleus|RNA export from nucleus|mRNA 3'-end processing|mRNA splicing, via spliceosome
PCMTD1	0	0.0212032758277914	0.776	0.463	0	1	1.676	ENSG00000168300	115294	protein_coding	protein-L-isoaspartate (D-aspartate) O-methyltransferase domain containing 1 [Source:HGNC Symbol;Acc:HGNC:30483]		GO:0005737,GO:0016020,GO:0006464,GO:0032259,GO:0004719,GO:0006479	cytoplasm|membrane|cellular protein modification process|methylation|protein-L-isoaspartate (D-aspartate) O-methyltransferase activity|protein methylation
SNED1	0	0.0194636112134507	0.875	0.565	0	1	1.549	ENSG00000162804	25992	protein_coding	sushi, nidogen and EGF like domains 1 [Source:HGNC Symbol;Acc:HGNC:24696]		GO:0005509,GO:0005576,GO:0007160,GO:0005112,GO:0005515	calcium ion binding|extracellular region|cell-matrix adhesion|Notch binding|protein binding
ZNF638	0	0.0185646723649766	0.947	0.671	0	1	1.411	ENSG00000075292	27332	protein_coding	zinc finger protein 638 [Source:HGNC Symbol;Acc:HGNC:17894]		GO:0008380,GO:0005634,GO:0003676,GO:0003723,GO:0016607,GO:0043231,GO:0008270,GO:0046872,GO:0005654,GO:0003677,GO:0005737,GO:0003690	RNA splicing|nucleus|nucleic acid binding|RNA binding|nuclear speck|intracellular membrane-bounded organelle|zinc ion binding|metal ion binding|nucleoplasm|DNA binding|cytoplasm|double-stranded DNA binding
PIBF1	0	0.0171559329987507	0.731	0.436	0	1	1.677	ENSG00000083535	10464	protein_coding	progesterone immunomodulatory binding factor 1 [Source:HGNC Symbol;Acc:HGNC:23352]		GO:0005634,GO:0005737,GO:0005615,GO:0005856,GO:0005515,GO:0005576,GO:0005815,GO:0002376,GO:0005813,GO:0060271,GO:0034451,GO:0090307,GO:0042532,GO:0007080,GO:0042531,GO:0042976,GO:0005136,GO:0032733,GO:0032695,GO:1905515,GO:0071539,GO:0031393,GO:0032815,GO:0042802	nucleus|cytoplasm|extracellular space|cytoskeleton|protein binding|extracellular region|microtubule organizing center|immune system process|centrosome|cilium assembly|centriolar satellite|mitotic spindle assembly|negative regulation of tyrosine phosphorylation of STAT protein|mitotic metaphase plate congression|positive regulation of tyrosine phosphorylation of STAT protein|activation of Janus ki…
DDX17	0	0.0161488488053732	0.973	0.742	0	1	1.311	ENSG00000100201	10521	protein_coding	DEAD-box helicase 17 [Source:HGNC Symbol;Acc:HGNC:2740]		GO:0005524,GO:0003676,GO:0000166,GO:0016787,GO:0004386,GO:0003723,GO:0006397,GO:0008380,GO:0005634,GO:0005737,GO:0016607,GO:0016020,GO:0005829,GO:0005515,GO:0003713,GO:0002376,GO:0005730,GO:0003724,GO:0031047,GO:0006364,GO:0051607,GO:0045944,GO:0005654,GO:1990904,GO:0006357,GO:0000381,GO:0030521,GO:0030520,GO:0006396,GO:0000380,GO:0001837,GO:0045445,GO:2001014,GO:0010586,GO:0008186	ATP binding|nucleic acid binding|nucleotide binding|hydrolase activity|helicase activity|RNA binding|mRNA processing|RNA splicing|nucleus|cytoplasm|nuclear speck|membrane|cytosol|protein binding|transcription coactivator activity|immune system process|nucleolus|RNA helicase activity|gene silencing by RNA|rRNA processing|defense response to virus|positive regulation of transcription by RNA polymer…
TTC17	0	0.0143692868074348	0.874	0.592	0	1	1.476	ENSG00000052841	55761	protein_coding	tetratricopeptide repeat domain 17 [Source:HGNC Symbol;Acc:HGNC:25596]		GO:0005737,GO:0016020,GO:0005829,GO:0005886,GO:0005856,GO:0005515,GO:0030030,GO:0015629,GO:0030041,GO:0044782	cytoplasm|membrane|cytosol|plasma membrane|cytoskeleton|protein binding|cell projection organization|actin cytoskeleton|actin filament polymerization|cilium organization
TNRC6B	0	0.00962856471462992	0.787	0.47	0	1	1.674	ENSG00000100354	23112	protein_coding	trinucleotide repeat containing adaptor 6B [Source:HGNC Symbol;Acc:HGNC:29190]		GO:0003676,GO:0003723,GO:0005737,GO:0005515,GO:0035278,GO:0031047,GO:0000932,GO:0005829,GO:0006417,GO:0060213,GO:1900153,GO:0005654,GO:0045652,GO:0007223,GO:0010629,GO:0010628,GO:0035194,GO:0035195	nucleic acid binding|RNA binding|cytoplasm|protein binding|miRNA mediated inhibition of translation|gene silencing by RNA|P-body|cytosol|regulation of translation|positive regulation of nuclear-transcribed mRNA poly(A) tail shortening|positive regulation of nuclear-transcribed mRNA catabolic process, deadenylation-dependent decay|nucleoplasm|regulation of megakaryocyte differentiation|Wnt signali…
PRICKLE2	0	0.00888768997194767	0.986	0.761	0	1	1.296	ENSG00000163637	166336	protein_coding	prickle planar cell polarity protein 2 [Source:HGNC Symbol;Acc:HGNC:20340]		GO:0005634,GO:0016020,GO:0008270,GO:0046872,GO:0005737,GO:0031965,GO:0060071	nucleus|membrane|zinc ion binding|metal ion binding|cytoplasm|nuclear membrane|Wnt signaling pathway, planar cell polarity pathway	path:hsa04310	Wnt signaling pathway
UBE3C	0	0.00778652616187736	0.707	0.423	0	1	1.671	ENSG00000009335	9690	protein_coding	ubiquitin protein ligase E3C [Source:HGNC Symbol;Acc:HGNC:16803]		GO:0005634,GO:0016740,GO:0016567,GO:0004842,GO:0005515,GO:0000502,GO:0061631,GO:0006511,GO:0000209	nucleus|transferase activity|protein ubiquitination|ubiquitin-protein transferase activity|protein binding|proteasome complex|ubiquitin conjugating enzyme activity|ubiquitin-dependent protein catabolic process|protein polyubiquitination	path:hsa04120	Ubiquitin mediated proteolysis
SCAF11	0	0.00155382792893466	0.894	0.619	0	1	1.444	ENSG00000139218	9169	protein_coding	SR-related CTD associated factor 11 [Source:HGNC Symbol;Acc:HGNC:10784]		GO:0003723,GO:0006397,GO:0008380,GO:0005634,GO:0046872,GO:0005730,GO:0005654,GO:0016604,GO:0005515,GO:0000245,GO:0000375	RNA binding|mRNA processing|RNA splicing|nucleus|metal ion binding|nucleolus|nucleoplasm|nuclear body|protein binding|spliceosomal complex assembly|RNA splicing, via transesterification reactions
ZNF117	1.97626258336499e-323	0.213953711052083	0.89	0.572	7.23331868137419e-319	1	1.556	ENSG00000152926	109504726	protein_coding	zinc finger protein 117 [Source:HGNC Symbol;Acc:HGNC:12897]	zf-C2H2	GO:0003676,GO:0005634,GO:0046872,GO:0008270,GO:0003677,GO:0003700,GO:0006355	nucleic acid binding|nucleus|metal ion binding|zinc ion binding|DNA binding|DNA-binding transcription factor activity|regulation of transcription, DNA-templated
DLG1	7.4109846876187e-323	0.198927345137499	0.914	0.608	2.71249450551532e-318	1	1.503	ENSG00000075711	1739	protein_coding	discs large MAGUK scaffold protein 1 [Source:HGNC Symbol;Acc:HGNC:2900]		GO:1903078,GO:0005737,GO:0005634,GO:0016020,GO:0005783,GO:0005789,GO:0005794,GO:0005886,GO:0004721,GO:0005515,GO:0048471,GO:0030054,GO:0045202,GO:0045211,GO:0005874,GO:0006470,GO:0043113,GO:0099562,GO:0000122,GO:0007268,GO:0043005,GO:0005829,GO:0045296,GO:0070062,GO:0019901,GO:0042383,GO:0007015,GO:0000165,GO:0016323,GO:0014069,GO:0016032,GO:0019902,GO:0008022,GO:0046037,GO:0046710,GO:0016324,GO:…	positive regulation of protein localization to plasma membrane|cytoplasm|nucleus|membrane|endoplasmic reticulum|endoplasmic reticulum membrane|Golgi apparatus|plasma membrane|phosphoprotein phosphatase activity|protein binding|perinuclear region of cytoplasm|cell junction|synapse|postsynaptic membrane|microtubule|protein dephosphorylation|receptor clustering|maintenance of postsynaptic density st…	path:hsa04390,path:hsa04530,path:hsa04660,path:hsa05165,path:hsa05166,path:hsa05203	Hippo signaling pathway|Tight junction|T cell receptor signaling pathway|Human papillomavirus infection|Human T-cell leukemia virus 1 infection|Viral carcinogenesis
SETD5	1.63041663127611e-322	0.0108974653597775	0.87	0.592	5.9674879121337e-318	1	1.47	ENSG00000168137	55209	protein_coding	SET domain containing 5 [Source:HGNC Symbol;Acc:HGNC:25566]		GO:0005634,GO:0016740,GO:0005654,GO:0008168,GO:0032259,GO:0006325,GO:0018024,GO:0034968,GO:0016569,GO:0046974,GO:0016593,GO:1902275,GO:0051567,GO:0035065,GO:0005515	nucleus|transferase activity|nucleoplasm|methyltransferase activity|methylation|chromatin organization|histone-lysine N-methyltransferase activity|histone lysine methylation|covalent chromatin modification|histone methyltransferase activity (H3-K9 specific)|Cdc73/Paf1 complex|regulation of chromatin organization|histone H3-K9 methylation|regulation of histone acetylation|protein binding
TTC37	2.22329540628561e-322	0.0370914650759012	0.677	0.388	8.13748351654596e-318	1	1.745	ENSG00000198677	9652	protein_coding	tetratricopeptide repeat domain 37 [Source:HGNC Symbol;Acc:HGNC:23639]		GO:0005634,GO:0005737,GO:0005829,GO:0005654,GO:0005515,GO:0006401,GO:0055087,GO:0043928,GO:0035327	nucleus|cytoplasm|cytosol|nucleoplasm|protein binding|RNA catabolic process|Ski complex|exonucleolytic catabolism of deadenylated mRNA|transcriptionally active chromatin	path:hsa03018	RNA degradation
R3HDM2	8.00386346262819e-322	0.0957703289599474	0.78	0.463	2.92949406595655e-317	1	1.685	ENSG00000179912	22864	protein_coding	R3H domain containing 2 [Source:HGNC Symbol;Acc:HGNC:29167]		GO:0003676,GO:0003723,GO:0005634	nucleic acid binding|RNA binding|nucleus
TAF15	2.04049111732435e-321	0.0107904236437635	0.818	0.539	7.46840153851885e-317	1	1.518	ENSG00000270647	8148	protein_coding	TATA-box binding protein associated factor 15 [Source:HGNC Symbol;Acc:HGNC:11547]		GO:0003676,GO:0003723,GO:0005634,GO:0005737,GO:0046872,GO:0005654,GO:0006355,GO:0003677,GO:0005515,GO:0045893,GO:0006366,GO:0006367,GO:1901796,GO:0048255,GO:0003730,GO:0008380,GO:0010467	nucleic acid binding|RNA binding|nucleus|cytoplasm|metal ion binding|nucleoplasm|regulation of transcription, DNA-templated|DNA binding|protein binding|positive regulation of transcription, DNA-templated|transcription by RNA polymerase II|transcription initiation from RNA polymerase II promoter|regulation of signal transduction by p53 class mediator|mRNA stabilization|mRNA 3'-UTR binding|RNA spli…	path:hsa03022,path:hsa05202	Basal transcription factors|Transcriptional misregulation in cancer
SLC7A6	5.5878824544645e-321	0.142403815158449	0.926	0.627	2.04522085715855e-316	1	1.477	ENSG00000103064	9057	protein_coding	solute carrier family 7 member 6 [Source:HGNC Symbol;Acc:HGNC:11064]		GO:0016020,GO:0016021,GO:0022857,GO:0055085,GO:0043231,GO:0005886,GO:0015297,GO:0050900,GO:0016323,GO:0003333,GO:0006865,GO:1902475,GO:0005887,GO:0015179,GO:0015171	membrane|integral component of membrane|transmembrane transporter activity|transmembrane transport|intracellular membrane-bounded organelle|plasma membrane|antiporter activity|leukocyte migration|basolateral plasma membrane|amino acid transmembrane transport|amino acid transport|L-alpha-amino acid transmembrane transport|integral component of plasma membrane|L-amino acid transmembrane transporter…
CTIF	7.24794302449109e-321	0.303711270440839	0.963	0.691	2.65281962639398e-316	1	1.394	ENSG00000134030	9811	protein_coding	cap binding complex dependent translation initiation factor [Source:HGNC Symbol;Acc:HGNC:23925]		GO:0003723,GO:0005737,GO:0005829,GO:0048471,GO:0005515,GO:0045727,GO:0006417,GO:0008494,GO:0006446,GO:0000184	RNA binding|cytoplasm|cytosol|perinuclear region of cytoplasm|protein binding|positive regulation of translation|regulation of translation|translation activator activity|regulation of translational initiation|nuclear-transcribed mRNA catabolic process, nonsense-mediated decay
USP34	1.20304984762344e-320	0.00780328824824528	0.921	0.664	4.40328274728654e-316	1	1.387	ENSG00000115464	9736	protein_coding	ubiquitin specific peptidase 34 [Source:HGNC Symbol;Acc:HGNC:20066]		GO:0016579,GO:0016787,GO:0008233,GO:0008234,GO:0006508,GO:0006511,GO:0036459,GO:0016055,GO:0005737,GO:0004843,GO:0005515,GO:0005829,GO:0004197,GO:0071108,GO:0090263	protein deubiquitination|hydrolase activity|peptidase activity|cysteine-type peptidase activity|proteolysis|ubiquitin-dependent protein catabolic process|thiol-dependent ubiquitinyl hydrolase activity|Wnt signaling pathway|cytoplasm|thiol-dependent ubiquitin-specific protease activity|protein binding|cytosol|cysteine-type endopeptidase activity|protein K48-linked deubiquitination|positive regulat…
WDR70	2.54690840431163e-320	0.0553450465573644	0.805	0.505	9.32193945062098e-316	1	1.594	ENSG00000082068	55100	protein_coding	WD repeat domain 70 [Source:HGNC Symbol;Acc:HGNC:25495]		GO:0005634,GO:0019899,GO:0035861,GO:1903775,GO:2001173,GO:0005515	nucleus|enzyme binding|site of double-strand break|regulation of DNA double-strand break processing|regulation of histone H2B conserved C-terminal lysine ubiquitination|protein binding
UBAC2	6.0167314350547e-320	0.105625659946983	0.717	0.398	2.20218387254437e-315	1	1.802	ENSG00000134882	337867	protein_coding	UBA domain containing 2 [Source:HGNC Symbol;Acc:HGNC:20486]		GO:0005515,GO:0016020,GO:0016021,GO:0005783,GO:0005789,GO:0090090,GO:1904153,GO:0070972	protein binding|membrane|integral component of membrane|endoplasmic reticulum|endoplasmic reticulum membrane|negative regulation of canonical Wnt signaling pathway|negative regulation of retrograde protein transport, ER to cytosol|protein localization to endoplasmic reticulum
NBEAL1	5.38067132259868e-319	0.0626585109580142	0.907	0.622	1.96937951078434e-314	1	1.458	ENSG00000144426	65065	protein_coding	neurobeachin like 1 [Source:HGNC Symbol;Acc:HGNC:20681]		GO:0005515	protein binding
CFLAR	5.82740547956833e-319	0.137049056218173	0.976	0.722	2.13288867957681e-314	1	1.352	ENSG00000003402	8837	protein_coding	CASP8 and FADD like apoptosis regulator [Source:HGNC Symbol;Acc:HGNC:1876]		GO:0005737,GO:0042981,GO:0005515,GO:0008234,GO:0006508,GO:0006915,GO:0004197,GO:0002020,GO:0005123,GO:0016504,GO:0044877,GO:0046982,GO:0001666,GO:0007519,GO:0009617,GO:0010667,GO:0010952,GO:0010976,GO:0014732,GO:0014842,GO:0014866,GO:0032869,GO:0033574,GO:0043066,GO:0043154,GO:0043403,GO:0051092,GO:0060546,GO:0070374,GO:0071364,GO:0071392,GO:0071456,GO:0071549,GO:0071732,GO:0072126,GO:1901740,GO:…	cytoplasm|regulation of apoptotic process|protein binding|cysteine-type peptidase activity|proteolysis|apoptotic process|cysteine-type endopeptidase activity|protease binding|death receptor binding|peptidase activator activity|protein-containing complex binding|protein heterodimerization activity|response to hypoxia|skeletal muscle tissue development|response to bacterium|negative regulation of c…	path:hsa04064,path:hsa04140,path:hsa04210,path:hsa04217,path:hsa04668,path:hsa05142	NF-kappa B signaling pathway|Autophagy - animal|Apoptosis|Necroptosis|TNF signaling pathway|Chagas disease (American trypanosomiasis)
HBP1	2.10343013994806e-318	0.073298041260108	0.679	0.379	7.69876465522391e-314	1	1.792	ENSG00000105856	26959	protein_coding	HMG-box transcription factor 1 [Source:HGNC Symbol;Acc:HGNC:23200]	HMG	GO:0003723,GO:0005634,GO:0016607,GO:0005654,GO:0006355,GO:0003677,GO:0005515,GO:0016055,GO:0006357,GO:0000981,GO:0000790,GO:0007050	RNA binding|nucleus|nuclear speck|nucleoplasm|regulation of transcription, DNA-templated|DNA binding|protein binding|Wnt signaling pathway|regulation of transcription by RNA polymerase II|DNA-binding transcription factor activity, RNA polymerase II-specific|nuclear chromatin|cell cycle arrest
ABCA5	2.98475926096906e-318	0.158477288259546	0.907	0.6	1.09245173710728e-313	1	1.512	ENSG00000154265	23461	protein_coding	ATP binding cassette subfamily A member 5 [Source:HGNC Symbol;Acc:HGNC:35]		GO:0016020,GO:0016021,GO:0055085,GO:0000166,GO:0005524,GO:0005794,GO:0005765,GO:0000139,GO:0016887,GO:0042626,GO:0005764,GO:0030301,GO:0005768,GO:0031902,GO:0043231,GO:0005319,GO:0005770,GO:0033344,GO:0006869,GO:0034375,GO:0043691,GO:0010745	membrane|integral component of membrane|transmembrane transport|nucleotide binding|ATP binding|Golgi apparatus|lysosomal membrane|Golgi membrane|ATPase activity|ATPase-coupled transmembrane transporter activity|lysosome|cholesterol transport|endosome|late endosome membrane|intracellular membrane-bounded organelle|lipid transporter activity|late endosome|cholesterol efflux|lipid transport|high-den…	path:hsa02010	ABC transporters
WDR7	2.40627311228856e-317	0.0474582440466975	0.742	0.448	8.80720021828736e-313	1	1.656	ENSG00000091157	23335	protein_coding	WD repeat domain 7 [Source:HGNC Symbol;Acc:HGNC:13490]		GO:0005515,GO:0002244,GO:0008021	protein binding|hematopoietic progenitor cell differentiation|synaptic vesicle
LNPEP	3.50026142705206e-317	0.183357689719348	0.843	0.516	1.28113068491533e-312	1	1.634	ENSG00000113441	4012	protein_coding	leucyl and cystinyl aminopeptidase [Source:HGNC Symbol;Acc:HGNC:6656]		GO:0016020,GO:0016021,GO:0008270,GO:0046872,GO:0016787,GO:0005765,GO:0005886,GO:0005515,GO:0008233,GO:0006508,GO:0005576,GO:0008237,GO:0004177,GO:0005737,GO:0005829,GO:0000209,GO:0007267,GO:0120163,GO:0005887,GO:0007565,GO:0002480,GO:0042277,GO:0070006,GO:0043171,GO:0031905,GO:0030163,GO:0060395,GO:0030659,GO:0048471	membrane|integral component of membrane|zinc ion binding|metal ion binding|hydrolase activity|lysosomal membrane|plasma membrane|protein binding|peptidase activity|proteolysis|extracellular region|metallopeptidase activity|aminopeptidase activity|cytoplasm|cytosol|protein polyubiquitination|cell-cell signaling|negative regulation of cold-induced thermogenesis|integral component of plasma membrane…	path:hsa04614	Renin-angiotensin system
FAM214A	4.08765706152401e-317	0.17457576553401	0.982	0.731	1.4961233610884e-312	1	1.343	ENSG00000047346	56204	protein_coding	family with sequence similarity 214 member A [Source:HGNC Symbol;Acc:HGNC:25609]		GO:0005515	protein binding
SPARC	5.3696803382413e-317	0.197489172636756	0.804	0.467	1.9653567005997e-312	1	1.722	ENSG00000113140	6678	protein_coding	secreted protein acidic and cysteine rich [Source:HGNC Symbol;Acc:HGNC:11219]		GO:0005737,GO:0005615,GO:0046872,GO:0005509,GO:0005515,GO:0005576,GO:0005518,GO:0009986,GO:0062023,GO:0006898,GO:0005604,GO:0022604,GO:0031091,GO:0002576,GO:0016363,GO:0031093,GO:0005201,GO:0030198,GO:0001937,GO:0016525,GO:0010595,GO:0071682,GO:0050840,GO:0001503,GO:0007507,GO:0009629,GO:0010288,GO:0030324,GO:0032496,GO:0033591,GO:0034097,GO:0042060,GO:0042127,GO:0043434,GO:0043473,GO:0045471,GO:…	cytoplasm|extracellular space|metal ion binding|calcium ion binding|protein binding|extracellular region|collagen binding|cell surface|collagen-containing extracellular matrix|receptor-mediated endocytosis|basement membrane|regulation of cell morphogenesis|platelet alpha granule|platelet degranulation|nuclear matrix|platelet alpha granule lumen|extracellular matrix structural constituent|extracel…
PPP2R5A	6.48571830871305e-317	0.176744177071551	0.729	0.388	2.37383775817206e-312	1	1.879	ENSG00000066027	5525	protein_coding	protein phosphatase 2 regulatory subunit B'alpha [Source:HGNC Symbol;Acc:HGNC:9309]		GO:0005737,GO:0005634,GO:0005829,GO:0007165,GO:0005694,GO:0004721,GO:0005515,GO:0019888,GO:0043666,GO:0000159,GO:0005813,GO:0000775,GO:0006470,GO:0016020,GO:0030018,GO:0019900,GO:0031430,GO:0035307,GO:1903077,GO:0072542,GO:0031952,GO:0090219	cytoplasm|nucleus|cytosol|signal transduction|chromosome|phosphoprotein phosphatase activity|protein binding|protein phosphatase regulator activity|regulation of phosphoprotein phosphatase activity|protein phosphatase type 2A complex|centrosome|chromosome, centromeric region|protein dephosphorylation|membrane|Z disc|kinase binding|M band|positive regulation of protein dephosphorylation|negative r…	path:hsa03015,path:hsa04071,path:hsa04114,path:hsa04151,path:hsa04152,path:hsa04261,path:hsa04728,path:hsa05165	mRNA surveillance pathway|Sphingolipid signaling pathway|Oocyte meiosis|PI3K-Akt signaling pathway|AMPK signaling pathway|Adrenergic signaling in cardiomyocytes|Dopaminergic synapse|Human papillomavirus infection
KANK1	6.5725790017771e-317	0.190267548677029	0.918	0.61	2.40562964044044e-312	1	1.505	ENSG00000107104	23189	protein_coding	KN motif and ankyrin repeat domains 1 [Source:HGNC Symbol;Acc:HGNC:19309]		GO:0005634,GO:0005737,GO:0016020,GO:0005886,GO:0042995,GO:0005515,GO:0030177,GO:2000114,GO:0032587,GO:0008283,GO:0030036,GO:0090263,GO:0008013,GO:1900025,GO:0030336,GO:0046627,GO:0010977,GO:0030837,GO:0035023,GO:0090303,GO:1900028,GO:0035024,GO:0090521,GO:2000393	nucleus|cytoplasm|membrane|plasma membrane|cell projection|protein binding|positive regulation of Wnt signaling pathway|regulation of establishment of cell polarity|ruffle membrane|cell population proliferation|actin cytoskeleton organization|positive regulation of canonical Wnt signaling pathway|beta-catenin binding|negative regulation of substrate adhesion-dependent cell spreading|negative regu…
OGA	6.87770159300751e-317	0.244051793335645	0.959	0.681	2.51730756005668e-312	1	1.408	ENSG00000198408	10724	protein_coding	O-GlcNAcase [Source:HGNC Symbol;Acc:HGNC:7056]		GO:0005634,GO:0005737,GO:0016020,GO:0005829,GO:0016787,GO:0008152,GO:0016798,GO:0016032,GO:0004415,GO:0016231,GO:0102166,GO:0102167,GO:0102571,GO:0006044,GO:0006493,GO:0006516,GO:0006517,GO:0009100	nucleus|cytoplasm|membrane|cytosol|hydrolase activity|metabolic process|hydrolase activity, acting on glycosyl bonds|viral process|hyalurononglucosaminidase activity|beta-N-acetylglucosaminidase activity|[protein]-3-O-(N-acetyl-D-glucosaminyl)-L-threonine O-N-acetyl-alpha-D-glucosaminase activity|[protein]-3-O-(N-acetyl-D-glucosaminyl)-L-serine O-N-acetyl-alpha-D-glucosaminase activity|[protein]-…
STAU2	8.90877532505648e-317	0.116651044980399	0.749	0.423	3.26070085672392e-312	1	1.771	ENSG00000040341	27067	protein_coding	staufen double-stranded RNA binding protein 2 [Source:HGNC Symbol;Acc:HGNC:11371]		GO:0003723,GO:0005634,GO:0005737,GO:0016020,GO:0005783,GO:0005515,GO:0005874,GO:0005730,GO:0003725	RNA binding|nucleus|cytoplasm|membrane|endoplasmic reticulum|protein binding|microtubule|nucleolus|double-stranded RNA binding
ASB3	1.11971332481116e-316	0.0155873635154721	0.621	0.353	4.09826274014134e-312	1	1.759	ENSG00000115239	100302652	protein_coding	ankyrin repeat and SOCS box containing 3 [Source:HGNC Symbol;Acc:HGNC:16013]		GO:0005515,GO:0016567,GO:0035556,GO:0005829,GO:0043687	protein binding|protein ubiquitination|intracellular signal transduction|cytosol|post-translational protein modification
KDM2A	1.52133405121967e-316	0.0774388500238701	0.825	0.522	5.5682347608691e-312	1	1.58	ENSG00000173120	22992	protein_coding	lysine demethylase 2A [Source:HGNC Symbol;Acc:HGNC:13606]		GO:0005634,GO:0008270,GO:0046872,GO:0016491,GO:0055114,GO:0003677,GO:0006325,GO:0005515,GO:0048511,GO:0051213,GO:0032922,GO:0005654,GO:0006303,GO:0042752,GO:0051864,GO:0070544,GO:0010944,GO:0008168,GO:0032259	nucleus|zinc ion binding|metal ion binding|oxidoreductase activity|oxidation-reduction process|DNA binding|chromatin organization|protein binding|rhythmic process|dioxygenase activity|circadian regulation of gene expression|nucleoplasm|double-strand break repair via nonhomologous end joining|regulation of circadian rhythm|histone demethylase activity (H3-K36 specific)|histone H3-K36 demethylation…
CLASP1	1.68066992556408e-316	0.152218647466813	0.91	0.606	6.15141999455709e-312	1	1.502	ENSG00000074054	23332	protein_coding	cytoplasmic linker associated protein 1 [Source:HGNC Symbol;Acc:HGNC:17088]		GO:0005737,GO:0016020,GO:0005794,GO:0051301,GO:0005694,GO:0005856,GO:0005515,GO:0007049,GO:0005874,GO:0005925,GO:0008017,GO:0005813,GO:0005815,GO:0005819,GO:0000775,GO:0000776,GO:0000777,GO:0070507,GO:0005829,GO:0001578,GO:0000086,GO:0010389,GO:0097711,GO:0043515,GO:0051010,GO:0005828,GO:0005881,GO:0010717,GO:0005876,GO:0007052,GO:0090307,GO:0045921,GO:0000226,GO:0002162,GO:0010458,GO:0007030,GO:…	cytoplasm|membrane|Golgi apparatus|cell division|chromosome|cytoskeleton|protein binding|cell cycle|microtubule|focal adhesion|microtubule binding|centrosome|microtubule organizing center|spindle|chromosome, centromeric region|kinetochore|condensed chromosome kinetochore|regulation of microtubule cytoskeleton organization|cytosol|microtubule bundle formation|G2/M transition of mitotic cell cycle|…
C2CD2	1.35808700994374e-315	0.146091213855814	0.915	0.609	4.97073426509507e-311	1	1.502	ENSG00000157617	25966	protein_coding	C2 calcium dependent domain containing 2 [Source:HGNC Symbol;Acc:HGNC:1266]		GO:0005634,GO:0016020,GO:0016021,GO:0005829	nucleus|membrane|integral component of membrane|cytosol
MSH3	2.02734116984842e-315	0.199132692513064	0.795	0.461	7.42027141576221e-311	1	1.725	ENSG00000113318	4437	protein_coding	mutS homolog 3 [Source:HGNC Symbol;Acc:HGNC:7326]		GO:0005634,GO:0016020,GO:0000166,GO:0005524,GO:0003677,GO:0005515,GO:0006281,GO:0006974,GO:0030983,GO:0006298,GO:0005654,GO:0007131,GO:0019899,GO:0008094,GO:0000710,GO:0006312,GO:0003697,GO:0032139,GO:0032142,GO:0032181,GO:0032135,GO:0000735,GO:0016447,GO:0043111,GO:0043570,GO:0045910,GO:0051096,GO:0032300,GO:0032302	nucleus|membrane|nucleotide binding|ATP binding|DNA binding|protein binding|DNA repair|cellular response to DNA damage stimulus|mismatched DNA binding|mismatch repair|nucleoplasm|reciprocal meiotic recombination|enzyme binding|DNA-dependent ATPase activity|meiotic mismatch repair|mitotic recombination|single-stranded DNA binding|dinucleotide insertion or deletion binding|single guanine insertion …	path:hsa01524,path:hsa03430,path:hsa05200,path:hsa05210	Platinum drug resistance|Mismatch repair|Pathways in cancer|Colorectal cancer
PLAAT3	6.04755947623528e-315	0.30686334160571	0.849	0.505	2.21346724389688e-310	1	1.681	--	--	--	--	--	--	--	--	--
STX7	8.52204971444208e-315	0.116540576800516	0.696	0.378	3.11915541598295e-310	1	1.841	ENSG00000079950	8417	protein_coding	syntaxin 7 [Source:HGNC Symbol;Acc:HGNC:11442]		GO:0016020,GO:0016021,GO:0006886,GO:0016192,GO:0005765,GO:0005886,GO:0005515,GO:0048471,GO:0005764,GO:0005768,GO:0005769,GO:0005484,GO:0070062,GO:0031901,GO:0005770,GO:0055037,GO:0000149,GO:0031201,GO:0006906,GO:0048278,GO:0012505,GO:0008021,GO:0019905,GO:0042582,GO:0070820,GO:0031982,GO:0019869,GO:0001916,GO:0051640,GO:0070925,GO:1902685,GO:1903076,GO:0001772,GO:0030139	membrane|integral component of membrane|intracellular protein transport|vesicle-mediated transport|lysosomal membrane|plasma membrane|protein binding|perinuclear region of cytoplasm|lysosome|endosome|early endosome|SNAP receptor activity|extracellular exosome|early endosome membrane|late endosome|recycling endosome|SNARE binding|SNARE complex|vesicle fusion|vesicle docking|endomembrane system|syn…	path:hsa04130,path:hsa04145	SNARE interactions in vesicular transport|Phagosome
NBAS	9.15173739290132e-315	0.0503639716768625	0.82	0.528	3.34962740317581e-310	1	1.553	ENSG00000151779	51594	protein_coding	neuroblastoma amplified sequence [Source:HGNC Symbol;Acc:HGNC:15625]		GO:0005737,GO:0016020,GO:0015031,GO:0005783,GO:0005789,GO:0006890,GO:0000956,GO:0005829,GO:0000149,GO:2000623,GO:0070939,GO:0016021	cytoplasm|membrane|protein transport|endoplasmic reticulum|endoplasmic reticulum membrane|retrograde vesicle-mediated transport, Golgi to endoplasmic reticulum|nuclear-transcribed mRNA catabolic process|cytosol|SNARE binding|negative regulation of nuclear-transcribed mRNA catabolic process, nonsense-mediated decay|Dsl1/NZR complex|integral component of membrane
TLN2	2.26129347040954e-314	0.393876677159286	0.988	0.769	8.27656023104597e-310	1	1.285	ENSG00000171914	83660	protein_coding	talin 2 [Source:HGNC Symbol;Acc:HGNC:15447]		GO:0005737,GO:0016020,GO:0003779,GO:0051015,GO:0007155,GO:0005886,GO:0005856,GO:0005515,GO:0005200,GO:0030054,GO:0045202,GO:0005925,GO:0007016,GO:0007043,GO:0015629,GO:0005198,GO:0001726,GO:0006897,GO:0030276	cytoplasm|membrane|actin binding|actin filament binding|cell adhesion|plasma membrane|cytoskeleton|protein binding|structural constituent of cytoskeleton|cell junction|synapse|focal adhesion|cytoskeletal anchoring at plasma membrane|cell-cell junction assembly|actin cytoskeleton|structural molecule activity|ruffle|endocytosis|clathrin binding	path:hsa04015,path:hsa04510,path:hsa04611,path:hsa05166	Rap1 signaling pathway|Focal adhesion|Platelet activation|Human T-cell leukemia virus 1 infection
PIK3CB	5.51069959387509e-314	0.111417481683809	0.57	0.277	2.01697115835422e-309	1	2.058	ENSG00000051382	5291	protein_coding	phosphatidylinositol-4,5-bisphosphate 3-kinase catalytic subunit beta [Source:HGNC Symbol;Acc:HGNC:8976]		GO:0005634,GO:0005737,GO:0000166,GO:0005524,GO:0016301,GO:0016740,GO:0016310,GO:0005730,GO:0007155,GO:0005515,GO:0007186,GO:0046854,GO:0030496,GO:0006914,GO:0016303,GO:0048015,GO:0038095,GO:0038096,GO:0050900,GO:0050852,GO:0005886,GO:0016020,GO:0035004,GO:0046934,GO:0052812,GO:0014065,GO:0005829,GO:0006897,GO:0010508,GO:0016477,GO:0005942,GO:0006935,GO:0007165,GO:0070527,GO:0030168,GO:0035005,GO:…	nucleus|cytoplasm|nucleotide binding|ATP binding|kinase activity|transferase activity|phosphorylation|nucleolus|cell adhesion|protein binding|G protein-coupled receptor signaling pathway|phosphatidylinositol phosphorylation|midbody|autophagy|1-phosphatidylinositol-3-kinase activity|phosphatidylinositol-mediated signaling|Fc-epsilon receptor signaling pathway|Fc-gamma receptor signaling pathway in…	path:hsa00562,path:hsa01521,path:hsa01522,path:hsa01524,path:hsa04012,path:hsa04014,path:hsa04015,path:hsa04024,path:hsa04062,path:hsa04066,path:hsa04068,path:hsa04070,path:hsa04071,path:hsa04072,path:hsa04140,path:hsa04150,path:hsa04151,path:hsa04152,path:hsa04210,path:hsa04211,path:hsa04213,path:hsa04218,path:hsa04360,path:hsa04370,path:hsa04380,path:hsa04510,path:hsa04550,path:hsa04611,path:hs…	Inositol phosphate metabolism|EGFR tyrosine kinase inhibitor resistance|Endocrine resistance|Platinum drug resistance|ErbB signaling pathway|Ras signaling pathway|Rap1 signaling pathway|cAMP signaling pathway|Chemokine signaling pathway|HIF-1 signaling pathway|FoxO signaling pathway|Phosphatidylinositol signaling system|Sphingolipid signaling pathway|Phospholipase D signaling pathway|Autophagy - …
ZNF91	9.37086661589796e-314	0.0505762322711809	0.681	0.396	3.42983089008481e-309	1	1.72	ENSG00000167232	7644	protein_coding	zinc finger protein 91 [Source:HGNC Symbol;Acc:HGNC:13166]	zf-C2H2	GO:0003676,GO:0006355,GO:0005622,GO:0005634,GO:0046872,GO:0008270,GO:0003677,GO:0003700,GO:0006357,GO:0000981,GO:0045892,GO:0070895	nucleic acid binding|regulation of transcription, DNA-templated|intracellular|nucleus|metal ion binding|zinc ion binding|DNA binding|DNA-binding transcription factor activity|regulation of transcription by RNA polymerase II|DNA-binding transcription factor activity, RNA polymerase II-specific|negative regulation of transcription, DNA-templated|negative regulation of transposon integration
TFDP2	1.69318797300969e-313	0.345576056158845	0.884	0.539	6.19723730001278e-309	1	1.64	ENSG00000114126	7029	protein_coding	transcription factor Dp-2 [Source:HGNC Symbol;Acc:HGNC:11751]	E2F	GO:0005739,GO:0005634,GO:0006355,GO:0003712,GO:0003677,GO:0003700,GO:0008134,GO:0005515,GO:0007049,GO:0005667,GO:0051726,GO:0000278,GO:0000981,GO:0000790,GO:0006977,GO:0005654,GO:0001228,GO:0045944,GO:0019904,GO:0045892,GO:0070317,GO:0000977,GO:0090575,GO:1900740,GO:0000083,GO:0007507,GO:1903506	mitochondrion|nucleus|regulation of transcription, DNA-templated|transcription coregulator activity|DNA binding|DNA-binding transcription factor activity|transcription factor binding|protein binding|cell cycle|transcription factor complex|regulation of cell cycle|mitotic cell cycle|DNA-binding transcription factor activity, RNA polymerase II-specific|nuclear chromatin|DNA damage response, signal …	path:hsa04110	Cell cycle
BRWD1	1.9202454956363e-313	0.06252728608347	0.741	0.439	7.02829053857841e-309	1	1.688	ENSG00000185658	54014	protein_coding	bromodomain and WD repeat domain containing 1 [Source:HGNC Symbol;Acc:HGNC:12760]		GO:0005634,GO:0005737,GO:0005730,GO:0005829,GO:0006357,GO:0005654,GO:0003674,GO:0007010,GO:0008360,GO:0038111,GO:0006325,GO:0005515,GO:0008286,GO:0005158	nucleus|cytoplasm|nucleolus|cytosol|regulation of transcription by RNA polymerase II|nucleoplasm|molecular_function|cytoskeleton organization|regulation of cell shape|interleukin-7-mediated signaling pathway|chromatin organization|protein binding|insulin receptor signaling pathway|insulin receptor binding
SNRK	3.37949412490703e-313	0.0638834563699855	0.774	0.476	1.23692864465722e-308	1	1.626	ENSG00000163788	54861	protein_coding	SNF related kinase [Source:HGNC Symbol;Acc:HGNC:30598]		GO:0005634,GO:0046872,GO:0000166,GO:0004672,GO:0004674,GO:0005524,GO:0016301,GO:0016740,GO:0006468,GO:0016310,GO:0000287,GO:0005737,GO:0035556,GO:0030099	nucleus|metal ion binding|nucleotide binding|protein kinase activity|protein serine/threonine kinase activity|ATP binding|kinase activity|transferase activity|protein phosphorylation|phosphorylation|magnesium ion binding|cytoplasm|intracellular signal transduction|myeloid cell differentiation
HECTD1	4.68474975958062e-313	0.0089123648367897	0.828	0.549	1.7146652595041e-308	1	1.508	ENSG00000092148	25831	protein_coding	HECT domain E3 ubiquitin protein ligase 1 [Source:HGNC Symbol;Acc:HGNC:20157]		GO:0016740,GO:0004842,GO:0016567,GO:0046872,GO:0005515,GO:0070534,GO:0003170,GO:0003281,GO:0035904	transferase activity|ubiquitin-protein transferase activity|protein ubiquitination|metal ion binding|protein binding|protein K63-linked ubiquitination|heart valve development|ventricular septum development|aorta development
CEP192	1.06974223287602e-311	0.000409631451110837	0.498	0.251	3.91536354654952e-307	1	1.984	ENSG00000101639	55125	protein_coding	centrosomal protein 192 [Source:HGNC Symbol;Acc:HGNC:25515]		GO:0051298,GO:0071539,GO:0090222,GO:0005737,GO:0005813,GO:0005829,GO:0005856,GO:0005515,GO:0005814,GO:0019902,GO:0000086,GO:0010389,GO:0010923,GO:0097711,GO:0090307,GO:0009617,GO:0000242	centrosome duplication|protein localization to centrosome|centrosome-templated microtubule nucleation|cytoplasm|centrosome|cytosol|cytoskeleton|protein binding|centriole|phosphatase binding|G2/M transition of mitotic cell cycle|regulation of G2/M transition of mitotic cell cycle|negative regulation of phosphatase activity|ciliary basal body-plasma membrane docking|mitotic spindle assembly|respons…
KANSL1L	3.65544602278831e-311	0.231511828838764	0.877	0.543	1.33792979880075e-306	1	1.615	ENSG00000144445	151050	protein_coding	KAT8 regulatory NSL complex subunit 1 like [Source:HGNC Symbol;Acc:HGNC:26310]		GO:0000123,GO:0043995,GO:0043996,GO:0046972,GO:0035035,GO:0043981,GO:0043982,GO:0043984,GO:0044545	histone acetyltransferase complex|histone acetyltransferase activity (H4-K5 specific)|histone acetyltransferase activity (H4-K8 specific)|histone acetyltransferase activity (H4-K16 specific)|histone acetyltransferase binding|histone H4-K5 acetylation|histone H4-K8 acetylation|histone H4-K16 acetylation|NSL complex
MDFIC	1.2254088265716e-310	0.342359645386671	0.946	0.672	4.48511884613473e-306	1	1.408	ENSG00000135272	29969	protein_coding	MyoD family inhibitor domain containing [Source:HGNC Symbol;Acc:HGNC:28870]		GO:0042308,GO:0045892,GO:0005634,GO:0005730,GO:0005737,GO:0045893,GO:0005515,GO:0008134,GO:0016032,GO:0030957,GO:0030332,GO:0030111,GO:0007257,GO:0050434	negative regulation of protein import into nucleus|negative regulation of transcription, DNA-templated|nucleus|nucleolus|cytoplasm|positive regulation of transcription, DNA-templated|protein binding|transcription factor binding|viral process|Tat protein binding|cyclin binding|regulation of Wnt signaling pathway|activation of JUN kinase activity|positive regulation of viral transcription
UBE2K	1.66787617979911e-310	0.0169986678640448	0.822	0.54	6.10459360568274e-306	1	1.522	ENSG00000078140	3093	protein_coding	ubiquitin conjugating enzyme E2 K [Source:HGNC Symbol;Acc:HGNC:4914]		GO:0005737,GO:0000166,GO:0005524,GO:0016740,GO:0016567,GO:0005515,GO:0004842,GO:0005634,GO:0061631,GO:0070936,GO:0005829,GO:0010800,GO:0035458,GO:0031625,GO:0010994,GO:0006511,GO:0034450,GO:0032434,GO:0060340,GO:0070059,GO:0032433	cytoplasm|nucleotide binding|ATP binding|transferase activity|protein ubiquitination|protein binding|ubiquitin-protein transferase activity|nucleus|ubiquitin conjugating enzyme activity|protein K48-linked ubiquitination|cytosol|positive regulation of peptidyl-threonine phosphorylation|cellular response to interferon-beta|ubiquitin protein ligase binding|free ubiquitin chain polymerization|ubiquit…	path:hsa04120	Ubiquitin mediated proteolysis
SECISBP2L	1.6936655646549e-310	0.0958470151968855	0.683	0.376	6.19898533319339e-306	1	1.816	ENSG00000138593	9728	protein_coding	SECIS binding protein 2 like [Source:HGNC Symbol;Acc:HGNC:28997]		GO:0035368,GO:0003723,GO:0005515,GO:1990904,GO:0003730,GO:0043021,GO:0001514	selenocysteine insertion sequence binding|RNA binding|protein binding|ribonucleoprotein complex|mRNA 3'-UTR binding|ribonucleoprotein complex binding|selenocysteine incorporation
RBL2	1.75112149439039e-310	0.0456891204502095	0.616	0.341	6.40927978161827e-306	1	1.806	ENSG00000103479	5934	protein_coding	RB transcriptional corepressor like 2 [Source:HGNC Symbol;Acc:HGNC:9894]		GO:0006357,GO:0005667,GO:0051726,GO:0051302,GO:0005634,GO:0005730,GO:0005829,GO:0003677,GO:0006325,GO:0005515,GO:0007049,GO:0030154,GO:0006977,GO:0005654,GO:0070062,GO:0000785,GO:0001102,GO:0001012,GO:0007346,GO:0010629,GO:0043550,GO:2000134,GO:1990841	regulation of transcription by RNA polymerase II|transcription factor complex|regulation of cell cycle|regulation of cell division|nucleus|nucleolus|cytosol|DNA binding|chromatin organization|protein binding|cell cycle|cell differentiation|DNA damage response, signal transduction by p53 class mediator resulting in cell cycle arrest|nucleoplasm|extracellular exosome|chromatin|RNA polymerase II act…	path:hsa04068,path:hsa04110,path:hsa04151,path:hsa04218,path:hsa05165,path:hsa05203	FoxO signaling pathway|Cell cycle|PI3K-Akt signaling pathway|Cellular senescence|Human papillomavirus infection|Viral carcinogenesis
PCCA	1.85106038365556e-310	0.112326661230104	0.941	0.678	6.77506611021771e-306	1	1.388	ENSG00000175198	5095	protein_coding	propionyl-CoA carboxylase subunit alpha [Source:HGNC Symbol;Acc:HGNC:8653]		GO:0000166,GO:0005524,GO:0046872,GO:0005739,GO:0005759,GO:0016874,GO:0005515,GO:0005829,GO:0019899,GO:0004658,GO:0009374,GO:0006768,GO:0019626	nucleotide binding|ATP binding|metal ion binding|mitochondrion|mitochondrial matrix|ligase activity|protein binding|cytosol|enzyme binding|propionyl-CoA carboxylase activity|biotin binding|biotin metabolic process|short-chain fatty acid catabolic process	path:hsa00280,path:hsa00630,path:hsa00640	Valine, leucine and isoleucine degradation|Glyoxylate and dicarboxylate metabolism|Propanoate metabolism
WWC2	3.13655370496644e-310	0.0160972993424149	0.754	0.474	1.14801002155476e-305	1	1.591	ENSG00000151718	80014	protein_coding	WW and C2 domain containing 2 [Source:HGNC Symbol;Acc:HGNC:24148]		GO:0060090,GO:0005829,GO:0000122,GO:0019900,GO:0046621,GO:0035331,GO:0005515	molecular adaptor activity|cytosol|negative regulation of transcription by RNA polymerase II|kinase binding|negative regulation of organ growth|negative regulation of hippo signaling|protein binding
SUCLA2	4.43299643538772e-310	0.21605200440514	0.755	0.412	1.62252102531626e-305	1	1.833	ENSG00000136143	8803	protein_coding	succinate-CoA ligase ADP-forming beta subunit [Source:HGNC Symbol;Acc:HGNC:11448]		GO:0046872,GO:0000166,GO:0005524,GO:0006099,GO:0005739,GO:0003824,GO:0016874,GO:0005515,GO:0000287,GO:0004775,GO:0070062,GO:0005759,GO:0006104,GO:0042709,GO:0006781,GO:0006105	metal ion binding|nucleotide binding|ATP binding|tricarboxylic acid cycle|mitochondrion|catalytic activity|ligase activity|protein binding|magnesium ion binding|succinate-CoA ligase (ADP-forming) activity|extracellular exosome|mitochondrial matrix|succinyl-CoA metabolic process|succinate-CoA ligase complex|succinyl-CoA pathway|succinate metabolic process	path:hsa00020,path:hsa00640	Citrate cycle (TCA cycle)|Propanoate metabolism
RHOBTB3	8.4902753797404e-310	0.349477633287215	0.94	0.648	3.10752569173879e-305	1	1.451	ENSG00000164292	22836	protein_coding	Rho related BTB domain containing 3 [Source:HGNC Symbol;Acc:HGNC:18757]		GO:0016192,GO:0003924,GO:0005525,GO:0016887,GO:0017137,GO:0005829,GO:0000166,GO:0005524,GO:0016787,GO:0005794,GO:0005515,GO:0005737,GO:0008045,GO:0005886,GO:0070062,GO:0019901,GO:0005938,GO:0042147,GO:0007266,GO:0008360,GO:0030036,GO:0032588,GO:0007015,GO:0032956,GO:0043652,GO:0007163,GO:0042995,GO:0008584	vesicle-mediated transport|GTPase activity|GTP binding|ATPase activity|Rab GTPase binding|cytosol|nucleotide binding|ATP binding|hydrolase activity|Golgi apparatus|protein binding|cytoplasm|motor neuron axon guidance|plasma membrane|extracellular exosome|protein kinase binding|cell cortex|retrograde transport, endosome to Golgi|Rho protein signal transduction|regulation of cell shape|actin cytosk…
TBCK	2.3523007908357e-309	0.160041702602586	0.853	0.537	8.60965612453776e-305	1	1.588	ENSG00000145348	93627	protein_coding	TBC1 domain containing kinase [Source:HGNC Symbol;Acc:HGNC:28261]		GO:0005737,GO:0005524,GO:0006468,GO:0005856,GO:0005819,GO:0030496,GO:0005096,GO:0017137,GO:0006886,GO:0090630,GO:0008283,GO:0030036,GO:0072686,GO:0004672,GO:0032006	cytoplasm|ATP binding|protein phosphorylation|cytoskeleton|spindle|midbody|GTPase activator activity|Rab GTPase binding|intracellular protein transport|activation of GTPase activity|cell population proliferation|actin cytoskeleton organization|mitotic spindle|protein kinase activity|regulation of TOR signaling
UVRAG	3.29009023993649e-309	0.215623353669197	0.964	0.7	1.20420592871916e-304	1	1.377	ENSG00000198382	7405	protein_coding	UV radiation resistance associated [Source:HGNC Symbol;Acc:HGNC:12640]		GO:0005783,GO:0005694,GO:0005515,GO:0006281,GO:0006974,GO:0031410,GO:0005764,GO:0005813,GO:0030496,GO:0005768,GO:0005769,GO:0005776,GO:0000775,GO:0000421,GO:0005770,GO:0007098,GO:0000149,GO:0005737,GO:0032465,GO:0006914,GO:0070418,GO:0097680,GO:0097352,GO:0032801,GO:0071985,GO:1901098,GO:0017124,GO:0006890,GO:0007051,GO:0007059,GO:0035493,GO:0046718,GO:0051684,GO:0071900,GO:0032991,GO:0045335	endoplasmic reticulum|chromosome|protein binding|DNA repair|cellular response to DNA damage stimulus|cytoplasmic vesicle|lysosome|centrosome|midbody|endosome|early endosome|autophagosome|chromosome, centromeric region|autophagosome membrane|late endosome|centrosome cycle|SNARE binding|cytoplasm|regulation of cytokinesis|autophagy|DNA-dependent protein kinase complex|double-strand break repair via…	path:hsa04140	Autophagy - animal
USP40	4.51604941448278e-309	0.214128691757024	0.793	0.45	1.65291924619484e-304	1	1.762	ENSG00000085982	55230	protein_coding	ubiquitin specific peptidase 40 [Source:HGNC Symbol;Acc:HGNC:20069]		GO:0016579,GO:0016787,GO:0008233,GO:0008234,GO:0006508,GO:0006511,GO:0036459,GO:0004197,GO:0004843	protein deubiquitination|hydrolase activity|peptidase activity|cysteine-type peptidase activity|proteolysis|ubiquitin-dependent protein catabolic process|thiol-dependent ubiquitinyl hydrolase activity|cysteine-type endopeptidase activity|thiol-dependent ubiquitin-specific protease activity
PARD3	6.99744971318222e-309	0.21608819087163	0.971	0.714	2.56113656952183e-304	1	1.36	ENSG00000148498	56288	protein_coding	par-3 family cell polarity regulator [Source:HGNC Symbol;Acc:HGNC:16051]		GO:0005737,GO:0016020,GO:0051301,GO:0005886,GO:0030054,GO:0005856,GO:0005515,GO:0007049,GO:0030154,GO:0008289,GO:0000226,GO:0005923,GO:0007409,GO:0005829,GO:0035091,GO:0032266,GO:0005938,GO:0007155,GO:0012505,GO:0016324,GO:0005912,GO:0005546,GO:0005547,GO:0005913,GO:0006612,GO:0065003,GO:0005911,GO:0007205,GO:0070830,GO:0008104,GO:0090162,GO:0007163,GO:0007179,GO:0043296,GO:0030010,GO:0045197,GO:…	cytoplasm|membrane|cell division|plasma membrane|cell junction|cytoskeleton|protein binding|cell cycle|cell differentiation|lipid binding|microtubule cytoskeleton organization|bicellular tight junction|axonogenesis|cytosol|phosphatidylinositol binding|phosphatidylinositol-3-phosphate binding|cell cortex|cell adhesion|endomembrane system|apical plasma membrane|adherens junction|phosphatidylinosito…	path:hsa04015,path:hsa04062,path:hsa04080,path:hsa04144,path:hsa04360,path:hsa04390,path:hsa04520,path:hsa04530,path:hsa05165	Rap1 signaling pathway|Chemokine signaling pathway|Neuroactive ligand-receptor interaction|Endocytosis|Axon guidance|Hippo signaling pathway|Adherens junction|Tight junction|Human papillomavirus infection
ARHGAP21	8.25602814917618e-309	0.0660456483719079	0.915	0.631	3.02178886287997e-304	1	1.45	ENSG00000107863	57584	protein_coding	Rho GTPase activating protein 21 [Source:HGNC Symbol;Acc:HGNC:23725]		GO:0005737,GO:0016020,GO:0007165,GO:0005794,GO:0005886,GO:0030054,GO:0043547,GO:0015629,GO:0005856,GO:0005515,GO:0000139,GO:0031410,GO:0030659,GO:0005096,GO:0005829,GO:0051056,GO:0007030,GO:0051683,GO:0072384,GO:0051684	cytoplasm|membrane|signal transduction|Golgi apparatus|plasma membrane|cell junction|positive regulation of GTPase activity|actin cytoskeleton|cytoskeleton|protein binding|Golgi membrane|cytoplasmic vesicle|cytoplasmic vesicle membrane|GTPase activator activity|cytosol|regulation of small GTPase mediated signal transduction|Golgi organization|establishment of Golgi localization|organelle transpor…
EXOC4	8.62840547880675e-309	0.0734534560639308	0.963	0.722	3.15808268929806e-304	1	1.334	ENSG00000131558	60412	protein_coding	exocyst complex component 4 [Source:HGNC Symbol;Acc:HGNC:30389]		GO:0016020,GO:0015031,GO:0000145,GO:0006887,GO:0042995,GO:0005515,GO:0005886,GO:0006904,GO:0006893,GO:0007268,GO:0045202,GO:0005737,GO:0005829,GO:0006612,GO:0090543,GO:0017160,GO:0047485,GO:0016241,GO:0032584,GO:0090522,GO:0030165,GO:0048341,GO:0005902,GO:0035748	membrane|protein transport|exocyst|exocytosis|cell projection|protein binding|plasma membrane|vesicle docking involved in exocytosis|Golgi to plasma membrane transport|chemical synaptic transmission|synapse|cytoplasm|cytosol|protein targeting to membrane|Flemming body|Ral GTPase binding|protein N-terminus binding|regulation of macroautophagy|growth cone membrane|vesicle tethering involved in exoc…
YLPM1	3.85131638426686e-308	0.0099496471572319	0.583	0.321	1.40962030980551e-303	1	1.816	ENSG00000119596	56252	protein_coding	YLP motif containing 1 [Source:HGNC Symbol;Acc:HGNC:17798]		GO:0005634,GO:0003723,GO:0016607,GO:0005829,GO:0005654,GO:0005515,GO:0008150,GO:0032204	nucleus|RNA binding|nuclear speck|cytosol|nucleoplasm|protein binding|biological_process|regulation of telomere maintenance
AC023509.6	4.209479683059e-308	0.0726902961200788	0.612	0.322	1.54071165879643e-303	1	1.901	--	--	--	--	--	--	--	--	--
RERE	1.8778719252607e-307	0.08279369772786	0.971	0.732	6.87319903364668e-303	1	1.327	ENSG00000142599	473	protein_coding	arginine-glutamic acid dipeptide repeats [Source:HGNC Symbol;Acc:HGNC:9965]	zf-GATA	GO:0005634,GO:0008270,GO:0046872,GO:0006355,GO:0003677,GO:1903508,GO:0043565,GO:0005515,GO:0007275,GO:1903507,GO:0003682,GO:0003713,GO:0003714,GO:0006338,GO:0021549,GO:0021691,GO:0021930,GO:0021942,GO:0048755,GO:0048813,GO:0000118,GO:0006357,GO:0000981,GO:0001085	nucleus|zinc ion binding|metal ion binding|regulation of transcription, DNA-templated|DNA binding|positive regulation of nucleic acid-templated transcription|sequence-specific DNA binding|protein binding|multicellular organism development|negative regulation of nucleic acid-templated transcription|chromatin binding|transcription coactivator activity|transcription corepressor activity|chromatin re…
PPP4R3B	2.4344137765231e-307	0.0257006629467815	0.742	0.463	8.91019786345219e-303	1	1.603	ENSG00000275052	57223	protein_coding	protein phosphatase 4 regulatory subunit 3B [Source:HGNC Symbol;Acc:HGNC:29267]		GO:0005634,GO:0005737,GO:0016607,GO:0005813,GO:0005654,GO:0005856,GO:0005815,GO:0006470,GO:0019216,GO:0045722,GO:0030289	nucleus|cytoplasm|nuclear speck|centrosome|nucleoplasm|cytoskeleton|microtubule organizing center|protein dephosphorylation|regulation of lipid metabolic process|positive regulation of gluconeogenesis|protein phosphatase 4 complex	path:hsa04922	Glucagon signaling pathway
MBTD1	4.21660067306718e-307	0.0549394178666925	0.583	0.306	1.54331801234932e-302	1	1.905	ENSG00000011258	54799	protein_coding	mbt domain containing 1 [Source:HGNC Symbol;Acc:HGNC:19866]		GO:0005634,GO:0008270,GO:0046872,GO:0006355,GO:0006325,GO:0005515,GO:0035064,GO:0048706	nucleus|zinc ion binding|metal ion binding|regulation of transcription, DNA-templated|chromatin organization|protein binding|methylated histone binding|embryonic skeletal system development
MAP3K2	4.44862485240475e-307	0.0516793961321843	0.672	0.393	1.62824118222866e-302	1	1.71	ENSG00000169967	10746	protein_coding	mitogen-activated protein kinase kinase kinase 2 [Source:HGNC Symbol;Acc:HGNC:6854]		GO:0005634,GO:0005737,GO:0046872,GO:0000166,GO:0004672,GO:0004674,GO:0005524,GO:0016301,GO:0016740,GO:0006468,GO:0016310,GO:0005829,GO:0005654,GO:0000165,GO:0005515,GO:0004709,GO:0045893,GO:0000186,GO:0019901,GO:0071260,GO:0023014,GO:0032147,GO:0000187,GO:0007257	nucleus|cytoplasm|metal ion binding|nucleotide binding|protein kinase activity|protein serine/threonine kinase activity|ATP binding|kinase activity|transferase activity|protein phosphorylation|phosphorylation|cytosol|nucleoplasm|MAPK cascade|protein binding|MAP kinase kinase kinase activity|positive regulation of transcription, DNA-templated|activation of MAPKK activity|protein kinase binding|cel…	path:hsa04010,path:hsa04540,path:hsa04912	MAPK signaling pathway|Gap junction|GnRH signaling pathway
DOP1A	5.76334817259474e-307	0.00452051591030189	0.674	0.411	2.1094430646514e-302	1	1.64	--	--	--	--	--	--	--	--	--
PTPRF	7.66873639621428e-307	0.274583213732528	0.87	0.539	2.80683420837839e-302	1	1.614	ENSG00000142949	5792	protein_coding	protein tyrosine phosphatase receptor type F [Source:HGNC Symbol;Acc:HGNC:9670]		GO:0016020,GO:0016021,GO:0016787,GO:0007155,GO:0004721,GO:0006470,GO:0004725,GO:0016311,GO:0016791,GO:0005886,GO:0008201,GO:0070062,GO:0016477,GO:0035335,GO:0005887,GO:0099560,GO:0007185,GO:0005001,GO:0035373,GO:0044877,GO:0050839,GO:0010975,GO:0031102,GO:0048679,GO:1900121,GO:0043005,GO:0043025,GO:0005515	membrane|integral component of membrane|hydrolase activity|cell adhesion|phosphoprotein phosphatase activity|protein dephosphorylation|protein tyrosine phosphatase activity|dephosphorylation|phosphatase activity|plasma membrane|heparin binding|extracellular exosome|cell migration|peptidyl-tyrosine dephosphorylation|integral component of plasma membrane|synaptic membrane adhesion|transmembrane rec…	path:hsa04514,path:hsa04520,path:hsa04910,path:hsa04931	Cell adhesion molecules (CAMs)|Adherens junction|Insulin signaling pathway|Insulin resistance
ATF7IP	1.04667114174722e-306	0.0232700058649227	0.724	0.439	3.830921045909e-302	1	1.649	ENSG00000171681	55729	protein_coding	activating transcription factor 7 interacting protein [Source:HGNC Symbol;Acc:HGNC:20092]		GO:0005634,GO:0005829,GO:0005654,GO:0005515,GO:0016604,GO:0045893,GO:0050821,GO:0016032,GO:0031647,GO:0045892,GO:0006306,GO:0090309,GO:0045898,GO:0003714,GO:0016887,GO:0000122,GO:0005667	nucleus|cytosol|nucleoplasm|protein binding|nuclear body|positive regulation of transcription, DNA-templated|protein stabilization|viral process|regulation of protein stability|negative regulation of transcription, DNA-templated|DNA methylation|positive regulation of methylation-dependent chromatin silencing|regulation of RNA polymerase II transcriptional preinitiation complex assembly|transcript…
MTR	1.99094426396367e-306	0.0615145387030115	0.682	0.395	7.28705510053342e-302	1	1.727	ENSG00000116984	4548	protein_coding	5-methyltetrahydrofolate-homocysteine methyltransferase [Source:HGNC Symbol;Acc:HGNC:7468]		GO:0005737,GO:0008270,GO:0046872,GO:0016740,GO:0005829,GO:0008168,GO:0032259,GO:0005515,GO:0008652,GO:0044237,GO:0009086,GO:0031419,GO:0008705,GO:0042558,GO:0007399,GO:0009235,GO:0031103,GO:0000096,GO:0048678,GO:0071732,GO:0047150	cytoplasm|zinc ion binding|metal ion binding|transferase activity|cytosol|methyltransferase activity|methylation|protein binding|cellular amino acid biosynthetic process|cellular metabolic process|methionine biosynthetic process|cobalamin binding|methionine synthase activity|pteridine-containing compound metabolic process|nervous system development|cobalamin metabolic process|axon regeneration|su…	path:hsa00270,path:hsa00450,path:hsa00670	Cysteine and methionine metabolism|Selenocompound metabolism|One carbon pool by folate
LVRN	2.48686562805913e-306	0.310497417396946	0.831	0.476	9.10217688525922e-302	1	1.746	ENSG00000172901	206338	protein_coding	laeverin [Source:HGNC Symbol;Acc:HGNC:26904]		GO:0016020,GO:0016021,GO:0008270,GO:0046872,GO:0016787,GO:0008233,GO:0006508,GO:0008237,GO:0005737,GO:0005886,GO:0042277,GO:0070006,GO:0043171,GO:0004177	membrane|integral component of membrane|zinc ion binding|metal ion binding|hydrolase activity|peptidase activity|proteolysis|metallopeptidase activity|cytoplasm|plasma membrane|peptide binding|metalloaminopeptidase activity|peptide catabolic process|aminopeptidase activity
HTT	4.68897169702672e-306	0.0713203243521277	0.668	0.375	1.71621053082875e-301	1	1.781	ENSG00000197386	3064	protein_coding	huntingtin [Source:HGNC Symbol;Acc:HGNC:4851]		GO:0005634,GO:0005737,GO:0005829,GO:0005654,GO:0005783,GO:0005794,GO:0005515,GO:0006915,GO:0048471,GO:0031410,GO:0030659,GO:0030425,GO:0042802,GO:0005769,GO:0005776,GO:0045505,GO:0030424,GO:0006890,GO:0044325,GO:0032991,GO:0005770,GO:0047496,GO:0048487,GO:0002039,GO:0000132,GO:0007030,GO:2001237,GO:0043065,GO:1903599,GO:0031072,GO:0031648,GO:0016234,GO:0019900,GO:0043666,GO:0005522,GO:0034452,GO:…	nucleus|cytoplasm|cytosol|nucleoplasm|endoplasmic reticulum|Golgi apparatus|protein binding|apoptotic process|perinuclear region of cytoplasm|cytoplasmic vesicle|cytoplasmic vesicle membrane|dendrite|identical protein binding|early endosome|autophagosome|dynein intermediate chain binding|axon|retrograde vesicle-mediated transport, Golgi to endoplasmic reticulum|ion channel binding|protein-contain…	path:hsa05016	Huntington disease
HOOK2	1.98429458482144e-305	0.256467722748931	0.854	0.516	7.26271660990494e-301	1	1.655	ENSG00000095066	29911	protein_coding	hook microtubule tethering protein 2 [Source:HGNC Symbol;Acc:HGNC:19885]		GO:0005737,GO:0015031,GO:0043231,GO:0005829,GO:0005856,GO:0005515,GO:0005874,GO:0005813,GO:0005815,GO:0030897,GO:0008333,GO:0045022,GO:0008017,GO:0051959,GO:0030705,GO:0031122,GO:0042802,GO:0007040,GO:0007032,GO:0006897,GO:0070695	cytoplasm|protein transport|intracellular membrane-bounded organelle|cytosol|cytoskeleton|protein binding|microtubule|centrosome|microtubule organizing center|HOPS complex|endosome to lysosome transport|early endosome to late endosome transport|microtubule binding|dynein light intermediate chain binding|cytoskeleton-dependent intracellular transport|cytoplasmic microtubule organization|identical …
ZMYM4	1.99660052119586e-305	0.0239598215829111	0.68	0.402	7.30775756762896e-301	1	1.692	ENSG00000146463	9202	protein_coding	zinc finger MYM-type containing 4 [Source:HGNC Symbol;Acc:HGNC:13055]		GO:0008270,GO:0046872,GO:0005515,GO:0005634,GO:0000981,GO:0006357,GO:0007010,GO:0022604,GO:0003677,GO:0007275	zinc ion binding|metal ion binding|protein binding|nucleus|DNA-binding transcription factor activity, RNA polymerase II-specific|regulation of transcription by RNA polymerase II|cytoskeleton organization|regulation of cell morphogenesis|DNA binding|multicellular organism development
RCOR3	2.2298223568503e-305	0.0210188890860846	0.595	0.329	8.16137280830777e-301	1	1.809	ENSG00000117625	55758	protein_coding	REST corepressor 3 [Source:HGNC Symbol;Acc:HGNC:25594]	MYB	GO:0005634,GO:0003677,GO:0005515,GO:1903507,GO:0006355,GO:0006357,GO:0003700,GO:0000981,GO:0008134,GO:0003714,GO:0005667,GO:0044212,GO:0017053	nucleus|DNA binding|protein binding|negative regulation of nucleic acid-templated transcription|regulation of transcription, DNA-templated|regulation of transcription by RNA polymerase II|DNA-binding transcription factor activity|DNA-binding transcription factor activity, RNA polymerase II-specific|transcription factor binding|transcription corepressor activity|transcription factor complex|transc…
DCAF6	1.40278905971119e-304	0.0517428963111979	0.761	0.467	5.13434823744893e-300	1	1.63	ENSG00000143164	55827	protein_coding	DDB1 and CUL4 associated factor 6 [Source:HGNC Symbol;Acc:HGNC:30002]		GO:0005634,GO:0005829,GO:0016567,GO:0005925,GO:0005515,GO:0005654,GO:0043687,GO:0045944,GO:0080008,GO:0030374	nucleus|cytosol|protein ubiquitination|focal adhesion|protein binding|nucleoplasm|post-translational protein modification|positive regulation of transcription by RNA polymerase II|Cul4-RING E3 ubiquitin ligase complex|nuclear receptor transcription coactivator activity
UBR1	2.49849190548992e-304	0.0239290961489866	0.753	0.466	9.14473022328365e-300	1	1.616	ENSG00000159459	197131	protein_coding	ubiquitin protein ligase E3 component n-recognin 1 [Source:HGNC Symbol;Acc:HGNC:16808]		GO:0005737,GO:0008270,GO:0046872,GO:0016740,GO:0016567,GO:0005829,GO:0005515,GO:0061630,GO:0030163,GO:0071596,GO:0000151,GO:0032007,GO:0070728,GO:0071233,GO:0004842,GO:0006511,GO:0000502	cytoplasm|zinc ion binding|metal ion binding|transferase activity|protein ubiquitination|cytosol|protein binding|ubiquitin protein ligase activity|protein catabolic process|ubiquitin-dependent protein catabolic process via the N-end rule pathway|ubiquitin ligase complex|negative regulation of TOR signaling|leucine binding|cellular response to leucine|ubiquitin-protein transferase activity|ubiquit…
ITFG1	2.05649751891856e-303	0.0376409082508524	0.813	0.522	7.52698656899383e-299	1	1.557	ENSG00000129636	81533	protein_coding	integrin alpha FG-GAP repeat containing 1 [Source:HGNC Symbol;Acc:HGNC:30697]		GO:0016020,GO:0016021,GO:0005576,GO:0070062	membrane|integral component of membrane|extracellular region|extracellular exosome
WDR20	4.37973349701314e-303	0.187357240939287	0.814	0.485	1.60302625724178e-298	1	1.678	ENSG00000140153	91833	protein_coding	WD repeat domain 20 [Source:HGNC Symbol;Acc:HGNC:19667]		GO:0005515,GO:0005654,GO:0016579	protein binding|nucleoplasm|protein deubiquitination
TTC14	5.49788772351441e-303	0.00651126881789099	0.662	0.399	2.01228188568351e-298	1	1.659	ENSG00000163728	151613	protein_coding	tetratricopeptide repeat domain 14 [Source:HGNC Symbol;Acc:HGNC:24697]		GO:0003676,GO:0005515	nucleic acid binding|protein binding
PLEKHM3	5.76507869950783e-303	0.206522593303287	0.735	0.398	2.11007645480686e-298	1	1.847	ENSG00000178385	389072	protein_coding	pleckstrin homology domain containing M3 [Source:HGNC Symbol;Acc:HGNC:34006]		GO:0005737,GO:0016020,GO:0046872,GO:0005794,GO:0005886,GO:0045445	cytoplasm|membrane|metal ion binding|Golgi apparatus|plasma membrane|myoblast differentiation
GARS-DT	7.76304007127322e-303	0.0803009541781308	0.758	0.46	2.84135029648671e-298	1	1.648	--	--	--	--	--	--	--	--	--
WDR11	1.00341895371542e-302	0.0323172407142553	0.619	0.354	3.67261371249382e-298	1	1.749	ENSG00000120008	55717	protein_coding	WD repeat domain 11 [Source:HGNC Symbol;Acc:HGNC:13831]		GO:0005634,GO:0005737,GO:0016020,GO:0006886,GO:0005829,GO:0005794,GO:0005765,GO:0015630,GO:0005856,GO:0042995,GO:0031410,GO:0005515,GO:0036064,GO:0060271,GO:0007507,GO:0005802,GO:0005930,GO:0008589,GO:0060322,GO:0099041,GO:0035264	nucleus|cytoplasm|membrane|intracellular protein transport|cytosol|Golgi apparatus|lysosomal membrane|microtubule cytoskeleton|cytoskeleton|cell projection|cytoplasmic vesicle|protein binding|ciliary basal body|cilium assembly|heart development|trans-Golgi network|axoneme|regulation of smoothened signaling pathway|head development|vesicle tethering to Golgi|multicellular organism growth
MNAT1	1.54216309399137e-302	0.132313992957308	0.873	0.572	5.64447114031782e-298	1	1.526	ENSG00000020426	4331	protein_coding	MNAT1 component of CDK activating kinase [Source:HGNC Symbol;Acc:HGNC:7181]		GO:0005634,GO:0046872,GO:0005829,GO:0005654,GO:0006468,GO:0005515,GO:0007049,GO:0006289,GO:0061575,GO:0045737,GO:0005675,GO:0000082,GO:0006355,GO:0007512,GO:0021591,GO:0043066,GO:0048661,GO:0051592,GO:0006357,GO:0045944,GO:0006366,GO:0000086,GO:0047485,GO:0006368,GO:0006370,GO:0006367,GO:0065003,GO:0006361,GO:0006362,GO:0006363,GO:0008270,GO:0008094,GO:0006283,GO:0000079,GO:0008353,GO:0006294,GO:…	nucleus|metal ion binding|cytosol|nucleoplasm|protein phosphorylation|protein binding|cell cycle|nucleotide-excision repair|cyclin-dependent protein serine/threonine kinase activator activity|positive regulation of cyclin-dependent protein serine/threonine kinase activity|transcription factor TFIIH holo complex|G1/S transition of mitotic cell cycle|regulation of transcription, DNA-templated|adult…	path:hsa03022,path:hsa03420	Basal transcription factors|Nucleotide excision repair
ECM2	2.04822683521336e-302	0.242335569038374	0.875	0.551	7.49671503956443e-298	1	1.588	ENSG00000106823	1842	protein_coding	extracellular matrix protein 2 [Source:HGNC Symbol;Acc:HGNC:3154]		GO:0005576,GO:0030198,GO:0031012,GO:0008201,GO:0007160,GO:0005178,GO:0005518,GO:0070052,GO:0010811,GO:0005614,GO:0005515	extracellular region|extracellular matrix organization|extracellular matrix|heparin binding|cell-matrix adhesion|integrin binding|collagen binding|collagen V binding|positive regulation of cell-substrate adhesion|interstitial matrix|protein binding
AC002066.1	2.63566991492063e-302	0.405512069700682	0.903	0.583	9.646815455601e-298	1	1.549	ENSG00000237813	--	lncRNA	novel transcript
CUL5	3.45751730655852e-302	0.0255709371253834	0.671	0.403	1.26548590937348e-297	1	1.665	ENSG00000166266	8065	protein_coding	cullin 5 [Source:HGNC Symbol;Acc:HGNC:2556]		GO:0016567,GO:0005515,GO:0006511,GO:0031625,GO:0031461,GO:0070588,GO:0005829,GO:0043161,GO:0043687,GO:0016032,GO:0031146,GO:0019005,GO:0038023,GO:0000082,GO:0038128,GO:0004842,GO:0005262,GO:0031466,GO:0090734,GO:0097193	protein ubiquitination|protein binding|ubiquitin-dependent protein catabolic process|ubiquitin protein ligase binding|cullin-RING ubiquitin ligase complex|calcium ion transmembrane transport|cytosol|proteasome-mediated ubiquitin-dependent protein catabolic process|post-translational protein modification|viral process|SCF-dependent proteasomal ubiquitin-dependent protein catabolic process|SCF ubiq…	path:hsa04120,path:hsa05170	Ubiquitin mediated proteolysis|Human immunodeficiency virus 1 infection
TFCP2	5.06639568709823e-302	0.143438431770113	0.716	0.396	1.85435148543482e-297	1	1.808	ENSG00000135457	7024	protein_coding	transcription factor CP2 [Source:HGNC Symbol;Acc:HGNC:11748]	CP2	GO:0005634,GO:0005829,GO:0005654,GO:0006357,GO:0003677,GO:0003700,GO:0005515,GO:0000978,GO:0001228,GO:0045944,GO:0043565,GO:0000981,GO:0000790,GO:0000987,GO:0032991,GO:0008134,GO:0042789	nucleus|cytosol|nucleoplasm|regulation of transcription by RNA polymerase II|DNA binding|DNA-binding transcription factor activity|protein binding|RNA polymerase II proximal promoter sequence-specific DNA binding|DNA-binding transcription activator activity, RNA polymerase II-specific|positive regulation of transcription by RNA polymerase II|sequence-specific DNA binding|DNA-binding transcription…
PDE8A	7.74548639786105e-302	0.10177714003221	0.89	0.595	2.83492547648112e-297	1	1.496	ENSG00000073417	5151	protein_coding	phosphodiesterase 8A [Source:HGNC Symbol;Acc:HGNC:8793]		GO:0046872,GO:0006355,GO:0016787,GO:0007165,GO:0008081,GO:0004114,GO:0070374,GO:0005829,GO:0070062,GO:0001934,GO:0007186,GO:0004115,GO:0047555,GO:0019900,GO:0060548,GO:0006198,GO:0071364,GO:1903206	metal ion binding|regulation of transcription, DNA-templated|hydrolase activity|signal transduction|phosphoric diester hydrolase activity|3',5'-cyclic-nucleotide phosphodiesterase activity|positive regulation of ERK1 and ERK2 cascade|cytosol|extracellular exosome|positive regulation of protein phosphorylation|G protein-coupled receptor signaling pathway|3',5'-cyclic-AMP phosphodiesterase activity…	path:hsa00230,path:hsa04927,path:hsa04934,path:hsa05032	Purine metabolism|Cortisol synthesis and secretion|Cushing syndrome|Morphine addiction
NCOA6	1.23885107773356e-301	0.0324926930394284	0.699	0.421	4.53431882961262e-297	1	1.66	ENSG00000198646	23054	protein_coding	nuclear receptor coactivator 6 [Source:HGNC Symbol;Acc:HGNC:15936]		GO:0005634,GO:0003713,GO:1903508,GO:0043231,GO:0005829,GO:0005654,GO:0005515,GO:0030374,GO:0045893,GO:0045944,GO:0035097,GO:0005667,GO:0007507,GO:0030331,GO:0003682,GO:0019899,GO:0006352,GO:0007420,GO:0019216,GO:0006974,GO:0046965,GO:0046966,GO:0009725,GO:0030099	nucleus|transcription coactivator activity|positive regulation of nucleic acid-templated transcription|intracellular membrane-bounded organelle|cytosol|nucleoplasm|protein binding|nuclear receptor transcription coactivator activity|positive regulation of transcription, DNA-templated|positive regulation of transcription by RNA polymerase II|histone methyltransferase complex|transcription factor co…
DIP2C	2.48067623755442e-301	0.138560814532814	0.923	0.629	9.07952309707295e-297	1	1.467	ENSG00000151240	22982	protein_coding	disco interacting protein 2 homolog C [Source:HGNC Symbol;Acc:HGNC:29150]		GO:0003824,GO:0003674,GO:0008150,GO:0005575	catalytic activity|molecular_function|biological_process|cellular_component
ATE1	4.12076614639253e-301	0.0292302590212963	0.632	0.356	1.50824161724113e-296	1	1.775	ENSG00000107669	11101	protein_coding	arginyltransferase 1 [Source:HGNC Symbol;Acc:HGNC:782]		GO:0005634,GO:0005737,GO:0016740,GO:0016746,GO:0005515,GO:0016598,GO:0004057,GO:0010498	nucleus|cytoplasm|transferase activity|transferase activity, transferring acyl groups|protein binding|protein arginylation|arginyltransferase activity|proteasomal protein catabolic process
ACSS2	2.45509840589576e-300	0.303667780772132	0.808	0.46	8.98590567541906e-296	1	1.757	ENSG00000131069	55902	protein_coding	acyl-CoA synthetase short chain family member 2 [Source:HGNC Symbol;Acc:HGNC:15814]		GO:0003824,GO:0005737,GO:0043231,GO:0000166,GO:0005524,GO:0005829,GO:0005654,GO:0016874,GO:0005759,GO:0006069,GO:0016208,GO:0008610,GO:0050218,GO:0003987,GO:0019427,GO:0006085,GO:0019413,GO:0019542	catalytic activity|cytoplasm|intracellular membrane-bounded organelle|nucleotide binding|ATP binding|cytosol|nucleoplasm|ligase activity|mitochondrial matrix|ethanol oxidation|AMP binding|lipid biosynthetic process|propionate-CoA ligase activity|acetate-CoA ligase activity|acetyl-CoA biosynthetic process from acetate|acetyl-CoA biosynthetic process|acetate biosynthetic process|propionate biosynth…	path:hsa00010,path:hsa00620,path:hsa00630,path:hsa00640	Glycolysis / Gluconeogenesis|Pyruvate metabolism|Glyoxylate and dicarboxylate metabolism|Propanoate metabolism
SPG11	5.64259960258127e-300	0.0455508409686873	0.636	0.361	2.06524788054077e-295	1	1.762	ENSG00000104133	80208	protein_coding	SPG11 vesicle trafficking associated, spatacsin [Source:HGNC Symbol;Acc:HGNC:11226]		GO:0005634,GO:0005737,GO:0005730,GO:0005829,GO:0005765,GO:0005886,GO:0042995,GO:0005515,GO:0045202,GO:0030425,GO:0030424,GO:0007268,GO:0031410,GO:0048489,GO:0008088,GO:0007040,GO:0048675,GO:0090389,GO:0090659	nucleus|cytoplasm|nucleolus|cytosol|lysosomal membrane|plasma membrane|cell projection|protein binding|synapse|dendrite|axon|chemical synaptic transmission|cytoplasmic vesicle|synaptic vesicle transport|axo-dendritic transport|lysosome organization|axon extension|phagosome-lysosome fusion involved in apoptotic cell clearance|walking behavior
INSR	6.01223726423365e-300	0.221771745241118	0.842	0.506	2.20053896108216e-295	1	1.664	ENSG00000171105	3643	protein_coding	insulin receptor [Source:HGNC Symbol;Acc:HGNC:6091]		GO:0008284,GO:0046326,GO:0051897,GO:0030335,GO:0001934,GO:0032148,GO:0032869,GO:0042593,GO:0016020,GO:0016021,GO:0000166,GO:0004672,GO:0005524,GO:0016301,GO:0016740,GO:0006468,GO:0016310,GO:0004713,GO:0004714,GO:0007169,GO:0005886,GO:0046777,GO:0005515,GO:0005975,GO:0005764,GO:0005768,GO:0005887,GO:0043235,GO:0070062,GO:0010008,GO:0005770,GO:0043548,GO:0043560,GO:0048856,GO:0030424,GO:0001540,GO:…	positive regulation of cell population proliferation|positive regulation of glucose import|positive regulation of protein kinase B signaling|positive regulation of cell migration|positive regulation of protein phosphorylation|activation of protein kinase B activity|cellular response to insulin stimulus|glucose homeostasis|membrane|integral component of membrane|nucleotide binding|protein kinase a…	path:hsa04010,path:hsa04014,path:hsa04015,path:hsa04022,path:hsa04066,path:hsa04068,path:hsa04072,path:hsa04150,path:hsa04151,path:hsa04152,path:hsa04211,path:hsa04213,path:hsa04520,path:hsa04910,path:hsa04913,path:hsa04923,path:hsa04930,path:hsa04931,path:hsa04932,path:hsa04960	MAPK signaling pathway|Ras signaling pathway|Rap1 signaling pathway|cGMP-PKG signaling pathway|HIF-1 signaling pathway|FoxO signaling pathway|Phospholipase D signaling pathway|mTOR signaling pathway|PI3K-Akt signaling pathway|AMPK signaling pathway|Longevity regulating pathway|Longevity regulating pathway - multiple species|Adherens junction|Insulin signaling pathway|Ovarian steroidogenesis|Regul…
NSD3	8.65257951261996e-300	0.0676283894516105	0.696	0.399	3.16693062741403e-295	1	1.744	ENSG00000147548	54904	protein_coding	nuclear receptor binding SET domain protein 3 [Source:HGNC Symbol;Acc:HGNC:12767]		GO:0005634,GO:0046872,GO:0016740,GO:0008168,GO:0032259,GO:0006325,GO:0005694,GO:0005515,GO:0010452,GO:0003713,GO:0045893,GO:0018024,GO:0006355,GO:0034968,GO:0005654,GO:0000785,GO:2001255,GO:0046975,GO:0016571	nucleus|metal ion binding|transferase activity|methyltransferase activity|methylation|chromatin organization|chromosome|protein binding|histone H3-K36 methylation|transcription coactivator activity|positive regulation of transcription, DNA-templated|histone-lysine N-methyltransferase activity|regulation of transcription, DNA-templated|histone lysine methylation|nucleoplasm|chromatin|positive regu…	path:hsa00310	Lysine degradation
ZZEF1	3.14036573046017e-299	0.00617498618381529	0.645	0.391	1.14940526100573e-294	1	1.65	ENSG00000074755	23140	protein_coding	zinc finger ZZ-type and EF-hand domain containing 1 [Source:HGNC Symbol;Acc:HGNC:29027]		GO:0008270,GO:0046872,GO:0005509	zinc ion binding|metal ion binding|calcium ion binding
PFKFB3	5.18140899443335e-299	0.300221445970437	0.961	0.696	1.89644750605255e-294	1	1.381	ENSG00000170525	5209	protein_coding	6-phosphofructo-2-kinase/fructose-2,6-biphosphatase 3 [Source:HGNC Symbol;Acc:HGNC:8874]		GO:0000166,GO:0005524,GO:0016301,GO:0016740,GO:0016310,GO:0005654,GO:0016787,GO:0003824,GO:0016311,GO:0008152,GO:0046835,GO:0006003,GO:0005829,GO:0006000,GO:0003873,GO:0004331,GO:0045821,GO:0007420	nucleotide binding|ATP binding|kinase activity|transferase activity|phosphorylation|nucleoplasm|hydrolase activity|catalytic activity|dephosphorylation|metabolic process|carbohydrate phosphorylation|fructose 2,6-bisphosphate metabolic process|cytosol|fructose metabolic process|6-phosphofructo-2-kinase activity|fructose-2,6-bisphosphate 2-phosphatase activity|positive regulation of glycolytic proc…	path:hsa00051,path:hsa04066,path:hsa04152	Fructose and mannose metabolism|HIF-1 signaling pathway|AMPK signaling pathway
VPS13D	8.78151780566039e-299	0.000424604712458532	0.824	0.553	3.21412333204976e-294	1	1.49	ENSG00000048707	55187	protein_coding	vacuolar protein sorting 13 homolog D [Source:HGNC Symbol;Acc:HGNC:23595]		GO:0005623,GO:0007005,GO:0070062,GO:0006623,GO:0019898,GO:0045053,GO:1901526,GO:0005515	cell|mitochondrion organization|extracellular exosome|protein targeting to vacuole|extrinsic component of membrane|protein retention in Golgi apparatus|positive regulation of mitophagy|protein binding
PKN2	9.22912472284538e-299	0.0671081057330465	0.851	0.561	3.37795193980864e-294	1	1.517	ENSG00000065243	5586	protein_coding	protein kinase N2 [Source:HGNC Symbol;Acc:HGNC:9406]		GO:0016020,GO:0016021,GO:0005813,GO:0004674,GO:0016301,GO:0006468,GO:0016310,GO:0005654,GO:0007165,GO:0045111,GO:0017049,GO:0003723,GO:0005634,GO:0005737,GO:0000166,GO:0004672,GO:0005524,GO:0016740,GO:0005829,GO:0007155,GO:0005886,GO:0051301,GO:0005856,GO:0042995,GO:0005515,GO:0007049,GO:0016604,GO:0006915,GO:0004697,GO:0030054,GO:0048471,GO:0030496,GO:0035556,GO:0045296,GO:0030027,GO:0030030,GO:…	membrane|integral component of membrane|centrosome|protein serine/threonine kinase activity|kinase activity|protein phosphorylation|phosphorylation|nucleoplasm|signal transduction|intermediate filament cytoskeleton|GTP-Rho binding|RNA binding|nucleus|cytoplasm|nucleotide binding|protein kinase activity|ATP binding|transferase activity|cytosol|cell adhesion|plasma membrane|cell division|cytoskelet…	path:hsa04151,path:hsa05132	PI3K-Akt signaling pathway|Salmonella infection
VPS41	1.04184353602139e-298	0.0707147683704713	0.556	0.288	3.81325152619188e-294	1	1.931	ENSG00000006715	27072	protein_coding	VPS41 subunit of HOPS complex [Source:HGNC Symbol;Acc:HGNC:12713]		GO:0016020,GO:0006886,GO:0015031,GO:0016192,GO:0046872,GO:0005794,GO:0005765,GO:0005515,GO:0031410,GO:0006914,GO:0046907,GO:0005764,GO:0042802,GO:0005768,GO:0005769,GO:0030136,GO:0030897,GO:0031902,GO:0030123,GO:0008333,GO:0010008,GO:0005770,GO:0071439,GO:0008017,GO:0043621,GO:0034058,GO:0035542,GO:0042144,GO:0045055,GO:1902774,GO:0005798,GO:0015630,GO:0005623	membrane|intracellular protein transport|protein transport|vesicle-mediated transport|metal ion binding|Golgi apparatus|lysosomal membrane|protein binding|cytoplasmic vesicle|autophagy|intracellular transport|lysosome|identical protein binding|endosome|early endosome|clathrin-coated vesicle|HOPS complex|late endosome membrane|AP-3 adaptor complex|endosome to lysosome transport|endosome membrane|l…
USP3	1.8181524834496e-298	0.0425256321199321	0.708	0.429	6.65461990467387e-294	1	1.65	ENSG00000140455	9960	protein_coding	ubiquitin specific peptidase 3 [Source:HGNC Symbol;Acc:HGNC:12626]		GO:0008270,GO:0016579,GO:0006511,GO:0036459,GO:0005634,GO:0046872,GO:0005654,GO:0016787,GO:0006325,GO:0000790,GO:0008233,GO:0008234,GO:0006508,GO:0006281,GO:0006974,GO:0007049,GO:0036464,GO:0016578,GO:0004843,GO:0090543,GO:0031647,GO:0042393,GO:0000278,GO:0000978,GO:1990841,GO:0000122	zinc ion binding|protein deubiquitination|ubiquitin-dependent protein catabolic process|thiol-dependent ubiquitinyl hydrolase activity|nucleus|metal ion binding|nucleoplasm|hydrolase activity|chromatin organization|nuclear chromatin|peptidase activity|cysteine-type peptidase activity|proteolysis|DNA repair|cellular response to DNA damage stimulus|cell cycle|cytoplasmic ribonucleoprotein granule|h…
HADH	2.26553892521661e-298	0.339086366425799	0.781	0.42	8.2920990201853e-294	1	1.86	ENSG00000138796	3033	protein_coding	hydroxyacyl-CoA dehydrogenase [Source:HGNC Symbol;Acc:HGNC:4799]		GO:0005654,GO:0055114,GO:0016491,GO:0005739,GO:0003857,GO:0006631,GO:0005759,GO:0006629,GO:0070403,GO:0005737,GO:0120162,GO:0006635,GO:0009725,GO:0014823,GO:0032868,GO:0042493,GO:0046676	nucleoplasm|oxidation-reduction process|oxidoreductase activity|mitochondrion|3-hydroxyacyl-CoA dehydrogenase activity|fatty acid metabolic process|mitochondrial matrix|lipid metabolic process|NAD+ binding|cytoplasm|positive regulation of cold-induced thermogenesis|fatty acid beta-oxidation|response to hormone|response to activity|response to insulin|response to drug|negative regulation of insuli…	path:hsa00062,path:hsa00071,path:hsa00280,path:hsa00310,path:hsa00380,path:hsa00650	Fatty acid elongation|Fatty acid degradation|Valine, leucine and isoleucine degradation|Lysine degradation|Tryptophan metabolism|Butanoate metabolism
HEATR5B	2.48595227224885e-298	0.0993996495750009	0.639	0.344	9.09883391165802e-294	1	1.858	ENSG00000008869	54497	protein_coding	HEAT repeat containing 5B [Source:HGNC Symbol;Acc:HGNC:29273]		GO:0016020,GO:0005829,GO:0005515,GO:0006897,GO:0042147,GO:0008104,GO:0030139	membrane|cytosol|protein binding|endocytosis|retrograde transport, endosome to Golgi|protein localization|endocytic vesicle
PHF3	3.17917444023218e-298	0.0646510913831086	0.771	0.47	1.16360963686938e-293	1	1.64	ENSG00000118482	23469	protein_coding	PHD finger protein 3 [Source:HGNC Symbol;Acc:HGNC:8921]		GO:0046872,GO:0006351,GO:0007275,GO:0003674,GO:0005575	metal ion binding|transcription, DNA-templated|multicellular organism development|molecular_function|cellular_component
LUC7L2	3.26013476568372e-298	0.000586273812502203	0.848	0.586	1.1932419255879e-293	1	1.447	ENSG00000146963	51631	protein_coding	LUC7 like 2, pre-mRNA splicing factor [Source:HGNC Symbol;Acc:HGNC:21608]		GO:0003723,GO:0003729,GO:0005634,GO:0016607,GO:0005515,GO:0005654,GO:0005685,GO:0006376,GO:0019899,GO:0071004	RNA binding|mRNA binding|nucleus|nuclear speck|protein binding|nucleoplasm|U1 snRNP|mRNA splice site selection|enzyme binding|U2-type prespliceosome
CREBBP	3.88982028805733e-298	0.0217811668686292	0.765	0.49	1.42371312363186e-293	1	1.561	ENSG00000005339	1387	protein_coding	CREB binding protein [Source:HGNC Symbol;Acc:HGNC:2348]		GO:0005634,GO:0005737,GO:0008270,GO:0046872,GO:0016740,GO:0005654,GO:0003713,GO:0006355,GO:0003712,GO:0016746,GO:0005515,GO:0000123,GO:0007165,GO:0016604,GO:0048511,GO:0004402,GO:0016573,GO:0045893,GO:0031648,GO:0002223,GO:0061418,GO:0003682,GO:0001666,GO:0016032,GO:1900034,GO:0008134,GO:0042981,GO:0000122,GO:0030511,GO:0045944,GO:1904837,GO:0000790,GO:0006367,GO:0001085,GO:0065003,GO:0042592,GO:…	nucleus|cytoplasm|zinc ion binding|metal ion binding|transferase activity|nucleoplasm|transcription coactivator activity|regulation of transcription, DNA-templated|transcription coregulator activity|transferase activity, transferring acyl groups|protein binding|histone acetyltransferase complex|signal transduction|nuclear body|rhythmic process|histone acetyltransferase activity|histone acetylatio…	path:hsa04024,path:hsa04066,path:hsa04068,path:hsa04110,path:hsa04310,path:hsa04330,path:hsa04350,path:hsa04520,path:hsa04630,path:hsa04720,path:hsa04916,path:hsa04919,path:hsa04922,path:hsa05016,path:hsa05152,path:hsa05161,path:hsa05164,path:hsa05165,path:hsa05166,path:hsa05167,path:hsa05168,path:hsa05200,path:hsa05203,path:hsa05206,path:hsa05211,path:hsa05215	cAMP signaling pathway|HIF-1 signaling pathway|FoxO signaling pathway|Cell cycle|Wnt signaling pathway|Notch signaling pathway|TGF-beta signaling pathway|Adherens junction|Jak-STAT signaling pathway|Long-term potentiation|Melanogenesis|Thyroid hormone signaling pathway|Glucagon signaling pathway|Huntington disease|Tuberculosis|Hepatitis B|Influenza A|Human papillomavirus infection|Human T-cell le…
TBC1D22A	4.38753816702676e-298	0.0553189727979171	0.816	0.527	1.60588284451346e-293	1	1.548	ENSG00000054611	25771	protein_coding	TBC1 domain family member 22A [Source:HGNC Symbol;Acc:HGNC:1309]		GO:0005623,GO:0042803,GO:0005515,GO:0005096,GO:0017137,GO:0006886,GO:0090630,GO:0071889	cell|protein homodimerization activity|protein binding|GTPase activator activity|Rab GTPase binding|intracellular protein transport|activation of GTPase activity|14-3-3 protein binding
ACVR1C	1.33841787985156e-297	0.343411143471738	0.704	0.338	4.89874328204468e-293	1	2.083	ENSG00000123612	130399	protein_coding	activin A receptor type 1C [Source:HGNC Symbol;Acc:HGNC:18123]		GO:1901164,GO:0016020,GO:0016021,GO:0046872,GO:0000166,GO:0004672,GO:0004674,GO:0005524,GO:0016301,GO:0016740,GO:0006468,GO:0016310,GO:0006915,GO:0030154,GO:0005886,GO:0004675,GO:0043235,GO:0007178,GO:0007399,GO:0071363,GO:0019838,GO:0048185,GO:0043280,GO:0032924,GO:0048179,GO:0016361,GO:0030262,GO:0038092,GO:0038100,GO:0002021,GO:0009749,GO:0019915,GO:0032868,GO:0046676,GO:1901383	negative regulation of trophoblast cell migration|membrane|integral component of membrane|metal ion binding|nucleotide binding|protein kinase activity|protein serine/threonine kinase activity|ATP binding|kinase activity|transferase activity|protein phosphorylation|phosphorylation|apoptotic process|cell differentiation|plasma membrane|transmembrane receptor protein serine/threonine kinase activity…	path:hsa04060,path:hsa04350,path:hsa04550	Cytokine-cytokine receptor interaction|TGF-beta signaling pathway|Signaling pathways regulating pluripotency of stem cells
ELMOD3	1.43454741035439e-297	0.316903108192275	0.721	0.366	5.25058697663811e-293	1	1.97	ENSG00000115459	84173	protein_coding	ELMO domain containing 3 [Source:HGNC Symbol;Acc:HGNC:26158]		GO:0005096,GO:0043547,GO:0005737,GO:0005856,GO:0042995,GO:0005515,GO:0005929,GO:0032420,GO:0060091	GTPase activator activity|positive regulation of GTPase activity|cytoplasm|cytoskeleton|cell projection|protein binding|cilium|stereocilium|kinocilium
RRAS2	2.02000114693649e-297	0.0243924421574695	0.877	0.589	7.39340619790226e-293	1	1.489	ENSG00000133818	22800	protein_coding	RAS related 2 [Source:HGNC Symbol;Acc:HGNC:17271]		GO:0016020,GO:0000166,GO:0007165,GO:0003924,GO:0005525,GO:0005886,GO:0005515,GO:0005925,GO:0070062,GO:0005783,GO:0019003,GO:0007265,GO:0001649,GO:1901214,GO:0009987,GO:0030335	membrane|nucleotide binding|signal transduction|GTPase activity|GTP binding|plasma membrane|protein binding|focal adhesion|extracellular exosome|endoplasmic reticulum|GDP binding|Ras protein signal transduction|osteoblast differentiation|regulation of neuron death|cellular process|positive regulation of cell migration	path:hsa04010,path:hsa04014,path:hsa04024,path:hsa04072,path:hsa04137,path:hsa04140,path:hsa04218,path:hsa04371,path:hsa04625,path:hsa04810,path:hsa05166,path:hsa05205	MAPK signaling pathway|Ras signaling pathway|cAMP signaling pathway|Phospholipase D signaling pathway|Mitophagy - animal|Autophagy - animal|Cellular senescence|Apelin signaling pathway|C-type lectin receptor signaling pathway|Regulation of actin cytoskeleton|Human T-cell leukemia virus 1 infection|Proteoglycans in cancer
ZBTB16	3.07031404459665e-297	0.231401761693209	0.988	0.759	1.12376564346282e-292	1	1.302	ENSG00000109906	7704	protein_coding	zinc finger and BTB domain containing 16 [Source:HGNC Symbol;Acc:HGNC:12930]	ZBTB	GO:0003676,GO:0005634,GO:0016607,GO:0046872,GO:0016567,GO:0003677,GO:0042803,GO:0005515,GO:0006915,GO:0003690,GO:0003700,GO:0008022,GO:0019904,GO:0001501,GO:0001823,GO:0006355,GO:0007417,GO:0008285,GO:0009880,GO:0009952,GO:0030097,GO:0034504,GO:0035116,GO:0035136,GO:0035137,GO:0042733,GO:0043065,GO:0045638,GO:0048133,GO:0051138,GO:0005829,GO:0005886,GO:0051216,GO:0045893,GO:0042802,GO:0043565,GO:…	nucleic acid binding|nucleus|nuclear speck|metal ion binding|protein ubiquitination|DNA binding|protein homodimerization activity|protein binding|apoptotic process|double-stranded DNA binding|DNA-binding transcription factor activity|protein C-terminus binding|protein domain specific binding|skeletal system development|mesonephros development|regulation of transcription, DNA-templated|central ner…	path:hsa05200,path:hsa05202,path:hsa05221	Pathways in cancer|Transcriptional misregulation in cancer|Acute myeloid leukemia
PECR	4.2829102183515e-297	0.306348179771288	0.664	0.311	1.56758796901883e-292	1	2.135	ENSG00000115425	55825	protein_coding	peroxisomal trans-2-enoyl-CoA reductase [Source:HGNC Symbol;Acc:HGNC:18281]		GO:0016491,GO:0055114,GO:0006629,GO:0006631,GO:0006633,GO:0005777,GO:0005778,GO:0005829,GO:0006625,GO:0005102,GO:0001561,GO:0033306,GO:0019166,GO:0005739	oxidoreductase activity|oxidation-reduction process|lipid metabolic process|fatty acid metabolic process|fatty acid biosynthetic process|peroxisome|peroxisomal membrane|cytosol|protein targeting to peroxisome|signaling receptor binding|fatty acid alpha-oxidation|phytol metabolic process|trans-2-enoyl-CoA reductase (NADPH) activity|mitochondrion	path:hsa04146	Peroxisome
ZNF721	5.50122327747904e-297	0.0208533902212069	0.719	0.447	2.0135027317901e-292	1	1.609	ENSG00000182903	170960	protein_coding	zinc finger protein 721 [Source:HGNC Symbol;Acc:HGNC:29425]	zf-C2H2	GO:0003676,GO:0006355,GO:0005622,GO:0005634,GO:0046872,GO:0003677	nucleic acid binding|regulation of transcription, DNA-templated|intracellular|nucleus|metal ion binding|DNA binding
TMLHE	1.72661949728684e-296	0.0127584402577501	0.498	0.258	6.31960002201956e-292	1	1.93	ENSG00000185973	55217	protein_coding	trimethyllysine hydroxylase, epsilon [Source:HGNC Symbol;Acc:HGNC:18308]		GO:0046872,GO:0016491,GO:0055114,GO:0005739,GO:0005759,GO:0005506,GO:0051213,GO:0045329,GO:0016702,GO:0050353	metal ion binding|oxidoreductase activity|oxidation-reduction process|mitochondrion|mitochondrial matrix|iron ion binding|dioxygenase activity|carnitine biosynthetic process|oxidoreductase activity, acting on single donors with incorporation of molecular oxygen, incorporation of two atoms of oxygen|trimethyllysine dioxygenase activity	path:hsa00310	Lysine degradation
CBR4	1.84602020552553e-296	0.102816470392278	0.705	0.391	6.75661855424398e-292	1	1.803	ENSG00000145439	84869	protein_coding	carbonyl reductase 4 [Source:HGNC Symbol;Acc:HGNC:25891]		GO:0016491,GO:0055114,GO:0005739,GO:0005759,GO:0006629,GO:0006631,GO:0006633,GO:0005515,GO:0016616,GO:0051289,GO:0046949,GO:0044597,GO:0044598,GO:0051290,GO:0070402,GO:0003955,GO:0048038,GO:0008753,GO:0047025,GO:1990204	oxidoreductase activity|oxidation-reduction process|mitochondrion|mitochondrial matrix|lipid metabolic process|fatty acid metabolic process|fatty acid biosynthetic process|protein binding|oxidoreductase activity, acting on the CH-OH group of donors, NAD or NADP as acceptor|protein homotetramerization|fatty-acyl-CoA biosynthetic process|daunorubicin metabolic process|doxorubicin metabolic process|…
PC	1.9754561530794e-296	0.253846402856542	0.789	0.444	7.23036706588593e-292	1	1.777	ENSG00000173599	5091	protein_coding	pyruvate carboxylase [Source:HGNC Symbol;Acc:HGNC:8636]		GO:0046872,GO:0000166,GO:0005524,GO:0005739,GO:0003824,GO:0005759,GO:0006629,GO:0016874,GO:0005515,GO:0008152,GO:0004736,GO:0009374,GO:0006090,GO:0006094,GO:0042802,GO:0005737,GO:0005829,GO:0010629,GO:0044794,GO:0006768,GO:0019074,GO:0044791	metal ion binding|nucleotide binding|ATP binding|mitochondrion|catalytic activity|mitochondrial matrix|lipid metabolic process|ligase activity|protein binding|metabolic process|pyruvate carboxylase activity|biotin binding|pyruvate metabolic process|gluconeogenesis|identical protein binding|cytoplasm|cytosol|negative regulation of gene expression|positive regulation by host of viral process|biotin…	path:hsa00020,path:hsa00620	Citrate cycle (TCA cycle)|Pyruvate metabolism
RSRC1	6.62760038079141e-296	0.00552876263048718	0.787	0.514	2.42576801537346e-291	1	1.531	ENSG00000174891	51319	protein_coding	arginine and serine rich coiled-coil 1 [Source:HGNC Symbol;Acc:HGNC:24152]		GO:0006397,GO:0008380,GO:0005634,GO:0005737,GO:0016607,GO:0000398,GO:0005515,GO:0000380,GO:0006913,GO:0006468,GO:0046677	mRNA processing|RNA splicing|nucleus|cytoplasm|nuclear speck|mRNA splicing, via spliceosome|protein binding|alternative mRNA splicing, via spliceosome|nucleocytoplasmic transport|protein phosphorylation|response to antibiotic
ACYP2	1.89006919833576e-295	0.189390526054019	0.873	0.556	6.91784227282872e-291	1	1.57	ENSG00000170634	98	protein_coding	acylphosphatase 2 [Source:HGNC Symbol;Acc:HGNC:180]		GO:0016787,GO:0003998,GO:0005515,GO:0042802,GO:0006796	hydrolase activity|acylphosphatase activity|protein binding|identical protein binding|phosphate-containing compound metabolic process	path:hsa00620	Pyruvate metabolism
CHCHD3	2.36239131625102e-295	0.087998099718481	0.751	0.453	8.64658845661035e-291	1	1.658	ENSG00000106554	54927	protein_coding	coiled-coil-helix-coiled-coil-helix domain containing 3 [Source:HGNC Symbol;Acc:HGNC:21906]		GO:0005634,GO:0005737,GO:0016020,GO:0005743,GO:0005739,GO:0005515,GO:0061617,GO:0000122,GO:0070062,GO:0019902,GO:0001227,GO:0060090,GO:0007007,GO:0008053,GO:0042407,GO:0016021	nucleus|cytoplasm|membrane|mitochondrial inner membrane|mitochondrion|protein binding|MICOS complex|negative regulation of transcription by RNA polymerase II|extracellular exosome|phosphatase binding|DNA-binding transcription repressor activity, RNA polymerase II-specific|molecular adaptor activity|inner mitochondrial membrane organization|mitochondrial fusion|cristae formation|integral component…
TANK	2.82043609667394e-295	0.0427932160355302	0.875	0.595	1.03230781574363e-290	1	1.471	ENSG00000136560	10010	protein_coding	TRAF family member associated NFKB activator [Source:HGNC Symbol;Acc:HGNC:11562]		GO:0005737,GO:0046872,GO:0005829,GO:0005515,GO:0006508,GO:0006974,GO:0007249,GO:0004843,GO:0032991,GO:0071347,GO:0071356,GO:0016032,GO:0031625,GO:0007165,GO:0035666,GO:0043124,GO:0071479,GO:1903003,GO:0035800,GO:2000158	cytoplasm|metal ion binding|cytosol|protein binding|proteolysis|cellular response to DNA damage stimulus|I-kappaB kinase/NF-kappaB signaling|thiol-dependent ubiquitin-specific protease activity|protein-containing complex|cellular response to interleukin-1|cellular response to tumor necrosis factor|viral process|ubiquitin protein ligase binding|signal transduction|TRIF-dependent toll-like receptor…	path:hsa04621,path:hsa04622	NOD-like receptor signaling pathway|RIG-I-like receptor signaling pathway
SNX13	3.89624285496373e-295	0.00557414619398711	0.723	0.452	1.42606384734528e-290	1	1.6	ENSG00000071189	23161	protein_coding	sorting nexin 13 [Source:HGNC Symbol;Acc:HGNC:21335]		GO:0016020,GO:0016021,GO:0006886,GO:0015031,GO:0035091,GO:0043547,GO:0008289,GO:0005768,GO:0005769,GO:0032266,GO:0031901,GO:0009968	membrane|integral component of membrane|intracellular protein transport|protein transport|phosphatidylinositol binding|positive regulation of GTPase activity|lipid binding|endosome|early endosome|phosphatidylinositol-3-phosphate binding|early endosome membrane|negative regulation of signal transduction
ITGB1	5.85887731814393e-295	0.0667882453754642	0.967	0.723	2.14440768721386e-290	1	1.337	ENSG00000150093	3688	protein_coding	integrin subunit beta 1 [Source:HGNC Symbol;Acc:HGNC:6153]		GO:0045766,GO:0051897,GO:0005737,GO:0016020,GO:0016021,GO:0046872,GO:0007155,GO:0005886,GO:0042995,GO:0005515,GO:0042470,GO:0030054,GO:0007229,GO:0009986,GO:0007160,GO:0008305,GO:0046718,GO:0005925,GO:0050776,GO:0050900,GO:0038023,GO:0005768,GO:0043547,GO:0045296,GO:0030027,GO:0070062,GO:0016477,GO:0001968,GO:0042383,GO:0032154,GO:0032587,GO:0030335,GO:0016032,GO:0055037,GO:0005178,GO:0033627,GO:…	positive regulation of angiogenesis|positive regulation of protein kinase B signaling|cytoplasm|membrane|integral component of membrane|metal ion binding|cell adhesion|plasma membrane|cell projection|protein binding|melanosome|cell junction|integrin-mediated signaling pathway|cell surface|cell-matrix adhesion|integrin complex|viral entry into host cell|focal adhesion|regulation of immune response…	path:hsa04015,path:hsa04145,path:hsa04151,path:hsa04360,path:hsa04510,path:hsa04512,path:hsa04514,path:hsa04530,path:hsa04611,path:hsa04670,path:hsa04810,path:hsa05100,path:hsa05130,path:hsa05131,path:hsa05133,path:hsa05140,path:hsa05145,path:hsa05165,path:hsa05200,path:hsa05205,path:hsa05222,path:hsa05410,path:hsa05412,path:hsa05414	Rap1 signaling pathway|Phagosome|PI3K-Akt signaling pathway|Axon guidance|Focal adhesion|ECM-receptor interaction|Cell adhesion molecules (CAMs)|Tight junction|Platelet activation|Leukocyte transendothelial migration|Regulation of actin cytoskeleton|Bacterial invasion of epithelial cells|Pathogenic Escherichia coli infection|Shigellosis|Pertussis|Leishmaniasis|Toxoplasmosis|Human papillomavirus i…
ITM2B	6.51712002688302e-295	0.113094519610778	0.766	0.455	2.38533110103945e-290	1	1.684	ENSG00000136156	9445	protein_coding	integral membrane protein 2B [Source:HGNC Symbol;Acc:HGNC:6174]		GO:0016020,GO:0016021,GO:0005794,GO:0043231,GO:0005615,GO:0005886,GO:0005515,GO:0005576,GO:0000139,GO:0005768,GO:0070062,GO:0044267,GO:0010008,GO:0031301,GO:0030660,GO:0007399,GO:0001540,GO:0042985,GO:0005524	membrane|integral component of membrane|Golgi apparatus|intracellular membrane-bounded organelle|extracellular space|plasma membrane|protein binding|extracellular region|Golgi membrane|endosome|extracellular exosome|cellular protein metabolic process|endosome membrane|integral component of organelle membrane|Golgi-associated vesicle membrane|nervous system development|amyloid-beta binding|negativ…
ARID2	1.38084173589236e-294	0.0610559921163927	0.743	0.45	5.05401883753964e-290	1	1.651	ENSG00000189079	196528	protein_coding	AT-rich interaction domain 2 [Source:HGNC Symbol;Acc:HGNC:18037]	ARID	GO:0008285,GO:0030336,GO:0003676,GO:0005634,GO:0046872,GO:0005654,GO:0006355,GO:0003677,GO:0005886,GO:0006325,GO:0005515,GO:0006337,GO:0003007,GO:0042592,GO:0048568,GO:0060038,GO:0060982,GO:0072358	negative regulation of cell population proliferation|negative regulation of cell migration|nucleic acid binding|nucleus|metal ion binding|nucleoplasm|regulation of transcription, DNA-templated|DNA binding|plasma membrane|chromatin organization|protein binding|nucleosome disassembly|heart morphogenesis|homeostatic process|embryonic organ development|cardiac muscle cell proliferation|coronary arter…	path:hsa05225	Hepatocellular carcinoma
VWA8	2.16331106962255e-294	0.139669765323897	0.844	0.539	7.91793484592548e-290	1	1.566	ENSG00000102763	23078	protein_coding	von Willebrand factor A domain containing 8 [Source:HGNC Symbol;Acc:HGNC:29071]		GO:0000166,GO:0005524,GO:0005739,GO:0016887,GO:0005777,GO:0005515	nucleotide binding|ATP binding|mitochondrion|ATPase activity|peroxisome|protein binding
FAF1	2.90246077609363e-294	0.0248721521617905	0.899	0.636	1.06232966865803e-289	1	1.414	ENSG00000185104	11124	protein_coding	Fas associated factor 1 [Source:HGNC Symbol;Acc:HGNC:3578]		GO:0005634,GO:0005829,GO:0045859,GO:0006915,GO:0048471,GO:0042176,GO:0005515,GO:0019901,GO:0043065,GO:0043161,GO:0008219,GO:0031334,GO:0045740,GO:0031625,GO:0051059,GO:0007253,GO:0031072,GO:0043130,GO:0034098,GO:1903364,GO:0019887,GO:0031265,GO:0019904,GO:0010942,GO:0030155,GO:1902043,GO:0005635,GO:0005737,GO:0016020,GO:0016021	nucleus|cytosol|regulation of protein kinase activity|apoptotic process|perinuclear region of cytoplasm|regulation of protein catabolic process|protein binding|protein kinase binding|positive regulation of apoptotic process|proteasome-mediated ubiquitin-dependent protein catabolic process|cell death|positive regulation of protein complex assembly|positive regulation of DNA replication|ubiquitin p…	path:hsa04217	Necroptosis
PPP3R1	3.78731798986455e-294	0.150341199574648	0.742	0.418	1.38619625747032e-289	1	1.775	ENSG00000221823	5534	protein_coding	protein phosphatase 3 regulatory subunit B, alpha [Source:HGNC Symbol;Acc:HGNC:9317]		GO:0045944,GO:0005739,GO:0005737,GO:0016020,GO:0046872,GO:0005509,GO:0005829,GO:0005886,GO:0005515,GO:0006470,GO:0038095,GO:0005516,GO:0005654,GO:0042383,GO:0019904,GO:0019902,GO:1900740,GO:0007223,GO:0016018,GO:0033173,GO:0005955,GO:0004723	positive regulation of transcription by RNA polymerase II|mitochondrion|cytoplasm|membrane|metal ion binding|calcium ion binding|cytosol|plasma membrane|protein binding|protein dephosphorylation|Fc-epsilon receptor signaling pathway|calmodulin binding|nucleoplasm|sarcolemma|protein domain specific binding|phosphatase binding|positive regulation of protein insertion into mitochondrial membrane inv…	path:hsa04010,path:hsa04020,path:hsa04022,path:hsa04114,path:hsa04218,path:hsa04310,path:hsa04360,path:hsa04370,path:hsa04380,path:hsa04625,path:hsa04650,path:hsa04658,path:hsa04659,path:hsa04660,path:hsa04662,path:hsa04720,path:hsa04724,path:hsa04921,path:hsa04922,path:hsa04924,path:hsa05010,path:hsa05014,path:hsa05031,path:hsa05152,path:hsa05163,path:hsa05166,path:hsa05167,path:hsa05170	MAPK signaling pathway|Calcium signaling pathway|cGMP-PKG signaling pathway|Oocyte meiosis|Cellular senescence|Wnt signaling pathway|Axon guidance|VEGF signaling pathway|Osteoclast differentiation|C-type lectin receptor signaling pathway|Natural killer cell mediated cytotoxicity|Th1 and Th2 cell differentiation|Th17 cell differentiation|T cell receptor signaling pathway|B cell receptor signaling …
SCP2	8.32010462192601e-294	0.176573534003599	0.636	0.308	3.04524149267114e-289	1	2.065	ENSG00000116171	6342	protein_coding	sterol carrier protein 2 [Source:HGNC Symbol;Acc:HGNC:10606]		GO:0005737,GO:0016020,GO:0043231,GO:0016740,GO:0005654,GO:0003824,GO:0005739,GO:0016746,GO:0005515,GO:0016747,GO:0005777,GO:0006869,GO:0008289,GO:0007031,GO:0005829,GO:0032991,GO:0006625,GO:0005782,GO:0005102,GO:0006699,GO:0033540,GO:0036109,GO:0015485,GO:0036042,GO:0006694,GO:0000062,GO:0033814,GO:0050632,GO:0070538,GO:0015914,GO:0032385,GO:1901373	cytoplasm|membrane|intracellular membrane-bounded organelle|transferase activity|nucleoplasm|catalytic activity|mitochondrion|transferase activity, transferring acyl groups|protein binding|transferase activity, transferring acyl groups other than amino-acyl groups|peroxisome|lipid transport|lipid binding|peroxisome organization|cytosol|protein-containing complex|protein targeting to peroxisome|pe…	path:hsa00120,path:hsa01040,path:hsa03320,path:hsa04146	Primary bile acid biosynthesis|Biosynthesis of unsaturated fatty acids|PPAR signaling pathway|Peroxisome
DECR1	9.12197415835375e-294	0.190497760615002	0.814	0.49	3.33873376169906e-289	1	1.661	ENSG00000104325	1666	protein_coding	2,4-dienoyl-CoA reductase 1 [Source:HGNC Symbol;Acc:HGNC:2753]		GO:0005634,GO:0005829,GO:0005654,GO:0016491,GO:0055114,GO:0005739,GO:0006629,GO:0006631,GO:0120162,GO:0005759,GO:0051289,GO:0006635,GO:0070402,GO:0008670	nucleus|cytosol|nucleoplasm|oxidoreductase activity|oxidation-reduction process|mitochondrion|lipid metabolic process|fatty acid metabolic process|positive regulation of cold-induced thermogenesis|mitochondrial matrix|protein homotetramerization|fatty acid beta-oxidation|NADPH binding|2,4-dienoyl-CoA reductase (NADPH) activity
GOLGB1	1.01091052766584e-293	0.0684132152683905	0.901	0.622	3.70003362230974e-289	1	1.449	ENSG00000173230	2804	protein_coding	golgin B1 [Source:HGNC Symbol;Acc:HGNC:4429]		GO:0003723,GO:0016020,GO:0016021,GO:0005794,GO:0006355,GO:0003700,GO:0043565,GO:0005515,GO:0000139,GO:0006888,GO:0005793,GO:0005795,GO:0007030,GO:1905793,GO:0005801	RNA binding|membrane|integral component of membrane|Golgi apparatus|regulation of transcription, DNA-templated|DNA-binding transcription factor activity|sequence-specific DNA binding|protein binding|Golgi membrane|endoplasmic reticulum to Golgi vesicle-mediated transport|endoplasmic reticulum-Golgi intermediate compartment|Golgi stack|Golgi organization|protein localization to pericentriolar mate…
RPAP2	1.01546021147206e-293	0.1031433640384	0.725	0.424	3.71668592000889e-289	1	1.71	ENSG00000122484	79871	protein_coding	RNA polymerase II associated protein 2 [Source:HGNC Symbol;Acc:HGNC:25791]		GO:0005634,GO:0005737,GO:0046872,GO:0005730,GO:0005829,GO:0016787,GO:0004721,GO:0005515,GO:0008420,GO:0070940,GO:0005654,GO:0042795,GO:0004722,GO:0016591,GO:0009301,GO:0043175	nucleus|cytoplasm|metal ion binding|nucleolus|cytosol|hydrolase activity|phosphoprotein phosphatase activity|protein binding|RNA polymerase II CTD heptapeptide repeat phosphatase activity|dephosphorylation of RNA polymerase II C-terminal domain|nucleoplasm|snRNA transcription by RNA polymerase II|protein serine/threonine phosphatase activity|RNA polymerase II, holoenzyme|snRNA transcription|RNA p…
NEK7	1.0640955388443e-293	0.104330922070251	0.82	0.51	3.89469608172402e-289	1	1.608	ENSG00000151414	140609	protein_coding	NIMA related kinase 7 [Source:HGNC Symbol;Acc:HGNC:13386]		GO:0005634,GO:0005737,GO:0046872,GO:0000166,GO:0004672,GO:0004674,GO:0005524,GO:0016301,GO:0016740,GO:0006468,GO:0016310,GO:0005654,GO:0005856,GO:0005874,GO:0000922,GO:0005815,GO:0005515,GO:0007346,GO:0032212,GO:0051973,GO:1904355,GO:0051225	nucleus|cytoplasm|metal ion binding|nucleotide binding|protein kinase activity|protein serine/threonine kinase activity|ATP binding|kinase activity|transferase activity|protein phosphorylation|phosphorylation|nucleoplasm|cytoskeleton|microtubule|spindle pole|microtubule organizing center|protein binding|regulation of mitotic cell cycle|positive regulation of telomere maintenance via telomerase|po…	path:hsa04621	NOD-like receptor signaling pathway
TGFBR3	1.46369185709961e-293	0.321682599214591	0.98	0.748	5.3572585661703e-289	1	1.31	ENSG00000069702	7049	protein_coding	transforming growth factor beta receptor 3 [Source:HGNC Symbol;Acc:HGNC:11774]		GO:0005615,GO:0007179,GO:0060045,GO:0060412,GO:0003151,GO:0050680,GO:0030509,GO:0016020,GO:0016021,GO:0005886,GO:0005515,GO:0005576,GO:0070062,GO:0009986,GO:0009897,GO:0034695,GO:0062009,GO:0015026,GO:0043235,GO:0055010,GO:0060389,GO:0046332,GO:0003007,GO:0016477,GO:0030165,GO:0006955,GO:0001837,GO:0008201,GO:0005887,GO:0035556,GO:0001889,GO:0060347,GO:0034673,GO:0050431,GO:0005539,GO:0005114,GO:…	extracellular space|transforming growth factor beta receptor signaling pathway|positive regulation of cardiac muscle cell proliferation|ventricular septum morphogenesis|outflow tract morphogenesis|negative regulation of epithelial cell proliferation|BMP signaling pathway|membrane|integral component of membrane|plasma membrane|protein binding|extracellular region|extracellular exosome|cell surface…
ZC3H6	2.98110053358428e-293	0.13118274637941	0.624	0.316	1.09111260629718e-288	1	1.975	ENSG00000188177	376940	protein_coding	zinc finger CCCH-type containing 6 [Source:HGNC Symbol;Acc:HGNC:24762]		GO:0046872,GO:0005634,GO:0006357,GO:0003700,GO:0000981,GO:0000790,GO:0003674,GO:0008150,GO:0005575,GO:0045892	metal ion binding|nucleus|regulation of transcription by RNA polymerase II|DNA-binding transcription factor activity|DNA-binding transcription factor activity, RNA polymerase II-specific|nuclear chromatin|molecular_function|biological_process|cellular_component|negative regulation of transcription, DNA-templated
ZFAND6	3.03368597057996e-293	0.146257539691729	0.846	0.539	1.11035940209197e-288	1	1.57	ENSG00000086666	54469	protein_coding	zinc finger AN1-type containing 6 [Source:HGNC Symbol;Acc:HGNC:30164]		GO:0005737,GO:0015031,GO:0008270,GO:0046872,GO:0043066,GO:0003677,GO:0005515,GO:0006915,GO:0005829,GO:0003674,GO:0005575,GO:0071356,GO:0006625,GO:0043122,GO:0031593	cytoplasm|protein transport|zinc ion binding|metal ion binding|negative regulation of apoptotic process|DNA binding|protein binding|apoptotic process|cytosol|molecular_function|cellular_component|cellular response to tumor necrosis factor|protein targeting to peroxisome|regulation of I-kappaB kinase/NF-kappaB signaling|polyubiquitin modification-dependent protein binding
SOX6	3.20275326444606e-293	0.27692864755048	0.871	0.547	1.1722397223199e-288	1	1.592	ENSG00000110693	55553	protein_coding	SRY-box transcription factor 6 [Source:HGNC Symbol;Acc:HGNC:16421]	HMG	GO:2000726,GO:0005634,GO:0005654,GO:0006355,GO:0003677,GO:0003700,GO:0005515,GO:0007275,GO:0007517,GO:0045944,GO:0000981,GO:0000790,GO:0045892,GO:0032332,GO:0071560,GO:0045165,GO:0061036,GO:2000741,GO:0000978,GO:0001227,GO:0043565,GO:0044212,GO:0046982,GO:0000122,GO:0000902,GO:0001701,GO:0009791,GO:0010468,GO:0016458,GO:0021778,GO:0030097,GO:0030218,GO:0042692,GO:0045893,GO:0048708,GO:0048709,GO:…	negative regulation of cardiac muscle cell differentiation|nucleus|nucleoplasm|regulation of transcription, DNA-templated|DNA binding|DNA-binding transcription factor activity|protein binding|multicellular organism development|muscle organ development|positive regulation of transcription by RNA polymerase II|DNA-binding transcription factor activity, RNA polymerase II-specific|nuclear chromatin|n…
BLCAP	6.06152773893318e-293	0.266638126444062	0.743	0.404	2.21857976772693e-288	1	1.839	ENSG00000166619	10904	protein_coding	BLCAP apoptosis inducing factor [Source:HGNC Symbol;Acc:HGNC:1055]		GO:0016020,GO:0016021,GO:0005515,GO:0007049,GO:0006915,GO:0030262	membrane|integral component of membrane|protein binding|cell cycle|apoptotic process|apoptotic nuclear changes
HNMT	6.59415538376131e-293	0.226827225333568	0.622	0.287	2.41352681201048e-288	1	2.167	ENSG00000150540	3176	protein_coding	histamine N-methyltransferase [Source:HGNC Symbol;Acc:HGNC:5028]		GO:0005737,GO:0016740,GO:0008168,GO:0032259,GO:0008170,GO:0005829,GO:0070062,GO:0006548,GO:0007585,GO:0046539,GO:0001695,GO:0002347,GO:0006972,GO:0007420,GO:0014075,GO:0035902,GO:0042220,GO:0051384,GO:0070555,GO:0043005	cytoplasm|transferase activity|methyltransferase activity|methylation|N-methyltransferase activity|cytosol|extracellular exosome|histidine catabolic process|respiratory gaseous exchange by respiratory system|histamine N-methyltransferase activity|histamine catabolic process|response to tumor cell|hyperosmotic response|brain development|response to amine|response to immobilization stress|response …	path:hsa00340	Histidine metabolism
MKLN1	7.11325337404752e-293	0.148613630757395	0.964	0.706	2.60352186743513e-288	1	1.365	ENSG00000128585	4289	protein_coding	muskelin 1 [Source:HGNC Symbol;Acc:HGNC:7109]		GO:0005515,GO:0005634,GO:0005737,GO:0005829,GO:0042803,GO:0042995,GO:0030054,GO:0045202,GO:0005654,GO:0005938,GO:0008360,GO:0001726,GO:0007165,GO:0000151,GO:0007160,GO:0031532,GO:0002090,GO:0042802	protein binding|nucleus|cytoplasm|cytosol|protein homodimerization activity|cell projection|cell junction|synapse|nucleoplasm|cell cortex|regulation of cell shape|ruffle|signal transduction|ubiquitin ligase complex|cell-matrix adhesion|actin cytoskeleton reorganization|regulation of receptor internalization|identical protein binding
SESTD1	8.19679274059214e-293	0.181550068461362	0.961	0.695	3.00010811098413e-288	1	1.383	ENSG00000187231	91404	protein_coding	SEC14 and spectrin domain containing 1 [Source:HGNC Symbol;Acc:HGNC:18379]		GO:0045111,GO:0005515,GO:0010314,GO:0032266,GO:0080025,GO:0005546,GO:0043325,GO:0070300,GO:0070273,GO:0034704,GO:1904878	intermediate filament cytoskeleton|protein binding|phosphatidylinositol-5-phosphate binding|phosphatidylinositol-3-phosphate binding|phosphatidylinositol-3,5-bisphosphate binding|phosphatidylinositol-4,5-bisphosphate binding|phosphatidylinositol-3,4-bisphosphate binding|phosphatidic acid binding|phosphatidylinositol-4-phosphate binding|calcium channel complex|negative regulation of calcium ion tr…
STARD13	9.00203374666271e-293	0.0274691021561013	0.968	0.735	3.29483437161602e-288	1	1.317	ENSG00000133121	90627	protein_coding	StAR related lipid transfer domain containing 13 [Source:HGNC Symbol;Acc:HGNC:19164]		GO:0005737,GO:0016020,GO:0007165,GO:0005739,GO:0043547,GO:0005515,GO:0008289,GO:0005096,GO:0031966,GO:0005829,GO:0051056,GO:0005811,GO:0043542,GO:0090051,GO:0097498	cytoplasm|membrane|signal transduction|mitochondrion|positive regulation of GTPase activity|protein binding|lipid binding|GTPase activator activity|mitochondrial membrane|cytosol|regulation of small GTPase mediated signal transduction|lipid droplet|endothelial cell migration|negative regulation of cell migration involved in sprouting angiogenesis|endothelial tube lumen extension
PIKFYVE	9.57421709755027e-293	0.184309389877416	0.781	0.448	3.50425919987437e-288	1	1.743	ENSG00000115020	200576	protein_coding	phosphoinositide kinase, FYVE-type zinc finger containing [Source:HGNC Symbol;Acc:HGNC:23785]		GO:0016020,GO:0046872,GO:0000166,GO:0005524,GO:0016301,GO:0016740,GO:0016310,GO:0035556,GO:0005515,GO:0036092,GO:0016307,GO:0046488,GO:0046854,GO:0005768,GO:0031901,GO:0010008,GO:0042147,GO:0000285,GO:0006661,GO:0000139,GO:0034504,GO:0045121,GO:2000785,GO:0031902,GO:1904562,GO:0043813,GO:0016308,GO:0008270,GO:0032288,GO:0005829,GO:0005911,GO:0012506,GO:0031410,GO:0048471	membrane|metal ion binding|nucleotide binding|ATP binding|kinase activity|transferase activity|phosphorylation|intracellular signal transduction|protein binding|phosphatidylinositol-3-phosphate biosynthetic process|phosphatidylinositol phosphate kinase activity|phosphatidylinositol metabolic process|phosphatidylinositol phosphorylation|endosome|early endosome membrane|endosome membrane|retrograde…	path:hsa00562,path:hsa04070,path:hsa04145,path:hsa04810	Inositol phosphate metabolism|Phosphatidylinositol signaling system|Phagosome|Regulation of actin cytoskeleton
PUM1	1.03345171957232e-292	0.0396392709143447	0.811	0.53	3.78253663880665e-288	1	1.53	ENSG00000134644	9698	protein_coding	pumilio RNA binding family member 1 [Source:HGNC Symbol;Acc:HGNC:14957]		GO:0003723,GO:0016607,GO:0005634,GO:0005829,GO:0005737,GO:0005654,GO:0030154,GO:0007283,GO:0000932,GO:0005515,GO:0006417,GO:0048863,GO:2000637,GO:0010494,GO:0051726,GO:0003730,GO:0010608,GO:0051983,GO:1900246,GO:0008344,GO:0043488,GO:0035198,GO:0061157,GO:0060964,GO:0016441,GO:0035196	RNA binding|nuclear speck|nucleus|cytosol|cytoplasm|nucleoplasm|cell differentiation|spermatogenesis|P-body|protein binding|regulation of translation|stem cell differentiation|positive regulation of gene silencing by miRNA|cytoplasmic stress granule|regulation of cell cycle|mRNA 3'-UTR binding|posttranscriptional regulation of gene expression|regulation of chromosome segregation|positive regulati…
EPC1	1.89085391382211e-292	0.0209425986884362	0.807	0.533	6.92071440998031e-288	1	1.514	ENSG00000120616	80314	protein_coding	enhancer of polycomb homolog 1 [Source:HGNC Symbol;Acc:HGNC:19876]		GO:0005634,GO:0006357,GO:0006325,GO:0005515,GO:0004402,GO:0035267,GO:0045893,GO:0006351,GO:0005654,GO:0040008,GO:0032777,GO:0043967,GO:0045892,GO:0070317,GO:0045944,GO:0000122,GO:0043968,GO:0045814,GO:0031965,GO:0035886	nucleus|regulation of transcription by RNA polymerase II|chromatin organization|protein binding|histone acetyltransferase activity|NuA4 histone acetyltransferase complex|positive regulation of transcription, DNA-templated|transcription, DNA-templated|nucleoplasm|regulation of growth|Piccolo NuA4 histone acetyltransferase complex|histone H4 acetylation|negative regulation of transcription, DNA-tem…
ADIPOQ	6.2034649432051e-292	0.259436611720412	0.883	0.564	2.2705302038625e-287	1	1.566	ENSG00000181092	9370	protein_coding	adiponectin, C1Q and collagen domain containing [Source:HGNC Symbol;Acc:HGNC:13633]		GO:0005615,GO:0050728,GO:0046326,GO:0045599,GO:0009749,GO:0034115,GO:0010804,GO:0042593,GO:0005783,GO:0007165,GO:0005515,GO:0005576,GO:0005581,GO:0005179,GO:0006006,GO:0001934,GO:0051260,GO:0062023,GO:0043123,GO:0042803,GO:0009986,GO:0005102,GO:0071639,GO:0032720,GO:0120163,GO:0045892,GO:0005201,GO:0035690,GO:0032869,GO:0033691,GO:0120162,GO:0005125,GO:0042802,GO:0034612,GO:0070373,GO:0010642,GO:…	extracellular space|negative regulation of inflammatory response|positive regulation of glucose import|negative regulation of fat cell differentiation|response to glucose|negative regulation of heterotypic cell-cell adhesion|negative regulation of tumor necrosis factor-mediated signaling pathway|glucose homeostasis|endoplasmic reticulum|signal transduction|protein binding|extracellular region|col…	path:hsa03320,path:hsa04152,path:hsa04211,path:hsa04920,path:hsa04930,path:hsa04932	PPAR signaling pathway|AMPK signaling pathway|Longevity regulating pathway|Adipocytokine signaling pathway|Type II diabetes mellitus|Non-alcoholic fatty liver disease (NAFLD)
NNT	2.18343707013746e-291	0.15111441068163	0.699	0.383	7.99159802041012e-287	1	1.825	ENSG00000112992	23530	protein_coding	nicotinamide nucleotide transhydrogenase [Source:HGNC Symbol;Acc:HGNC:7863]		GO:0055114,GO:0016491,GO:0016020,GO:0016021,GO:0000166,GO:0006099,GO:0005743,GO:0005739,GO:0008746,GO:0001933,GO:0006740,GO:0010918,GO:0032364,GO:0033273,GO:0043066,GO:0045454,GO:0098869,GO:1902600,GO:1903285,GO:0051287,GO:0072593,GO:0050661,GO:0003957,GO:0005746	oxidation-reduction process|oxidoreductase activity|membrane|integral component of membrane|nucleotide binding|tricarboxylic acid cycle|mitochondrial inner membrane|mitochondrion|NAD(P)+ transhydrogenase activity|negative regulation of protein phosphorylation|NADPH regeneration|positive regulation of mitochondrial membrane potential|oxygen homeostasis|response to vitamin|negative regulation of ap…	path:hsa00760	Nicotinate and nicotinamide metabolism
EXOC6B	2.51796217685462e-291	0.0693806470665006	0.965	0.729	9.2159933635056e-287	1	1.324	ENSG00000144036	23233	protein_coding	exocyst complex component 6B [Source:HGNC Symbol;Acc:HGNC:17085]		GO:0015031,GO:0000145,GO:0006887,GO:0005515,GO:0006904,GO:0006893	protein transport|exocyst|exocytosis|protein binding|vesicle docking involved in exocytosis|Golgi to plasma membrane transport
EIF4EBP2	3.41137047901319e-291	0.13862009596792	0.645	0.34	1.24859570902362e-286	1	1.897	ENSG00000148730	1979	protein_coding	eukaryotic translation initiation factor 4E binding protein 2 [Source:HGNC Symbol;Acc:HGNC:3289]		GO:0003743,GO:0006413,GO:0008190,GO:0030371,GO:0007613,GO:0008286,GO:0019933,GO:0031929,GO:0035176,GO:0045947,GO:0048167,GO:0050804,GO:0098794,GO:0005515,GO:0005737,GO:0006417,GO:0017148,GO:0006412	translation initiation factor activity|translational initiation|eukaryotic initiation factor 4E binding|translation repressor activity|memory|insulin receptor signaling pathway|cAMP-mediated signaling|TOR signaling|social behavior|negative regulation of translational initiation|regulation of synaptic plasticity|modulation of chemical synaptic transmission|postsynapse|protein binding|cytoplasm|reg…	path:hsa03013,path:hsa04213	RNA transport|Longevity regulating pathway - multiple species
SLC25A16	3.47435287013795e-291	0.172249805487079	0.76	0.438	1.27164789399919e-286	1	1.735	ENSG00000122912	8034	protein_coding	solute carrier family 25 member 16 [Source:HGNC Symbol;Acc:HGNC:10986]		GO:0016020,GO:0016021,GO:0022857,GO:0055085,GO:0005739,GO:0005743,GO:0015297,GO:0006839,GO:0015291,GO:0009108	membrane|integral component of membrane|transmembrane transporter activity|transmembrane transport|mitochondrion|mitochondrial inner membrane|antiporter activity|mitochondrial transport|secondary active transmembrane transporter activity|coenzyme biosynthetic process
TDRD3	5.28111915557525e-291	0.0664870202946863	0.69	0.402	1.9329424221321e-286	1	1.716	ENSG00000083544	81550	protein_coding	tudor domain containing 3 [Source:HGNC Symbol;Acc:HGNC:20612]		GO:0003723,GO:0005634,GO:0005737,GO:0005794,GO:0005829,GO:0005654,GO:1903508,GO:0006325,GO:0005515,GO:0003713,GO:0003682,GO:0035145,GO:0035064	RNA binding|nucleus|cytoplasm|Golgi apparatus|cytosol|nucleoplasm|positive regulation of nucleic acid-templated transcription|chromatin organization|protein binding|transcription coactivator activity|chromatin binding|exon-exon junction complex|methylated histone binding
LIMA1	9.00836180354697e-291	0.203158360542181	0.988	0.77	3.29715050371623e-286	1	1.283	ENSG00000050405	51474	protein_coding	LIM domain and actin binding 1 [Source:HGNC Symbol;Acc:HGNC:24636]		GO:0046872,GO:0051015,GO:0005886,GO:0005925,GO:0015629,GO:0051017,GO:0030835,GO:0005737,GO:0016020,GO:0005829,GO:0003779,GO:0006629,GO:0008202,GO:0005856,GO:0005515,GO:0030054,GO:0008203,GO:0045296,GO:0003785,GO:0016477,GO:0001725,GO:0032154,GO:0001726,GO:0031526,GO:0042632,GO:0031529,GO:0030299,GO:0005903	metal ion binding|actin filament binding|plasma membrane|focal adhesion|actin cytoskeleton|actin filament bundle assembly|negative regulation of actin filament depolymerization|cytoplasm|membrane|cytosol|actin binding|lipid metabolic process|steroid metabolic process|cytoskeleton|protein binding|cell junction|cholesterol metabolic process|cadherin binding|actin monomer binding|cell migration|stre…
OXR1	1.27574299339779e-290	0.0731166891262756	0.755	0.452	4.66934693013525e-286	1	1.67	ENSG00000164830	55074	protein_coding	oxidation resistance 1 [Source:HGNC Symbol;Acc:HGNC:15822]		GO:0043231,GO:0005654,GO:0005739,GO:0055114,GO:0003674,GO:0006979,GO:0016491,GO:0007628,GO:0043524,GO:0051402,GO:0071447,GO:1900408,GO:1902083,GO:1903204,GO:0005730	intracellular membrane-bounded organelle|nucleoplasm|mitochondrion|oxidation-reduction process|molecular_function|response to oxidative stress|oxidoreductase activity|adult walking behavior|negative regulation of neuron apoptotic process|neuron apoptotic process|cellular response to hydroperoxide|negative regulation of cellular response to oxidative stress|negative regulation of peptidyl-cysteine…
DIS3L2	1.30404390235955e-290	0.0881460042637399	0.64	0.353	4.77293108702619e-286	1	1.813	ENSG00000144535	129563	protein_coding	DIS3 like 3'-5' exoribonuclease 2 [Source:HGNC Symbol;Acc:HGNC:28648]		GO:0003723,GO:0005737,GO:0046872,GO:0016787,GO:0051301,GO:0090305,GO:0007049,GO:0090501,GO:0004527,GO:0000287,GO:0004518,GO:0000175,GO:0090503,GO:0000932,GO:0004540,GO:0005515,GO:0008285,GO:0000278,GO:0019827,GO:0005844,GO:0010587,GO:0008266,GO:0000178,GO:1990074,GO:0051306,GO:0000291,GO:0034427,GO:0006914	RNA binding|cytoplasm|metal ion binding|hydrolase activity|cell division|nucleic acid phosphodiester bond hydrolysis|cell cycle|RNA phosphodiester bond hydrolysis|exonuclease activity|magnesium ion binding|nuclease activity|3'-5'-exoribonuclease activity|RNA phosphodiester bond hydrolysis, exonucleolytic|P-body|ribonuclease activity|protein binding|negative regulation of cell population prolifera…
FAM172A	1.5753819199087e-290	0.0193396311023002	0.906	0.653	5.76605536505782e-286	1	1.387	ENSG00000113391	83989	protein_coding	family with sequence similarity 172 member A [Source:HGNC Symbol;Acc:HGNC:25365]		GO:0006397,GO:0008380,GO:0005634,GO:0005737,GO:0005783,GO:0000381,GO:0014032,GO:0035197,GO:0031048	mRNA processing|RNA splicing|nucleus|cytoplasm|endoplasmic reticulum|regulation of alternative mRNA splicing, via spliceosome|neural crest cell development|siRNA binding|chromatin silencing by small RNA
STX16	3.23742806262693e-290	0.105990239718932	0.72	0.425	1.18493104520208e-285	1	1.694	ENSG00000124222	8675	protein_coding	syntaxin 16 [Source:HGNC Symbol;Acc:HGNC:11431]		GO:0006886,GO:0016192,GO:0043231,GO:0016020,GO:0031201,GO:0005737,GO:0016021,GO:0015031,GO:0005829,GO:0005794,GO:0005515,GO:0000139,GO:0048471,GO:0005925,GO:0005484,GO:0005802,GO:0042147,GO:0000149,GO:0006906,GO:0048278,GO:0012505,GO:0019905,GO:0032588,GO:0090161,GO:0031985	intracellular protein transport|vesicle-mediated transport|intracellular membrane-bounded organelle|membrane|SNARE complex|cytoplasm|integral component of membrane|protein transport|cytosol|Golgi apparatus|protein binding|Golgi membrane|perinuclear region of cytoplasm|focal adhesion|SNAP receptor activity|trans-Golgi network|retrograde transport, endosome to Golgi|SNARE binding|vesicle fusion|ves…	path:hsa04130	SNARE interactions in vesicular transport
POLI	3.94647685215683e-290	0.0635028681468437	0.478	0.229	1.44444999265792e-285	1	2.087	ENSG00000101751	11201	protein_coding	DNA polymerase iota [Source:HGNC Symbol;Acc:HGNC:9182]		GO:0005634,GO:0016607,GO:0046872,GO:0016740,GO:0003677,GO:0003684,GO:0006281,GO:0005515,GO:0006974,GO:0016779,GO:0003887,GO:0006260,GO:0036464,GO:0071897,GO:0005654,GO:0019985,GO:0005622,GO:0042276	nucleus|nuclear speck|metal ion binding|transferase activity|DNA binding|damaged DNA binding|DNA repair|protein binding|cellular response to DNA damage stimulus|nucleotidyltransferase activity|DNA-directed DNA polymerase activity|DNA replication|cytoplasmic ribonucleoprotein granule|DNA biosynthetic process|nucleoplasm|translesion synthesis|intracellular|error-prone translesion synthesis	path:hsa03460	Fanconi anemia pathway
BCAS3	4.6383978230654e-290	0.0848739148375597	0.929	0.659	1.69769998722017e-285	1	1.41	ENSG00000141376	54828	protein_coding	BCAS3 microtubule associated cell migration factor [Source:HGNC Symbol;Acc:HGNC:14347]		GO:0005730,GO:0005634,GO:0005737,GO:0005856,GO:0005515,GO:0043547,GO:0045944,GO:2000114,GO:0031252,GO:0003682,GO:0090630,GO:0001525,GO:0008134,GO:0042393,GO:0051491,GO:0010595,GO:0035148,GO:0051895,GO:0010698,GO:0048487,GO:0007030,GO:0090316,GO:0005881,GO:0071391,GO:0035257,GO:0042594,GO:0031023,GO:0035327,GO:0043085,GO:0035035,GO:2000251,GO:0045111,GO:0034260,GO:0071944	nucleolus|nucleus|cytoplasm|cytoskeleton|protein binding|positive regulation of GTPase activity|positive regulation of transcription by RNA polymerase II|regulation of establishment of cell polarity|cell leading edge|chromatin binding|activation of GTPase activity|angiogenesis|transcription factor binding|histone binding|positive regulation of filopodium assembly|positive regulation of endothelia…
AKAP9	5.50504075979495e-290	0.0744108125180787	0.914	0.638	2.01489996849255e-285	1	1.433	ENSG00000127914	10142	protein_coding	A-kinase anchoring protein 9 [Source:HGNC Symbol;Acc:HGNC:379]		GO:0060307,GO:0005737,GO:0005794,GO:0043231,GO:0005813,GO:0007165,GO:0003677,GO:0005856,GO:0005515,GO:0060090,GO:0005795,GO:0005815,GO:0015459,GO:0005801,GO:0005829,GO:0000086,GO:0010389,GO:0097711,GO:0033138,GO:0044325,GO:0061337,GO:0005102,GO:0007268,GO:0098978,GO:0060306,GO:0008076,GO:0034237,GO:0086091,GO:0071320,GO:0007020,GO:0098962,GO:1901018,GO:0031116,GO:0098909,GO:0051661,GO:1903358,GO:…	regulation of ventricular cardiac muscle cell membrane repolarization|cytoplasm|Golgi apparatus|intracellular membrane-bounded organelle|centrosome|signal transduction|DNA binding|cytoskeleton|protein binding|molecular adaptor activity|Golgi stack|microtubule organizing center|potassium channel regulator activity|cis-Golgi network|cytosol|G2/M transition of mitotic cell cycle|regulation of G2/M t…
ZNF506	1.56596207213478e-289	0.0343599879882698	0.521	0.285	5.73157778022051e-285	1	1.828	ENSG00000081665	440515	protein_coding	zinc finger protein 506 [Source:HGNC Symbol;Acc:HGNC:23780]	zf-C2H2	GO:0003676,GO:0005634,GO:0046872,GO:0006355,GO:0003677,GO:0005730,GO:0005622	nucleic acid binding|nucleus|metal ion binding|regulation of transcription, DNA-templated|DNA binding|nucleolus|intracellular
CELF1	1.72965166735475e-289	0.0863396107052095	0.818	0.525	6.33069806768512e-285	1	1.558	ENSG00000149187	10658	protein_coding	CUGBP Elav-like family member 1 [Source:HGNC Symbol;Acc:HGNC:2549]		GO:0003676,GO:0003723,GO:0006397,GO:0008380,GO:0005634,GO:0005737,GO:0016020,GO:0005654,GO:0000381,GO:0005515,GO:0003729,GO:1990904,GO:0043484,GO:0009792,GO:0006376,GO:0036002,GO:0007281,GO:0017148,GO:0000900,GO:0042835,GO:0016246,GO:0031369,GO:0007286,GO:0040018	nucleic acid binding|RNA binding|mRNA processing|RNA splicing|nucleus|cytoplasm|membrane|nucleoplasm|regulation of alternative mRNA splicing, via spliceosome|protein binding|mRNA binding|ribonucleoprotein complex|regulation of RNA splicing|embryo development ending in birth or egg hatching|mRNA splice site selection|pre-mRNA binding|germ cell development|negative regulation of translation|transla…
DMXL1	3.08192657007368e-289	0.00473200030782528	0.786	0.515	1.12801594391267e-284	1	1.526	ENSG00000172869	1657	protein_coding	Dmx like 1 [Source:HGNC Symbol;Acc:HGNC:2937]		GO:0005515,GO:0007035,GO:0043291	protein binding|vacuolar acidification|RAVE complex
ZCCHC7	3.65148237236722e-289	0.0317170388867456	0.863	0.584	1.33647906311013e-284	1	1.478	ENSG00000147905	84186	protein_coding	zinc finger CCHC-type containing 7 [Source:HGNC Symbol;Acc:HGNC:26209]		GO:0003676,GO:0003723,GO:0005634,GO:0008270,GO:0046872,GO:0005730,GO:0005829,GO:0005515	nucleic acid binding|RNA binding|nucleus|zinc ion binding|metal ion binding|nucleolus|cytosol|protein binding	path:hsa03018	RNA degradation
SGK3	4.82190122117433e-289	0.148106718731543	0.765	0.448	1.76486406596202e-284	1	1.708	ENSG00000104205	100533105	protein_coding	serum/glucocorticoid regulated kinase family member 3 [Source:HGNC Symbol;Acc:HGNC:10812]		GO:0000166,GO:0004672,GO:0004674,GO:0005524,GO:0016301,GO:0016740,GO:0006468,GO:0016310,GO:0005515,GO:0031410,GO:0035091,GO:0015459,GO:0005768,GO:0005769,GO:0035556,GO:0005829,GO:0034220,GO:0055037,GO:0018105,GO:0042127,GO:0005246,GO:0017080,GO:0017081,GO:0001558,GO:0030334,GO:0051090,GO:0005654,GO:2001240	nucleotide binding|protein kinase activity|protein serine/threonine kinase activity|ATP binding|kinase activity|transferase activity|protein phosphorylation|phosphorylation|protein binding|cytoplasmic vesicle|phosphatidylinositol binding|potassium channel regulator activity|endosome|early endosome|intracellular signal transduction|cytosol|ion transmembrane transport|recycling endosome|peptidyl-se…	path:hsa04068,path:hsa04151	FoxO signaling pathway|PI3K-Akt signaling pathway
MAOA	2.42449684963972e-288	0.288974474837995	0.841	0.503	8.87390091936634e-284	1	1.672	ENSG00000189221	4128	protein_coding	monoamine oxidase A [Source:HGNC Symbol;Acc:HGNC:6833]		GO:0016020,GO:0016021,GO:0016491,GO:0055114,GO:0005739,GO:0005515,GO:0005741,GO:0019221,GO:0006576,GO:0006584,GO:0008131,GO:0009967,GO:0042133,GO:0042135,GO:0042420	membrane|integral component of membrane|oxidoreductase activity|oxidation-reduction process|mitochondrion|protein binding|mitochondrial outer membrane|cytokine-mediated signaling pathway|cellular biogenic amine metabolic process|catecholamine metabolic process|primary amine oxidase activity|positive regulation of signal transduction|neurotransmitter metabolic process|neurotransmitter catabolic pr…	path:hsa00260,path:hsa00330,path:hsa00340,path:hsa00350,path:hsa00360,path:hsa00380,path:hsa00982,path:hsa04726,path:hsa04728,path:hsa05030,path:hsa05031,path:hsa05034	Glycine, serine and threonine metabolism|Arginine and proline metabolism|Histidine metabolism|Tyrosine metabolism|Phenylalanine metabolism|Tryptophan metabolism|Drug metabolism - cytochrome P450|Serotonergic synapse|Dopaminergic synapse|Cocaine addiction|Amphetamine addiction|Alcoholism
MICU3	7.66543577682607e-288	0.033541280438937	0.616	0.354	2.80562614867611e-283	1	1.74	ENSG00000155970	286097	protein_coding	mitochondrial calcium uptake family member 3 [Source:HGNC Symbol;Acc:HGNC:27820]		GO:0016020,GO:0016021,GO:0046872,GO:0005509,GO:0005739,GO:0006851,GO:0005743	membrane|integral component of membrane|metal ion binding|calcium ion binding|mitochondrion|mitochondrial calcium ion transmembrane transport|mitochondrial inner membrane
RSF1	1.52179761001092e-287	0.00341314436561946	0.595	0.339	5.56993143240096e-283	1	1.755	ENSG00000048649	51773	protein_coding	remodeling and spacing factor 1 [Source:HGNC Symbol;Acc:HGNC:18118]		GO:0005634,GO:0046872,GO:0005654,GO:0006355,GO:0006325,GO:0006334,GO:0005515,GO:0045893,GO:0042393,GO:0000790,GO:0045944,GO:0034080,GO:0016573,GO:0045892,GO:0031213,GO:0006352,GO:0006338,GO:0016584,GO:0004402,GO:0000123,GO:0043392,GO:0050434	nucleus|metal ion binding|nucleoplasm|regulation of transcription, DNA-templated|chromatin organization|nucleosome assembly|protein binding|positive regulation of transcription, DNA-templated|histone binding|nuclear chromatin|positive regulation of transcription by RNA polymerase II|CENP-A containing nucleosome assembly|histone acetylation|negative regulation of transcription, DNA-templated|RSF c…
PPP1R12B	1.64770240196439e-287	0.232339591739519	0.984	0.76	6.03075556142988e-283	1	1.295	ENSG00000077157	4660	protein_coding	protein phosphatase 1 regulatory subunit 12B [Source:HGNC Symbol;Acc:HGNC:7619]		GO:0005737,GO:0007165,GO:0050790,GO:0043085,GO:0005856,GO:0043086,GO:0019901,GO:0005515,GO:0005654,GO:0005829,GO:0000086,GO:0019208,GO:0030018,GO:0004857,GO:0031672,GO:0008047,GO:0006937	cytoplasm|signal transduction|regulation of catalytic activity|positive regulation of catalytic activity|cytoskeleton|negative regulation of catalytic activity|protein kinase binding|protein binding|nucleoplasm|cytosol|G2/M transition of mitotic cell cycle|phosphatase regulator activity|Z disc|enzyme inhibitor activity|A band|enzyme activator activity|regulation of muscle contraction	path:hsa04270,path:hsa04510,path:hsa04810,path:hsa04921,path:hsa05205	Vascular smooth muscle contraction|Focal adhesion|Regulation of actin cytoskeleton|Oxytocin signaling pathway|Proteoglycans in cancer
CIDEA	2.33783125066639e-287	0.348539052290693	0.749	0.385	8.55669616056406e-283	1	1.945	ENSG00000176194	1149	protein_coding	cell death inducing DFFA like effector a [Source:HGNC Symbol;Acc:HGNC:1976]		GO:0005737,GO:0030512,GO:0005634,GO:0006915,GO:0019915,GO:0005811,GO:0005829,GO:0010890,GO:0034389,GO:0042803,GO:0032720,GO:0120163,GO:1900118,GO:0006629,GO:0005739,GO:0001659,GO:0008219,GO:0035634,GO:0050710,GO:0050995,GO:1902510,GO:0005740,GO:0005622	cytoplasm|negative regulation of transforming growth factor beta receptor signaling pathway|nucleus|apoptotic process|lipid storage|lipid droplet|cytosol|positive regulation of sequestering of triglyceride|lipid droplet organization|protein homodimerization activity|negative regulation of tumor necrosis factor production|negative regulation of cold-induced thermogenesis|negative regulation of exe…
KIAA2026	2.36225907264133e-287	0.0146451938216891	0.682	0.411	8.64610443177455e-283	1	1.659	ENSG00000183354	158358	protein_coding	KIAA2026 [Source:HGNC Symbol;Acc:HGNC:23378]		GO:0005515	protein binding
ARID1B	3.25078092934269e-287	0.0145465040729864	0.934	0.693	1.18981832794872e-282	1	1.348	ENSG00000049618	57492	protein_coding	AT-rich interaction domain 1B [Source:HGNC Symbol;Acc:HGNC:18040]	ARID	GO:0005634,GO:0005829,GO:0005654,GO:0003677,GO:0005886,GO:0006325,GO:0005515,GO:0016514,GO:0006338,GO:0003713,GO:0071565,GO:0035060,GO:0007399,GO:0048096,GO:0070603,GO:0002931,GO:0007270,GO:0060996,GO:0097026,GO:1904385,GO:0005737	nucleus|cytosol|nucleoplasm|DNA binding|plasma membrane|chromatin organization|protein binding|SWI/SNF complex|chromatin remodeling|transcription coactivator activity|nBAF complex|brahma complex|nervous system development|chromatin-mediated maintenance of transcription|SWI/SNF superfamily-type complex|response to ischemia|neuron-neuron synaptic transmission|dendritic spine development|dendritic c…	path:hsa04714,path:hsa05225	Thermogenesis|Hepatocellular carcinoma
PDZD2	3.49133667646462e-287	0.334077470800109	0.916	0.614	1.27786413695282e-282	1	1.492	ENSG00000133401	23037	protein_coding	PDZ domain containing 2 [Source:HGNC Symbol;Acc:HGNC:18486]		GO:0005634,GO:0005737,GO:0005783,GO:0007155,GO:0005576,GO:0005911,GO:0005515	nucleus|cytoplasm|endoplasmic reticulum|cell adhesion|extracellular region|cell-cell junction|protein binding
LSM14A	3.54656880489983e-287	0.0655674525631107	0.778	0.493	1.29807964828139e-282	1	1.578	ENSG00000257103	26065	protein_coding	LSM14A mRNA processing body assembly factor [Source:HGNC Symbol;Acc:HGNC:24489]		GO:0003723,GO:0005737,GO:0005829,GO:0007275,GO:0036464,GO:0000932,GO:0006417,GO:0010494,GO:0033962,GO:0003690,GO:0003725,GO:0003727,GO:0039529,GO:0051607,GO:0060340	RNA binding|cytoplasm|cytosol|multicellular organism development|cytoplasmic ribonucleoprotein granule|P-body|regulation of translation|cytoplasmic stress granule|cytoplasmic mRNA processing body assembly|double-stranded DNA binding|double-stranded RNA binding|single-stranded RNA binding|RIG-I signaling pathway|defense response to virus|positive regulation of type I interferon-mediated signaling …
SLTM	4.47649225742836e-287	0.0487090196246625	0.917	0.653	1.63844093114135e-282	1	1.404	ENSG00000137776	79811	protein_coding	SAFB like transcription modulator [Source:HGNC Symbol;Acc:HGNC:20709]		GO:0003676,GO:0003723,GO:0005634,GO:0005654,GO:0016604,GO:0006915,GO:0043565,GO:0006357,GO:0050684	nucleic acid binding|RNA binding|nucleus|nucleoplasm|nuclear body|apoptotic process|sequence-specific DNA binding|regulation of transcription by RNA polymerase II|regulation of mRNA processing
FOXJ3	4.90261097959754e-287	0.194303844166267	0.853	0.538	1.79440464464249e-282	1	1.586	ENSG00000198815	22887	protein_coding	forkhead box J3 [Source:HGNC Symbol;Acc:HGNC:29178]	Fork head	GO:0005634,GO:0006355,GO:0003677,GO:0003700,GO:0043565,GO:0001228,GO:0000978,GO:0045944,GO:0000981,GO:0000790	nucleus|regulation of transcription, DNA-templated|DNA binding|DNA-binding transcription factor activity|sequence-specific DNA binding|DNA-binding transcription activator activity, RNA polymerase II-specific|RNA polymerase II proximal promoter sequence-specific DNA binding|positive regulation of transcription by RNA polymerase II|DNA-binding transcription factor activity, RNA polymerase II-specif…
THRAP3	8.83678324307607e-287	0.0494634115423036	0.81	0.529	3.23435103479827e-282	1	1.531	ENSG00000054118	9967	protein_coding	thyroid hormone receptor associated protein 3 [Source:HGNC Symbol;Acc:HGNC:22964]		GO:0008380,GO:0003723,GO:0006397,GO:0005634,GO:0016607,GO:0000166,GO:0005524,GO:0005515,GO:0048511,GO:0030374,GO:0045893,GO:0005654,GO:0016592,GO:0006367,GO:0000956,GO:0070062,GO:0000381,GO:0003713,GO:0000980,GO:0042753,GO:0045944,GO:0035145,GO:0003712,GO:0051219,GO:0042809,GO:0046966,GO:0048255,GO:0048026,GO:0007623	RNA splicing|RNA binding|mRNA processing|nucleus|nuclear speck|nucleotide binding|ATP binding|protein binding|rhythmic process|nuclear receptor transcription coactivator activity|positive regulation of transcription, DNA-templated|nucleoplasm|mediator complex|transcription initiation from RNA polymerase II promoter|nuclear-transcribed mRNA catabolic process|extracellular exosome|regulation of alt…
PFKFB1	9.88831615977394e-287	0.213601182970991	0.882	0.573	3.61922259763886e-282	1	1.539	ENSG00000158571	5207	protein_coding	6-phosphofructo-2-kinase/fructose-2,6-biphosphatase 1 [Source:HGNC Symbol;Acc:HGNC:8872]		GO:0000166,GO:0005524,GO:0016301,GO:0016740,GO:0016310,GO:0016787,GO:0003824,GO:0006096,GO:0016311,GO:0005515,GO:0008152,GO:0042802,GO:0006003,GO:0006094,GO:0005829,GO:0006000,GO:0003873,GO:0004331,GO:0045821,GO:0019900,GO:0070095,GO:0031100,GO:0032868,GO:0033133,GO:0033762,GO:0042594,GO:0045820,GO:0046835,GO:0051384,GO:0051591,GO:0043540	nucleotide binding|ATP binding|kinase activity|transferase activity|phosphorylation|hydrolase activity|catalytic activity|glycolytic process|dephosphorylation|protein binding|metabolic process|identical protein binding|fructose 2,6-bisphosphate metabolic process|gluconeogenesis|cytosol|fructose metabolic process|6-phosphofructo-2-kinase activity|fructose-2,6-bisphosphate 2-phosphatase activity|po…	path:hsa00051,path:hsa04152,path:hsa04922	Fructose and mannose metabolism|AMPK signaling pathway|Glucagon signaling pathway
AC004160.1	1.06977591179763e-286	0.241173350290004	0.97	0.725	3.91548681477052e-282	1	1.338	--	--	--	--	--	--	--	--	--
DOCK8	1.40188916972203e-286	0.191237717165549	0.748	0.419	5.13105455009959e-282	1	1.785	ENSG00000107099	81704	protein_coding	dedicator of cytokinesis 8 [Source:HGNC Symbol;Acc:HGNC:19191]		GO:0005737,GO:0016020,GO:0007264,GO:0005886,GO:0005085,GO:0042995,GO:0005515,GO:0043547,GO:0005829,GO:0007596,GO:0031258,GO:2000406,GO:0031256,GO:1990869,GO:1903905,GO:0001771,GO:0036336,GO:0061485,GO:0070233,GO:0031252	cytoplasm|membrane|small GTPase mediated signal transduction|plasma membrane|guanyl-nucleotide exchange factor activity|cell projection|protein binding|positive regulation of GTPase activity|cytosol|blood coagulation|lamellipodium membrane|positive regulation of T cell migration|leading edge membrane|cellular response to chemokine|positive regulation of establishment of T cell polarity|immunologi…
QKI	8.7143270550163e-286	0.0950856640935815	0.979	0.755	3.18953084540652e-281	1	1.297	ENSG00000112531	9444	protein_coding	QKI, KH domain containing RNA binding [Source:HGNC Symbol;Acc:HGNC:21100]		GO:0003676,GO:0003723,GO:0006397,GO:0008380,GO:0051028,GO:0005634,GO:0005737,GO:0005515,GO:0007275,GO:0030154,GO:0003729,GO:0006417,GO:0017124,GO:0001570,GO:0007286,GO:0008366,GO:0010628,GO:0042552,GO:0042692,GO:0042759,GO:0045202	nucleic acid binding|RNA binding|mRNA processing|RNA splicing|mRNA transport|nucleus|cytoplasm|protein binding|multicellular organism development|cell differentiation|mRNA binding|regulation of translation|SH3 domain binding|vasculogenesis|spermatid development|axon ensheathment|positive regulation of gene expression|myelination|muscle cell differentiation|long-chain fatty acid biosynthetic proce…
PIK3C2A	8.86297357874857e-286	0.00624638998941096	0.768	0.49	3.24393695955776e-281	1	1.567	ENSG00000011405	5286	protein_coding	phosphatidylinositol-4-phosphate 3-kinase catalytic subunit type 2 alpha [Source:HGNC Symbol;Acc:HGNC:8971]		GO:0090050,GO:0005634,GO:0005737,GO:0016020,GO:0000166,GO:0005524,GO:0016301,GO:0016740,GO:0016310,GO:0005794,GO:0006887,GO:0005886,GO:0046854,GO:0031410,GO:0035091,GO:0048015,GO:0030136,GO:0035004,GO:0005829,GO:0006897,GO:0070062,GO:0005942,GO:0048268,GO:0061024,GO:0031982,GO:0016303,GO:0035005,GO:0006661,GO:0014065,GO:0036092,GO:0007173,GO:0008286,GO:0014829,GO:0048008	positive regulation of cell migration involved in sprouting angiogenesis|nucleus|cytoplasm|membrane|nucleotide binding|ATP binding|kinase activity|transferase activity|phosphorylation|Golgi apparatus|exocytosis|plasma membrane|phosphatidylinositol phosphorylation|cytoplasmic vesicle|phosphatidylinositol binding|phosphatidylinositol-mediated signaling|clathrin-coated vesicle|phosphatidylinositol 3…	path:hsa00562,path:hsa04070	Inositol phosphate metabolism|Phosphatidylinositol signaling system
SLC19A3	9.48085039377851e-286	0.324532846872864	0.963	0.713	3.47008605262687e-281	1	1.351	ENSG00000135917	80704	protein_coding	solute carrier family 19 member 3 [Source:HGNC Symbol;Acc:HGNC:16266]		GO:0016020,GO:0016021,GO:0090482,GO:0051180,GO:0005886,GO:0015234,GO:0015888,GO:0055085,GO:0042723,GO:0071934,GO:0035461	membrane|integral component of membrane|vitamin transmembrane transporter activity|vitamin transport|plasma membrane|thiamine transmembrane transporter activity|thiamine transport|transmembrane transport|thiamine-containing compound metabolic process|thiamine transmembrane transport|vitamin transmembrane transport	path:hsa04977	Vitamin digestion and absorption
RAD50	1.08000475708782e-285	0.114388965834545	0.658	0.36	3.95292541141714e-281	1	1.828	ENSG00000113522	10111	protein_coding	RAD50 double strand break repair protein [Source:HGNC Symbol;Acc:HGNC:9816]		GO:0005634,GO:0006281,GO:0000723,GO:0016887,GO:0030870,GO:0016020,GO:0046872,GO:0000166,GO:0005524,GO:0005654,GO:0016787,GO:0005694,GO:0090305,GO:0005515,GO:0006310,GO:0006974,GO:0007049,GO:0006302,GO:0051321,GO:0042802,GO:0000781,GO:0000790,GO:0046940,GO:0000784,GO:0035861,GO:0016032,GO:0032508,GO:0030674,GO:1901796,GO:0006260,GO:0003677,GO:0007004,GO:0007131,GO:0000722,GO:0008408,GO:0003678,GO:…	nucleus|DNA repair|telomere maintenance|ATPase activity|Mre11 complex|membrane|metal ion binding|nucleotide binding|ATP binding|nucleoplasm|hydrolase activity|chromosome|nucleic acid phosphodiester bond hydrolysis|protein binding|DNA recombination|cellular response to DNA damage stimulus|cell cycle|double-strand break repair|meiotic cell cycle|identical protein binding|chromosome, telomeric regio…	path:hsa03440,path:hsa03450,path:hsa04218	Homologous recombination|Non-homologous end-joining|Cellular senescence
PPP2R5C	2.87345061967423e-285	0.00245538209110063	0.544	0.306	1.05171166130696e-280	1	1.778	ENSG00000078304	5527	protein_coding	protein phosphatase 2 regulatory subunit B'gamma [Source:HGNC Symbol;Acc:HGNC:9311]		GO:0005634,GO:0005794,GO:0005829,GO:0005654,GO:0007165,GO:0005694,GO:0005515,GO:0019888,GO:0043666,GO:0000159,GO:0000775,GO:0008285,GO:0006470,GO:0014066,GO:0051898,GO:0043161,GO:0072542,GO:0031952,GO:0008233,GO:0016485,GO:0016021	nucleus|Golgi apparatus|cytosol|nucleoplasm|signal transduction|chromosome|protein binding|protein phosphatase regulator activity|regulation of phosphoprotein phosphatase activity|protein phosphatase type 2A complex|chromosome, centromeric region|negative regulation of cell population proliferation|protein dephosphorylation|regulation of phosphatidylinositol 3-kinase signaling|negative regulation…	path:hsa03015,path:hsa04071,path:hsa04114,path:hsa04151,path:hsa04152,path:hsa04261,path:hsa04728,path:hsa05165	mRNA surveillance pathway|Sphingolipid signaling pathway|Oocyte meiosis|PI3K-Akt signaling pathway|AMPK signaling pathway|Adrenergic signaling in cardiomyocytes|Dopaminergic synapse|Human papillomavirus infection
MBNL2	7.53036280437878e-285	0.0664019885964002	0.974	0.743	2.75618809003068e-280	1	1.311	ENSG00000139793	10150	protein_coding	muscleblind like splicing regulator 2 [Source:HGNC Symbol;Acc:HGNC:16746]		GO:0003723,GO:0006397,GO:0008380,GO:0005634,GO:0005737,GO:0046872,GO:0005654,GO:0000381,GO:0043484	RNA binding|mRNA processing|RNA splicing|nucleus|cytoplasm|metal ion binding|nucleoplasm|regulation of alternative mRNA splicing, via spliceosome|regulation of RNA splicing
KRIT1	2.87668120230531e-284	0.0762533481947566	0.655	0.373	1.05289408685577e-279	1	1.756	ENSG00000001631	889	protein_coding	KRIT1 ankyrin repeat containing [Source:HGNC Symbol;Acc:HGNC:1573]		GO:0005737,GO:0016020,GO:0005615,GO:0005886,GO:0050790,GO:0005856,GO:0005515,GO:0030054,GO:0008017,GO:2000114,GO:0005546,GO:0001525,GO:0030695,GO:0005911,GO:0001937,GO:0007264,GO:0010596,GO:0016525,GO:0045454,GO:2000352	cytoplasm|membrane|extracellular space|plasma membrane|regulation of catalytic activity|cytoskeleton|protein binding|cell junction|microtubule binding|regulation of establishment of cell polarity|phosphatidylinositol-4,5-bisphosphate binding|angiogenesis|GTPase regulator activity|cell-cell junction|negative regulation of endothelial cell proliferation|small GTPase mediated signal transduction|neg…	path:hsa04015	Rap1 signaling pathway
NSMCE2	3.03027700927131e-284	0.0204328075985494	0.843	0.57	1.10911168816339e-279	1	1.479	ENSG00000156831	286053	protein_coding	NSE2 (MMS21) homolog, SMC5-SMC6 complex SUMO ligase [Source:HGNC Symbol;Acc:HGNC:26513]		GO:0019789,GO:0000724,GO:0016925,GO:0030915,GO:0008270,GO:0005634,GO:0046872,GO:0016740,GO:0051301,GO:0005694,GO:0005515,GO:0006281,GO:0006310,GO:0006974,GO:0007049,GO:0016604,GO:0000781,GO:0005654,GO:0016605,GO:0090398,GO:0045842,GO:0034184,GO:0000722	SUMO transferase activity|double-strand break repair via homologous recombination|protein sumoylation|Smc5-Smc6 complex|zinc ion binding|nucleus|metal ion binding|transferase activity|cell division|chromosome|protein binding|DNA repair|DNA recombination|cellular response to DNA damage stimulus|cell cycle|nuclear body|chromosome, telomeric region|nucleoplasm|PML body|cellular senescence|positive r…
ADAMTS12	4.19123780083843e-284	0.287815978340436	0.947	0.674	1.53403494748487e-279	1	1.405	ENSG00000151388	81792	protein_coding	ADAM metallopeptidase with thrombospondin type 1 motif 12 [Source:HGNC Symbol;Acc:HGNC:14605]		GO:0071356,GO:0046872,GO:0016787,GO:0005515,GO:0008233,GO:0006508,GO:0005576,GO:0004222,GO:0008237,GO:0071773,GO:0032331,GO:0016477,GO:0050727,GO:0007160,GO:0051603,GO:0071347,GO:0030167,GO:1901509,GO:1902203,GO:1902548,GO:2001113	cellular response to tumor necrosis factor|metal ion binding|hydrolase activity|protein binding|peptidase activity|proteolysis|extracellular region|metalloendopeptidase activity|metallopeptidase activity|cellular response to BMP stimulus|negative regulation of chondrocyte differentiation|cell migration|regulation of inflammatory response|cell-matrix adhesion|proteolysis involved in cellular prote…
DDI2	1.06765627884462e-283	0.264426886274063	0.728	0.382	3.9077287461992e-279	1	1.906	ENSG00000197312	84301	protein_coding	DNA damage inducible 1 homolog 2 [Source:HGNC Symbol;Acc:HGNC:24578]		GO:0005737,GO:0005829,GO:0005654,GO:0016787,GO:0005694,GO:0008233,GO:0006508,GO:0004190,GO:0005515,GO:0042802,GO:0043130,GO:0031647,GO:0016485,GO:0010498,GO:0072711,GO:0097752	cytoplasm|cytosol|nucleoplasm|hydrolase activity|chromosome|peptidase activity|proteolysis|aspartic-type endopeptidase activity|protein binding|identical protein binding|ubiquitin binding|regulation of protein stability|protein processing|proteasomal protein catabolic process|cellular response to hydroxyurea|regulation of DNA stability
EXOC1	1.7821912710268e-283	0.00583430878070146	0.632	0.381	6.52299827108519e-279	1	1.659	ENSG00000090989	55763	protein_coding	exocyst complex component 1 [Source:HGNC Symbol;Acc:HGNC:30380]		GO:0005737,GO:0016020,GO:0015031,GO:0006887,GO:0000145,GO:0005515,GO:0048471,GO:0048015,GO:0005886,GO:0051607,GO:0005546,GO:0017049,GO:0006893,GO:0051601,GO:0005829,GO:0016032,GO:0090543,GO:0050714,GO:0098592,GO:0016241	cytoplasm|membrane|protein transport|exocytosis|exocyst|protein binding|perinuclear region of cytoplasm|phosphatidylinositol-mediated signaling|plasma membrane|defense response to virus|phosphatidylinositol-4,5-bisphosphate binding|GTP-Rho binding|Golgi to plasma membrane transport|exocyst localization|cytosol|viral process|Flemming body|positive regulation of protein secretion|cytoplasmic side o…
ACO1	2.60611443274816e-283	0.0962234927500389	0.873	0.584	9.53863943530155e-279	1	1.495	ENSG00000122729	48	protein_coding	aconitase 1 [Source:HGNC Symbol;Acc:HGNC:117]		GO:0003723,GO:0005737,GO:0046872,GO:0005829,GO:0006099,GO:0005739,GO:0016829,GO:0006879,GO:0005515,GO:0051536,GO:0051539,GO:0070062,GO:0005794,GO:0005783,GO:0003994,GO:0030350,GO:0051538,GO:0006101,GO:0010040,GO:0006417,GO:0009791,GO:0010468,GO:0050892	RNA binding|cytoplasm|metal ion binding|cytosol|tricarboxylic acid cycle|mitochondrion|lyase activity|cellular iron ion homeostasis|protein binding|iron-sulfur cluster binding|4 iron, 4 sulfur cluster binding|extracellular exosome|Golgi apparatus|endoplasmic reticulum|aconitate hydratase activity|iron-responsive element binding|3 iron, 4 sulfur cluster binding|citrate metabolic process|response t…	path:hsa00020,path:hsa00630	Citrate cycle (TCA cycle)|Glyoxylate and dicarboxylate metabolism
JMJD1C	9.82729383258882e-283	0.0113693968925044	0.981	0.779	3.59688781566583e-278	1	1.259	ENSG00000171988	221037	protein_coding	jumonji domain containing 1C [Source:HGNC Symbol;Acc:HGNC:12313]		GO:0005634,GO:0046872,GO:0016491,GO:0055114,GO:0006325,GO:0005515,GO:0051213,GO:0032454,GO:0005654,GO:0031490,GO:0000976,GO:0006355,GO:0000785,GO:0007596,GO:0033169,GO:0046966	nucleus|metal ion binding|oxidoreductase activity|oxidation-reduction process|chromatin organization|protein binding|dioxygenase activity|histone demethylase activity (H3-K9 specific)|nucleoplasm|chromatin DNA binding|transcription regulatory region sequence-specific DNA binding|regulation of transcription, DNA-templated|chromatin|blood coagulation|histone H3-K9 demethylation|thyroid hormone rece…	path:hsa05202	Transcriptional misregulation in cancer
PARN	1.15383532518257e-282	0.0771784092922675	0.587	0.312	4.22315267370074e-278	1	1.881	ENSG00000140694	5073	protein_coding	poly(A)-specific ribonuclease [Source:HGNC Symbol;Acc:HGNC:8609]		GO:0005634,GO:0003676,GO:0003723,GO:0005737,GO:0046872,GO:0090503,GO:0004535,GO:0006402,GO:0016787,GO:0005515,GO:0004527,GO:0004518,GO:0005730,GO:0005829,GO:0019901,GO:0043488,GO:0000289,GO:0000175,GO:0032212,GO:0051973,GO:0070034,GO:0000184,GO:0007292,GO:0090669,GO:1904872,GO:0003730,GO:0043169,GO:0000495,GO:0009451,GO:0010587,GO:0071051,GO:0110008	nucleus|nucleic acid binding|RNA binding|cytoplasm|metal ion binding|RNA phosphodiester bond hydrolysis, exonucleolytic|poly(A)-specific ribonuclease activity|mRNA catabolic process|hydrolase activity|protein binding|exonuclease activity|nuclease activity|nucleolus|cytosol|protein kinase binding|regulation of mRNA stability|nuclear-transcribed mRNA poly(A) tail shortening|3'-5'-exoribonuclease ac…	path:hsa03018	RNA degradation
ZDHHC21	1.52725069239351e-282	0.0182161211751594	0.689	0.426	5.5898902592295e-278	1	1.617	ENSG00000175893	340481	protein_coding	zinc finger DHHC-type containing 21 [Source:HGNC Symbol;Acc:HGNC:20750]		GO:0016020,GO:0016021,GO:0016740,GO:0005794,GO:0016746,GO:0016409,GO:0019706,GO:0005886,GO:0005783,GO:0006612,GO:0000139,GO:0050999,GO:0018230,GO:0018345,GO:0001942,GO:0048733	membrane|integral component of membrane|transferase activity|Golgi apparatus|transferase activity, transferring acyl groups|palmitoyltransferase activity|protein-cysteine S-palmitoyltransferase activity|plasma membrane|endoplasmic reticulum|protein targeting to membrane|Golgi membrane|regulation of nitric-oxide synthase activity|peptidyl-L-cysteine S-palmitoylation|protein palmitoylation|hair fol…
PDHX	1.79354854669494e-282	0.0315298762371676	0.715	0.441	6.56456703575814e-278	1	1.621	ENSG00000110435	8050	protein_coding	pyruvate dehydrogenase complex component X [Source:HGNC Symbol;Acc:HGNC:21350]		GO:0016746,GO:0005739,GO:0005759,GO:0005515,GO:0034604,GO:0006090,GO:0061732,GO:0045254	transferase activity, transferring acyl groups|mitochondrion|mitochondrial matrix|protein binding|pyruvate dehydrogenase (NAD+) activity|pyruvate metabolic process|mitochondrial acetyl-CoA biosynthetic process from pyruvate|pyruvate dehydrogenase complex	path:hsa00010,path:hsa00020,path:hsa00620	Glycolysis / Gluconeogenesis|Citrate cycle (TCA cycle)|Pyruvate metabolism
CYREN	1.91350134115279e-282	0.0761296457414331	0.463	0.213	7.00360625875334e-278	1	2.174	ENSG00000122783	78996	protein_coding	cell cycle regulator of NHEJ [Source:HGNC Symbol;Acc:HGNC:22432]		GO:0005634,GO:0005737,GO:0005515,GO:0006281,GO:0006974,GO:2001033,GO:0006303	nucleus|cytoplasm|protein binding|DNA repair|cellular response to DNA damage stimulus|negative regulation of double-strand break repair via nonhomologous end joining|double-strand break repair via nonhomologous end joining
FBXL4	2.93227989564578e-282	0.0695061715548299	0.566	0.297	1.07324376460531e-277	1	1.906	ENSG00000112234	26235	protein_coding	F-box and leucine rich repeat protein 4 [Source:HGNC Symbol;Acc:HGNC:13601]		GO:0005634,GO:0005737,GO:0016607,GO:0005739,GO:0005758,GO:0006511,GO:0005829,GO:0000209,GO:0043687,GO:0031146,GO:0019005,GO:0000151,GO:0004842,GO:0005515	nucleus|cytoplasm|nuclear speck|mitochondrion|mitochondrial intermembrane space|ubiquitin-dependent protein catabolic process|cytosol|protein polyubiquitination|post-translational protein modification|SCF-dependent proteasomal ubiquitin-dependent protein catabolic process|SCF ubiquitin ligase complex|ubiquitin ligase complex|ubiquitin-protein transferase activity|protein binding
RNPC3	4.23290246875816e-282	0.145421311829427	0.699	0.388	1.54928463259017e-277	1	1.802	ENSG00000185946	55599	protein_coding	RNA binding region (RNP1, RRM) containing 3 [Source:HGNC Symbol;Acc:HGNC:18666]		GO:0003676,GO:0003723,GO:0006397,GO:0008380,GO:0005634,GO:0005654,GO:0005681,GO:0000398,GO:0005689,GO:0097157,GO:0030626,GO:0005515	nucleic acid binding|RNA binding|mRNA processing|RNA splicing|nucleus|nucleoplasm|spliceosomal complex|mRNA splicing, via spliceosome|U12-type spliceosomal complex|pre-mRNA intronic binding|U12 snRNA binding|protein binding
ZNF438	5.86334280930837e-282	0.126472880956645	0.809	0.499	2.14604210163496e-277	1	1.621	ENSG00000183621	220929	protein_coding	zinc finger protein 438 [Source:HGNC Symbol;Acc:HGNC:21029]		GO:0003676,GO:0005634,GO:0046872,GO:0005829,GO:0005654,GO:0003677	nucleic acid binding|nucleus|metal ion binding|cytosol|nucleoplasm|DNA binding
FBXW4	7.83896042307481e-282	0.0593759662701328	0.562	0.303	2.86913790444961e-277	1	1.855	ENSG00000107829	6468	protein_coding	F-box and WD repeat domain containing 4 [Source:HGNC Symbol;Acc:HGNC:10847]		GO:0005515,GO:0006511,GO:0007275,GO:0016055,GO:0005829,GO:0000209,GO:0043687,GO:0031146,GO:0019005,GO:0000151,GO:0030326,GO:0002053,GO:0042733,GO:0051216,GO:0060173	protein binding|ubiquitin-dependent protein catabolic process|multicellular organism development|Wnt signaling pathway|cytosol|protein polyubiquitination|post-translational protein modification|SCF-dependent proteasomal ubiquitin-dependent protein catabolic process|SCF ubiquitin ligase complex|ubiquitin ligase complex|embryonic limb morphogenesis|positive regulation of mesenchymal cell proliferat…
NR1D2	9.93675910121266e-282	0.13262339567801	0.527	0.248	3.63695319863485e-277	1	2.125	ENSG00000174738	9975	protein_coding	nuclear receptor subfamily 1 group D member 2 [Source:HGNC Symbol;Acc:HGNC:7963]	THR-like	GO:0005634,GO:0005737,GO:0008270,GO:0046872,GO:0005654,GO:0006355,GO:0003677,GO:0003700,GO:0019216,GO:0043565,GO:0005515,GO:0003707,GO:0030522,GO:0043401,GO:0048511,GO:0045893,GO:0000981,GO:0030154,GO:0000977,GO:0045944,GO:0000122,GO:0000790,GO:0008134,GO:0090575,GO:0038023,GO:0009755,GO:0000976,GO:0000980,GO:0000987,GO:0001227,GO:0042752,GO:0045892,GO:0048512,GO:0050727,GO:0050728,GO:0055088,GO:…	nucleus|cytoplasm|zinc ion binding|metal ion binding|nucleoplasm|regulation of transcription, DNA-templated|DNA binding|DNA-binding transcription factor activity|regulation of lipid metabolic process|sequence-specific DNA binding|protein binding|steroid hormone receptor activity|intracellular receptor signaling pathway|steroid hormone mediated signaling pathway|rhythmic process|positive regulatio…
STX8	6.60885523971453e-281	0.0524055992304485	0.713	0.431	2.41890710628792e-276	1	1.654	ENSG00000170310	9482	protein_coding	syntaxin 8 [Source:HGNC Symbol;Acc:HGNC:11443]		GO:0016020,GO:0016021,GO:0005829,GO:0005515,GO:0048471,GO:0006886,GO:0005768,GO:0005769,GO:0005802,GO:0045022,GO:0005770,GO:0055037,GO:0000149,GO:0005484,GO:0031201,GO:0006906,GO:0048278,GO:0012505,GO:0005887,GO:0019905,GO:0005783,GO:0031982,GO:0019869,GO:1903076,GO:0031625,GO:0008333,GO:0016192,GO:0071346,GO:0005765,GO:0031902,GO:0045335	membrane|integral component of membrane|cytosol|protein binding|perinuclear region of cytoplasm|intracellular protein transport|endosome|early endosome|trans-Golgi network|early endosome to late endosome transport|late endosome|recycling endosome|SNARE binding|SNAP receptor activity|SNARE complex|vesicle fusion|vesicle docking|endomembrane system|integral component of plasma membrane|syntaxin bin…	path:hsa04130	SNARE interactions in vesicular transport
BMPR1A	7.04215889464381e-281	0.11856743741147	0.717	0.409	2.57750057702858e-276	1	1.753	ENSG00000107779	657	protein_coding	bone morphogenetic protein receptor type 1A [Source:HGNC Symbol;Acc:HGNC:1076]		GO:1904707,GO:0060045,GO:0045944,GO:0003151,GO:0030509,GO:0045669,GO:0016020,GO:0016021,GO:0046872,GO:0000166,GO:0004672,GO:0004674,GO:0005524,GO:0016301,GO:0016740,GO:0006468,GO:0016310,GO:0005886,GO:0005515,GO:0009986,GO:0004675,GO:0043235,GO:0007178,GO:0042803,GO:0009897,GO:0005025,GO:0046332,GO:0009953,GO:0030501,GO:0071363,GO:0071773,GO:1990712,GO:0007179,GO:0003148,GO:0003203,GO:0003183,GO:…	positive regulation of vascular smooth muscle cell proliferation|positive regulation of cardiac muscle cell proliferation|positive regulation of transcription by RNA polymerase II|outflow tract morphogenesis|BMP signaling pathway|positive regulation of osteoblast differentiation|membrane|integral component of membrane|metal ion binding|nucleotide binding|protein kinase activity|protein serine/thr…	path:hsa04060,path:hsa04350,path:hsa04390,path:hsa04550,path:hsa05418	Cytokine-cytokine receptor interaction|TGF-beta signaling pathway|Hippo signaling pathway|Signaling pathways regulating pluripotency of stem cells|Fluid shear stress and atherosclerosis
GATAD1	8.16079106025073e-281	0.143109115125767	0.629	0.333	2.98693113596237e-276	1	1.889	ENSG00000157259	57798	protein_coding	GATA zinc finger domain containing 1 [Source:HGNC Symbol;Acc:HGNC:29941]		GO:0005634,GO:0008270,GO:0046872,GO:0005654,GO:0006355,GO:0043565,GO:0006357,GO:0000981,GO:0031497	nucleus|zinc ion binding|metal ion binding|nucleoplasm|regulation of transcription, DNA-templated|sequence-specific DNA binding|regulation of transcription by RNA polymerase II|DNA-binding transcription factor activity, RNA polymerase II-specific|chromatin assembly
OIP5-AS1	2.16116318978096e-280	0.101736059281442	0.494	0.234	7.9100733909173e-276	1	2.111	--	--	--	--	--	--	--	--	--
LINC02607	3.1113497232821e-280	0.367885872146101	0.902	0.593	1.13878511221848e-275	1	1.521	--	--	--	--	--	--	--	--	--
U2SURP	6.65200762739823e-280	0.0300879082962013	0.727	0.459	2.43470131170403e-275	1	1.584	ENSG00000163714	23350	protein_coding	U2 snRNP associated SURP domain containing [Source:HGNC Symbol;Acc:HGNC:30855]		GO:0003676,GO:0003723,GO:0006396,GO:0005634,GO:0005654,GO:0005515,GO:0000398	nucleic acid binding|RNA binding|RNA processing|nucleus|nucleoplasm|protein binding|mRNA splicing, via spliceosome	path:hsa03040	Spliceosome
ACAT1	9.71401855957346e-280	0.161458981789434	0.475	0.196	3.55542793298948e-275	1	2.423	ENSG00000075239	38	protein_coding	acetyl-CoA acetyltransferase 1 [Source:HGNC Symbol;Acc:HGNC:93]		GO:0003824,GO:0016747,GO:0046872,GO:0016740,GO:0005739,GO:0016746,GO:0006629,GO:0006631,GO:0070062,GO:0005759,GO:0015937,GO:0009083,GO:0006635,GO:0003988,GO:0003985,GO:0016453,GO:0006085,GO:0006550,GO:0015936,GO:0034435,GO:0046356,GO:0046951,GO:0046952,GO:1902224,GO:1902860,GO:0019899,GO:0042803,GO:0050662,GO:0001889,GO:0007420,GO:0009725,GO:0014070,GO:0042594,GO:0051260,GO:0060612,GO:0072229	catalytic activity|transferase activity, transferring acyl groups other than amino-acyl groups|metal ion binding|transferase activity|mitochondrion|transferase activity, transferring acyl groups|lipid metabolic process|fatty acid metabolic process|extracellular exosome|mitochondrial matrix|coenzyme A biosynthetic process|branched-chain amino acid catabolic process|fatty acid beta-oxidation|acetyl…	path:hsa00071,path:hsa00072,path:hsa00280,path:hsa00310,path:hsa00380,path:hsa00620,path:hsa00630,path:hsa00640,path:hsa00650,path:hsa00900	Fatty acid degradation|Synthesis and degradation of ketone bodies|Valine, leucine and isoleucine degradation|Lysine degradation|Tryptophan metabolism|Pyruvate metabolism|Glyoxylate and dicarboxylate metabolism|Propanoate metabolism|Butanoate metabolism|Terpenoid backbone biosynthesis
RYK	1.65999334249241e-279	0.110520127853205	0.755	0.454	6.07574163285648e-275	1	1.663	ENSG00000163785	6259	protein_coding	receptor like tyrosine kinase [Source:HGNC Symbol;Acc:HGNC:10481]		GO:0004672,GO:0005524,GO:0006468,GO:0004713,GO:0018108,GO:0016020,GO:0016021,GO:0005634,GO:0005737,GO:0000166,GO:0016301,GO:0016740,GO:0016310,GO:0016055,GO:0005886,GO:0005887,GO:0007169,GO:0043235,GO:0005515,GO:0007399,GO:0017147,GO:0043410,GO:0007165,GO:0004888,GO:0007411,GO:0030182,GO:0007409,GO:0060070,GO:0031175,GO:1904948,GO:0007416,GO:0042813,GO:1904929,GO:1904953,GO:0005109,GO:0022008,GO:…	protein kinase activity|ATP binding|protein phosphorylation|protein tyrosine kinase activity|peptidyl-tyrosine phosphorylation|membrane|integral component of membrane|nucleus|cytoplasm|nucleotide binding|kinase activity|transferase activity|phosphorylation|Wnt signaling pathway|plasma membrane|integral component of plasma membrane|transmembrane receptor protein tyrosine kinase signaling pathway|r…	path:hsa04360	Axon guidance
FERMT2	2.72565380057145e-279	0.0906152010869814	0.903	0.629	9.97616547547156e-275	1	1.436	ENSG00000073712	10979	protein_coding	fermitin family member 2 [Source:HGNC Symbol;Acc:HGNC:15767]		GO:0005634,GO:0005737,GO:0016020,GO:0005654,GO:0007155,GO:0005925,GO:0005886,GO:0005856,GO:0042995,GO:0005515,GO:0016055,GO:0030054,GO:0007229,GO:0009986,GO:0008289,GO:0005829,GO:0031234,GO:0072657,GO:0005938,GO:0031674,GO:0005547,GO:0008360,GO:0048041,GO:0007179,GO:0007160,GO:0033622,GO:0034446,GO:0031258,GO:0034329,GO:0051015,GO:0001725	nucleus|cytoplasm|membrane|nucleoplasm|cell adhesion|focal adhesion|plasma membrane|cytoskeleton|cell projection|protein binding|Wnt signaling pathway|cell junction|integrin-mediated signaling pathway|cell surface|lipid binding|cytosol|extrinsic component of cytoplasmic side of plasma membrane|protein localization to membrane|cell cortex|I band|phosphatidylinositol-3,4,5-trisphosphate binding|reg…
TSTD3	4.19396962355557e-279	0.0468727155843157	0.438	0.209	1.53503482191757e-274	1	2.096	--	--	--	--	--	--	--	--	--
HMGB1	4.42334817628753e-279	0.102940196162839	0.845	0.546	1.618989666003e-274	1	1.548	ENSG00000189403	3146	protein_coding	high mobility group box 1 [Source:HGNC Symbol;Acc:HGNC:4983]	HMG	GO:0043536,GO:1905564,GO:0071222,GO:0005634,GO:0003723,GO:0005737,GO:0016020,GO:0003677,GO:0016829,GO:0005694,GO:0005615,GO:0005886,GO:0005515,GO:0005576,GO:0006281,GO:0006310,GO:0006974,GO:0005125,GO:0006954,GO:0006914,GO:0009986,GO:0003713,GO:0002376,GO:0045087,GO:0006935,GO:0000400,GO:0000405,GO:0008301,GO:0097100,GO:0032392,GO:0002250,GO:0005768,GO:0050918,GO:0060326,GO:0070374,GO:0000790,GO:…	positive regulation of blood vessel endothelial cell migration|positive regulation of vascular endothelial cell proliferation|cellular response to lipopolysaccharide|nucleus|RNA binding|cytoplasm|membrane|DNA binding|lyase activity|chromosome|extracellular space|plasma membrane|protein binding|extracellular region|DNA repair|DNA recombination|cellular response to DNA damage stimulus|cytokine acti…	path:hsa03410,path:hsa04140,path:hsa04217	Base excision repair|Autophagy - animal|Necroptosis
TMCC1	1.00211040199508e-278	0.0404052442128242	0.819	0.538	3.66782428234219e-274	1	1.522	ENSG00000172765	23023	protein_coding	transmembrane and coiled-coil domain family 1 [Source:HGNC Symbol;Acc:HGNC:29116]		GO:0016020,GO:0016021,GO:0005783,GO:0005789,GO:0005829,GO:0042803,GO:0005515,GO:0051291,GO:0051260,GO:0016197,GO:0046982,GO:0007029,GO:0005791,GO:0090148,GO:0097750,GO:0140285,GO:0140284	membrane|integral component of membrane|endoplasmic reticulum|endoplasmic reticulum membrane|cytosol|protein homodimerization activity|protein binding|protein heterooligomerization|protein homooligomerization|endosomal transport|protein heterodimerization activity|endoplasmic reticulum organization|rough endoplasmic reticulum|membrane fission|endosome membrane tubulation|endosome fission|endoplas…
PDE3B	3.3020656435647e-278	0.421195683768343	0.998	0.877	1.20858904620112e-273	1	1.138	ENSG00000152270	5140	protein_coding	phosphodiesterase 3B [Source:HGNC Symbol;Acc:HGNC:8779]		GO:0007162,GO:0032869,GO:0016020,GO:0016021,GO:0046872,GO:0016787,GO:0007165,GO:0005515,GO:0008081,GO:0004114,GO:0005829,GO:0007186,GO:0001525,GO:0005783,GO:0004115,GO:0043951,GO:0016525,GO:0033629,GO:0050995,GO:0005794,GO:0043422,GO:0004119,GO:0032045	negative regulation of cell adhesion|cellular response to insulin stimulus|membrane|integral component of membrane|metal ion binding|hydrolase activity|signal transduction|protein binding|phosphoric diester hydrolase activity|3',5'-cyclic-nucleotide phosphodiesterase activity|cytosol|G protein-coupled receptor signaling pathway|angiogenesis|endoplasmic reticulum|3',5'-cyclic-AMP phosphodiesterase…	path:hsa00230,path:hsa04022,path:hsa04024,path:hsa04371,path:hsa04910,path:hsa04914,path:hsa04922,path:hsa04923,path:hsa04924,path:hsa05032	Purine metabolism|cGMP-PKG signaling pathway|cAMP signaling pathway|Apelin signaling pathway|Insulin signaling pathway|Progesterone-mediated oocyte maturation|Glucagon signaling pathway|Regulation of lipolysis in adipocytes|Renin secretion|Morphine addiction
MIS18BP1	4.71953332007537e-278	0.16330091009575	0.567	0.268	1.72739639048079e-273	1	2.116	ENSG00000129534	55320	protein_coding	MIS18 binding protein 1 [Source:HGNC Symbol;Acc:HGNC:20190]		GO:0005634,GO:0003677,GO:0051301,GO:0005694,GO:0005515,GO:0007049,GO:0006357,GO:0000775,GO:0000981,GO:0005654,GO:0034080,GO:0000778	nucleus|DNA binding|cell division|chromosome|protein binding|cell cycle|regulation of transcription by RNA polymerase II|chromosome, centromeric region|DNA-binding transcription factor activity, RNA polymerase II-specific|nucleoplasm|CENP-A containing nucleosome assembly|condensed nuclear chromosome kinetochore
EYS	6.35486376902031e-278	0.154900608225366	0.579	0.28	2.32594368809912e-273	1	2.068	ENSG00000188107	346007	protein_coding	eyes shut homolog [Source:HGNC Symbol;Acc:HGNC:21555]		GO:0005737,GO:0005509,GO:0005856,GO:0042995,GO:0005576,GO:0050896,GO:0005815,GO:0005929,GO:0043403,GO:0070062,GO:0003674,GO:0001750,GO:0007601,GO:0050908,GO:0033165	cytoplasm|calcium ion binding|cytoskeleton|cell projection|extracellular region|response to stimulus|microtubule organizing center|cilium|skeletal muscle tissue regeneration|extracellular exosome|molecular_function|photoreceptor outer segment|visual perception|detection of light stimulus involved in visual perception|interphotoreceptor matrix
RPRD1A	8.07811442713678e-278	0.0492515152713512	0.579	0.326	2.95667066147633e-273	1	1.776	ENSG00000141425	55197	protein_coding	regulation of nuclear pre-mRNA domain containing 1A [Source:HGNC Symbol;Acc:HGNC:25560]		GO:0005515,GO:0005654,GO:0042795,GO:0016591,GO:0000993,GO:0031124,GO:0070940	protein binding|nucleoplasm|snRNA transcription by RNA polymerase II|RNA polymerase II, holoenzyme|RNA polymerase II complex binding|mRNA 3'-end processing|dephosphorylation of RNA polymerase II C-terminal domain
SCFD1	8.35989045996444e-278	0.058781460832704	0.814	0.535	3.05980350725158e-273	1	1.521	ENSG00000092108	23256	protein_coding	sec1 family domain containing 1 [Source:HGNC Symbol;Acc:HGNC:20726]		GO:0005737,GO:0016020,GO:0015031,GO:0016192,GO:0005783,GO:0005789,GO:0005794,GO:0005886,GO:0005515,GO:0006904,GO:0032580,GO:0005829,GO:0006890,GO:0019905,GO:0048208,GO:0044877,GO:0005798,GO:0009636,GO:0006892,GO:1902902,GO:0005801,GO:0051223,GO:0060628,GO:0047485,GO:0000902,GO:0001666,GO:1901998,GO:0016021	cytoplasm|membrane|protein transport|vesicle-mediated transport|endoplasmic reticulum|endoplasmic reticulum membrane|Golgi apparatus|plasma membrane|protein binding|vesicle docking involved in exocytosis|Golgi cisterna membrane|cytosol|retrograde vesicle-mediated transport, Golgi to endoplasmic reticulum|syntaxin binding|COPII vesicle coating|protein-containing complex binding|Golgi-associated ve…
CCDC50	9.42184603618927e-278	0.0348610845225763	0.675	0.415	3.44848986770563e-273	1	1.627	ENSG00000152492	152137	protein_coding	coiled-coil domain containing 50 [Source:HGNC Symbol;Acc:HGNC:18111]		GO:0005737,GO:0005829,GO:0005515,GO:0007605,GO:0031625	cytoplasm|cytosol|protein binding|sensory perception of sound|ubiquitin protein ligase binding
PLSCR4	1.00444944812026e-277	0.0861594857449883	0.744	0.441	3.67638542506496e-273	1	1.687	ENSG00000114698	57088	protein_coding	phospholipid scramblase 4 [Source:HGNC Symbol;Acc:HGNC:16497]		GO:0016020,GO:0016021,GO:0005886,GO:0005515,GO:0005509,GO:0017128,GO:0017121,GO:0017124,GO:0019899,GO:0042609,GO:0071222	membrane|integral component of membrane|plasma membrane|protein binding|calcium ion binding|phospholipid scramblase activity|plasma membrane phospholipid scrambling|SH3 domain binding|enzyme binding|CD4 receptor binding|cellular response to lipopolysaccharide
USP25	1.81013298098625e-277	0.0270142139107854	0.849	0.574	6.62526772370778e-273	1	1.479	ENSG00000155313	29761	protein_coding	ubiquitin specific peptidase 25 [Source:HGNC Symbol;Acc:HGNC:12624]		GO:0005634,GO:0005737,GO:0005829,GO:0016579,GO:0016787,GO:0005515,GO:0008233,GO:0008234,GO:0006508,GO:0006511,GO:0036459,GO:0004843,GO:0005783,GO:0004197,GO:0070536,GO:0071108,GO:0006464,GO:0031625,GO:0043130,GO:0051117,GO:1904293,GO:0019783	nucleus|cytoplasm|cytosol|protein deubiquitination|hydrolase activity|protein binding|peptidase activity|cysteine-type peptidase activity|proteolysis|ubiquitin-dependent protein catabolic process|thiol-dependent ubiquitinyl hydrolase activity|thiol-dependent ubiquitin-specific protease activity|endoplasmic reticulum|cysteine-type endopeptidase activity|protein K63-linked deubiquitination|protein …	path:hsa04657	IL-17 signaling pathway
PARVA	2.53806183488212e-277	0.0890160921763528	0.882	0.6	9.28956012185204e-273	1	1.47	ENSG00000197702	55742	protein_coding	parvin alpha [Source:HGNC Symbol;Acc:HGNC:14652]		GO:0005737,GO:0016020,GO:0005829,GO:0003779,GO:0007155,GO:0005925,GO:0005886,GO:0015629,GO:0005856,GO:0005515,GO:0030054,GO:0031532,GO:0006935,GO:0060271,GO:0002040,GO:0045296,GO:0030030,GO:0034446,GO:0001525,GO:0008360,GO:0003148,GO:0007163,GO:0034113,GO:0070252,GO:0071670,GO:0005634,GO:0030027,GO:0030018,GO:0030031	cytoplasm|membrane|cytosol|actin binding|cell adhesion|focal adhesion|plasma membrane|actin cytoskeleton|cytoskeleton|protein binding|cell junction|actin cytoskeleton reorganization|chemotaxis|cilium assembly|sprouting angiogenesis|cadherin binding|cell projection organization|substrate adhesion-dependent cell spreading|angiogenesis|regulation of cell shape|outflow tract septum morphogenesis|esta…	path:hsa04510	Focal adhesion
MIGA1	2.81177267801997e-277	0.0327658112262951	0.515	0.274	1.02913691788209e-272	1	1.88	ENSG00000180488	374986	protein_coding	mitoguardin 1 [Source:HGNC Symbol;Acc:HGNC:24741]		GO:0016020,GO:0016021,GO:0005739,GO:0042803,GO:0005741,GO:0008053,GO:0005887,GO:0005515,GO:0046982	membrane|integral component of membrane|mitochondrion|protein homodimerization activity|mitochondrial outer membrane|mitochondrial fusion|integral component of plasma membrane|protein binding|protein heterodimerization activity
ATP9A	3.37533386157776e-277	0.110035297354004	0.804	0.505	1.23540594667608e-272	1	1.592	ENSG00000054793	10079	protein_coding	ATPase phospholipid transporting 9A (putative) [Source:HGNC Symbol;Acc:HGNC:13540]		GO:0016020,GO:0016021,GO:0000166,GO:0005524,GO:0000287,GO:0005802,GO:0015914,GO:0140326,GO:0005768,GO:0046872,GO:0005794,GO:0048471,GO:0005769,GO:0005886,GO:0031901,GO:0006897,GO:0055037,GO:0006890,GO:0045332	membrane|integral component of membrane|nucleotide binding|ATP binding|magnesium ion binding|trans-Golgi network|phospholipid transport|ATPase-coupled intramembrane lipid transporter activity|endosome|metal ion binding|Golgi apparatus|perinuclear region of cytoplasm|early endosome|plasma membrane|early endosome membrane|endocytosis|recycling endosome|retrograde vesicle-mediated transport, Golgi t…
EPB41L2	9.24731150050696e-277	0.215274934381323	0.969	0.741	3.38460848230055e-272	1	1.308	ENSG00000079819	2037	protein_coding	erythrocyte membrane protein band 4.1 like 2 [Source:HGNC Symbol;Acc:HGNC:3379]		GO:0003779,GO:0005198,GO:0005856,GO:0005737,GO:0016020,GO:0005634,GO:0005654,GO:0005886,GO:0051301,GO:0030054,GO:0008092,GO:0007049,GO:0005925,GO:0030866,GO:0005515,GO:0005829,GO:0070062,GO:0031032,GO:0008180,GO:0005938,GO:0099738,GO:0008091,GO:1904778,GO:0030507,GO:0042731	actin binding|structural molecule activity|cytoskeleton|cytoplasm|membrane|nucleus|nucleoplasm|plasma membrane|cell division|cell junction|cytoskeletal protein binding|cell cycle|focal adhesion|cortical actin cytoskeleton organization|protein binding|cytosol|extracellular exosome|actomyosin structure organization|COP9 signalosome|cell cortex|cell cortex region|spectrin|positive regulation of prot…
ARMH3	1.26797062752807e-276	0.00790895354815779	0.595	0.351	4.6408992938155e-272	1	1.695	ENSG00000120029	79591	protein_coding	armadillo like helical domain containing 3 [Source:HGNC Symbol;Acc:HGNC:25788]		GO:0016020,GO:0016021,GO:0005515	membrane|integral component of membrane|protein binding
NEAT1	1.53323610316101e-276	0.163504143772731	1	0.979	5.6117974611796e-272	1	1.021	ENSG00000245532	283131	lncRNA	nuclear paraspeckle assembly transcript 1 [Source:HGNC Symbol;Acc:HGNC:30815]
SLC38A6	3.62522102457249e-276	0.0274884467020853	0.511	0.27	1.32686714720378e-271	1	1.893	ENSG00000139974	145389	protein_coding	solute carrier family 38 member 6 [Source:HGNC Symbol;Acc:HGNC:19863]		GO:0016020,GO:0016021,GO:0006811,GO:0005886,GO:0006814,GO:0005887,GO:0015171,GO:0003333,GO:0006865	membrane|integral component of membrane|ion transport|plasma membrane|sodium ion transport|integral component of plasma membrane|amino acid transmembrane transporter activity|amino acid transmembrane transport|amino acid transport
FEZ2	3.93548225667355e-276	0.0145142297809251	0.658	0.398	1.44042586076509e-271	1	1.653	ENSG00000171055	9637	protein_coding	fasciculation and elongation protein zeta 2 [Source:HGNC Symbol;Acc:HGNC:3660]		GO:0005515,GO:0005737,GO:0030424,GO:0007399,GO:0007165,GO:0007411,GO:1902902	protein binding|cytoplasm|axon|nervous system development|signal transduction|axon guidance|negative regulation of autophagosome assembly
ANKAR	4.38652104088852e-276	0.0863036934460124	0.616	0.336	1.60551056617561e-271	1	1.833	ENSG00000151687	150709	protein_coding	ankyrin and armadillo repeat containing [Source:HGNC Symbol;Acc:HGNC:26350]		GO:0016020,GO:0016021,GO:0005515	membrane|integral component of membrane|protein binding
NHLRC3	7.22342919777881e-276	0.133047853677912	0.556	0.275	2.64384732067902e-271	1	2.022	ENSG00000188811	387921	protein_coding	NHL repeat containing 3 [Source:HGNC Symbol;Acc:HGNC:33751]		GO:0005515,GO:0005576,GO:0061630,GO:0043161,GO:0043312,GO:0000209,GO:0035578	protein binding|extracellular region|ubiquitin protein ligase activity|proteasome-mediated ubiquitin-dependent protein catabolic process|neutrophil degranulation|protein polyubiquitination|azurophil granule lumen
SLC30A9	8.92882759227979e-276	0.0236466072769669	0.635	0.385	3.26804018705032e-271	1	1.649	ENSG00000014824	10463	protein_coding	solute carrier family 30 member 9 [Source:HGNC Symbol;Acc:HGNC:1329]		GO:0005634,GO:0005737,GO:0016020,GO:0016021,GO:0055085,GO:0005783,GO:0003700,GO:0006811,GO:0005856,GO:0006812,GO:0031410,GO:0098655,GO:0003682,GO:0008324,GO:0016922,GO:0030374,GO:0045944,GO:0000981,GO:0006829,GO:0006882,GO:0006289	nucleus|cytoplasm|membrane|integral component of membrane|transmembrane transport|endoplasmic reticulum|DNA-binding transcription factor activity|ion transport|cytoskeleton|cation transport|cytoplasmic vesicle|cation transmembrane transport|chromatin binding|cation transmembrane transporter activity|nuclear receptor binding|nuclear receptor transcription coactivator activity|positive regulation o…
UBE2H	1.03669299949485e-275	0.059305106364326	0.856	0.579	3.7944000474511e-271	1	1.478	ENSG00000186591	7328	protein_coding	ubiquitin conjugating enzyme E2 H [Source:HGNC Symbol;Acc:HGNC:12484]		GO:0000166,GO:0005524,GO:0016740,GO:0016567,GO:0005515,GO:0004842,GO:0061631,GO:0006511,GO:0070936,GO:0005829,GO:0043161,GO:0070979	nucleotide binding|ATP binding|transferase activity|protein ubiquitination|protein binding|ubiquitin-protein transferase activity|ubiquitin conjugating enzyme activity|ubiquitin-dependent protein catabolic process|protein K48-linked ubiquitination|cytosol|proteasome-mediated ubiquitin-dependent protein catabolic process|protein K11-linked ubiquitination	path:hsa04120	Ubiquitin mediated proteolysis
BNIP3L	1.26994709555308e-275	0.196366159348785	0.797	0.473	4.64813336443384e-271	1	1.685	ENSG00000104765	665	protein_coding	BCL2 interacting protein 3 like [Source:HGNC Symbol;Acc:HGNC:1085]		GO:0005634,GO:0016607,GO:0016020,GO:0016021,GO:0043066,GO:0005783,GO:0005739,GO:0042803,GO:0005515,GO:0006915,GO:0005741,GO:0042802,GO:0051607,GO:0043065,GO:0005740,GO:0005635,GO:0016032,GO:0042981,GO:0046982,GO:0031224,GO:0071456,GO:0005521,GO:0016239,GO:0035694,GO:0060548,GO:0097345,GO:0010917,GO:0035794,GO:1903146,GO:1903214,GO:0005829	nucleus|nuclear speck|membrane|integral component of membrane|negative regulation of apoptotic process|endoplasmic reticulum|mitochondrion|protein homodimerization activity|protein binding|apoptotic process|mitochondrial outer membrane|identical protein binding|defense response to virus|positive regulation of apoptotic process|mitochondrial envelope|nuclear envelope|viral process|regulation of ap…	path:hsa04137	Mitophagy - animal
SEPTIN2	3.22476999731744e-275	0.0139839203637918	0.73	0.47	1.18029806671816e-270	1	1.553	--	--	--	--	--	--	--	--	--
MTX2	3.30489504970243e-275	0.0566146962967606	0.502	0.261	1.20962463714159e-270	1	1.923	ENSG00000128654	10651	protein_coding	metaxin 2 [Source:HGNC Symbol;Acc:HGNC:7506]		GO:0016020,GO:0015031,GO:0005730,GO:0005739,GO:0005515,GO:0005741,GO:0001401,GO:0006839	membrane|protein transport|nucleolus|mitochondrion|protein binding|mitochondrial outer membrane|SAM complex|mitochondrial transport
MAP4K3	4.26361544925754e-275	0.0894243327521185	0.917	0.648	1.56052589058275e-270	1	1.415	ENSG00000011566	8491	protein_coding	mitogen-activated protein kinase kinase kinase kinase 3 [Source:HGNC Symbol;Acc:HGNC:6865]		GO:0000166,GO:0004672,GO:0004674,GO:0005524,GO:0016301,GO:0016740,GO:0006468,GO:0016310,GO:0005515,GO:0008349,GO:0000185,GO:0005737,GO:0009411,GO:0023014,GO:0032147,GO:0035556,GO:0034612,GO:0007254,GO:0000165	nucleotide binding|protein kinase activity|protein serine/threonine kinase activity|ATP binding|kinase activity|transferase activity|protein phosphorylation|phosphorylation|protein binding|MAP kinase kinase kinase kinase activity|activation of MAPKKK activity|cytoplasm|response to UV|signal transduction by protein phosphorylation|activation of protein kinase activity|intracellular signal transduc…	path:hsa04010	MAPK signaling pathway
ANO6	4.45810730848518e-275	0.305631574417196	0.955	0.701	1.63171185597866e-270	1	1.362	ENSG00000177119	196527	protein_coding	anoctamin 6 [Source:HGNC Symbol;Acc:HGNC:25240]		GO:1903766,GO:0016020,GO:0016021,GO:0046872,GO:0005829,GO:0046983,GO:0005886,GO:0005244,GO:0006811,GO:0034765,GO:0006869,GO:0007596,GO:0005254,GO:0006821,GO:0034707,GO:0009986,GO:0070588,GO:1902476,GO:0005247,GO:0005515,GO:0061588,GO:0070062,GO:0005229,GO:0034220,GO:0043065,GO:0043312,GO:0035579,GO:0070821,GO:0030501,GO:0035725,GO:0046931,GO:0017121,GO:0090026,GO:2000353,GO:0006812,GO:0032060,GO:…	positive regulation of potassium ion export across plasma membrane|membrane|integral component of membrane|metal ion binding|cytosol|protein dimerization activity|plasma membrane|voltage-gated ion channel activity|ion transport|regulation of ion transmembrane transport|lipid transport|blood coagulation|chloride channel activity|chloride transport|chloride channel complex|cell surface|calcium ion …
UPF2	8.99955388609486e-275	0.0359966099574847	0.598	0.345	3.29392671784958e-270	1	1.733	ENSG00000151461	26019	protein_coding	UPF2 regulator of nonsense mediated mRNA decay [Source:HGNC Symbol;Acc:HGNC:17854]		GO:0005634,GO:0003723,GO:0005737,GO:0005829,GO:0000184,GO:0005515,GO:0048471,GO:0036464,GO:0035145,GO:0005844,GO:0042162,GO:0006406,GO:0001889,GO:0031100	nucleus|RNA binding|cytoplasm|cytosol|nuclear-transcribed mRNA catabolic process, nonsense-mediated decay|protein binding|perinuclear region of cytoplasm|cytoplasmic ribonucleoprotein granule|exon-exon junction complex|polysome|telomeric DNA binding|mRNA export from nucleus|liver development|animal organ regeneration	path:hsa03013,path:hsa03015	RNA transport|mRNA surveillance pathway
CSAD	1.48655515157405e-274	0.133693023580922	0.857	0.557	5.44094051027617e-270	1	1.539	ENSG00000139631	51380	protein_coding	cysteine sulfinic acid decarboxylase [Source:HGNC Symbol;Acc:HGNC:18966]		GO:0005737,GO:0003824,GO:0016829,GO:0016831,GO:0030170,GO:0019752,GO:0042412,GO:0004068,GO:0004782,GO:0019449,GO:0019452	cytoplasm|catalytic activity|lyase activity|carboxy-lyase activity|pyridoxal phosphate binding|carboxylic acid metabolic process|taurine biosynthetic process|aspartate 1-decarboxylase activity|sulfinoalanine decarboxylase activity|L-cysteine catabolic process to hypotaurine|L-cysteine catabolic process to taurine	path:hsa00430	Taurine and hypotaurine metabolism
WASF3	1.83338054587668e-274	0.283667260675661	0.797	0.46	6.71035613596324e-270	1	1.733	ENSG00000132970	10810	protein_coding	WASP family member 3 [Source:HGNC Symbol;Acc:HGNC:12734]		GO:0005856,GO:0030036,GO:0005737,GO:0003779,GO:0070062,GO:0007010,GO:0008360,GO:0065003,GO:0014003,GO:0030032,GO:0031643,GO:0098885,GO:0030027,GO:0098794,GO:0098978,GO:0030041	cytoskeleton|actin cytoskeleton organization|cytoplasm|actin binding|extracellular exosome|cytoskeleton organization|regulation of cell shape|protein-containing complex assembly|oligodendrocyte development|lamellipodium assembly|positive regulation of myelination|modification of postsynaptic actin cytoskeleton|lamellipodium|postsynapse|glutamatergic synapse|actin filament polymerization	path:hsa04520,path:hsa04666,path:hsa05231	Adherens junction|Fc gamma R-mediated phagocytosis|Choline metabolism in cancer
ETFA	2.90232248168578e-274	0.137712765342628	0.773	0.471	1.06227905152181e-269	1	1.641	ENSG00000140374	2108	protein_coding	electron transfer flavoprotein subunit alpha [Source:HGNC Symbol;Acc:HGNC:3481]		GO:0016491,GO:0050660,GO:0055114,GO:0005739,GO:0005759,GO:0005515,GO:0009055,GO:0022900,GO:0033539,GO:0022904	oxidoreductase activity|flavin adenine dinucleotide binding|oxidation-reduction process|mitochondrion|mitochondrial matrix|protein binding|electron transfer activity|electron transport chain|fatty acid beta-oxidation using acyl-CoA dehydrogenase|respiratory electron transport chain
VPS50	3.56218082695604e-274	0.0956032585180133	0.591	0.316	1.30379380447418e-269	1	1.87	ENSG00000004766	55610	protein_coding	VPS50 subunit of EARP/GARPII complex [Source:HGNC Symbol;Acc:HGNC:25956]		GO:0016020,GO:0015031,GO:0005829,GO:0032456,GO:0005515,GO:0005768,GO:0070062,GO:0055037,GO:1990745,GO:0000149,GO:0042147	membrane|protein transport|cytosol|endocytic recycling|protein binding|endosome|extracellular exosome|recycling endosome|EARP complex|SNARE binding|retrograde transport, endosome to Golgi
SSH2	3.932008470925e-274	0.0792276039477959	0.888	0.608	1.43915442044326e-269	1	1.461	ENSG00000141298	85464	protein_coding	slingshot protein phosphatase 2 [Source:HGNC Symbol;Acc:HGNC:30580]		GO:0005737,GO:0016787,GO:0003779,GO:0005615,GO:0004721,GO:0006470,GO:0005856,GO:0004725,GO:0016311,GO:0035335,GO:0016791,GO:0008138,GO:0030036,GO:0000902,GO:0030335	cytoplasm|hydrolase activity|actin binding|extracellular space|phosphoprotein phosphatase activity|protein dephosphorylation|cytoskeleton|protein tyrosine phosphatase activity|dephosphorylation|peptidyl-tyrosine dephosphorylation|phosphatase activity|protein tyrosine/serine/threonine phosphatase activity|actin cytoskeleton organization|cell morphogenesis|positive regulation of cell migration	path:hsa04360,path:hsa04810	Axon guidance|Regulation of actin cytoskeleton
ADH1B	4.66933426329276e-274	0.282059005533304	0.945	0.675	1.70902303370778e-269	1	1.4	ENSG00000196616	125	protein_coding	alcohol dehydrogenase 1B (class I), beta polypeptide [Source:HGNC Symbol;Acc:HGNC:250]		GO:0005737,GO:0008270,GO:0046872,GO:0005829,GO:0005654,GO:0016491,GO:0055114,GO:0005886,GO:0004745,GO:0001523,GO:0004024,GO:0006069,GO:0042572,GO:0042573	cytoplasm|zinc ion binding|metal ion binding|cytosol|nucleoplasm|oxidoreductase activity|oxidation-reduction process|plasma membrane|retinol dehydrogenase activity|retinoid metabolic process|alcohol dehydrogenase activity, zinc-dependent|ethanol oxidation|retinol metabolic process|retinoic acid metabolic process	path:hsa00010,path:hsa00071,path:hsa00350,path:hsa00830,path:hsa00980,path:hsa00982,path:hsa05204	Glycolysis / Gluconeogenesis|Fatty acid degradation|Tyrosine metabolism|Retinol metabolism|Metabolism of xenobiotics by cytochrome P450|Drug metabolism - cytochrome P450|Chemical carcinogenesis
ST7L	9.59698227689637e-274	0.0192383337325802	0.488	0.26	3.51259148316684e-269	1	1.877	ENSG00000007341	54879	protein_coding	suppression of tumorigenicity 7 like [Source:HGNC Symbol;Acc:HGNC:18441]		GO:0016020,GO:0016021,GO:0030308,GO:0005515	membrane|integral component of membrane|negative regulation of cell growth|protein binding
TRIP11	3.19047010285836e-273	0.0245479513334373	0.596	0.344	1.16774396234719e-268	1	1.733	ENSG00000100815	9321	protein_coding	thyroid hormone receptor interactor 11 [Source:HGNC Symbol;Acc:HGNC:12305]		GO:0005737,GO:0016607,GO:0016020,GO:0005794,GO:0005634,GO:1903508,GO:0005856,GO:0051216,GO:0005515,GO:0005929,GO:0035735,GO:0003713,GO:0006366,GO:0000139,GO:0030133,GO:0090161,GO:0005793,GO:0033116,GO:0003281,GO:0003413,GO:0006486,GO:0007030,GO:0060122,GO:0060348,GO:0099041,GO:0002079,GO:0002080,GO:0002081,GO:0005801	cytoplasm|nuclear speck|membrane|Golgi apparatus|nucleus|positive regulation of nucleic acid-templated transcription|cytoskeleton|cartilage development|protein binding|cilium|intraciliary transport involved in cilium assembly|transcription coactivator activity|transcription by RNA polymerase II|Golgi membrane|transport vesicle|Golgi ribbon formation|endoplasmic reticulum-Golgi intermediate compar…
CLIP4	3.34546181525698e-273	0.166068161073519	0.777	0.464	1.22447247900221e-268	1	1.675	ENSG00000115295	79745	protein_coding	CAP-Gly domain containing linker protein family member 4 [Source:HGNC Symbol;Acc:HGNC:26108]		GO:0043231,GO:0005515,GO:0016020,GO:0016021	intracellular membrane-bounded organelle|protein binding|membrane|integral component of membrane
VPS54	4.03233135280144e-273	0.0548302785465	0.742	0.457	1.47587359843885e-268	1	1.624	ENSG00000143952	51542	protein_coding	VPS54 subunit of GARP complex [Source:HGNC Symbol;Acc:HGNC:18652]		GO:0015031,GO:0005794,GO:0005829,GO:0005654,GO:0048471,GO:0042147,GO:0000938,GO:0005515,GO:0005802,GO:0006896,GO:0019905,GO:0032588,GO:0007041,GO:0040008,GO:0048873,GO:0050881,GO:0060052	protein transport|Golgi apparatus|cytosol|nucleoplasm|perinuclear region of cytoplasm|retrograde transport, endosome to Golgi|GARP complex|protein binding|trans-Golgi network|Golgi to vacuole transport|syntaxin binding|trans-Golgi network membrane|lysosomal transport|regulation of growth|homeostasis of number of cells within a tissue|musculoskeletal movement|neurofilament cytoskeleton organization
MBD5	4.89627816863203e-273	0.0256783235428673	0.879	0.614	1.79208677250101e-268	1	1.432	ENSG00000204406	55777	protein_coding	methyl-CpG binding domain protein 5 [Source:HGNC Symbol;Acc:HGNC:20444]		GO:0005634,GO:0005694,GO:0030496,GO:0007399,GO:0005654,GO:0070062,GO:0016579,GO:0003682,GO:0042593,GO:0040014,GO:0050795,GO:0010369,GO:0060399,GO:0003677	nucleus|chromosome|midbody|nervous system development|nucleoplasm|extracellular exosome|protein deubiquitination|chromatin binding|glucose homeostasis|regulation of multicellular organism growth|regulation of behavior|chromocenter|positive regulation of growth hormone receptor signaling pathway|DNA binding
ENOSF1	1.14588935441493e-272	0.0723196301361313	0.683	0.404	4.1940696260941e-268	1	1.691	ENSG00000132199	55556	protein_coding	enolase superfamily member 1 [Source:HGNC Symbol;Acc:HGNC:30365]		GO:0046872,GO:0016853,GO:0016829,GO:0005739,GO:0000287,GO:0050023,GO:0009063,GO:0016052,GO:0005575,GO:0044275	metal ion binding|isomerase activity|lyase activity|mitochondrion|magnesium ion binding|L-fuconate dehydratase activity|cellular amino acid catabolic process|carbohydrate catabolic process|cellular_component|cellular carbohydrate catabolic process	path:hsa00051	Fructose and mannose metabolism
TBL1XR1	1.53288841412431e-272	0.107673342076497	0.904	0.634	5.61052488453638e-268	1	1.426	ENSG00000177565	79718	protein_coding	transducin beta like 1 X-linked receptor 1 [Source:HGNC Symbol;Acc:HGNC:29529]		GO:0044212,GO:0005634,GO:0006325,GO:0005515,GO:0045893,GO:0006357,GO:0000122,GO:0003714,GO:0045944,GO:0005654,GO:0000118,GO:0072686,GO:0090263,GO:0047485,GO:0042393,GO:0043161,GO:0008013,GO:0019216,GO:0017053,GO:0016575,GO:0003677,GO:0001835,GO:0002021,GO:0010468,GO:0016042,GO:0035264,GO:0045892,GO:0050872,GO:0060612,GO:0060613,GO:0090207	transcription regulatory region DNA binding|nucleus|chromatin organization|protein binding|positive regulation of transcription, DNA-templated|regulation of transcription by RNA polymerase II|negative regulation of transcription by RNA polymerase II|transcription corepressor activity|positive regulation of transcription by RNA polymerase II|nucleoplasm|histone deacetylase complex|mitotic spindle|…	path:hsa04310	Wnt signaling pathway
ITGB1BP1	1.60542335222818e-272	0.171650737631052	0.718	0.405	5.87601001149038e-268	1	1.773	ENSG00000119185	9270	protein_coding	integrin subunit beta 1 binding protein 1 [Source:HGNC Symbol;Acc:HGNC:23927]		GO:0005634,GO:0005737,GO:0016020,GO:0005829,GO:0005654,GO:0007155,GO:0005886,GO:0005856,GO:0042995,GO:0005515,GO:0016604,GO:0048471,GO:0005815,GO:0007219,GO:0030154,GO:0007229,GO:0045944,GO:0030027,GO:0031214,GO:0071944,GO:0008285,GO:0051781,GO:0090314,GO:0001525,GO:0008284,GO:0001726,GO:0005178,GO:0043113,GO:0045747,GO:0005092,GO:0019900,GO:0019901,GO:0002043,GO:0006469,GO:0006933,GO:0007160,GO:…	nucleus|cytoplasm|membrane|cytosol|nucleoplasm|cell adhesion|plasma membrane|cytoskeleton|cell projection|protein binding|nuclear body|perinuclear region of cytoplasm|microtubule organizing center|Notch signaling pathway|cell differentiation|integrin-mediated signaling pathway|positive regulation of transcription by RNA polymerase II|lamellipodium|biomineral tissue development|cell periphery|nega…
CCDC91	2.18575823272038e-272	0.125844430158962	0.888	0.6	8.00009370757986e-268	1	1.48	ENSG00000123106	55297	protein_coding	coiled-coil domain containing 91 [Source:HGNC Symbol;Acc:HGNC:24855]		GO:0048193,GO:0005794,GO:0005654,GO:0016020,GO:0015031,GO:0005829,GO:0005802,GO:0090160,GO:0042802	Golgi vesicle transport|Golgi apparatus|nucleoplasm|membrane|protein transport|cytosol|trans-Golgi network|Golgi to lysosome transport|identical protein binding
SLC25A36	4.00961850017965e-272	0.0265050612579621	0.68	0.42	1.46756046725076e-267	1	1.619	ENSG00000114120	55186	protein_coding	solute carrier family 25 member 36 [Source:HGNC Symbol;Acc:HGNC:25554]		GO:0016020,GO:0016021,GO:0022857,GO:0055085,GO:0005743,GO:0005739,GO:0007005,GO:0000002,GO:0051881,GO:0015218,GO:0006864,GO:1990519	membrane|integral component of membrane|transmembrane transporter activity|transmembrane transport|mitochondrial inner membrane|mitochondrion|mitochondrion organization|mitochondrial genome maintenance|regulation of mitochondrial membrane potential|pyrimidine nucleotide transmembrane transporter activity|pyrimidine nucleotide transport|pyrimidine nucleotide import into mitochondrion
INTS10	1.04495735872209e-271	0.104233413235894	0.533	0.267	3.82464842865873e-267	1	1.996	ENSG00000104613	55174	protein_coding	integrator complex subunit 10 [Source:HGNC Symbol;Acc:HGNC:25548]		GO:0005634,GO:0016180,GO:0032039,GO:0005654,GO:0005515,GO:0042795	nucleus|snRNA processing|integrator complex|nucleoplasm|protein binding|snRNA transcription by RNA polymerase II
KLHDC1	1.27623327756015e-271	0.0313989632994319	0.587	0.334	4.67114141919792e-267	1	1.757	ENSG00000197776	122773	protein_coding	kelch domain containing 1 [Source:HGNC Symbol;Acc:HGNC:19836]		GO:0005737,GO:0005829,GO:0005515	cytoplasm|cytosol|protein binding
PRXL2A	1.63008883347598e-271	0.224996952619085	0.852	0.538	5.96628813940545e-267	1	1.584	--	--	--	--	--	--	--	--	--
ANKIB1	1.84224017001987e-271	0.07865654787757	0.701	0.415	6.74278324628971e-267	1	1.689	ENSG00000001629	54467	protein_coding	ankyrin repeat and IBR domain containing 1 [Source:HGNC Symbol;Acc:HGNC:22215]		GO:0046872,GO:0016740,GO:0004842,GO:0005515,GO:0016567,GO:0005737,GO:0006511,GO:0000151,GO:0061630,GO:0032436,GO:0000209,GO:0031624	metal ion binding|transferase activity|ubiquitin-protein transferase activity|protein binding|protein ubiquitination|cytoplasm|ubiquitin-dependent protein catabolic process|ubiquitin ligase complex|ubiquitin protein ligase activity|positive regulation of proteasomal ubiquitin-dependent protein catabolic process|protein polyubiquitination|ubiquitin conjugating enzyme binding
CRYBG3	3.42828314759833e-271	0.0782265213839606	0.755	0.456	1.25478591485247e-266	1	1.656	ENSG00000080200	131544	protein_coding	crystallin beta-gamma domain containing 3 [Source:HGNC Symbol;Acc:HGNC:34427]		GO:0030246,GO:0008150,GO:0032991,GO:0051018,GO:0005212,GO:0002088,GO:0007601	carbohydrate binding|biological_process|protein-containing complex|protein kinase A binding|structural constituent of eye lens|lens development in camera-type eye|visual perception
CCPG1	3.90090590394976e-271	0.0792779948851573	0.513	0.262	1.42777056990465e-266	1	1.958	ENSG00000260916	9236	protein_coding	cell cycle progression 1 [Source:HGNC Symbol;Acc:HGNC:24227]		GO:2001106,GO:0016020,GO:0016021,GO:0007049,GO:0003674,GO:0008284,GO:0005515,GO:0045787,GO:0045944	regulation of Rho guanyl-nucleotide exchange factor activity|membrane|integral component of membrane|cell cycle|molecular_function|positive regulation of cell population proliferation|protein binding|positive regulation of cell cycle|positive regulation of transcription by RNA polymerase II
GPBP1L1	4.09218884409721e-271	0.00976260864594847	0.597	0.353	1.49778203882802e-266	1	1.691	ENSG00000159592	60313	protein_coding	GC-rich promoter binding protein 1 like 1 [Source:HGNC Symbol;Acc:HGNC:28843]		GO:0005634,GO:0045893,GO:0003677,GO:0003700,GO:0006351,GO:0005515,GO:0006355	nucleus|positive regulation of transcription, DNA-templated|DNA binding|DNA-binding transcription factor activity|transcription, DNA-templated|protein binding|regulation of transcription, DNA-templated
GYG2	4.93758735798593e-271	0.413071440835489	0.766	0.414	1.80720634889643e-266	1	1.85	ENSG00000056998	8908	protein_coding	glycogenin 2 [Source:HGNC Symbol;Acc:HGNC:4700]		GO:0046872,GO:0016740,GO:0016757,GO:0005829,GO:0005978,GO:0008466,GO:0102751	metal ion binding|transferase activity|transferase activity, transferring glycosyl groups|cytosol|glycogen biosynthetic process|glycogenin glucosyltransferase activity|UDP-alpha-D-glucose:glucosyl-glycogenin alpha-D-glucosyltransferase activity	path:hsa00500	Starch and sucrose metabolism
POU2F1	7.79222015622599e-271	0.00207112663184472	0.687	0.423	2.85203049938028e-266	1	1.624	ENSG00000143190	5451	protein_coding	POU class 2 homeobox 1 [Source:HGNC Symbol;Acc:HGNC:9212]	Pou	GO:0005634,GO:0043231,GO:0005783,GO:0005654,GO:0006355,GO:0003677,GO:0003700,GO:0043565,GO:0005515,GO:0000981,GO:0000790,GO:0045944,GO:0045892,GO:0019221,GO:0042795,GO:0000979,GO:0000978,GO:0090575	nucleus|intracellular membrane-bounded organelle|endoplasmic reticulum|nucleoplasm|regulation of transcription, DNA-templated|DNA binding|DNA-binding transcription factor activity|sequence-specific DNA binding|protein binding|DNA-binding transcription factor activity, RNA polymerase II-specific|nuclear chromatin|positive regulation of transcription by RNA polymerase II|negative regulation of tran…
ITIH5	8.14450771790323e-271	0.219854054369634	0.981	0.759	2.98097126982976e-266	1	1.292	ENSG00000123243	80760	protein_coding	inter-alpha-trypsin inhibitor heavy chain 5 [Source:HGNC Symbol;Acc:HGNC:21449]		GO:0004867,GO:0010951,GO:0030212	serine-type endopeptidase inhibitor activity|negative regulation of endopeptidase activity|hyaluronan metabolic process
ATP2C1	1.41498046465324e-270	0.118315690629097	0.748	0.447	5.17896999867732e-266	1	1.673	ENSG00000017260	27032	protein_coding	ATPase secretory pathway Ca2+ transporting 1 [Source:HGNC Symbol;Acc:HGNC:13211]		GO:0016020,GO:0016021,GO:0005794,GO:0046872,GO:0000166,GO:0005524,GO:0006811,GO:1902600,GO:0000139,GO:0005388,GO:0006816,GO:0070588,GO:0071421,GO:0034220,GO:0005802,GO:0043123,GO:0008553,GO:0008544,GO:0006874,GO:0031532,GO:0015410,GO:0016339,GO:0032468,GO:0032472	membrane|integral component of membrane|Golgi apparatus|metal ion binding|nucleotide binding|ATP binding|ion transport|proton transmembrane transport|Golgi membrane|calcium transmembrane transporter activity, phosphorylative mechanism|calcium ion transport|calcium ion transmembrane transport|manganese ion transmembrane transport|ion transmembrane transport|trans-Golgi network|positive regulation …
NFIA	3.89600765324273e-270	0.0323933013784821	0.98	0.788	1.42597776116337e-265	1	1.244	ENSG00000162599	4774	protein_coding	nuclear factor I A [Source:HGNC Symbol;Acc:HGNC:7784]	CTF/NFI	GO:0005634,GO:0005654,GO:0006355,GO:0003677,GO:0003700,GO:0030054,GO:0006260,GO:0005622,GO:0000981,GO:0045944,GO:0000122,GO:0000790,GO:0000978,GO:0001228,GO:0008134,GO:0019079,GO:0003682,GO:0060074,GO:0072189	nucleus|nucleoplasm|regulation of transcription, DNA-templated|DNA binding|DNA-binding transcription factor activity|cell junction|DNA replication|intracellular|DNA-binding transcription factor activity, RNA polymerase II-specific|positive regulation of transcription by RNA polymerase II|negative regulation of transcription by RNA polymerase II|nuclear chromatin|RNA polymerase II proximal promote…
CRLS1	6.50593846824262e-270	0.177866410142276	0.807	0.496	2.38123853876148e-265	1	1.627	ENSG00000088766	54675	protein_coding	cardiolipin synthase 1 [Source:HGNC Symbol;Acc:HGNC:16148]		GO:0016020,GO:0016021,GO:0016740,GO:0005743,GO:0005739,GO:0006629,GO:0016780,GO:0008654,GO:0036148,GO:0003841,GO:0032049,GO:0047144,GO:0046474,GO:0008808,GO:0043337,GO:0097068,GO:1905711,GO:0031966,GO:0008444	membrane|integral component of membrane|transferase activity|mitochondrial inner membrane|mitochondrion|lipid metabolic process|phosphotransferase activity, for other substituted phosphate groups|phospholipid biosynthetic process|phosphatidylglycerol acyl-chain remodeling|1-acylglycerol-3-phosphate O-acyltransferase activity|cardiolipin biosynthetic process|2-acylglycerol-3-phosphate O-acyltransf…	path:hsa00564	Glycerophospholipid metabolism
HEATR5A	1.38755190466391e-269	0.10079503825394	0.654	0.365	5.07857872626039e-265	1	1.792	ENSG00000129493	25938	protein_coding	HEAT repeat containing 5A [Source:HGNC Symbol;Acc:HGNC:20276]		GO:0005829,GO:0006897,GO:0042147,GO:0008104,GO:0030139	cytosol|endocytosis|retrograde transport, endosome to Golgi|protein localization|endocytic vesicle
TWIST2	2.18103206867913e-269	0.304745249519073	0.82	0.483	7.9827954745725e-265	1	1.698	ENSG00000233608	117581	protein_coding	twist family bHLH transcription factor 2 [Source:HGNC Symbol;Acc:HGNC:20670]	bHLH	GO:0030335,GO:0005634,GO:0005737,GO:0005730,GO:0046983,GO:0003677,GO:0005515,GO:0007275,GO:0030154,GO:0045892,GO:0045668,GO:0043066	positive regulation of cell migration|nucleus|cytoplasm|nucleolus|protein dimerization activity|DNA binding|protein binding|multicellular organism development|cell differentiation|negative regulation of transcription, DNA-templated|negative regulation of osteoblast differentiation|negative regulation of apoptotic process	path:hsa05205	Proteoglycans in cancer
NRIP1	2.20643352559313e-269	0.224678175084327	0.968	0.724	8.07576734702343e-265	1	1.337	ENSG00000180530	8204	protein_coding	nuclear receptor interacting protein 1 [Source:HGNC Symbol;Acc:HGNC:8001]		GO:0005634,GO:0005102,GO:0005730,GO:0003712,GO:0006357,GO:0005515,GO:0007623,GO:0048511,GO:0032922,GO:0003713,GO:0045893,GO:0000122,GO:0045944,GO:0003714,GO:0005654,GO:0030331,GO:0000790,GO:0000978,GO:0030521,GO:0035257,GO:0050681,GO:0035259,GO:0071392,GO:0046965,GO:0042826,GO:0042974,GO:0001543,GO:0019915,GO:0030728,GO:0000118,GO:0016607	nucleus|signaling receptor binding|nucleolus|transcription coregulator activity|regulation of transcription by RNA polymerase II|protein binding|circadian rhythm|rhythmic process|circadian regulation of gene expression|transcription coactivator activity|positive regulation of transcription, DNA-templated|negative regulation of transcription by RNA polymerase II|positive regulation of transcriptio…
ECHDC1	2.58611063015194e-269	0.142839399151907	0.679	0.378	9.46542351741912e-265	1	1.796	ENSG00000093144	55862	protein_coding	ethylmalonyl-CoA decarboxylase 1 [Source:HGNC Symbol;Acc:HGNC:21489]		GO:0005737,GO:0003824,GO:0016829,GO:0005829,GO:0016831,GO:0055085,GO:0006635,GO:0004300,GO:0015451,GO:0016020,GO:0016021	cytoplasm|catalytic activity|lyase activity|cytosol|carboxy-lyase activity|transmembrane transport|fatty acid beta-oxidation|enoyl-CoA hydratase activity|decarboxylation-driven active transmembrane transporter activity|membrane|integral component of membrane	path:hsa00640	Propanoate metabolism
HECTD4	2.74216081480227e-269	0.049543552011595	0.76	0.48	1.00365827982578e-264	1	1.583	ENSG00000173064	283450	protein_coding	HECT domain E3 ubiquitin protein ligase 4 [Source:HGNC Symbol;Acc:HGNC:26611]		GO:0016740,GO:0004842,GO:0016567	transferase activity|ubiquitin-protein transferase activity|protein ubiquitination
HSDL2	3.59784327209191e-269	0.16350147414176	0.808	0.498	1.31684661601836e-264	1	1.622	ENSG00000119471	84263	protein_coding	hydroxysteroid dehydrogenase like 2 [Source:HGNC Symbol;Acc:HGNC:18572]		GO:0016020,GO:0016491,GO:0055114,GO:0005739,GO:0005777,GO:0003674,GO:0008150	membrane|oxidoreductase activity|oxidation-reduction process|mitochondrion|peroxisome|molecular_function|biological_process
PRKN	6.53513132136048e-269	0.0960824361133366	0.961	0.724	2.39192341493115e-264	1	1.327	ENSG00000185345	5071	protein_coding	parkin RBR E3 ubiquitin protein ligase [Source:HGNC Symbol;Acc:HGNC:8607]		GO:0010629,GO:0005737,GO:0005634,GO:0016607,GO:0046872,GO:0016740,GO:0005829,GO:0005783,GO:0016567,GO:0098793,GO:0005794,GO:0005739,GO:0004842,GO:0005515,GO:0051865,GO:0085020,GO:0006511,GO:0048471,GO:0006914,GO:0061630,GO:0042802,GO:0000151,GO:0070936,GO:0010821,GO:0000209,GO:0019901,GO:0031648,GO:0050821,GO:0044267,GO:0016579,GO:0000422,GO:0042981,GO:0031625,GO:0031396,GO:0043130,GO:0032436,GO:…	negative regulation of gene expression|cytoplasm|nucleus|nuclear speck|metal ion binding|transferase activity|cytosol|endoplasmic reticulum|protein ubiquitination|presynapse|Golgi apparatus|mitochondrion|ubiquitin-protein transferase activity|protein binding|protein autoubiquitination|protein K6-linked ubiquitination|ubiquitin-dependent protein catabolic process|perinuclear region of cytoplasm|au…	path:hsa04120,path:hsa04137,path:hsa04141,path:hsa05012	Ubiquitin mediated proteolysis|Mitophagy - animal|Protein processing in endoplasmic reticulum|Parkinson disease
FIGN	1.05272948176481e-268	0.267830678158858	0.793	0.467	3.85309517620738e-264	1	1.698	ENSG00000182263	55137	protein_coding	fidgetin, microtubule severing factor [Source:HGNC Symbol;Acc:HGNC:13285]		GO:0005634,GO:0005737,GO:0000166,GO:0005524,GO:0051301,GO:0005856,GO:0007049,GO:0005874,GO:0005815,GO:0016887,GO:0031122,GO:0008568,GO:0010569,GO:0051013,GO:0016363,GO:0008022	nucleus|cytoplasm|nucleotide binding|ATP binding|cell division|cytoskeleton|cell cycle|microtubule|microtubule organizing center|ATPase activity|cytoplasmic microtubule organization|microtubule-severing ATPase activity|regulation of double-strand break repair via homologous recombination|microtubule severing|nuclear matrix|protein C-terminus binding
TM2D1	1.08565517277626e-268	0.000355960122073173	0.546	0.325	3.9736064978784e-264	1	1.68	ENSG00000162604	83941	protein_coding	TM2 domain containing 1 [Source:HGNC Symbol;Acc:HGNC:24142]		GO:0016020,GO:0016021,GO:0005654,GO:0006915,GO:0007186,GO:0097190,GO:0004930,GO:0001540,GO:0005887,GO:0005634	membrane|integral component of membrane|nucleoplasm|apoptotic process|G protein-coupled receptor signaling pathway|apoptotic signaling pathway|G protein-coupled receptor activity|amyloid-beta binding|integral component of plasma membrane|nucleus
MGST1	1.79760803406351e-268	0.205955087662413	0.991	0.799	6.57942516547585e-264	1	1.24	ENSG00000008394	4257	protein_coding	microsomal glutathione S-transferase 1 [Source:HGNC Symbol;Acc:HGNC:7061]		GO:0016020,GO:0016021,GO:0016740,GO:0055114,GO:0005783,GO:0005789,GO:0043231,GO:0005739,GO:0005515,GO:0005741,GO:0098869,GO:0005886,GO:0005778,GO:0004364,GO:0006749,GO:0006805,GO:0043312,GO:0035577,GO:1901687,GO:0004602,GO:0070207,GO:0071449,GO:0042802,GO:0042803,GO:0043295,GO:0010243,GO:0032496,GO:0033327,GO:0042493,GO:0005634,GO:0045177	membrane|integral component of membrane|transferase activity|oxidation-reduction process|endoplasmic reticulum|endoplasmic reticulum membrane|intracellular membrane-bounded organelle|mitochondrion|protein binding|mitochondrial outer membrane|cellular oxidant detoxification|plasma membrane|peroxisomal membrane|glutathione transferase activity|glutathione metabolic process|xenobiotic metabolic proc…	path:hsa00480,path:hsa00980,path:hsa00982,path:hsa00983,path:hsa01524,path:hsa05200,path:hsa05204,path:hsa05225,path:hsa05418	Glutathione metabolism|Metabolism of xenobiotics by cytochrome P450|Drug metabolism - cytochrome P450|Drug metabolism - other enzymes|Platinum drug resistance|Pathways in cancer|Chemical carcinogenesis|Hepatocellular carcinoma|Fluid shear stress and atherosclerosis
OSBPL9	2.13336722987057e-268	0.0115993194560036	0.861	0.596	7.80833739804927e-264	1	1.445	ENSG00000117859	114883	protein_coding	oxysterol binding protein like 9 [Source:HGNC Symbol;Acc:HGNC:16386]		GO:0016020,GO:0005794,GO:0043231,GO:0005829,GO:0006869,GO:0008289,GO:0005768,GO:0031902,GO:0006699,GO:0032934	membrane|Golgi apparatus|intracellular membrane-bounded organelle|cytosol|lipid transport|lipid binding|endosome|late endosome membrane|bile acid biosynthetic process|sterol binding
ATP6V1H	2.28365910467878e-268	0.183341769206306	0.677	0.36	8.35842068903482e-264	1	1.881	ENSG00000047249	51606	protein_coding	ATPase H+ transporting V1 subunit H [Source:HGNC Symbol;Acc:HGNC:18303]		GO:0005765,GO:1902600,GO:0006811,GO:0050790,GO:0046961,GO:0000221,GO:0005886,GO:0030234,GO:0005515,GO:0005829,GO:0006897,GO:0070062,GO:0034220,GO:0016887,GO:0016032,GO:0007035,GO:0008286,GO:0016241,GO:0033572,GO:0090383,GO:0050690	lysosomal membrane|proton transmembrane transport|ion transport|regulation of catalytic activity|proton-transporting ATPase activity, rotational mechanism|vacuolar proton-transporting V-type ATPase, V1 domain|plasma membrane|enzyme regulator activity|protein binding|cytosol|endocytosis|extracellular exosome|ion transmembrane transport|ATPase activity|viral process|vacuolar acidification|insulin r…	path:hsa00190,path:hsa04142,path:hsa04145,path:hsa04150,path:hsa04721,path:hsa05110,path:hsa05120,path:hsa05152,path:hsa05165,path:hsa05323	Oxidative phosphorylation|Lysosome|Phagosome|mTOR signaling pathway|Synaptic vesicle cycle|Vibrio cholerae infection|Epithelial cell signaling in Helicobacter pylori infection|Tuberculosis|Human papillomavirus infection|Rheumatoid arthritis
LRIG2	2.87165725057999e-268	0.0153424939916046	0.441	0.234	1.05105527028478e-263	1	1.885	ENSG00000198799	9860	protein_coding	leucine rich repeats and immunoglobulin like domains 2 [Source:HGNC Symbol;Acc:HGNC:20889]		GO:0005737,GO:0016020,GO:0016021,GO:0005886,GO:0005615,GO:0031012,GO:0005102,GO:0007605,GO:0010640,GO:0010977,GO:0048679,GO:0048681,GO:0051045,GO:0060384,GO:2000010,GO:2001222,GO:0030426,GO:0043005,GO:0043025,GO:0097708,GO:0005515	cytoplasm|membrane|integral component of membrane|plasma membrane|extracellular space|extracellular matrix|signaling receptor binding|sensory perception of sound|regulation of platelet-derived growth factor receptor signaling pathway|negative regulation of neuron projection development|regulation of axon regeneration|negative regulation of axon regeneration|negative regulation of membrane protein…
HERC2	3.82532604824162e-268	0.0216770164043095	0.678	0.42	1.40010758691692e-263	1	1.614	ENSG00000128731	8924	protein_coding	HECT and RLD domain containing E3 ubiquitin protein ligase 2 [Source:HGNC Symbol;Acc:HGNC:4868]		GO:0005634,GO:0005737,GO:0016020,GO:0006886,GO:0008270,GO:0046872,GO:0016740,GO:0016567,GO:0004842,GO:0005856,GO:0005515,GO:0006281,GO:0006974,GO:0005085,GO:0005654,GO:0005814,GO:0031625,GO:0006303,GO:0032183,GO:0007283,GO:0043161	nucleus|cytoplasm|membrane|intracellular protein transport|zinc ion binding|metal ion binding|transferase activity|protein ubiquitination|ubiquitin-protein transferase activity|cytoskeleton|protein binding|DNA repair|cellular response to DNA damage stimulus|guanyl-nucleotide exchange factor activity|nucleoplasm|centriole|ubiquitin protein ligase binding|double-strand break repair via nonhomologou…	path:hsa04120	Ubiquitin mediated proteolysis
DCAF5	8.86040297477033e-268	0.0551450714139055	0.631	0.366	3.24299609279569e-263	1	1.724	ENSG00000139990	8816	protein_coding	DDB1 and CUL4 associated factor 5 [Source:HGNC Symbol;Acc:HGNC:20224]		GO:0016567,GO:0005515,GO:0005654,GO:0043687,GO:0080008	protein ubiquitination|protein binding|nucleoplasm|post-translational protein modification|Cul4-RING E3 ubiquitin ligase complex
UBE2G2	1.03676066959194e-267	0.00742985616489045	0.636	0.397	3.79464772677347e-263	1	1.602	ENSG00000184787	7327	protein_coding	ubiquitin conjugating enzyme E2 G2 [Source:HGNC Symbol;Acc:HGNC:12483]		GO:0000166,GO:0005524,GO:0016740,GO:0016567,GO:0005829,GO:0005515,GO:0004842,GO:0005783,GO:0018279,GO:0061631,GO:0006511,GO:0070936,GO:0035458,GO:0030433,GO:0000209,GO:0044257,GO:0042802,GO:1904153	nucleotide binding|ATP binding|transferase activity|protein ubiquitination|cytosol|protein binding|ubiquitin-protein transferase activity|endoplasmic reticulum|protein N-linked glycosylation via asparagine|ubiquitin conjugating enzyme activity|ubiquitin-dependent protein catabolic process|protein K48-linked ubiquitination|cellular response to interferon-beta|ubiquitin-dependent ERAD pathway|prote…	path:hsa04120,path:hsa04141,path:hsa05012	Ubiquitin mediated proteolysis|Protein processing in endoplasmic reticulum|Parkinson disease
MAST4	1.13520073945668e-267	0.284914508497857	0.991	0.794	4.1549482264854e-263	1	1.248	ENSG00000069020	375449	protein_coding	microtubule associated serine/threonine kinase family member 4 [Source:HGNC Symbol;Acc:HGNC:19037]		GO:0005737,GO:0046872,GO:0000166,GO:0004672,GO:0004674,GO:0005524,GO:0016301,GO:0016740,GO:0006468,GO:0016310,GO:0000287,GO:0035556,GO:0007010,GO:0018105,GO:0005515	cytoplasm|metal ion binding|nucleotide binding|protein kinase activity|protein serine/threonine kinase activity|ATP binding|kinase activity|transferase activity|protein phosphorylation|phosphorylation|magnesium ion binding|intracellular signal transduction|cytoskeleton organization|peptidyl-serine phosphorylation|protein binding
AMBRA1	1.44108424767703e-267	0.0529847853544952	0.675	0.41	5.2745124549227e-263	1	1.646	ENSG00000110497	55626	protein_coding	autophagy and beclin 1 regulator 1 [Source:HGNC Symbol;Acc:HGNC:25990]		GO:0005515,GO:0007275,GO:0031410,GO:0006914,GO:0030154,GO:0005776,GO:0007399,GO:0005829,GO:0005930,GO:0005737,GO:0005739,GO:0048471,GO:0031625,GO:0016236,GO:0051020,GO:0000422,GO:0005741,GO:0000423,GO:0098780,GO:0043552,GO:0000045,GO:0008285,GO:0009267,GO:0010508,GO:0010667,GO:0021915,GO:0031667,GO:0043524,GO:0045335	protein binding|multicellular organism development|cytoplasmic vesicle|autophagy|cell differentiation|autophagosome|nervous system development|cytosol|axoneme|cytoplasm|mitochondrion|perinuclear region of cytoplasm|ubiquitin protein ligase binding|macroautophagy|GTPase binding|autophagy of mitochondrion|mitochondrial outer membrane|mitophagy|response to mitochondrial depolarisation|positive regul…	path:hsa04137,path:hsa04140	Mitophagy - animal|Autophagy - animal
RUFY2	3.82827694932505e-267	0.0116605534992517	0.572	0.336	1.40118764622246e-262	1	1.702	ENSG00000204130	55680	protein_coding	RUN and FYVE domain containing 2 [Source:HGNC Symbol;Acc:HGNC:19761]		GO:0046872,GO:0005634,GO:0005737,GO:0005768,GO:0008150,GO:0017124,GO:0030100	metal ion binding|nucleus|cytoplasm|endosome|biological_process|SH3 domain binding|regulation of endocytosis
GCLC	7.08928281936739e-267	0.177010169739084	0.684	0.364	2.59474840471666e-262	1	1.879	ENSG00000001084	2729	protein_coding	glutamate-cysteine ligase catalytic subunit [Source:HGNC Symbol;Acc:HGNC:4311]		GO:0003824,GO:0004357,GO:0006750,GO:0005739,GO:0000166,GO:0005524,GO:0043066,GO:0016874,GO:0000287,GO:0005829,GO:0006979,GO:0045892,GO:0045454,GO:0097746,GO:0009408,GO:0006536,GO:0009725,GO:0050662,GO:0043531,GO:0016595,GO:0046982,GO:0006534,GO:0006749,GO:0007568,GO:0007584,GO:0009410,GO:0014823,GO:0019852,GO:0031397,GO:0032436,GO:0032869,GO:0035729,GO:0043524,GO:0044344,GO:0044752,GO:0046685,GO:…	catalytic activity|glutamate-cysteine ligase activity|glutathione biosynthetic process|mitochondrion|nucleotide binding|ATP binding|negative regulation of apoptotic process|ligase activity|magnesium ion binding|cytosol|response to oxidative stress|negative regulation of transcription, DNA-templated|cell redox homeostasis|regulation of blood vessel diameter|response to heat|glutamate metabolic pro…	path:hsa00270,path:hsa00480,path:hsa04216	Cysteine and methionine metabolism|Glutathione metabolism|Ferroptosis
PALM2-AKAP2	9.04995323832426e-267	0.038312613577991	0.952	0.715	3.31237338475906e-262	1	1.331	ENSG00000157654	445815	protein_coding	PALM2-AKAP2 fusion [Source:HGNC Symbol;Acc:HGNC:33529]		GO:0016020,GO:0005886,GO:0008360	membrane|plasma membrane|regulation of cell shape
DOCK11	2.04409974655424e-266	0.162033575290611	0.941	0.675	7.48160948236316e-262	1	1.394	ENSG00000147251	139818	protein_coding	dedicator of cytokinesis 11 [Source:HGNC Symbol;Acc:HGNC:23483]		GO:0007264,GO:0005085,GO:0005515,GO:0043547,GO:0005829,GO:0051491,GO:0002315,GO:0007596,GO:0001782,GO:0005089,GO:0017048	small GTPase mediated signal transduction|guanyl-nucleotide exchange factor activity|protein binding|positive regulation of GTPase activity|cytosol|positive regulation of filopodium assembly|marginal zone B cell differentiation|blood coagulation|B cell homeostasis|Rho guanyl-nucleotide exchange factor activity|Rho GTPase binding
SEMA3A	2.0927878965092e-266	0.276436969430492	0.937	0.658	7.65981298001333e-262	1	1.424	ENSG00000075213	10371	protein_coding	semaphorin 3A [Source:HGNC Symbol;Acc:HGNC:10723]		GO:0005576,GO:0007275,GO:0030154,GO:0005615,GO:0030215,GO:0007399,GO:0008045,GO:0005887,GO:0030424,GO:0001764,GO:0007411,GO:0021675,GO:0048846,GO:0060385,GO:0061549,GO:0071526,GO:0097490,GO:0097491,GO:0150020,GO:1901166,GO:1902285,GO:0010977,GO:0045499,GO:0001755,GO:0030335,GO:0048843,GO:0050919,GO:0038191,GO:0046330,GO:0048880,GO:0002027,GO:0006915,GO:0007413,GO:0010633,GO:0021612,GO:0021637,GO:…	extracellular region|multicellular organism development|cell differentiation|extracellular space|semaphorin receptor binding|nervous system development|motor neuron axon guidance|integral component of plasma membrane|axon|neuron migration|axon guidance|nerve development|axon extension involved in axon guidance|axonogenesis involved in innervation|sympathetic ganglion development|semaphorin-plexin…	path:hsa04360	Axon guidance
DDHD1	2.42042708141912e-266	0.00398766755039737	0.554	0.319	8.85900516070213e-262	1	1.737	ENSG00000100523	80821	protein_coding	DDHD domain containing 1 [Source:HGNC Symbol;Acc:HGNC:19714]		GO:0005737,GO:0016787,GO:0046872,GO:0006629,GO:0016042,GO:0005515,GO:0005829,GO:0006654,GO:0004620,GO:0090141	cytoplasm|hydrolase activity|metal ion binding|lipid metabolic process|lipid catabolic process|protein binding|cytosol|phosphatidic acid biosynthetic process|phospholipase activity|positive regulation of mitochondrial fission
NUBPL	4.96333486498919e-266	0.111162615948342	0.665	0.37	1.81663019393469e-261	1	1.797	ENSG00000151413	80224	protein_coding	nucleotide binding protein like [Source:HGNC Symbol;Acc:HGNC:20278]		GO:0046872,GO:0000166,GO:0005524,GO:0005739,GO:0005886,GO:0051536,GO:0051539,GO:0032981,GO:0005759,GO:0016226,GO:0070584	metal ion binding|nucleotide binding|ATP binding|mitochondrion|plasma membrane|iron-sulfur cluster binding|4 iron, 4 sulfur cluster binding|mitochondrial respiratory chain complex I assembly|mitochondrial matrix|iron-sulfur cluster assembly|mitochondrion morphogenesis
RNF111	5.41769808984754e-266	0.0621167634246607	0.805	0.531	1.9829316778651e-261	1	1.516	ENSG00000157450	54778	protein_coding	ring finger protein 111 [Source:HGNC Symbol;Acc:HGNC:17384]		GO:0005634,GO:0005829,GO:0045893,GO:0005737,GO:0046872,GO:0016740,GO:0016567,GO:0005515,GO:0006281,GO:0006974,GO:0007275,GO:0006511,GO:0061630,GO:0005654,GO:0016605,GO:0030511,GO:0046332,GO:0045944,GO:0070911,GO:0032184,GO:0030579,GO:0000209,GO:0007389,GO:0031398,GO:0032991	nucleus|cytosol|positive regulation of transcription, DNA-templated|cytoplasm|metal ion binding|transferase activity|protein ubiquitination|protein binding|DNA repair|cellular response to DNA damage stimulus|multicellular organism development|ubiquitin-dependent protein catabolic process|ubiquitin protein ligase activity|nucleoplasm|PML body|positive regulation of transforming growth factor beta …
TRPC4AP	1.1999028663666e-265	0.0325838768283688	0.747	0.483	4.3917644811884e-261	1	1.547	ENSG00000100991	26133	protein_coding	transient receptor potential cation channel subfamily C member 4 associated protein [Source:HGNC Symbol;Acc:HGNC:16181]		GO:0016567,GO:0005515,GO:0006511,GO:0005886,GO:0019902,GO:0070588,GO:0031464,GO:0048820	protein ubiquitination|protein binding|ubiquitin-dependent protein catabolic process|plasma membrane|phosphatase binding|calcium ion transmembrane transport|Cul4A-RING E3 ubiquitin ligase complex|hair follicle maturation
MCCC1	1.64798266982504e-265	0.146893637210553	0.64	0.345	6.03178136982661e-261	1	1.855	ENSG00000078070	56922	protein_coding	methylcrotonoyl-CoA carboxylase 1 [Source:HGNC Symbol;Acc:HGNC:6936]		GO:0000166,GO:0005524,GO:0005739,GO:0046872,GO:0005759,GO:0016874,GO:0005515,GO:0005829,GO:0009083,GO:0006768,GO:0006552,GO:0009374,GO:0004485,GO:0004075,GO:0002169,GO:1905202	nucleotide binding|ATP binding|mitochondrion|metal ion binding|mitochondrial matrix|ligase activity|protein binding|cytosol|branched-chain amino acid catabolic process|biotin metabolic process|leucine catabolic process|biotin binding|methylcrotonoyl-CoA carboxylase activity|biotin carboxylase activity|3-methylcrotonyl-CoA carboxylase complex, mitochondrial|methylcrotonoyl-CoA carboxylase complex	path:hsa00280	Valine, leucine and isoleucine degradation
APPBP2	1.94949940628394e-265	0.155061525236694	0.851	0.549	7.13536277693985e-261	1	1.55	ENSG00000062725	10513	protein_coding	amyloid beta precursor protein binding protein 2 [Source:HGNC Symbol;Acc:HGNC:622]		GO:0005623,GO:0005634,GO:0005737,GO:0016020,GO:0006886,GO:0015031,GO:0005856,GO:0005515,GO:0005874,GO:0005875,GO:0003777,GO:0030659,GO:0046907	cell|nucleus|cytoplasm|membrane|intracellular protein transport|protein transport|cytoskeleton|protein binding|microtubule|microtubule associated complex|microtubule motor activity|cytoplasmic vesicle membrane|intracellular transport
NPLOC4	4.32696233376049e-265	0.00452098692954783	0.695	0.45	1.58371148377968e-260	1	1.544	ENSG00000182446	55666	protein_coding	NPL4 homolog, ubiquitin recognition factor [Source:HGNC Symbol;Acc:HGNC:18261]		GO:0005634,GO:0005737,GO:0046872,GO:0005783,GO:0005829,GO:0005515,GO:0006511,GO:0031625,GO:0030970,GO:0005654,GO:0032480,GO:0043130,GO:0043161,GO:0070987,GO:0034098,GO:0039536,GO:0007030,GO:0030433,GO:0036501,GO:0042175	nucleus|cytoplasm|metal ion binding|endoplasmic reticulum|cytosol|protein binding|ubiquitin-dependent protein catabolic process|ubiquitin protein ligase binding|retrograde protein transport, ER to cytosol|nucleoplasm|negative regulation of type I interferon production|ubiquitin binding|proteasome-mediated ubiquitin-dependent protein catabolic process|error-free translesion synthesis|VCP-NPL4-UFD1…	path:hsa04141	Protein processing in endoplasmic reticulum
LGR4	5.12388942014922e-265	0.237347978092499	0.856	0.538	1.87539476666881e-260	1	1.591	ENSG00000205213	55366	protein_coding	leucine rich repeat containing G protein-coupled receptor 4 [Source:HGNC Symbol;Acc:HGNC:13299]		GO:0016020,GO:0016021,GO:0007186,GO:0005886,GO:0005515,GO:0007165,GO:0048511,GO:0007275,GO:0016055,GO:0032922,GO:0030154,GO:0002376,GO:0045087,GO:0007283,GO:0005887,GO:0016500,GO:0009755,GO:0030282,GO:0090263,GO:0004930,GO:0004888,GO:0120163,GO:0007189,GO:0008528,GO:0001649,GO:0046849,GO:0050710,GO:0007190,GO:0034122,GO:0001942,GO:0007623,GO:0030539,GO:0035239,GO:0036335,GO:0045892,GO:0045893,GO:…	membrane|integral component of membrane|G protein-coupled receptor signaling pathway|plasma membrane|protein binding|signal transduction|rhythmic process|multicellular organism development|Wnt signaling pathway|circadian regulation of gene expression|cell differentiation|immune system process|innate immune response|spermatogenesis|integral component of plasma membrane|protein-hormone receptor act…
ERC1	6.11450819383385e-265	0.0812437015960612	0.924	0.664	2.23797114402513e-260	1	1.392	ENSG00000082805	23085	protein_coding	ELKS/RAB6-interacting/CAST family member 1 [Source:HGNC Symbol;Acc:HGNC:17072]		GO:0005737,GO:0016020,GO:0015031,GO:0043066,GO:0005794,GO:0005856,GO:0005515,GO:0000139,GO:0007275,GO:0005813,GO:0005815,GO:0036064,GO:0045296,GO:0051092,GO:0006355,GO:0042734,GO:0017137,GO:0008385,GO:0043522,GO:0007252,GO:0042147,GO:0045202,GO:0030165	cytoplasm|membrane|protein transport|negative regulation of apoptotic process|Golgi apparatus|cytoskeleton|protein binding|Golgi membrane|multicellular organism development|centrosome|microtubule organizing center|ciliary basal body|cadherin binding|positive regulation of NF-kappaB transcription factor activity|regulation of transcription, DNA-templated|presynaptic membrane|Rab GTPase binding|Ika…	path:hsa04064	NF-kappa B signaling pathway
POLR2J3	8.60853803606111e-265	0.0215735772427693	0.63	0.391	3.15081100657873e-260	1	1.611	ENSG00000168255	548644	protein_coding	RNA polymerase II subunit J3 [Source:HGNC Symbol;Acc:HGNC:33853]		GO:0046983,GO:0006366,GO:0005665,GO:0006351,GO:0001055,GO:0003677,GO:0003899,GO:0005634	protein dimerization activity|transcription by RNA polymerase II|RNA polymerase II, core complex|transcription, DNA-templated|RNA polymerase II activity|DNA binding|DNA-directed 5'-3' RNA polymerase activity|nucleus	path:hsa00230,path:hsa00240,path:hsa03020,path:hsa05016	Purine metabolism|Pyrimidine metabolism|RNA polymerase|Huntington disease
ANKRD12	9.22087851319676e-265	0.00610078576424433	0.949	0.721	3.37493374461515e-260	1	1.316	ENSG00000101745	23253	protein_coding	ankyrin repeat domain 12 [Source:HGNC Symbol;Acc:HGNC:29135]		GO:0005634,GO:0005829,GO:0005654,GO:0005515	nucleus|cytosol|nucleoplasm|protein binding
COL4A2	9.25010217297884e-265	0.176857280995076	0.992	0.804	3.38562989633199e-260	1	1.234	ENSG00000134871	1284	protein_coding	collagen type IV alpha 2 chain [Source:HGNC Symbol;Acc:HGNC:2203]		GO:0005515,GO:0005576,GO:0005581,GO:0005201,GO:0006351,GO:0007568,GO:0014823,GO:0038063,GO:0071560,GO:0005587,GO:0005604,GO:0005615,GO:0030198,GO:0031012,GO:0070062,GO:0062023,GO:0030020,GO:0001525,GO:0005788,GO:0016525,GO:0035987	protein binding|extracellular region|collagen trimer|extracellular matrix structural constituent|transcription, DNA-templated|aging|response to activity|collagen-activated tyrosine kinase receptor signaling pathway|cellular response to transforming growth factor beta stimulus|collagen type IV trimer|basement membrane|extracellular space|extracellular matrix organization|extracellular matrix|extra…	path:hsa04151,path:hsa04510,path:hsa04512,path:hsa04926,path:hsa04933,path:hsa04974,path:hsa05146,path:hsa05165,path:hsa05200,path:hsa05222	PI3K-Akt signaling pathway|Focal adhesion|ECM-receptor interaction|Relaxin signaling pathway|AGE-RAGE signaling pathway in diabetic complications|Protein digestion and absorption|Amoebiasis|Human papillomavirus infection|Pathways in cancer|Small cell lung cancer
ATP11B	1.74843613413131e-264	0.00687200643657793	0.825	0.559	6.39945109453401e-260	1	1.476	ENSG00000058063	23200	protein_coding	ATPase phospholipid transporting 11B (putative) [Source:HGNC Symbol;Acc:HGNC:13553]		GO:0016020,GO:0016021,GO:0046872,GO:0000166,GO:0005524,GO:0000287,GO:0005783,GO:0005794,GO:0006811,GO:0006869,GO:0015914,GO:0140326,GO:0005886,GO:0005768,GO:0005769,GO:0005515,GO:0005637,GO:0034220,GO:0005802,GO:0055037,GO:0055038,GO:0043312,GO:0035577,GO:0045332,GO:0015075,GO:0015917	membrane|integral component of membrane|metal ion binding|nucleotide binding|ATP binding|magnesium ion binding|endoplasmic reticulum|Golgi apparatus|ion transport|lipid transport|phospholipid transport|ATPase-coupled intramembrane lipid transporter activity|plasma membrane|endosome|early endosome|protein binding|nuclear inner membrane|ion transmembrane transport|trans-Golgi network|recycling endo…
TCF7L2	2.89436312681151e-264	0.395191395437866	0.969	0.738	1.05936584804428e-259	1	1.313	ENSG00000148737	6934	protein_coding	transcription factor 7 like 2 [Source:HGNC Symbol;Acc:HGNC:11641]	HMG	GO:0009749,GO:0051897,GO:0043433,GO:0045944,GO:0005634,GO:0042593,GO:0003677,GO:0005515,GO:0016055,GO:0043565,GO:0003700,GO:0006355,GO:0006357,GO:0000981,GO:0005667,GO:0060070,GO:0005654,GO:0019901,GO:0090090,GO:0070016,GO:0016605,GO:0008013,GO:0044212,GO:0003682,GO:0032024,GO:0000122,GO:0045892,GO:1904837,GO:0000790,GO:0032092,GO:0001103,GO:0000978,GO:0007223,GO:0045444,GO:0008134,GO:2000675,GO:…	response to glucose|positive regulation of protein kinase B signaling|negative regulation of DNA-binding transcription factor activity|positive regulation of transcription by RNA polymerase II|nucleus|glucose homeostasis|DNA binding|protein binding|Wnt signaling pathway|sequence-specific DNA binding|DNA-binding transcription factor activity|regulation of transcription, DNA-templated|regulation of…	path:hsa04310,path:hsa04390,path:hsa04520,path:hsa04916,path:hsa04934,path:hsa05165,path:hsa05200,path:hsa05210,path:hsa05213,path:hsa05215,path:hsa05216,path:hsa05217,path:hsa05221,path:hsa05224,path:hsa05225,path:hsa05226,path:hsa05412	Wnt signaling pathway|Hippo signaling pathway|Adherens junction|Melanogenesis|Cushing syndrome|Human papillomavirus infection|Pathways in cancer|Colorectal cancer|Endometrial cancer|Prostate cancer|Thyroid cancer|Basal cell carcinoma|Acute myeloid leukemia|Breast cancer|Hepatocellular carcinoma|Gastric cancer|Arrhythmogenic right ventricular cardiomyopathy (ARVC)
MYO16	4.01832498129269e-264	0.302880473853997	0.569	0.241	1.47074712640294e-259	1	2.361	ENSG00000041515	23026	protein_coding	myosin XVI [Source:HGNC Symbol;Acc:HGNC:29822]		GO:2000134,GO:0005737,GO:0000166,GO:0005524,GO:0003774,GO:0003779,GO:0016459,GO:0005515,GO:0005886,GO:0048471,GO:0005654,GO:0008285,GO:0051015,GO:0021549,GO:0044877,GO:0014065,GO:0048812,GO:0005829,GO:0016020	negative regulation of G1/S transition of mitotic cell cycle|cytoplasm|nucleotide binding|ATP binding|motor activity|actin binding|myosin complex|protein binding|plasma membrane|perinuclear region of cytoplasm|nucleoplasm|negative regulation of cell population proliferation|actin filament binding|cerebellum development|protein-containing complex binding|phosphatidylinositol 3-kinase signaling|neu…
ACSL1	4.7701590749713e-264	0.0554988705789574	0.918	0.65	1.74592592303025e-259	1	1.412	ENSG00000151726	2180	protein_coding	acyl-CoA synthetase long chain family member 1 [Source:HGNC Symbol;Acc:HGNC:3569]		GO:0003824,GO:0016874,GO:0016020,GO:0016021,GO:0000166,GO:0005524,GO:0005783,GO:0005789,GO:0031090,GO:0043231,GO:0005739,GO:0006629,GO:0006631,GO:0005741,GO:0005777,GO:0005778,GO:0035338,GO:0120162,GO:0036109,GO:0044539,GO:0003996,GO:0004467,GO:0047676,GO:0050197,GO:0102391,GO:0001676,GO:0019216,GO:0043651,GO:0000038,GO:0007584,GO:0008610,GO:0010033,GO:0014070,GO:0015908,GO:0019432,GO:0033211,GO:…	catalytic activity|ligase activity|membrane|integral component of membrane|nucleotide binding|ATP binding|endoplasmic reticulum|endoplasmic reticulum membrane|organelle membrane|intracellular membrane-bounded organelle|mitochondrion|lipid metabolic process|fatty acid metabolic process|mitochondrial outer membrane|peroxisome|peroxisomal membrane|long-chain fatty-acyl-CoA biosynthetic process|posit…	path:hsa00061,path:hsa00071,path:hsa03320,path:hsa04146,path:hsa04216,path:hsa04714,path:hsa04920	Fatty acid biosynthesis|Fatty acid degradation|PPAR signaling pathway|Peroxisome|Ferroptosis|Thermogenesis|Adipocytokine signaling pathway
IRS2	6.46516232347504e-264	0.27329594725266	0.857	0.544	2.3663140620151e-259	1	1.575	ENSG00000185950	8660	protein_coding	insulin receptor substrate 2 [Source:HGNC Symbol;Acc:HGNC:6126]		GO:0008284,GO:0046326,GO:0009749,GO:0055088,GO:0032869,GO:0005737,GO:0005829,GO:0005515,GO:0007165,GO:0005158,GO:0008286,GO:0005886,GO:0000165,GO:0032024,GO:0007411,GO:0014068,GO:0051897,GO:0048015,GO:0038111,GO:0043548,GO:0046579,GO:0045725,GO:0030890,GO:0010748,GO:0006006,GO:0010907,GO:0032000,GO:0019216,GO:0019901,GO:0019903,GO:0019904,GO:0071889,GO:0002053,GO:0002903,GO:0007420,GO:0030335,GO:…	positive regulation of cell population proliferation|positive regulation of glucose import|response to glucose|lipid homeostasis|cellular response to insulin stimulus|cytoplasm|cytosol|protein binding|signal transduction|insulin receptor binding|insulin receptor signaling pathway|plasma membrane|MAPK cascade|positive regulation of insulin secretion|axon guidance|positive regulation of phosphatidy…	path:hsa04022,path:hsa04068,path:hsa04140,path:hsa04152,path:hsa04211,path:hsa04213,path:hsa04910,path:hsa04920,path:hsa04923,path:hsa04930,path:hsa04931,path:hsa04932,path:hsa05206	cGMP-PKG signaling pathway|FoxO signaling pathway|Autophagy - animal|AMPK signaling pathway|Longevity regulating pathway|Longevity regulating pathway - multiple species|Insulin signaling pathway|Adipocytokine signaling pathway|Regulation of lipolysis in adipocytes|Type II diabetes mellitus|Insulin resistance|Non-alcoholic fatty liver disease (NAFLD)|MicroRNAs in cancer
Z83843.1	1.26357055736743e-263	0.0120026749094144	0.488	0.275	4.62479459702054e-259	1	1.775	--	--	--	--	--	--	--	--	--
VPS45	1.83947858852695e-263	0.0216702101567473	0.571	0.33	6.73267558186748e-259	1	1.73	ENSG00000136631	11311	protein_coding	vacuolar protein sorting 45 homolog [Source:HGNC Symbol;Acc:HGNC:14579]		GO:0016192,GO:0006904,GO:0016020,GO:0006886,GO:0015031,GO:0005794,GO:0005515,GO:0000139,GO:0005768,GO:0003674,GO:0005575,GO:0010008,GO:0007596,GO:0016021,GO:0008021	vesicle-mediated transport|vesicle docking involved in exocytosis|membrane|intracellular protein transport|protein transport|Golgi apparatus|protein binding|Golgi membrane|endosome|molecular_function|cellular_component|endosome membrane|blood coagulation|integral component of membrane|synaptic vesicle	path:hsa04144	Endocytosis
TBX15	2.96443817002314e-263	0.104618639060245	0.879	0.594	1.08501401461017e-258	1	1.48	ENSG00000092607	6913	protein_coding	T-box transcription factor 15 [Source:HGNC Symbol;Acc:HGNC:11594]	T-box	GO:0005634,GO:0006355,GO:0003677,GO:0003700,GO:0005515,GO:0000977,GO:0001228,GO:0045944,GO:0000122,GO:0000981,GO:0000790,GO:0001708,GO:0001102,GO:0070722,GO:0000976,GO:0000978,GO:0001227,GO:0042803,GO:0046982,GO:0048701,GO:0048704	nucleus|regulation of transcription, DNA-templated|DNA binding|DNA-binding transcription factor activity|protein binding|RNA polymerase II regulatory region sequence-specific DNA binding|DNA-binding transcription activator activity, RNA polymerase II-specific|positive regulation of transcription by RNA polymerase II|negative regulation of transcription by RNA polymerase II|DNA-binding transcripti…
EPB41	3.17452321591694e-263	0.138107257739247	0.73	0.43	1.16190724225776e-258	1	1.698	ENSG00000159023	2035	protein_coding	erythrocyte membrane protein band 4.1 [Source:HGNC Symbol;Acc:HGNC:3377]		GO:0003779,GO:0005198,GO:0005856,GO:0008092,GO:0030866,GO:0016020,GO:0016021,GO:0005634,GO:0005737,GO:0005829,GO:0005886,GO:0051301,GO:0030054,GO:0007049,GO:0005516,GO:0005515,GO:0031032,GO:0005938,GO:0016323,GO:0032991,GO:0030036,GO:0005200,GO:0051924,GO:0032092,GO:0099738,GO:1904778,GO:0005545,GO:0047485,GO:0014731,GO:0030863,GO:0008022,GO:0030507,GO:0051219,GO:0008360,GO:1904478,GO:0065003,GO:…	actin binding|structural molecule activity|cytoskeleton|cytoskeletal protein binding|cortical actin cytoskeleton organization|membrane|integral component of membrane|nucleus|cytoplasm|cytosol|plasma membrane|cell division|cell junction|cell cycle|calmodulin binding|protein binding|actomyosin structure organization|cell cortex|basolateral plasma membrane|protein-containing complex|actin cytoskelet…
CREBRF	5.17269570807754e-263	0.0487051003918409	0.537	0.294	1.89325835611346e-258	1	1.827	ENSG00000164463	153222	protein_coding	CREB3 regulatory factor [Source:HGNC Symbol;Acc:HGNC:24050]		GO:0005634,GO:0006355,GO:0003700,GO:0005515,GO:0006986,GO:0000981,GO:0005654,GO:0001228,GO:0045944,GO:0000977,GO:0030968,GO:0042711,GO:1900170,GO:1902213,GO:0016604	nucleus|regulation of transcription, DNA-templated|DNA-binding transcription factor activity|protein binding|response to unfolded protein|DNA-binding transcription factor activity, RNA polymerase II-specific|nucleoplasm|DNA-binding transcription activator activity, RNA polymerase II-specific|positive regulation of transcription by RNA polymerase II|RNA polymerase II regulatory region sequence-spe…
LPGAT1	9.09875025286073e-263	0.0866131623915096	0.837	0.553	3.33023358004956e-258	1	1.514	ENSG00000123684	9926	protein_coding	lysophosphatidylglycerol acyltransferase 1 [Source:HGNC Symbol;Acc:HGNC:28985]		GO:0005737,GO:0016020,GO:0016021,GO:0016740,GO:0005783,GO:0005789,GO:0016746,GO:0006629,GO:0008654,GO:0003674,GO:0036148,GO:0045723,GO:0036149	cytoplasm|membrane|integral component of membrane|transferase activity|endoplasmic reticulum|endoplasmic reticulum membrane|transferase activity, transferring acyl groups|lipid metabolic process|phospholipid biosynthetic process|molecular_function|phosphatidylglycerol acyl-chain remodeling|positive regulation of fatty acid biosynthetic process|phosphatidylinositol acyl-chain remodeling	path:hsa00564	Glycerophospholipid metabolism
FAM160B1	1.00425094506157e-262	0.06628731458376	0.58	0.327	3.67565888401984e-258	1	1.774	ENSG00000151553	57700	protein_coding	family with sequence similarity 160 member B1 [Source:HGNC Symbol;Acc:HGNC:29320]
LAMTOR5-AS1	1.33516211440638e-262	0.0852605765676542	0.426	0.195	4.8868268549388e-258	1	2.185	--	--	--	--	--	--	--	--	--
WNK1	1.49392335486628e-262	0.0286132490151263	0.837	0.566	5.46790887114608e-258	1	1.479	ENSG00000060237	65125	protein_coding	WNK lysine deficient protein kinase 1 [Source:HGNC Symbol;Acc:HGNC:14540]		GO:0004672,GO:0004674,GO:0005524,GO:0006468,GO:0005829,GO:0034260,GO:0034115,GO:0005737,GO:0000166,GO:0016301,GO:0016740,GO:0016310,GO:0006811,GO:0005515,GO:0004860,GO:0071901,GO:0035556,GO:0032147,GO:0048666,GO:0019902,GO:0010923,GO:0006469,GO:0010820,GO:0038116,GO:1990869,GO:0016020,GO:0018105,GO:0019869,GO:0002028,GO:0019901,GO:0090263,GO:0018107,GO:0023016,GO:1903038,GO:0097022,GO:0050852,GO:…	protein kinase activity|protein serine/threonine kinase activity|ATP binding|protein phosphorylation|cytosol|negative regulation of GTPase activity|negative regulation of heterotypic cell-cell adhesion|cytoplasm|nucleotide binding|kinase activity|transferase activity|phosphorylation|ion transport|protein binding|protein kinase inhibitor activity|negative regulation of protein serine/threonine kin…
STAT5B	1.91695421912167e-262	0.183484039905344	0.803	0.487	7.01624413740722e-258	1	1.649	ENSG00000173757	6777	protein_coding	signal transducer and activator of transcription 5B [Source:HGNC Symbol;Acc:HGNC:11367]	STAT	GO:0005634,GO:0005737,GO:0006355,GO:0007165,GO:0003677,GO:0003700,GO:0005515,GO:0005829,GO:0001228,GO:0000978,GO:0045944,GO:0000981,GO:0000790,GO:0060397,GO:0005654,GO:0006952,GO:0003682,GO:0019221,GO:0006357,GO:0007259,GO:0032355,GO:0032870,GO:0038111,GO:0071363,GO:0046983,GO:0071364,GO:0040014,GO:0038110,GO:0042127,GO:0043434,GO:0045648,GO:0019530,GO:0035723,GO:0038113,GO:0035259	nucleus|cytoplasm|regulation of transcription, DNA-templated|signal transduction|DNA binding|DNA-binding transcription factor activity|protein binding|cytosol|DNA-binding transcription activator activity, RNA polymerase II-specific|RNA polymerase II proximal promoter sequence-specific DNA binding|positive regulation of transcription by RNA polymerase II|DNA-binding transcription factor activity, …	path:hsa04012,path:hsa04062,path:hsa04217,path:hsa04630,path:hsa04658,path:hsa04659,path:hsa04917,path:hsa04933,path:hsa05161,path:hsa05162,path:hsa05166,path:hsa05200,path:hsa05203,path:hsa05220,path:hsa05221,path:hsa05223	ErbB signaling pathway|Chemokine signaling pathway|Necroptosis|Jak-STAT signaling pathway|Th1 and Th2 cell differentiation|Th17 cell differentiation|Prolactin signaling pathway|AGE-RAGE signaling pathway in diabetic complications|Hepatitis B|Measles|Human T-cell leukemia virus 1 infection|Pathways in cancer|Viral carcinogenesis|Chronic myeloid leukemia|Acute myeloid leukemia|Non-small cell lung c…
WASHC5	2.4221740459761e-262	0.0245750941537626	0.388	0.195	8.86539922567711e-258	1	1.99	ENSG00000164961	9897	protein_coding	WASH complex subunit 5 [Source:HGNC Symbol;Acc:HGNC:28984]		GO:0005737,GO:0015031,GO:0005654,GO:0005783,GO:0005829,GO:0005515,GO:0005768,GO:0005769,GO:0071203,GO:0001556,GO:0010976,GO:0016197,GO:0040038,GO:0090306,GO:0043005,GO:0043025	cytoplasm|protein transport|nucleoplasm|endoplasmic reticulum|cytosol|protein binding|endosome|early endosome|WASH complex|oocyte maturation|positive regulation of neuron projection development|endosomal transport|polar body extrusion after meiotic divisions|spindle assembly involved in meiosis|neuron projection|neuronal cell body	path:hsa04144	Endocytosis
ERCC5	2.95317424876514e-262	0.00873121472562577	0.396	0.202	1.08089130679053e-257	1	1.96	ENSG00000134899	100533467	protein_coding	ERCC excision repair 5, endonuclease [Source:HGNC Symbol;Acc:HGNC:3437]		GO:0005634,GO:0004519,GO:0006281,GO:0090305,GO:0016788,GO:0004518,GO:0006289,GO:0003697,GO:0046872,GO:0043066,GO:0016787,GO:0003677,GO:0003824,GO:0042803,GO:0005515,GO:0006974,GO:0005654,GO:0003690,GO:0047485,GO:0009411,GO:0044877,GO:0006283,GO:0005662,GO:0000405,GO:0000993,GO:0006293,GO:0006295,GO:0006296,GO:0033683,GO:0000109,GO:0006294,GO:0009650,GO:0010225,GO:0004520	nucleus|endonuclease activity|DNA repair|nucleic acid phosphodiester bond hydrolysis|hydrolase activity, acting on ester bonds|nuclease activity|nucleotide-excision repair|single-stranded DNA binding|metal ion binding|negative regulation of apoptotic process|hydrolase activity|DNA binding|catalytic activity|protein homodimerization activity|protein binding|cellular response to DNA damage stimulus…	path:hsa03420	Nucleotide excision repair
FBXL17	3.61883328979711e-262	0.0846357560131812	0.893	0.625	1.32452917239864e-257	1	1.429	ENSG00000145743	64839	protein_coding	F-box and leucine rich repeat protein 17 [Source:HGNC Symbol;Acc:HGNC:13615]		GO:0005634,GO:0005737,GO:0016567,GO:0007399,GO:0005515,GO:0006515,GO:0043161,GO:0000209,GO:0008589,GO:0019005,GO:0031146,GO:0014033	nucleus|cytoplasm|protein ubiquitination|nervous system development|protein binding|protein quality control for misfolded or incompletely synthesized proteins|proteasome-mediated ubiquitin-dependent protein catabolic process|protein polyubiquitination|regulation of smoothened signaling pathway|SCF ubiquitin ligase complex|SCF-dependent proteasomal ubiquitin-dependent protein catabolic process|neu…
ITGA1	1.45855595833751e-261	0.263569834553748	0.914	0.638	5.33846066311112e-257	1	1.433	ENSG00000213949	3672	protein_coding	integrin subunit alpha 1 [Source:HGNC Symbol;Acc:HGNC:6134]		GO:0016020,GO:0016021,GO:0046872,GO:0007155,GO:0005515,GO:0009986,GO:0007229,GO:0008305,GO:0005925,GO:0005886,GO:0070062,GO:0008285,GO:0019903,GO:0030198,GO:0007160,GO:0006936,GO:0005518,GO:0098639,GO:0034665,GO:0032516,GO:0042059,GO:0005102,GO:0000187,GO:0030593,GO:0042311,GO:0043525,GO:0045123,GO:0048812,GO:0060326,GO:0001669,GO:0009897,GO:0043005,GO:0043204,GO:0045121,GO:0045178	membrane|integral component of membrane|metal ion binding|cell adhesion|protein binding|cell surface|integrin-mediated signaling pathway|integrin complex|focal adhesion|plasma membrane|extracellular exosome|negative regulation of cell population proliferation|protein phosphatase binding|extracellular matrix organization|cell-matrix adhesion|muscle contraction|collagen binding|collagen binding inv…	path:hsa04151,path:hsa04510,path:hsa04512,path:hsa04640,path:hsa04810,path:hsa05165,path:hsa05410,path:hsa05412,path:hsa05414	PI3K-Akt signaling pathway|Focal adhesion|ECM-receptor interaction|Hematopoietic cell lineage|Regulation of actin cytoskeleton|Human papillomavirus infection|Hypertrophic cardiomyopathy (HCM)|Arrhythmogenic right ventricular cardiomyopathy (ARVC)|Dilated cardiomyopathy (DCM)
DGLUCY	1.75254195575207e-261	0.0139884422948972	0.422	0.216	6.41447881224814e-257	1	1.954	ENSG00000133943	80017	protein_coding	D-glutamate cyclase [Source:HGNC Symbol;Acc:HGNC:20498]		GO:0003674,GO:0008150,GO:0005575,GO:0016829,GO:0005739,GO:0005759,GO:0005515,GO:0006536,GO:0047820	molecular_function|biological_process|cellular_component|lyase activity|mitochondrion|mitochondrial matrix|protein binding|glutamate metabolic process|D-glutamate cyclase activity	path:hsa00471	D-Glutamine and D-glutamate metabolism
ATG14	2.78036116824372e-261	0.069259270693949	0.547	0.297	1.01763999118889e-256	1	1.842	ENSG00000126775	22863	protein_coding	autophagy related 14 [Source:HGNC Symbol;Acc:HGNC:19962]		GO:0005737,GO:0016020,GO:0005783,GO:0005789,GO:0005515,GO:0031410,GO:0006914,GO:0005776,GO:0034045,GO:0005829,GO:0000045,GO:0001934,GO:0000421,GO:0016236,GO:0005930,GO:0008333,GO:0001933,GO:0042149,GO:0000423,GO:0051020,GO:0097629,GO:0097632,GO:0016240,GO:0043552,GO:0009267,GO:0061635,GO:0098780,GO:0035032,GO:0001932,GO:0010608,GO:0090207,GO:0044233,GO:0045335	cytoplasm|membrane|endoplasmic reticulum|endoplasmic reticulum membrane|protein binding|cytoplasmic vesicle|autophagy|autophagosome|phagophore assembly site membrane|cytosol|autophagosome assembly|positive regulation of protein phosphorylation|autophagosome membrane|macroautophagy|axoneme|endosome to lysosome transport|negative regulation of protein phosphorylation|cellular response to glucose st…	path:hsa04140,path:hsa05167	Autophagy - animal|Kaposi sarcoma-associated herpesvirus infection
SESN1	2.99431650605583e-261	0.191879579241231	0.799	0.484	1.09594978438149e-256	1	1.651	ENSG00000080546	27244	protein_coding	sestrin 1 [Source:HGNC Symbol;Acc:HGNC:21595]		GO:0005634,GO:0005737,GO:0016491,GO:0055114,GO:0001650,GO:0005515,GO:1901031,GO:1904262,GO:0005829,GO:0061700,GO:0031932,GO:0042149,GO:0072593,GO:0071230,GO:0034198,GO:0051920,GO:0016684,GO:0070728,GO:0016239,GO:0071233,GO:0098869,GO:1990253	nucleus|cytoplasm|oxidoreductase activity|oxidation-reduction process|fibrillar center|protein binding|regulation of response to reactive oxygen species|negative regulation of TORC1 signaling|cytosol|GATOR2 complex|TORC2 complex|cellular response to glucose starvation|reactive oxygen species metabolic process|cellular response to amino acid stimulus|cellular response to amino acid starvation|pero…	path:hsa04115,path:hsa04211	p53 signaling pathway|Longevity regulating pathway
NCK1	3.12945838353746e-261	0.00232623206920135	0.518	0.299	1.14541306295855e-256	1	1.732	ENSG00000158092	4690	protein_coding	NCK adaptor protein 1 [Source:HGNC Symbol;Acc:HGNC:7664]		GO:0005737,GO:0005634,GO:0005783,GO:0005515,GO:0004860,GO:0038096,GO:0005886,GO:0050852,GO:0005070,GO:0045944,GO:0005829,GO:0045296,GO:0006417,GO:0042102,GO:0006469,GO:0005102,GO:0042110,GO:0030971,GO:0048010,GO:0008093,GO:0030838,GO:1902237,GO:0030159,GO:0060548,GO:0007172,GO:0033137,GO:1903912,GO:1903898,GO:0000164,GO:1990441,GO:0030674,GO:0071074,GO:0036493,GO:0046627,GO:0070262,GO:1903676,GO:…	cytoplasm|nucleus|endoplasmic reticulum|protein binding|protein kinase inhibitor activity|Fc-gamma receptor signaling pathway involved in phagocytosis|plasma membrane|T cell receptor signaling pathway|SH3/SH2 adaptor activity|positive regulation of transcription by RNA polymerase II|cytosol|cadherin binding|regulation of translation|positive regulation of T cell proliferation|negative regulation …	path:hsa04012,path:hsa04360,path:hsa04660,path:hsa05130	ErbB signaling pathway|Axon guidance|T cell receptor signaling pathway|Pathogenic Escherichia coli infection
AL078600.1	3.45991589852251e-261	0.137925773223997	0.557	0.274	1.26636381801822e-256	1	2.033	--	--	--	--	--	--	--	--	--
EHBP1	3.65458955016225e-261	0.215137278550751	0.963	0.729	1.33761632125488e-256	1	1.321	ENSG00000115504	23301	protein_coding	EH domain binding protein 1 [Source:HGNC Symbol;Acc:HGNC:29144]		GO:0005737,GO:0016020,GO:0015031,GO:0005829,GO:0005886,GO:0005768,GO:0006897,GO:0005815,GO:0030036,GO:0031941,GO:0005515	cytoplasm|membrane|protein transport|cytosol|plasma membrane|endosome|endocytosis|microtubule organizing center|actin cytoskeleton organization|filamentous actin|protein binding
NRDC	6.46262382436545e-261	0.0209141764037405	0.719	0.458	2.365384945956e-256	1	1.57	ENSG00000078618	4898	protein_coding	nardilysin convertase [Source:HGNC Symbol;Acc:HGNC:7995]		GO:0046872,GO:0003824,GO:0016787,GO:0005829,GO:0005515,GO:0008233,GO:0006508,GO:0004222,GO:0008237,GO:0009986,GO:0005739,GO:0016477,GO:0008283,GO:0120163,GO:0048408,GO:0007528,GO:0051044,GO:0051603,GO:0052548	metal ion binding|catalytic activity|hydrolase activity|cytosol|protein binding|peptidase activity|proteolysis|metalloendopeptidase activity|metallopeptidase activity|cell surface|mitochondrion|cell migration|cell population proliferation|negative regulation of cold-induced thermogenesis|epidermal growth factor binding|neuromuscular junction development|positive regulation of membrane protein ect…
PTPRS	7.51551385308467e-261	0.163881841684052	0.874	0.58	2.75075322536752e-256	1	1.507	ENSG00000105426	5802	protein_coding	protein tyrosine phosphatase receptor type S [Source:HGNC Symbol;Acc:HGNC:9681]		GO:0016020,GO:0016021,GO:0016787,GO:0007155,GO:0005886,GO:0004721,GO:0006470,GO:0042995,GO:0005515,GO:0004725,GO:0016311,GO:0016791,GO:0030054,GO:0031410,GO:0045202,GO:0045211,GO:0008201,GO:0030424,GO:0043204,GO:0070062,GO:0035335,GO:0014069,GO:0005887,GO:0043005,GO:0030672,GO:0035374,GO:0043395,GO:0010977,GO:0048681,GO:0099560,GO:0032688,GO:0030285,GO:0061000,GO:0030517,GO:0032687,GO:0034164,GO:…	membrane|integral component of membrane|hydrolase activity|cell adhesion|plasma membrane|phosphoprotein phosphatase activity|protein dephosphorylation|cell projection|protein binding|protein tyrosine phosphatase activity|dephosphorylation|phosphatase activity|cell junction|cytoplasmic vesicle|synapse|postsynaptic membrane|heparin binding|axon|perikaryon|extracellular exosome|peptidyl-tyrosine dep…
GAPVD1	9.04635676910278e-261	0.113733011789052	0.726	0.433	3.31105704105931e-256	1	1.677	ENSG00000165219	26130	protein_coding	GTPase activating protein and VPS9 domains 1 [Source:HGNC Symbol;Acc:HGNC:23375]		GO:0007165,GO:0043087,GO:0005829,GO:0016020,GO:0043547,GO:0005096,GO:0005085,GO:0032794,GO:0051223,GO:0005768,GO:0045296,GO:0006897,GO:0061024	signal transduction|regulation of GTPase activity|cytosol|membrane|positive regulation of GTPase activity|GTPase activator activity|guanyl-nucleotide exchange factor activity|GTPase activating protein binding|regulation of protein transport|endosome|cadherin binding|endocytosis|membrane organization
COQ8A	9.63167285729866e-261	0.260513873093457	0.561	0.246	3.52528858249988e-256	1	2.28	ENSG00000163050	56997	protein_coding	coenzyme Q8A [Source:HGNC Symbol;Acc:HGNC:16812]		GO:0016020,GO:0016021,GO:0000166,GO:0005524,GO:0016301,GO:0016740,GO:0016310,GO:0005739,GO:0006468,GO:0006744,GO:0005515,GO:0043531,GO:0031314	membrane|integral component of membrane|nucleotide binding|ATP binding|kinase activity|transferase activity|phosphorylation|mitochondrion|protein phosphorylation|ubiquinone biosynthetic process|protein binding|ADP binding|extrinsic component of mitochondrial inner membrane
AC245297.3	1.690171849116e-260	0.0660537201204435	0.432	0.207	6.18619798494948e-256	1	2.087	ENSG00000274265	--	lncRNA	novel transcript
KRCC1	1.89134881256316e-260	0.0966379919847622	0.528	0.268	6.92252578886241e-256	1	1.97	ENSG00000172086	51315	protein_coding	lysine rich coiled-coil 1 [Source:HGNC Symbol;Acc:HGNC:28039]
BMPR2	2.87539012262975e-260	0.0199406371504445	0.754	0.479	1.05242153878371e-255	1	1.574	ENSG00000204217	659	protein_coding	bone morphogenetic protein receptor type 2 [Source:HGNC Symbol;Acc:HGNC:1078]		GO:0045944,GO:0060412,GO:0003085,GO:0003151,GO:0030509,GO:0045669,GO:0016020,GO:0016021,GO:0046872,GO:0000166,GO:0004672,GO:0004674,GO:0005524,GO:0016301,GO:0016740,GO:0006468,GO:0016310,GO:0005654,GO:0005886,GO:0005615,GO:0005515,GO:0004675,GO:0043235,GO:0007178,GO:0032924,GO:0005913,GO:0030308,GO:0002063,GO:0030166,GO:0030501,GO:0060350,GO:0061036,GO:0071363,GO:0071773,GO:1902731,GO:0010862,GO:…	positive regulation of transcription by RNA polymerase II|ventricular septum morphogenesis|negative regulation of systemic arterial blood pressure|outflow tract morphogenesis|BMP signaling pathway|positive regulation of osteoblast differentiation|membrane|integral component of membrane|metal ion binding|nucleotide binding|protein kinase activity|protein serine/threonine kinase activity|ATP bindin…	path:hsa04060,path:hsa04350,path:hsa04360,path:hsa04390,path:hsa04550,path:hsa05206,path:hsa05418	Cytokine-cytokine receptor interaction|TGF-beta signaling pathway|Axon guidance|Hippo signaling pathway|Signaling pathways regulating pluripotency of stem cells|MicroRNAs in cancer|Fluid shear stress and atherosclerosis
AOPEP	4.73444309501826e-260	0.0671840214177766	0.758	0.474	1.73285351720763e-255	1	1.599	--	--	--	--	--	--	--	--	--
CEP350	5.09274661011877e-260	0.0138094252572674	0.825	0.561	1.86399618676957e-255	1	1.471	ENSG00000135837	9857	protein_coding	centrosomal protein 350 [Source:HGNC Symbol;Acc:HGNC:24238]		GO:0005634,GO:0005737,GO:0016020,GO:0005813,GO:0005856,GO:0042995,GO:0005515,GO:0008017,GO:0005815,GO:0005819,GO:0034453,GO:0005814	nucleus|cytoplasm|membrane|centrosome|cytoskeleton|cell projection|protein binding|microtubule binding|microtubule organizing center|spindle|microtubule anchoring|centriole
ANTXR2	5.52075095678499e-260	0.206741558363326	0.817	0.497	2.02065005769287e-255	1	1.644	ENSG00000163297	118429	protein_coding	ANTXR cell adhesion molecule 2 [Source:HGNC Symbol;Acc:HGNC:21732]		GO:0016020,GO:0016021,GO:0046872,GO:0005783,GO:0005789,GO:0005886,GO:0005515,GO:0005576,GO:0038023,GO:0009986,GO:0010008,GO:0004888,GO:1901998,GO:0022414,GO:0009897	membrane|integral component of membrane|metal ion binding|endoplasmic reticulum|endoplasmic reticulum membrane|plasma membrane|protein binding|extracellular region|signaling receptor activity|cell surface|endosome membrane|transmembrane signaling receptor activity|toxin transport|reproductive process|external side of plasma membrane	path:hsa04621	NOD-like receptor signaling pathway
VPS13A	5.52731501694342e-260	0.0027791748586109	0.679	0.428	2.02305256935146e-255	1	1.586	ENSG00000197969	23230	protein_coding	vacuolar protein sorting 13 homolog A [Source:HGNC Symbol;Acc:HGNC:1908]		GO:0015031,GO:0005829,GO:0005515,GO:0006623,GO:0019898,GO:0006895,GO:0008104,GO:0006914,GO:0045053,GO:0007399,GO:0007626,GO:0035176,GO:0031045	protein transport|cytosol|protein binding|protein targeting to vacuole|extrinsic component of membrane|Golgi to endosome transport|protein localization|autophagy|protein retention in Golgi apparatus|nervous system development|locomotory behavior|social behavior|dense core granule
YIPF4	7.86287957987008e-260	0.0124385012651456	0.484	0.275	2.87789255502825e-255	1	1.76	ENSG00000119820	84272	protein_coding	Yip1 domain family member 4 [Source:HGNC Symbol;Acc:HGNC:28145]		GO:0016020,GO:0016021,GO:0005794,GO:0043231,GO:0005886,GO:0005515,GO:0005783	membrane|integral component of membrane|Golgi apparatus|intracellular membrane-bounded organelle|plasma membrane|protein binding|endoplasmic reticulum
CLMAT3	1.16913721760152e-259	0.0254686210728773	0.312	0.125	4.27915913014332e-255	1	2.496	ENSG00000249035	--	lncRNA	colorectal liver metastasis associated transcript 3 [Source:HGNC Symbol;Acc:HGNC:52287]
BHMT2	1.20976755627636e-259	0.192293091641379	0.642	0.333	4.4278702327271e-255	1	1.928	ENSG00000132840	23743	protein_coding	betaine--homocysteine S-methyltransferase 2 [Source:HGNC Symbol;Acc:HGNC:1048]		GO:0008270,GO:0046872,GO:0016740,GO:0008168,GO:0032259,GO:0047150,GO:0009086,GO:0005829,GO:0070062,GO:0000096,GO:0071267,GO:0061627,GO:0033477,GO:0046500	zinc ion binding|metal ion binding|transferase activity|methyltransferase activity|methylation|betaine-homocysteine S-methyltransferase activity|methionine biosynthetic process|cytosol|extracellular exosome|sulfur amino acid metabolic process|L-methionine salvage|S-methylmethionine-homocysteine S-methyltransferase activity|S-methylmethionine metabolic process|S-adenosylmethionine metabolic process	path:hsa00270	Cysteine and methionine metabolism
RNF130	1.31301407271456e-259	0.228948827731401	0.79	0.466	4.80576280754257e-255	1	1.695	ENSG00000113269	55819	protein_coding	ring finger protein 130 [Source:HGNC Symbol;Acc:HGNC:18280]		GO:0016020,GO:0016021,GO:0005737,GO:0046872,GO:0016740,GO:0016567,GO:0004842,GO:0006915,GO:0006511,GO:0061630,GO:0012501	membrane|integral component of membrane|cytoplasm|metal ion binding|transferase activity|protein ubiquitination|ubiquitin-protein transferase activity|apoptotic process|ubiquitin-dependent protein catabolic process|ubiquitin protein ligase activity|programmed cell death
EPB41L4B	2.69322427081746e-259	0.336634453537837	0.749	0.409	9.85747015361899e-255	1	1.831	ENSG00000095203	54566	protein_coding	erythrocyte membrane protein band 4.1 like 4B [Source:HGNC Symbol;Acc:HGNC:19818]		GO:0005737,GO:0005829,GO:0005886,GO:0005856,GO:0008092,GO:0030054,GO:0005923,GO:0010628,GO:0031032,GO:0045785,GO:0005200,GO:0042060,GO:0051549,GO:0045177	cytoplasm|cytosol|plasma membrane|cytoskeleton|cytoskeletal protein binding|cell junction|bicellular tight junction|positive regulation of gene expression|actomyosin structure organization|positive regulation of cell adhesion|structural constituent of cytoskeleton|wound healing|positive regulation of keratinocyte migration|apical part of cell	path:hsa04530	Tight junction
ICE2	2.93973015185526e-259	0.0500587520742185	0.538	0.297	1.07597063288054e-254	1	1.811	ENSG00000128915	79664	protein_coding	interactor of little elongation complex ELL subunit 2 [Source:HGNC Symbol;Acc:HGNC:29885]		GO:0005634,GO:0005829,GO:0005654,GO:0016604,GO:0008023,GO:0005515,GO:0042795,GO:0015030,GO:0035327,GO:0045945,GO:0042796,GO:0035363	nucleus|cytosol|nucleoplasm|nuclear body|transcription elongation factor complex|protein binding|snRNA transcription by RNA polymerase II|Cajal body|transcriptionally active chromatin|positive regulation of transcription by RNA polymerase III|snRNA transcription by RNA polymerase III|histone locus body
OXNAD1	3.6235051713519e-259	0.0130436716679225	0.496	0.272	1.32623912776651e-254	1	1.824	ENSG00000154814	92106	protein_coding	oxidoreductase NAD binding domain containing 1 [Source:HGNC Symbol;Acc:HGNC:25128]		GO:0016491,GO:0055114,GO:0003674,GO:0008150,GO:0005575	oxidoreductase activity|oxidation-reduction process|molecular_function|biological_process|cellular_component
MAP3K20	3.69875806899508e-259	0.140215807059302	0.874	0.586	1.35378244083289e-254	1	1.491	ENSG00000091436	51776	protein_coding	mitogen-activated protein kinase kinase kinase 20 [Source:HGNC Symbol;Acc:HGNC:17797]		GO:0003723,GO:0005634,GO:0005737,GO:0046872,GO:0000166,GO:0004672,GO:0004674,GO:0005524,GO:0016301,GO:0016740,GO:0006468,GO:0016310,GO:0005829,GO:0005515,GO:0007049,GO:0000287,GO:0004709,GO:0030154,GO:0000186,GO:0008283,GO:0007050,GO:0043065,GO:0008219,GO:0051403,GO:0000077,GO:0042733,GO:0007093,GO:0060173,GO:0071480,GO:0007257,GO:0000165,GO:0007010,GO:0035556	RNA binding|nucleus|cytoplasm|metal ion binding|nucleotide binding|protein kinase activity|protein serine/threonine kinase activity|ATP binding|kinase activity|transferase activity|protein phosphorylation|phosphorylation|cytosol|protein binding|cell cycle|magnesium ion binding|MAP kinase kinase kinase activity|cell differentiation|activation of MAPKK activity|cell population proliferation|cell cy…	path:hsa04010	MAPK signaling pathway
ATRN	6.83365882746009e-259	0.0395431862342954	0.554	0.308	2.50118746743867e-254	1	1.799	ENSG00000088812	8455	protein_coding	attractin [Source:HGNC Symbol;Acc:HGNC:885]		GO:0016020,GO:0016021,GO:0030246,GO:0005615,GO:0005886,GO:0005576,GO:0006954,GO:0009887,GO:0009888,GO:0070062,GO:0005887,GO:0038023,GO:0006979,GO:0021549,GO:0040014,GO:0042552,GO:0043473,GO:0005737,GO:0005515	membrane|integral component of membrane|carbohydrate binding|extracellular space|plasma membrane|extracellular region|inflammatory response|animal organ morphogenesis|tissue development|extracellular exosome|integral component of plasma membrane|signaling receptor activity|response to oxidative stress|cerebellum development|regulation of multicellular organism growth|myelination|pigmentation|cyto…
TYW1	8.93132628051886e-259	0.051140567217151	0.646	0.379	3.26895473193271e-254	1	1.704	ENSG00000198874	55253	protein_coding	tRNA-yW synthesizing protein 1 homolog [Source:HGNC Symbol;Acc:HGNC:25598]		GO:0046872,GO:0000166,GO:0008033,GO:0055114,GO:0003824,GO:0016829,GO:0051536,GO:0051539,GO:0010181,GO:0102521,GO:0016020,GO:0016021	metal ion binding|nucleotide binding|tRNA processing|oxidation-reduction process|catalytic activity|lyase activity|iron-sulfur cluster binding|4 iron, 4 sulfur cluster binding|FMN binding|tRNA-4-demethylwyosine synthase activity|membrane|integral component of membrane
DCAF10	9.42942473440273e-259	0.0855012586283465	0.687	0.41	3.45126374703874e-254	1	1.676	ENSG00000122741	79269	protein_coding	DDB1 and CUL4 associated factor 10 [Source:HGNC Symbol;Acc:HGNC:23686]		GO:0016567,GO:0005654,GO:0043687,GO:0080008,GO:0005515	protein ubiquitination|nucleoplasm|post-translational protein modification|Cul4-RING E3 ubiquitin ligase complex|protein binding
KCNIP2	1.29101681351515e-258	0.27251403180813	0.676	0.347	4.72525063914678e-254	1	1.948	ENSG00000120049	30819	protein_coding	potassium voltage-gated channel interacting protein 2 [Source:HGNC Symbol;Acc:HGNC:15522]		GO:1903766,GO:0005737,GO:0016020,GO:0046872,GO:0005509,GO:0005244,GO:0005267,GO:0006811,GO:0006813,GO:0034765,GO:0071805,GO:0005886,GO:0005515,GO:0007268,GO:0047485,GO:0044325,GO:0007165,GO:0061337,GO:0008076,GO:0015459,GO:0086009,GO:0086013,GO:0006936,GO:0086008,GO:0097623,GO:1901379,GO:0008016,GO:0005513,GO:0046923,GO:0005250,GO:0045163,GO:1903818,GO:0034705	positive regulation of potassium ion export across plasma membrane|cytoplasm|membrane|metal ion binding|calcium ion binding|voltage-gated ion channel activity|potassium channel activity|ion transport|potassium ion transport|regulation of ion transmembrane transport|potassium ion transmembrane transport|plasma membrane|protein binding|chemical synaptic transmission|protein N-terminus binding|ion c…
LIMCH1	1.74972601561212e-258	0.383294613648897	0.936	0.688	6.40417218974191e-254	1	1.36	ENSG00000064042	22998	protein_coding	LIM and calponin homology domains 1 [Source:HGNC Symbol;Acc:HGNC:29191]		GO:0005737,GO:0046872,GO:0003779,GO:0005856,GO:0031032,GO:0001934,GO:0001725,GO:0051496,GO:0030336,GO:0051893,GO:0016460,GO:0032034,GO:0005515	cytoplasm|metal ion binding|actin binding|cytoskeleton|actomyosin structure organization|positive regulation of protein phosphorylation|stress fiber|positive regulation of stress fiber assembly|negative regulation of cell migration|regulation of focal adhesion assembly|myosin II complex|myosin II head/neck binding|protein binding
ECHDC3	1.75235317705192e-258	0.249941655275447	0.612	0.294	6.41378786332774e-254	1	2.082	ENSG00000134463	79746	protein_coding	enoyl-CoA hydratase domain containing 3 [Source:HGNC Symbol;Acc:HGNC:23489]		GO:0003824,GO:0005739,GO:0006629,GO:0006631	catalytic activity|mitochondrion|lipid metabolic process|fatty acid metabolic process
PPA2	6.19976934211752e-258	0.0310393090426465	0.456	0.236	2.26917757690843e-253	1	1.932	ENSG00000138777	27068	protein_coding	pyrophosphatase (inorganic) 2 [Source:HGNC Symbol;Acc:HGNC:28883]		GO:0005737,GO:0046872,GO:0000287,GO:0016787,GO:0005739,GO:0006470,GO:0004427,GO:0006796,GO:0005759,GO:0006418,GO:0051881,GO:0071344,GO:0004722	cytoplasm|metal ion binding|magnesium ion binding|hydrolase activity|mitochondrion|protein dephosphorylation|inorganic diphosphatase activity|phosphate-containing compound metabolic process|mitochondrial matrix|tRNA aminoacylation for protein translation|regulation of mitochondrial membrane potential|diphosphate metabolic process|protein serine/threonine phosphatase activity	path:hsa00190	Oxidative phosphorylation
NBPF11	9.30894301224574e-258	0.158271821091013	0.472	0.209	3.40716623191206e-253	1	2.258	ENSG00000263956	200030	protein_coding	NBPF member 11 [Source:HGNC Symbol;Acc:HGNC:31993]		GO:0005737	cytoplasm
PPP6R2	1.33948347268562e-257	0.0799802938944054	0.698	0.42	4.90264345837664e-253	1	1.662	ENSG00000100239	9701	protein_coding	protein phosphatase 6 regulatory subunit 2 [Source:HGNC Symbol;Acc:HGNC:19253]		GO:0005737,GO:0043231,GO:0005829,GO:0005515,GO:0019903,GO:0043666	cytoplasm|intracellular membrane-bounded organelle|cytosol|protein binding|protein phosphatase binding|regulation of phosphoprotein phosphatase activity
FOXO1	2.29596239333213e-257	0.197663900391364	0.984	0.772	8.40345195583491e-253	1	1.275	ENSG00000150907	2308	protein_coding	forkhead box O1 [Source:HGNC Symbol;Acc:HGNC:3819]	Fork head	GO:0005634,GO:0005737,GO:0043066,GO:0006355,GO:0003677,GO:0003700,GO:0005739,GO:0005829,GO:0043565,GO:0005515,GO:0006974,GO:0006915,GO:0006914,GO:0030154,GO:0045893,GO:0000981,GO:0045944,GO:0000122,GO:0000790,GO:0008134,GO:0005654,GO:0045444,GO:0010508,GO:0003682,GO:0009267,GO:0043065,GO:0031625,GO:0008286,GO:0042593,GO:0034599,GO:0045892,GO:0045599,GO:0019221,GO:0001678,GO:0032869,GO:0097009,GO:…	nucleus|cytoplasm|negative regulation of apoptotic process|regulation of transcription, DNA-templated|DNA binding|DNA-binding transcription factor activity|mitochondrion|cytosol|sequence-specific DNA binding|protein binding|cellular response to DNA damage stimulus|apoptotic process|autophagy|cell differentiation|positive regulation of transcription, DNA-templated|DNA-binding transcription factor …	path:hsa04068,path:hsa04152,path:hsa04211,path:hsa04213,path:hsa04218,path:hsa04910,path:hsa04919,path:hsa04922,path:hsa04931,path:hsa04933,path:hsa05165,path:hsa05200,path:hsa05202,path:hsa05215	FoxO signaling pathway|AMPK signaling pathway|Longevity regulating pathway|Longevity regulating pathway - multiple species|Cellular senescence|Insulin signaling pathway|Thyroid hormone signaling pathway|Glucagon signaling pathway|Insulin resistance|AGE-RAGE signaling pathway in diabetic complications|Human papillomavirus infection|Pathways in cancer|Transcriptional misregulation in cancer|Prostat…
LARP1	3.62570373961511e-257	0.196166014913873	0.675	0.364	1.32704382573653e-252	1	1.854	ENSG00000155506	23367	protein_coding	La ribonucleoprotein domain family member 1 [Source:HGNC Symbol;Acc:HGNC:29531]		GO:0003723,GO:0005737,GO:0016020,GO:0006412,GO:0006413,GO:0005515,GO:0000339,GO:0045727,GO:0045296,GO:0006417,GO:0008283,GO:0017148,GO:0010494,GO:0016239,GO:0003730,GO:0008190,GO:0031369,GO:0043024,GO:0048027,GO:0031931,GO:0045070,GO:0045947,GO:0005844,GO:0000340,GO:0008494,GO:0048255,GO:0031929,GO:0038202,GO:0042788,GO:0072752,GO:1990928	RNA binding|cytoplasm|membrane|translation|translational initiation|protein binding|RNA cap binding|positive regulation of translation|cadherin binding|regulation of translation|cell population proliferation|negative regulation of translation|cytoplasmic stress granule|positive regulation of macroautophagy|mRNA 3'-UTR binding|eukaryotic initiation factor 4E binding|translation initiation factor b…
MSRB3	3.99304312854462e-257	0.0382515053722454	0.798	0.527	1.46149371547862e-252	1	1.514	ENSG00000174099	253827	protein_coding	methionine sulfoxide reductase B3 [Source:HGNC Symbol;Acc:HGNC:27375]		GO:0046872,GO:0016491,GO:0055114,GO:0005783,GO:0005739,GO:0005515,GO:0006979,GO:0033743,GO:0016671,GO:0030091,GO:0005829,GO:0008270,GO:0033745	metal ion binding|oxidoreductase activity|oxidation-reduction process|endoplasmic reticulum|mitochondrion|protein binding|response to oxidative stress|peptide-methionine (R)-S-oxide reductase activity|oxidoreductase activity, acting on a sulfur group of donors, disulfide as acceptor|protein repair|cytosol|zinc ion binding|L-methionine-(R)-S-oxide reductase activity
PRR14L	4.12155706855747e-257	0.0486601788787482	0.552	0.308	1.50853110266272e-252	1	1.792	ENSG00000183530	253143	protein_coding	proline rich 14 like [Source:HGNC Symbol;Acc:HGNC:28738]
PTEN	5.8992121104138e-257	0.306794633727727	0.978	0.759	2.15917062453255e-252	1	1.289	ENSG00000171862	5728	protein_coding	phosphatase and tensin homolog [Source:HGNC Symbol;Acc:HGNC:9588]		GO:0008284,GO:1904706,GO:0008285,GO:0051898,GO:0070373,GO:0050821,GO:0051091,GO:2000134,GO:0005737,GO:0030336,GO:0010719,GO:0005634,GO:0014067,GO:0010977,GO:0005829,GO:0005654,GO:0016787,GO:0006629,GO:0005886,GO:0004721,GO:0042995,GO:0005515,GO:0004725,GO:0016311,GO:0035335,GO:0005576,GO:0008138,GO:0006915,GO:0046855,GO:0008289,GO:0046856,GO:0042802,GO:0007399,GO:0007507,GO:0016477,GO:0016579,GO:…	positive regulation of cell population proliferation|negative regulation of vascular smooth muscle cell proliferation|negative regulation of cell population proliferation|negative regulation of protein kinase B signaling|negative regulation of ERK1 and ERK2 cascade|protein stabilization|positive regulation of DNA-binding transcription factor activity|negative regulation of G1/S transition of mito…	path:hsa00562,path:hsa01521,path:hsa04068,path:hsa04070,path:hsa04071,path:hsa04115,path:hsa04140,path:hsa04150,path:hsa04151,path:hsa04218,path:hsa04510,path:hsa04931,path:hsa05161,path:hsa05165,path:hsa05200,path:hsa05206,path:hsa05213,path:hsa05214,path:hsa05215,path:hsa05218,path:hsa05222,path:hsa05224,path:hsa05225,path:hsa05230	Inositol phosphate metabolism|EGFR tyrosine kinase inhibitor resistance|FoxO signaling pathway|Phosphatidylinositol signaling system|Sphingolipid signaling pathway|p53 signaling pathway|Autophagy - animal|mTOR signaling pathway|PI3K-Akt signaling pathway|Cellular senescence|Focal adhesion|Insulin resistance|Hepatitis B|Human papillomavirus infection|Pathways in cancer|MicroRNAs in cancer|Endometr…
BNC2	1.21021346494071e-256	0.104991383712762	0.932	0.674	4.42950230302949e-252	1	1.383	ENSG00000173068	54796	protein_coding	basonuclin 2 [Source:HGNC Symbol;Acc:HGNC:30988]	zf-C2H2	GO:0003676,GO:0005634,GO:0046872,GO:0005654,GO:0003677,GO:0003416,GO:0043586,GO:0060021,GO:0060485,GO:0008270	nucleic acid binding|nucleus|metal ion binding|nucleoplasm|DNA binding|endochondral bone growth|tongue development|roof of mouth development|mesenchyme development|zinc ion binding
UPF3A	1.38665023605543e-256	0.022967294776613	0.552	0.321	5.07527852898649e-252	1	1.72	ENSG00000169062	65110	protein_coding	UPF3A regulator of nonsense mediated mRNA decay [Source:HGNC Symbol;Acc:HGNC:20332]		GO:0003676,GO:0003723,GO:0051028,GO:0005634,GO:0005737,GO:0043231,GO:0005829,GO:0005515,GO:0045727,GO:0006913,GO:0005730,GO:0017056,GO:0042162,GO:0000184,GO:0035145	nucleic acid binding|RNA binding|mRNA transport|nucleus|cytoplasm|intracellular membrane-bounded organelle|cytosol|protein binding|positive regulation of translation|nucleocytoplasmic transport|nucleolus|structural constituent of nuclear pore|telomeric DNA binding|nuclear-transcribed mRNA catabolic process, nonsense-mediated decay|exon-exon junction complex	path:hsa03013,path:hsa03015	RNA transport|mRNA surveillance pathway
RNF144A	1.83238700414043e-256	0.236911894078433	0.642	0.32	6.70671967385438e-252	1	2.006	ENSG00000151692	9781	protein_coding	ring finger protein 144A [Source:HGNC Symbol;Acc:HGNC:20457]		GO:0016020,GO:0016021,GO:0043231,GO:0046872,GO:0016740,GO:0016567,GO:0005794,GO:0004842,GO:0005886,GO:0005515,GO:0031410,GO:0030659,GO:0005737,GO:0006511,GO:0000151,GO:0061630,GO:0010008,GO:0032436,GO:0000209,GO:0031624	membrane|integral component of membrane|intracellular membrane-bounded organelle|metal ion binding|transferase activity|protein ubiquitination|Golgi apparatus|ubiquitin-protein transferase activity|plasma membrane|protein binding|cytoplasmic vesicle|cytoplasmic vesicle membrane|cytoplasm|ubiquitin-dependent protein catabolic process|ubiquitin ligase complex|ubiquitin protein ligase activity|endos…
FOXN3	2.00806855512612e-256	0.0467161920027883	0.951	0.722	7.34973171861711e-252	1	1.317	ENSG00000053254	1112	protein_coding	forkhead box N3 [Source:HGNC Symbol;Acc:HGNC:1928]	Fork head	GO:0005634,GO:0006355,GO:0003677,GO:0003700,GO:0043565,GO:0005515,GO:0007049,GO:0097094,GO:0006357,GO:0000981,GO:0000790,GO:0008022,GO:0045892,GO:0007095	nucleus|regulation of transcription, DNA-templated|DNA binding|DNA-binding transcription factor activity|sequence-specific DNA binding|protein binding|cell cycle|craniofacial suture morphogenesis|regulation of transcription by RNA polymerase II|DNA-binding transcription factor activity, RNA polymerase II-specific|nuclear chromatin|protein C-terminus binding|negative regulation of transcription, D…
SPPL3	2.68272820327986e-256	0.023172559646635	0.612	0.361	9.81905349682462e-252	1	1.695	ENSG00000157837	121665	protein_coding	signal peptide peptidase like 3 [Source:HGNC Symbol;Acc:HGNC:30424]		GO:0016020,GO:0016021,GO:0043231,GO:0005783,GO:0005789,GO:0016787,GO:0005794,GO:0005886,GO:0042803,GO:0008233,GO:0006508,GO:0004190,GO:0005515,GO:0030660,GO:0032092,GO:0050852,GO:0007204,GO:0033116,GO:0005791,GO:0070886,GO:0033619,GO:0042500,GO:0006465,GO:0035307,GO:0071458,GO:0071556	membrane|integral component of membrane|intracellular membrane-bounded organelle|endoplasmic reticulum|endoplasmic reticulum membrane|hydrolase activity|Golgi apparatus|plasma membrane|protein homodimerization activity|peptidase activity|proteolysis|aspartic-type endopeptidase activity|protein binding|Golgi-associated vesicle membrane|positive regulation of protein binding|T cell receptor signali…
CCDC66	2.96491069926625e-256	0.0811666935207771	0.549	0.293	1.08518696503844e-251	1	1.874	ENSG00000180376	285331	protein_coding	coiled-coil domain containing 66 [Source:HGNC Symbol;Acc:HGNC:27709]		GO:0008017,GO:0005813,GO:0046548,GO:0005737,GO:0042803,GO:0005856,GO:0042995,GO:0005874,GO:0005815,GO:0005515,GO:0005929,GO:0036064,GO:0060271,GO:0030030,GO:0001578,GO:0001895,GO:0050908,GO:1903564,GO:0001750,GO:0001917,GO:0034451	microtubule binding|centrosome|retinal rod cell development|cytoplasm|protein homodimerization activity|cytoskeleton|cell projection|microtubule|microtubule organizing center|protein binding|cilium|ciliary basal body|cilium assembly|cell projection organization|microtubule bundle formation|retina homeostasis|detection of light stimulus involved in visual perception|regulation of protein localizat…
COBLL1	3.08097629963505e-256	0.306970141435097	0.986	0.794	1.12766813542942e-251	1	1.242	ENSG00000082438	22837	protein_coding	cordon-bleu WH2 repeat protein like 1 [Source:HGNC Symbol;Acc:HGNC:23571]		GO:0003779,GO:0003785,GO:0045296,GO:0070062	actin binding|actin monomer binding|cadherin binding|extracellular exosome
AL360091.3	4.50517705562588e-256	0.0136547472808675	0.388	0.18	1.64893985412963e-251	1	2.156	ENSG00000234915	--	lncRNA	novel transcript, antisense to PPP2R5A
CAPS2	4.53171158380875e-256	0.101796621689522	0.616	0.334	1.65865175678984e-251	1	1.844	ENSG00000180881	84698	protein_coding	calcyphosine 2 [Source:HGNC Symbol;Acc:HGNC:16471]		GO:0005509,GO:0046872	calcium ion binding|metal ion binding
MTAP	7.10313526286316e-256	0.117977894008131	0.595	0.309	2.59981853756054e-251	1	1.926	ENSG00000099810	4507	protein_coding	methylthioadenosine phosphorylase [Source:HGNC Symbol;Acc:HGNC:7413]		GO:0005634,GO:0005737,GO:0016740,GO:0005829,GO:0009116,GO:0003824,GO:0016757,GO:0005515,GO:0016763,GO:0006166,GO:0017061,GO:0019509,GO:0070062,GO:0006139,GO:0035722,GO:0004645,GO:0004731	nucleus|cytoplasm|transferase activity|cytosol|nucleoside metabolic process|catalytic activity|transferase activity, transferring glycosyl groups|protein binding|transferase activity, transferring pentosyl groups|purine ribonucleoside salvage|S-methyl-5-thioadenosine phosphorylase activity|L-methionine salvage from methylthioadenosine|extracellular exosome|nucleobase-containing compound metabolic…	path:hsa00270	Cysteine and methionine metabolism
MPHOSPH8	1.42649729946576e-255	0.0813443659546323	0.625	0.353	5.22112276577464e-251	1	1.771	ENSG00000196199	54737	protein_coding	M-phase phosphoprotein 8 [Source:HGNC Symbol;Acc:HGNC:29810]		GO:0005634,GO:0005737,GO:0005730,GO:0005829,GO:0005886,GO:0005694,GO:0005515,GO:0003682,GO:0045892,GO:0035064,GO:0045814,GO:0000792,GO:0000788,GO:0005720,GO:0090309,GO:0045869,GO:0044030	nucleus|cytoplasm|nucleolus|cytosol|plasma membrane|chromosome|protein binding|chromatin binding|negative regulation of transcription, DNA-templated|methylated histone binding|negative regulation of gene expression, epigenetic|heterochromatin|nuclear nucleosome|nuclear heterochromatin|positive regulation of methylation-dependent chromatin silencing|negative regulation of single stranded viral RNA…
AGO4	2.09581466285623e-255	0.0418986491538553	0.503	0.269	7.67089124752009e-251	1	1.87	ENSG00000134698	192670	protein_coding	argonaute RISC component 4 [Source:HGNC Symbol;Acc:HGNC:18424]		GO:0005737,GO:0003676,GO:0003723,GO:0016020,GO:0005829,GO:0005654,GO:0005515,GO:0016604,GO:0031047,GO:0000932,GO:0016442,GO:0006417,GO:0045652,GO:0007223,GO:0003725,GO:0031054,GO:0035196,GO:0070578,GO:0006402,GO:0035198,GO:0035278,GO:0010629,GO:0010501,GO:0035280,GO:0010628,GO:0035194,GO:0003727,GO:0007130,GO:0007140,GO:0008584,GO:0010586,GO:0022604,GO:0043066,GO:0005634	cytoplasm|nucleic acid binding|RNA binding|membrane|cytosol|nucleoplasm|protein binding|nuclear body|gene silencing by RNA|P-body|RISC complex|regulation of translation|regulation of megakaryocyte differentiation|Wnt signaling pathway, calcium modulating pathway|double-stranded RNA binding|pre-miRNA processing|production of miRNAs involved in gene silencing by miRNA|RISC-loading complex|mRNA cata…
GNAI1	3.01184659451069e-255	0.297010278418628	0.81	0.485	1.10236597205686e-250	1	1.67	ENSG00000127955	2770	protein_coding	G protein subunit alpha i1 [Source:HGNC Symbol;Acc:HGNC:4384]		GO:0005634,GO:0005737,GO:0016020,GO:0046872,GO:0005813,GO:0000166,GO:0007186,GO:0005730,GO:0007165,GO:0003924,GO:0005525,GO:0005765,GO:0051301,GO:0005886,GO:0005856,GO:0005515,GO:0005834,GO:0007049,GO:0019001,GO:0031683,GO:0007188,GO:0000287,GO:0005815,GO:0030496,GO:0070062,GO:0005938,GO:0001664,GO:0006457,GO:0007193,GO:0019003,GO:0099738,GO:1904322,GO:1904778,GO:0031821,GO:0043434,GO:0060236,GO:…	nucleus|cytoplasm|membrane|metal ion binding|centrosome|nucleotide binding|G protein-coupled receptor signaling pathway|nucleolus|signal transduction|GTPase activity|GTP binding|lysosomal membrane|cell division|plasma membrane|cytoskeleton|protein binding|heterotrimeric G-protein complex|cell cycle|guanyl nucleotide binding|G-protein beta/gamma-subunit complex binding|adenylate cyclase-modulating…	path:hsa04015,path:hsa04022,path:hsa04024,path:hsa04062,path:hsa04071,path:hsa04261,path:hsa04360,path:hsa04371,path:hsa04540,path:hsa04611,path:hsa04670,path:hsa04713,path:hsa04723,path:hsa04724,path:hsa04725,path:hsa04726,path:hsa04727,path:hsa04728,path:hsa04730,path:hsa04914,path:hsa04915,path:hsa04916,path:hsa04921,path:hsa04923,path:hsa04924,path:hsa04926,path:hsa04928,path:hsa04934,path:hs…	Rap1 signaling pathway|cGMP-PKG signaling pathway|cAMP signaling pathway|Chemokine signaling pathway|Sphingolipid signaling pathway|Adrenergic signaling in cardiomyocytes|Axon guidance|Apelin signaling pathway|Gap junction|Platelet activation|Leukocyte transendothelial migration|Circadian entrainment|Retrograde endocannabinoid signaling|Glutamatergic synapse|Cholinergic synapse|Serotonergic synap…
DRAM2	4.36255298166661e-255	0.0576135530591163	0.404	0.19	1.5967380168198e-250	1	2.126	ENSG00000156171	128338	protein_coding	DNA damage regulated autophagy modulator 2 [Source:HGNC Symbol;Acc:HGNC:28769]		GO:0005737,GO:0016020,GO:0016021,GO:0005794,GO:0043231,GO:0005765,GO:0010506,GO:0045494,GO:0001917,GO:0016324,GO:0005886,GO:0006915,GO:0006914,GO:0005764,GO:0007601	cytoplasm|membrane|integral component of membrane|Golgi apparatus|intracellular membrane-bounded organelle|lysosomal membrane|regulation of autophagy|photoreceptor cell maintenance|photoreceptor inner segment|apical plasma membrane|plasma membrane|apoptotic process|autophagy|lysosome|visual perception
KCTD20	5.86412395875837e-255	0.100070844186209	0.521	0.262	2.14632801014515e-250	1	1.989	ENSG00000112078	222658	protein_coding	potassium channel tetramerization domain containing 20 [Source:HGNC Symbol;Acc:HGNC:21052]		GO:0005737,GO:0042327,GO:0005515,GO:0016020,GO:0016021	cytoplasm|positive regulation of phosphorylation|protein binding|membrane|integral component of membrane
GABRE	1.35388707795906e-254	0.163309427916529	0.868	0.577	4.95536209403796e-250	1	1.504	ENSG00000102287	2564	protein_coding	gamma-aminobutyric acid type A receptor epsilon subunit [Source:HGNC Symbol;Acc:HGNC:4085]		GO:0016020,GO:0016021,GO:0005216,GO:0006811,GO:0005886,GO:0004888,GO:0030054,GO:0045202,GO:0045211,GO:0005254,GO:0006821,GO:0034707,GO:0004890,GO:0005230,GO:0034220,GO:0007165,GO:0005887,GO:0007268,GO:0042391,GO:0050877,GO:0043005,GO:1902476,GO:0098794,GO:1904315,GO:0007214,GO:0008503,GO:0005237,GO:0022851,GO:0051932,GO:0060078,GO:0032590,GO:1902711,GO:2001226	membrane|integral component of membrane|ion channel activity|ion transport|plasma membrane|transmembrane signaling receptor activity|cell junction|synapse|postsynaptic membrane|chloride channel activity|chloride transport|chloride channel complex|GABA-A receptor activity|extracellular ligand-gated ion channel activity|ion transmembrane transport|signal transduction|integral component of plasma me…	path:hsa04080,path:hsa04723,path:hsa04727,path:hsa05032,path:hsa05033	Neuroactive ligand-receptor interaction|Retrograde endocannabinoid signaling|GABAergic synapse|Morphine addiction|Nicotine addiction
CDC14B	1.47748928343348e-254	0.108414539146126	0.815	0.526	5.40775852629488e-250	1	1.549	ENSG00000081377	8555	protein_coding	cell division cycle 14B [Source:HGNC Symbol;Acc:HGNC:1719]		GO:0005634,GO:0005654,GO:0016787,GO:0004721,GO:0006470,GO:0005515,GO:0004725,GO:0016311,GO:0035335,GO:0016791,GO:0008138,GO:0006281,GO:0006974,GO:0005730,GO:0005737,GO:0000226,GO:0000278,GO:0060271,GO:0004722,GO:0007096,GO:0032467,GO:0071850,GO:0000922,GO:0005813,GO:0072686,GO:1904668,GO:0072425,GO:0016020,GO:0016021	nucleus|nucleoplasm|hydrolase activity|phosphoprotein phosphatase activity|protein dephosphorylation|protein binding|protein tyrosine phosphatase activity|dephosphorylation|peptidyl-tyrosine dephosphorylation|phosphatase activity|protein tyrosine/serine/threonine phosphatase activity|DNA repair|cellular response to DNA damage stimulus|nucleolus|cytoplasm|microtubule cytoskeleton organization|mito…	path:hsa04110	Cell cycle
FOXP2	2.48022231861633e-254	0.177882574256582	0.908	0.629	9.07786170836762e-250	1	1.444	ENSG00000128573	93986	protein_coding	forkhead box P2 [Source:HGNC Symbol;Acc:HGNC:13875]	Fork head	GO:0005634,GO:0006355,GO:0003677,GO:0003700,GO:0043565,GO:0046872,GO:0042803,GO:0005515,GO:0042802,GO:0000981,GO:0000790,GO:0045892,GO:0021757,GO:0021758,GO:0021987,GO:0000978,GO:0001227,GO:0046982,GO:0050681,GO:0000122,GO:0002053,GO:0007519,GO:0009791,GO:0021549,GO:0030324,GO:0030900,GO:0033574,GO:0042297,GO:0043010,GO:0048286,GO:0048745,GO:0050679,GO:0060013,GO:0060501,GO:0098582	nucleus|regulation of transcription, DNA-templated|DNA binding|DNA-binding transcription factor activity|sequence-specific DNA binding|metal ion binding|protein homodimerization activity|protein binding|identical protein binding|DNA-binding transcription factor activity, RNA polymerase II-specific|nuclear chromatin|negative regulation of transcription, DNA-templated|caudate nucleus development|pu…
METTL15	2.82053410168516e-254	0.0668592476192189	0.766	0.486	1.03234368655778e-249	1	1.576	ENSG00000169519	196074	protein_coding	methyltransferase like 15 [Source:HGNC Symbol;Acc:HGNC:26606]		GO:0016740,GO:0008168,GO:0032259,GO:0071424,GO:0070475,GO:0016020,GO:0016021	transferase activity|methyltransferase activity|methylation|rRNA (cytosine-N4-)-methyltransferase activity|rRNA base methylation|membrane|integral component of membrane
ENPP1	3.55771842690108e-254	0.283197191753127	0.817	0.495	1.30216052143006e-249	1	1.651	ENSG00000197594	5167	protein_coding	ectonucleotide pyrophosphatase/phosphodiesterase 1 [Source:HGNC Symbol;Acc:HGNC:3356]		GO:0005615,GO:0045599,GO:0032869,GO:0046325,GO:0046627,GO:0003676,GO:0016020,GO:0016021,GO:0046872,GO:0016787,GO:0008270,GO:0003824,GO:0005765,GO:0042803,GO:0005886,GO:0005515,GO:0005576,GO:0006955,GO:0004527,GO:0005044,GO:0006897,GO:0005509,GO:0009986,GO:0005887,GO:0004551,GO:0035529,GO:0030247,GO:0046034,GO:0031214,GO:0016323,GO:0004528,GO:0047429,GO:0006796,GO:0009143,GO:0030308,GO:0030500,GO:…	extracellular space|negative regulation of fat cell differentiation|cellular response to insulin stimulus|negative regulation of glucose import|negative regulation of insulin receptor signaling pathway|nucleic acid binding|membrane|integral component of membrane|metal ion binding|hydrolase activity|zinc ion binding|catalytic activity|lysosomal membrane|protein homodimerization activity|plasma mem…	path:hsa00230,path:hsa00240,path:hsa00500,path:hsa00740,path:hsa00760,path:hsa00770	Purine metabolism|Pyrimidine metabolism|Starch and sucrose metabolism|Riboflavin metabolism|Nicotinate and nicotinamide metabolism|Pantothenate and CoA biosynthesis
USP24	5.11761682708709e-254	0.153294501898328	0.917	0.649	1.87309893488215e-249	1	1.413	ENSG00000162402	23358	protein_coding	ubiquitin specific peptidase 24 [Source:HGNC Symbol;Acc:HGNC:12623]		GO:0016579,GO:0016787,GO:0008233,GO:0008234,GO:0006508,GO:0006511,GO:0036459,GO:0005654,GO:0004197,GO:0004843,GO:0005515	protein deubiquitination|hydrolase activity|peptidase activity|cysteine-type peptidase activity|proteolysis|ubiquitin-dependent protein catabolic process|thiol-dependent ubiquitinyl hydrolase activity|nucleoplasm|cysteine-type endopeptidase activity|thiol-dependent ubiquitin-specific protease activity|protein binding
CCAR1	5.92737003192478e-254	0.0140293719526124	0.644	0.399	2.16947670538479e-249	1	1.614	ENSG00000060339	55749	protein_coding	cell division cycle and apoptosis regulator 1 [Source:HGNC Symbol;Acc:HGNC:24236]		GO:0006355,GO:0003723,GO:0005737,GO:1903508,GO:0005515,GO:0007049,GO:0006915,GO:0048471,GO:1903507,GO:0003713,GO:0005634,GO:0003714,GO:0005654,GO:0030335,GO:0008284,GO:0000980,GO:0000398,GO:0030374	regulation of transcription, DNA-templated|RNA binding|cytoplasm|positive regulation of nucleic acid-templated transcription|protein binding|cell cycle|apoptotic process|perinuclear region of cytoplasm|negative regulation of nucleic acid-templated transcription|transcription coactivator activity|nucleus|transcription corepressor activity|nucleoplasm|positive regulation of cell migration|positive …
ASPH	7.06154854081298e-254	0.34506173987942	0.963	0.744	2.58459738142296e-249	1	1.294	ENSG00000198363	444	protein_coding	aspartate beta-hydroxylase [Source:HGNC Symbol;Acc:HGNC:757]		GO:0016020,GO:0016021,GO:0046872,GO:0005783,GO:0016491,GO:0055114,GO:0005789,GO:0005886,GO:0005515,GO:0018193,GO:0051213,GO:0005509,GO:0022900,GO:0004597,GO:0042264,GO:0034220,GO:0016529,GO:0006936,GO:1903779,GO:0005198,GO:0033017,GO:0009055,GO:0032541,GO:0008307,GO:0062101,GO:0007389,GO:0008285,GO:0031647,GO:0035108,GO:0045862,GO:0060021,GO:0060325,GO:0097202,GO:1901879,GO:0005737	membrane|integral component of membrane|metal ion binding|endoplasmic reticulum|oxidoreductase activity|oxidation-reduction process|endoplasmic reticulum membrane|plasma membrane|protein binding|peptidyl-amino acid modification|dioxygenase activity|calcium ion binding|electron transport chain|peptide-aspartate beta-dioxygenase activity|peptidyl-aspartic acid hydroxylation|ion transmembrane transp…
NUTM2B-AS1	7.50062532932434e-254	0.0301975924199347	0.769	0.507	2.745303876786e-249	1	1.517	ENSG00000225484	--	lncRNA	NUTM2B antisense RNA 1 [Source:HGNC Symbol;Acc:HGNC:51204]
FRA10AC1	1.62180640243298e-253	0.0228103633639515	0.449	0.24	5.93597361354494e-249	1	1.871	ENSG00000148690	118924	protein_coding	FRA10A associated CGG repeat 1 [Source:HGNC Symbol;Acc:HGNC:1162]		GO:0005634,GO:0005515	nucleus|protein binding
MIR193BHG	2.21990710726673e-253	0.259448490476649	0.687	0.363	8.12508200330696e-249	1	1.893	ENSG00000262454	--	lncRNA	MIR193B host gene [Source:HGNC Symbol;Acc:HGNC:51945]
HIBADH	2.46728713989693e-253	0.0923379420967078	0.596	0.32	9.03051766073675e-249	1	1.862	ENSG00000106049	11112	protein_coding	3-hydroxyisobutyrate dehydrogenase [Source:HGNC Symbol;Acc:HGNC:4907]		GO:0016491,GO:0050661,GO:0055114,GO:0005739,GO:0051287,GO:0008442,GO:0006574,GO:0009083,GO:0005759	oxidoreductase activity|NADP binding|oxidation-reduction process|mitochondrion|NAD binding|3-hydroxyisobutyrate dehydrogenase activity|valine catabolic process|branched-chain amino acid catabolic process|mitochondrial matrix	path:hsa00280	Valine, leucine and isoleucine degradation
ARFGEF2	3.47325643560244e-253	0.0657844135116209	0.649	0.386	1.27124658799485e-248	1	1.681	ENSG00000124198	10564	protein_coding	ADP ribosylation factor guanine nucleotide exchange factor 2 [Source:HGNC Symbol;Acc:HGNC:15853]		GO:0005737,GO:0016020,GO:0015031,GO:0005794,GO:0006893,GO:0005856,GO:0042995,GO:0005515,GO:0000139,GO:0048471,GO:0030054,GO:0031410,GO:0045202,GO:0005086,GO:0032012,GO:0005085,GO:0030425,GO:0005815,GO:0005768,GO:0005802,GO:0043197,GO:0055037,GO:0005829,GO:0006887,GO:0035556,GO:0034237,GO:0007032,GO:0050811,GO:0032760,GO:0001881,GO:0032279,GO:0005879,GO:0017022,GO:0010256,GO:0032280	cytoplasm|membrane|protein transport|Golgi apparatus|Golgi to plasma membrane transport|cytoskeleton|cell projection|protein binding|Golgi membrane|perinuclear region of cytoplasm|cell junction|cytoplasmic vesicle|synapse|ARF guanyl-nucleotide exchange factor activity|regulation of ARF protein signal transduction|guanyl-nucleotide exchange factor activity|dendrite|microtubule organizing center|en…	path:hsa04144	Endocytosis
DPP8	3.51392763800308e-253	0.0604307515326556	0.473	0.245	1.28613265478551e-248	1	1.931	ENSG00000074603	54878	protein_coding	dipeptidyl peptidase 8 [Source:HGNC Symbol;Acc:HGNC:16490]		GO:0005737,GO:0005829,GO:0016787,GO:0008233,GO:0006508,GO:0006955,GO:0006915,GO:0008236,GO:0004177,GO:0008239	cytoplasm|cytosol|hydrolase activity|peptidase activity|proteolysis|immune response|apoptotic process|serine-type peptidase activity|aminopeptidase activity|dipeptidyl-peptidase activity
PPM1A	4.19152615017545e-253	0.083475001284629	0.552	0.302	1.53414048622572e-248	1	1.828	ENSG00000100614	5494	protein_coding	protein phosphatase, Mg2+/Mn2+ dependent 1A [Source:HGNC Symbol;Acc:HGNC:9275]		GO:0090263,GO:0045893,GO:0005634,GO:0005737,GO:0016020,GO:0046872,GO:0005829,GO:0000287,GO:0016787,GO:0003824,GO:0005886,GO:0004721,GO:0006470,GO:0005515,GO:0030145,GO:0004722,GO:0043169,GO:0005654,GO:0004724,GO:0043123,GO:0043124,GO:0070412,GO:0010991,GO:0030512,GO:0035970,GO:0007050,GO:1901223,GO:0000122,GO:0006499,GO:0033192,GO:0016311,GO:0030514,GO:0046827,GO:0071560	positive regulation of canonical Wnt signaling pathway|positive regulation of transcription, DNA-templated|nucleus|cytoplasm|membrane|metal ion binding|cytosol|magnesium ion binding|hydrolase activity|catalytic activity|plasma membrane|phosphoprotein phosphatase activity|protein dephosphorylation|protein binding|manganese ion binding|protein serine/threonine phosphatase activity|cation binding|nu…	path:hsa04010	MAPK signaling pathway
OSBPL1A	4.6861239577855e-253	0.203847273968406	0.795	0.484	1.71516822978907e-248	1	1.643	ENSG00000141447	114876	protein_coding	oxysterol binding protein like 1A [Source:HGNC Symbol;Acc:HGNC:16398]		GO:0006869,GO:0008203,GO:0008289,GO:0016192,GO:0005768,GO:0043231,GO:0005829,GO:0016020,GO:0005515,GO:0070062,GO:0005770,GO:0019886,GO:0005543,GO:0006699,GO:0015485,GO:0032934	lipid transport|cholesterol metabolic process|lipid binding|vesicle-mediated transport|endosome|intracellular membrane-bounded organelle|cytosol|membrane|protein binding|extracellular exosome|late endosome|antigen processing and presentation of exogenous peptide antigen via MHC class II|phospholipid binding|bile acid biosynthetic process|cholesterol binding|sterol binding
ATG2B	4.97683195218872e-253	0.00274473224543015	0.491	0.281	1.82157026282059e-248	1	1.747	ENSG00000066739	55102	protein_coding	autophagy related 2B [Source:HGNC Symbol;Acc:HGNC:20187]		GO:0016020,GO:0006914,GO:0005654,GO:0034045,GO:0000045,GO:0000422,GO:0000407,GO:0019898,GO:0005811	membrane|autophagy|nucleoplasm|phagophore assembly site membrane|autophagosome assembly|autophagy of mitochondrion|phagophore assembly site|extrinsic component of membrane|lipid droplet	path:hsa04136,path:hsa04140	Autophagy - other|Autophagy - animal
MIR3936HG	7.00233397781331e-253	0.220438087133484	0.621	0.315	2.56292425921945e-248	1	1.971	--	--	--	--	--	--	--	--	--
DMGDH	7.56665844009773e-253	0.156025643193128	0.577	0.291	2.76947265566017e-248	1	1.983	ENSG00000132837	29958	protein_coding	dimethylglycine dehydrogenase [Source:HGNC Symbol;Acc:HGNC:24475]		GO:0003723,GO:0016491,GO:0055114,GO:0005739,GO:0005759,GO:0022900,GO:0005737,GO:0009055,GO:0042426,GO:0019695,GO:0006579,GO:0047865,GO:0005515	RNA binding|oxidoreductase activity|oxidation-reduction process|mitochondrion|mitochondrial matrix|electron transport chain|cytoplasm|electron transfer activity|choline catabolic process|choline metabolic process|amino-acid betaine catabolic process|dimethylglycine dehydrogenase activity|protein binding	path:hsa00260	Glycine, serine and threonine metabolism
BPHL	7.90220030353627e-253	0.161715027020286	0.492	0.222	2.89228433309731e-248	1	2.216	ENSG00000137274	670	protein_coding	biphenyl hydrolase like [Source:HGNC Symbol;Acc:HGNC:1094]		GO:0016787,GO:0005739,GO:0006805,GO:0005741,GO:0006520,GO:0009636,GO:0047658	hydrolase activity|mitochondrion|xenobiotic metabolic process|mitochondrial outer membrane|cellular amino acid metabolic process|response to toxic substance|alpha-amino-acid esterase activity
USO1	1.38032219052473e-252	0.0188187736619827	0.729	0.472	5.05211724953956e-248	1	1.544	ENSG00000138768	8615	protein_coding	USO1 vesicle transport factor [Source:HGNC Symbol;Acc:HGNC:30904]		GO:0003723,GO:0005737,GO:0016020,GO:0006886,GO:0015031,GO:0016192,GO:0005794,GO:0001650,GO:0005829,GO:0005515,GO:0000139,GO:0048280,GO:0005783,GO:0006888,GO:0045296,GO:0005795,GO:0012507,GO:0030133,GO:0048208,GO:0045056,GO:0048211,GO:0061025,GO:0008565,GO:0007030,GO:0007264,GO:0032252,GO:1900076,GO:0048471	RNA binding|cytoplasm|membrane|intracellular protein transport|protein transport|vesicle-mediated transport|Golgi apparatus|fibrillar center|cytosol|protein binding|Golgi membrane|vesicle fusion with Golgi apparatus|endoplasmic reticulum|endoplasmic reticulum to Golgi vesicle-mediated transport|cadherin binding|Golgi stack|ER to Golgi transport vesicle membrane|transport vesicle|COPII vesicle coa…
DAAM1	2.34453392952893e-252	0.19565586895172	0.906	0.621	8.58122863546884e-248	1	1.459	ENSG00000100592	23002	protein_coding	dishevelled associated activator of morphogenesis 1 [Source:HGNC Symbol;Acc:HGNC:18142]		GO:0005737,GO:0016020,GO:0005829,GO:0003779,GO:0031514,GO:0005886,GO:0030036,GO:0005856,GO:0042995,GO:0005515,GO:0016055,GO:0042802,GO:0016043,GO:0017048,GO:0036064,GO:0001725,GO:0060071	cytoplasm|membrane|cytosol|actin binding|motile cilium|plasma membrane|actin cytoskeleton organization|cytoskeleton|cell projection|protein binding|Wnt signaling pathway|identical protein binding|cellular component organization|Rho GTPase binding|ciliary basal body|stress fiber|Wnt signaling pathway, planar cell polarity pathway	path:hsa04310	Wnt signaling pathway
KDM5A	2.64468167824997e-252	0.0234201915811232	0.639	0.389	9.67979941056273e-248	1	1.643	ENSG00000073614	5927	protein_coding	lysine demethylase 5A [Source:HGNC Symbol;Acc:HGNC:9886]	ARID	GO:0005634,GO:0046872,GO:0016491,GO:0055114,GO:0008270,GO:0003677,GO:0006325,GO:0005515,GO:0048511,GO:0007275,GO:0051213,GO:0032922,GO:0003713,GO:0045893,GO:0005730,GO:0006338,GO:0032452,GO:0033169,GO:0035097,GO:0005654,GO:0042393,GO:0035064,GO:0003700,GO:0044212,GO:0003682,GO:0031490,GO:0034647,GO:0034648,GO:0000122,GO:0007283,GO:0008584,GO:0034720,GO:0034721,GO:0051090,GO:1901726,GO:0032993	nucleus|metal ion binding|oxidoreductase activity|oxidation-reduction process|zinc ion binding|DNA binding|chromatin organization|protein binding|rhythmic process|multicellular organism development|dioxygenase activity|circadian regulation of gene expression|transcription coactivator activity|positive regulation of transcription, DNA-templated|nucleolus|chromatin remodeling|histone demethylase ac…
ERV3-1	5.76781281786892e-252	0.188456984066987	0.583	0.296	2.1110771694682e-247	1	1.97	ENSG00000213462	2086	protein_coding	endogenous retrovirus group 3 member 1, envelope [Source:HGNC Symbol;Acc:HGNC:3454]		GO:0003674,GO:0008150	molecular_function|biological_process
MFF	9.82763942443397e-252	0.0396840779580063	0.477	0.259	3.59701430573708e-247	1	1.842	ENSG00000168958	56947	protein_coding	mitochondrial fission factor [Source:HGNC Symbol;Acc:HGNC:24858]		GO:0016020,GO:0016021,GO:0005739,GO:0042803,GO:0030054,GO:0031410,GO:0045202,GO:0005741,GO:0005777,GO:0005515,GO:0090314,GO:0051260,GO:0001836,GO:0000266,GO:0010821,GO:0016559,GO:0043653,GO:0070584,GO:0090200,GO:1900063,GO:0008021,GO:0008053,GO:0006626,GO:0032592,GO:0090141	membrane|integral component of membrane|mitochondrion|protein homodimerization activity|cell junction|cytoplasmic vesicle|synapse|mitochondrial outer membrane|peroxisome|protein binding|positive regulation of protein targeting to membrane|protein homooligomerization|release of cytochrome c from mitochondria|mitochondrial fission|regulation of mitochondrion organization|peroxisome fission|mitochon…
ZNF609	1.48923187744696e-251	0.0610030641542387	0.764	0.486	5.45073759464361e-247	1	1.572	ENSG00000180357	23060	protein_coding	zinc finger protein 609 [Source:HGNC Symbol;Acc:HGNC:29003]		GO:0003676,GO:0005634,GO:0046872,GO:0005654,GO:0007275,GO:0007517,GO:0045944,GO:2001224,GO:0006357,GO:2000291,GO:0032039	nucleic acid binding|nucleus|metal ion binding|nucleoplasm|multicellular organism development|muscle organ development|positive regulation of transcription by RNA polymerase II|positive regulation of neuron migration|regulation of transcription by RNA polymerase II|regulation of myoblast proliferation|integrator complex
FMNL2	1.59477462303875e-251	0.0469973456224486	0.892	0.622	5.83703459778411e-247	1	1.434	ENSG00000157827	114793	protein_coding	formin like 2 [Source:HGNC Symbol;Acc:HGNC:18267]		GO:0005737,GO:0003779,GO:0030036,GO:0007010,GO:0016043,GO:0005829,GO:0017048,GO:0045296,GO:0022604,GO:0008360,GO:0030866,GO:0032794	cytoplasm|actin binding|actin cytoskeleton organization|cytoskeleton organization|cellular component organization|cytosol|Rho GTPase binding|cadherin binding|regulation of cell morphogenesis|regulation of cell shape|cortical actin cytoskeleton organization|GTPase activating protein binding
PARD3B	1.93333141681076e-251	0.110483859797871	0.989	0.797	7.07618631866905e-247	1	1.241	ENSG00000116117	117583	protein_coding	par-3 family cell polarity regulator beta [Source:HGNC Symbol;Acc:HGNC:14446]		GO:0016020,GO:0005654,GO:0051301,GO:0030054,GO:0007049,GO:0016604,GO:0005737,GO:0000226,GO:0005923,GO:0005515,GO:0035091,GO:0007155,GO:0012505,GO:0016324,GO:0032991,GO:0005912,GO:0005938,GO:0005913,GO:0008104,GO:0043296,GO:0030010,GO:0045197,GO:0051660	membrane|nucleoplasm|cell division|cell junction|cell cycle|nuclear body|cytoplasm|microtubule cytoskeleton organization|bicellular tight junction|protein binding|phosphatidylinositol binding|cell adhesion|endomembrane system|apical plasma membrane|protein-containing complex|adherens junction|cell cortex|cell-cell adherens junction|protein localization|apical junction complex|establishment of cel…
GOLGA1	2.88311330513051e-251	0.0320723694560316	0.419	0.217	1.05524830081082e-246	1	1.931	ENSG00000136935	2800	protein_coding	golgin A1 [Source:HGNC Symbol;Acc:HGNC:4424]		GO:0016020,GO:0005794,GO:0005515,GO:0000139,GO:0031410,GO:0005829,GO:0001669,GO:0005802,GO:0048471	membrane|Golgi apparatus|protein binding|Golgi membrane|cytoplasmic vesicle|cytosol|acrosomal vesicle|trans-Golgi network|perinuclear region of cytoplasm
NBPF12	3.81954515447835e-251	0.0968311557544635	0.487	0.243	1.39799172199062e-246	1	2.004	ENSG00000268043	149013	protein_coding	NBPF member 12 [Source:HGNC Symbol;Acc:HGNC:24297]		GO:0005737	cytoplasm
MAP2K5	3.97101954610624e-251	0.171023852053038	0.722	0.417	1.45343286407034e-246	1	1.731	ENSG00000137764	5607	protein_coding	mitogen-activated protein kinase kinase 5 [Source:HGNC Symbol;Acc:HGNC:6845]		GO:0090051,GO:0034115,GO:0071499,GO:0045944,GO:0043154,GO:0032088,GO:0046872,GO:0000166,GO:0004672,GO:0004674,GO:0005524,GO:0016301,GO:0016740,GO:0006468,GO:0016310,GO:0004713,GO:0018108,GO:0005515,GO:0000122,GO:0000165,GO:0000187,GO:0007507,GO:0030307,GO:0045415,GO:0050679,GO:0051247,GO:0060761,GO:0070375,GO:0071363,GO:2000342,GO:2001240,GO:0005634,GO:0005819,GO:0005829,GO:0005737,GO:0007165,GO:…	negative regulation of cell migration involved in sprouting angiogenesis|negative regulation of heterotypic cell-cell adhesion|cellular response to laminar fluid shear stress|positive regulation of transcription by RNA polymerase II|negative regulation of cysteine-type endopeptidase activity involved in apoptotic process|negative regulation of NF-kappaB transcription factor activity|metal ion bin…	path:hsa04010,path:hsa04540,path:hsa04722,path:hsa04921,path:hsa05418	MAPK signaling pathway|Gap junction|Neurotrophin signaling pathway|Oxytocin signaling pathway|Fluid shear stress and atherosclerosis
AAMDC	4.21472262487536e-251	0.0983977891557811	0.462	0.215	1.54263062793063e-246	1	2.149	ENSG00000087884	28971	protein_coding	adipogenesis associated Mth938 domain containing [Source:HGNC Symbol;Acc:HGNC:30205]		GO:0005737,GO:0005515,GO:0045600	cytoplasm|protein binding|positive regulation of fat cell differentiation
RDH5	5.51996237465459e-251	0.241181199547822	0.705	0.384	2.02036142874732e-246	1	1.836	ENSG00000135437	5959	protein_coding	retinol dehydrogenase 5 [Source:HGNC Symbol;Acc:HGNC:9940]		GO:0016020,GO:0016021,GO:0016491,GO:0055114,GO:0005783,GO:0005789,GO:0006629,GO:0042803,GO:0008202,GO:0004745,GO:0001523,GO:0005788,GO:0044297,GO:0050896,GO:0007601,GO:0042572,GO:0047023,GO:0047044	membrane|integral component of membrane|oxidoreductase activity|oxidation-reduction process|endoplasmic reticulum|endoplasmic reticulum membrane|lipid metabolic process|protein homodimerization activity|steroid metabolic process|retinol dehydrogenase activity|retinoid metabolic process|endoplasmic reticulum lumen|cell body|response to stimulus|visual perception|retinol metabolic process|androster…	path:hsa00830	Retinol metabolism
GRK3	6.67633936620913e-251	0.372204974061302	0.902	0.61	2.4436069714262e-246	1	1.479	ENSG00000100077	157	protein_coding	G protein-coupled receptor kinase 3 [Source:HGNC Symbol;Acc:HGNC:290]		GO:0000166,GO:0004672,GO:0004674,GO:0005524,GO:0016301,GO:0016740,GO:0006468,GO:0016310,GO:0007165,GO:0005515,GO:0004703,GO:0005886,GO:0005829,GO:0007186,GO:0031623,GO:0047696	nucleotide binding|protein kinase activity|protein serine/threonine kinase activity|ATP binding|kinase activity|transferase activity|protein phosphorylation|phosphorylation|signal transduction|protein binding|G protein-coupled receptor kinase activity|plasma membrane|cytosol|G protein-coupled receptor signaling pathway|receptor internalization|beta-adrenergic receptor kinase activity	path:hsa04062,path:hsa04144,path:hsa04340,path:hsa04724,path:hsa04740,path:hsa05032	Chemokine signaling pathway|Endocytosis|Hedgehog signaling pathway|Glutamatergic synapse|Olfactory transduction|Morphine addiction
XPO7	1.30338295641696e-250	0.00519561262955104	0.412	0.215	4.77051195878173e-246	1	1.916	ENSG00000130227	23039	protein_coding	exportin 7 [Source:HGNC Symbol;Acc:HGNC:14108]		GO:0051028,GO:0005634,GO:0005737,GO:0006886,GO:0015031,GO:0051169,GO:0005515,GO:0008536,GO:0005643,GO:0005049,GO:0006611,GO:0005623	mRNA transport|nucleus|cytoplasm|intracellular protein transport|protein transport|nuclear transport|protein binding|Ran GTPase binding|nuclear pore|nuclear export signal receptor activity|protein export from nucleus|cell
MRAS	1.93144642848691e-250	0.159396935073686	0.555	0.275	7.06928707290494e-246	1	2.018	ENSG00000158186	22808	protein_coding	muscle RAS oncogene homolog [Source:HGNC Symbol;Acc:HGNC:7227]		GO:0016020,GO:0000166,GO:0007165,GO:0003924,GO:0005525,GO:0005886,GO:0005515,GO:0007275,GO:0007517,GO:0019003,GO:0030742,GO:0007265,GO:0030036,GO:1990830	membrane|nucleotide binding|signal transduction|GTPase activity|GTP binding|plasma membrane|protein binding|multicellular organism development|muscle organ development|GDP binding|GTP-dependent protein binding|Ras protein signal transduction|actin cytoskeleton organization|cellular response to leukemia inhibitory factor	path:hsa04010,path:hsa04014,path:hsa04015,path:hsa04072,path:hsa04137,path:hsa04140,path:hsa04218,path:hsa04371,path:hsa04625,path:hsa04810,path:hsa05166,path:hsa05205	MAPK signaling pathway|Ras signaling pathway|Rap1 signaling pathway|Phospholipase D signaling pathway|Mitophagy - animal|Autophagy - animal|Cellular senescence|Apelin signaling pathway|C-type lectin receptor signaling pathway|Regulation of actin cytoskeleton|Human T-cell leukemia virus 1 infection|Proteoglycans in cancer
ETFDH	2.58810103857758e-250	0.116385455248921	0.749	0.461	9.4727086112978e-246	1	1.625	ENSG00000171503	2110	protein_coding	electron transfer flavoprotein dehydrogenase [Source:HGNC Symbol;Acc:HGNC:3483]		GO:0016020,GO:0016021,GO:0046872,GO:0016491,GO:0055114,GO:0022900,GO:0005743,GO:0005739,GO:0031305,GO:0051536,GO:0051539,GO:0050660,GO:0031966,GO:0005759,GO:0004174,GO:0048039,GO:0006979,GO:0009055,GO:0033539,GO:0022904,GO:0048038,GO:0043783	membrane|integral component of membrane|metal ion binding|oxidoreductase activity|oxidation-reduction process|electron transport chain|mitochondrial inner membrane|mitochondrion|integral component of mitochondrial inner membrane|iron-sulfur cluster binding|4 iron, 4 sulfur cluster binding|flavin adenine dinucleotide binding|mitochondrial membrane|mitochondrial matrix|electron-transferring-flavopr…
EMC2	3.35762070849267e-250	0.0480538110278267	0.473	0.254	1.2289227555154e-245	1	1.862	ENSG00000104412	9694	protein_coding	ER membrane protein complex subunit 2 [Source:HGNC Symbol;Acc:HGNC:28963]		GO:0005515,GO:0005634,GO:0005737,GO:0005783,GO:0072546	protein binding|nucleus|cytoplasm|endoplasmic reticulum|ER membrane protein complex
TTC3	7.05026609363938e-250	0.136706228601225	0.851	0.557	2.58046789293295e-245	1	1.528	ENSG00000182670	7267	protein_coding	tetratricopeptide repeat domain 3 [Source:HGNC Symbol;Acc:HGNC:12393]		GO:0005515,GO:0005634,GO:0046872,GO:0016740,GO:0005730,GO:0005829,GO:0016567,GO:0004842,GO:0006511,GO:0070936	protein binding|nucleus|metal ion binding|transferase activity|nucleolus|cytosol|protein ubiquitination|ubiquitin-protein transferase activity|ubiquitin-dependent protein catabolic process|protein K48-linked ubiquitination
GPAM	1.49529992865519e-249	0.304366067881881	0.91	0.627	5.47294726887085e-245	1	1.451	ENSG00000119927	57678	protein_coding	glycerol-3-phosphate acyltransferase, mitochondrial [Source:HGNC Symbol;Acc:HGNC:24865]		GO:0016020,GO:0016021,GO:0016740,GO:0005886,GO:0005739,GO:0016746,GO:0006629,GO:0008654,GO:0005741,GO:0016024,GO:0008374,GO:0044255,GO:0045540,GO:0006654,GO:0033146,GO:0006631,GO:0031966,GO:0019432,GO:0006072,GO:0004366,GO:0102420	membrane|integral component of membrane|transferase activity|plasma membrane|mitochondrion|transferase activity, transferring acyl groups|lipid metabolic process|phospholipid biosynthetic process|mitochondrial outer membrane|CDP-diacylglycerol biosynthetic process|O-acyltransferase activity|cellular lipid metabolic process|regulation of cholesterol biosynthetic process|phosphatidic acid biosynthe…	path:hsa00561,path:hsa00564	Glycerolipid metabolism|Glycerophospholipid metabolism
PALMD	2.52752540747831e-249	0.12190984705311	0.952	0.71	9.25099574391136e-245	1	1.341	ENSG00000099260	54873	protein_coding	palmdelphin [Source:HGNC Symbol;Acc:HGNC:15846]		GO:0005737,GO:0016020,GO:0042995,GO:0008360,GO:0030425,GO:0043197	cytoplasm|membrane|cell projection|regulation of cell shape|dendrite|dendritic spine
SNX19	2.62339363378812e-249	0.0163399690054801	0.494	0.283	9.6018830390279e-245	1	1.746	ENSG00000120451	399979	protein_coding	sorting nexin 19 [Source:HGNC Symbol;Acc:HGNC:21532]		GO:0016020,GO:0015031,GO:0006887,GO:0005515,GO:0031410,GO:0030659,GO:0035091,GO:0008289,GO:0005737,GO:0005768,GO:0031901,GO:0030073,GO:0002062,GO:1990502,GO:0032266	membrane|protein transport|exocytosis|protein binding|cytoplasmic vesicle|cytoplasmic vesicle membrane|phosphatidylinositol binding|lipid binding|cytoplasm|endosome|early endosome membrane|insulin secretion|chondrocyte differentiation|dense core granule maturation|phosphatidylinositol-3-phosphate binding
CRY2	2.71703619988285e-249	0.0756808168069567	0.702	0.431	9.94462419519121e-245	1	1.629	ENSG00000121671	1408	protein_coding	cryptochrome circadian regulator 2 [Source:HGNC Symbol;Acc:HGNC:2385]		GO:0005634,GO:0005737,GO:0016607,GO:0000166,GO:0005829,GO:0003677,GO:0005515,GO:0007623,GO:0048511,GO:0032922,GO:0050896,GO:0009881,GO:0018298,GO:0019902,GO:0005576,GO:0071949,GO:0000122,GO:0045892,GO:0000976,GO:2000323,GO:0042752,GO:0042754,GO:0003697,GO:0003684,GO:0043153,GO:0042593,GO:0032515,GO:0009416,GO:0009882,GO:0009785,GO:0014823,GO:2000118,GO:0016829,GO:0019900,GO:0019901,GO:0035257,GO:…	nucleus|cytoplasm|nuclear speck|nucleotide binding|cytosol|DNA binding|protein binding|circadian rhythm|rhythmic process|circadian regulation of gene expression|response to stimulus|photoreceptor activity|protein-chromophore linkage|phosphatase binding|extracellular region|FAD binding|negative regulation of transcription by RNA polymerase II|negative regulation of transcription, DNA-templated|tra…	path:hsa04710	Circadian rhythm
UBE2E2	3.24574469375239e-249	0.10758585970452	0.98	0.771	1.18797501536031e-244	1	1.271	ENSG00000182247	7325	protein_coding	ubiquitin conjugating enzyme E2 E2 [Source:HGNC Symbol;Acc:HGNC:12478]		GO:0000166,GO:0005524,GO:0016740,GO:0016567,GO:0005515,GO:0004842,GO:0061631,GO:0070979,GO:0070936,GO:0070534,GO:0042296,GO:0032020,GO:0006974,GO:1900087	nucleotide binding|ATP binding|transferase activity|protein ubiquitination|protein binding|ubiquitin-protein transferase activity|ubiquitin conjugating enzyme activity|protein K11-linked ubiquitination|protein K48-linked ubiquitination|protein K63-linked ubiquitination|ISG15 transferase activity|ISG15-protein conjugation|cellular response to DNA damage stimulus|positive regulation of G1/S transit…	path:hsa04120	Ubiquitin mediated proteolysis
DHRS3	3.8886929543261e-249	0.254895086835552	0.63	0.309	1.4233005082129e-244	1	2.039	ENSG00000162496	9249	protein_coding	dehydrogenase/reductase 3 [Source:HGNC Symbol;Acc:HGNC:17693]		GO:0016020,GO:0016021,GO:0016491,GO:0055114,GO:0022900,GO:0042572,GO:0005789,GO:0004745,GO:0007601,GO:0052650,GO:0001523,GO:0009055,GO:0000166,GO:0005811,GO:0003151,GO:0030278,GO:0048385,GO:0048387,GO:0060021,GO:0060349,GO:0060411,GO:0042622	membrane|integral component of membrane|oxidoreductase activity|oxidation-reduction process|electron transport chain|retinol metabolic process|endoplasmic reticulum membrane|retinol dehydrogenase activity|visual perception|NADP-retinol dehydrogenase activity|retinoid metabolic process|electron transfer activity|nucleotide binding|lipid droplet|outflow tract morphogenesis|regulation of ossificatio…	path:hsa00830	Retinol metabolism
TMEM245	4.13238307832475e-249	0.0651619930651534	0.621	0.36	1.51249353049764e-244	1	1.725	ENSG00000106771	23731	protein_coding	transmembrane protein 245 [Source:HGNC Symbol;Acc:HGNC:1363]		GO:0016020,GO:0016021,GO:0003674,GO:0008150	membrane|integral component of membrane|molecular_function|biological_process
AL592183.1	4.42651503627276e-249	0.0636623290944186	0.427	0.201	1.62014876842619e-244	1	2.124	ENSG00000273748	--	protein_coding
KLHL22	4.48876745344824e-249	0.220569280674954	0.542	0.242	1.64293377563659e-244	1	2.24	ENSG00000099910	84861	protein_coding	kelch like family member 22 [Source:HGNC Symbol;Acc:HGNC:25888]		GO:0005634,GO:0005737,GO:0016567,GO:0051301,GO:0005829,GO:0005856,GO:0005515,GO:0007049,GO:0031463,GO:0005764,GO:0005813,GO:0005815,GO:0005819,GO:0072686,GO:0043687,GO:0006513,GO:0007094,GO:0005827,GO:0043161,GO:0030307,GO:0071889,GO:0000070,GO:0010507,GO:0071233,GO:1904263,GO:0071230	nucleus|cytoplasm|protein ubiquitination|cell division|cytosol|cytoskeleton|protein binding|cell cycle|Cul3-RING ubiquitin ligase complex|lysosome|centrosome|microtubule organizing center|spindle|mitotic spindle|post-translational protein modification|protein monoubiquitination|mitotic spindle assembly checkpoint|polar microtubule|proteasome-mediated ubiquitin-dependent protein catabolic process|…
FOXN2	7.39896553045262e-249	0.101137012167392	0.647	0.366	2.70809537380096e-244	1	1.768	ENSG00000170802	3344	protein_coding	forkhead box N2 [Source:HGNC Symbol;Acc:HGNC:5281]	Fork head	GO:0005634,GO:0006355,GO:0003677,GO:0003700,GO:0043565,GO:0043231,GO:0005515,GO:0006357,GO:0000981,GO:0000790,GO:0035914	nucleus|regulation of transcription, DNA-templated|DNA binding|DNA-binding transcription factor activity|sequence-specific DNA binding|intracellular membrane-bounded organelle|protein binding|regulation of transcription by RNA polymerase II|DNA-binding transcription factor activity, RNA polymerase II-specific|nuclear chromatin|skeletal muscle cell differentiation
PIGL	8.11268216045506e-249	0.0532236994979213	0.62	0.365	2.96932279754816e-244	1	1.699	ENSG00000108474	9487	protein_coding	phosphatidylinositol glycan anchor biosynthesis class L [Source:HGNC Symbol;Acc:HGNC:8966]		GO:0006506,GO:0000225,GO:0016020,GO:0016021,GO:0005783,GO:0005789,GO:0016787,GO:0016254	GPI anchor biosynthetic process|N-acetylglucosaminylphosphatidylinositol deacetylase activity|membrane|integral component of membrane|endoplasmic reticulum|endoplasmic reticulum membrane|hydrolase activity|preassembly of GPI anchor in ER membrane	path:hsa00563	Glycosylphosphatidylinositol (GPI)-anchor biosynthesis
AGL	1.05382768439029e-248	0.209396213949524	0.608	0.298	3.85711470763689e-244	1	2.04	ENSG00000162688	178	protein_coding	amylo-alpha-1, 6-glucosidase, 4-alpha-glucanotransferase [Source:HGNC Symbol;Acc:HGNC:321]		GO:0005737,GO:0016740,GO:0016787,GO:0003824,GO:0016757,GO:0008152,GO:0016798,GO:0005978,GO:0005576,GO:0005515,GO:0004134,GO:0004135,GO:0005980,GO:0005829,GO:0043312,GO:0034774,GO:1904813,GO:0004133,GO:0102500,GO:0043033,GO:0030246,GO:0030247,GO:0031593,GO:0005977,GO:0007584,GO:0009725,GO:0051384,GO:0005634,GO:0016234,GO:0016529	cytoplasm|transferase activity|hydrolase activity|catalytic activity|transferase activity, transferring glycosyl groups|metabolic process|hydrolase activity, acting on glycosyl bonds|glycogen biosynthetic process|extracellular region|protein binding|4-alpha-glucanotransferase activity|amylo-alpha-1,6-glucosidase activity|glycogen catabolic process|cytosol|neutrophil degranulation|secretory granul…	path:hsa00500	Starch and sucrose metabolism
ADCY6	1.49091697677475e-248	0.215107009299193	0.7	0.385	5.45690522669327e-244	1	1.818	ENSG00000174233	112	protein_coding	adenylate cyclase 6 [Source:HGNC Symbol;Acc:HGNC:237]		GO:0016020,GO:0016021,GO:0046872,GO:0000166,GO:0005524,GO:0035556,GO:0016829,GO:0005886,GO:0042995,GO:0004016,GO:0016849,GO:0006171,GO:0009190,GO:0005887,GO:0005515,GO:0005929,GO:0032420,GO:0007186,GO:0007193,GO:0031226,GO:0007189,GO:0019901,GO:0097746,GO:0010977,GO:0005080,GO:0003091,GO:0007190,GO:0007212,GO:0034199,GO:0035811,GO:0071377,GO:0071380,GO:0071870,GO:1904117,GO:1904322	membrane|integral component of membrane|metal ion binding|nucleotide binding|ATP binding|intracellular signal transduction|lyase activity|plasma membrane|cell projection|adenylate cyclase activity|phosphorus-oxygen lyase activity|cAMP biosynthetic process|cyclic nucleotide biosynthetic process|integral component of plasma membrane|protein binding|cilium|stereocilium|G protein-coupled receptor sig…	path:hsa00230,path:hsa01522,path:hsa04015,path:hsa04022,path:hsa04024,path:hsa04062,path:hsa04072,path:hsa04114,path:hsa04211,path:hsa04213,path:hsa04261,path:hsa04270,path:hsa04371,path:hsa04540,path:hsa04611,path:hsa04713,path:hsa04714,path:hsa04723,path:hsa04724,path:hsa04725,path:hsa04727,path:hsa04742,path:hsa04750,path:hsa04911,path:hsa04912,path:hsa04913,path:hsa04914,path:hsa04915,path:hs…	Purine metabolism|Endocrine resistance|Rap1 signaling pathway|cGMP-PKG signaling pathway|cAMP signaling pathway|Chemokine signaling pathway|Phospholipase D signaling pathway|Oocyte meiosis|Longevity regulating pathway|Longevity regulating pathway - multiple species|Adrenergic signaling in cardiomyocytes|Vascular smooth muscle contraction|Apelin signaling pathway|Gap junction|Platelet activation|C…
MREG	1.55402195976352e-248	0.26663849208503	0.589	0.276	5.68787577493045e-244	1	2.134	ENSG00000118242	55686	protein_coding	melanoregulin [Source:HGNC Symbol;Acc:HGNC:25478]		GO:0016020,GO:0005765,GO:0005886,GO:0031410,GO:0030659,GO:0008289,GO:0005764,GO:0031902,GO:0035091,GO:0042470,GO:0016324,GO:0032402,GO:0030318,GO:0033162,GO:0090382,GO:0032400,GO:0043473,GO:0048066,GO:0072385,GO:0031300,GO:0032991	membrane|lysosomal membrane|plasma membrane|cytoplasmic vesicle|cytoplasmic vesicle membrane|lipid binding|lysosome|late endosome membrane|phosphatidylinositol binding|melanosome|apical plasma membrane|melanosome transport|melanocyte differentiation|melanosome membrane|phagosome maturation|melanosome localization|pigmentation|developmental pigmentation|minus-end-directed organelle transport along…
RHOT1	1.85331012809542e-248	0.135592987909408	0.595	0.311	6.78330039984205e-244	1	1.913	ENSG00000126858	55288	protein_coding	ras homolog family member T1 [Source:HGNC Symbol;Acc:HGNC:21168]		GO:0016020,GO:0016021,GO:0046872,GO:0000166,GO:0016787,GO:0005509,GO:0003924,GO:0005525,GO:0005739,GO:0005515,GO:0005741,GO:0007005,GO:0005886,GO:0010821,GO:0005829,GO:0003674,GO:0051056,GO:0016579,GO:0007266,GO:0031307,GO:0019725,GO:0097345,GO:0047497,GO:0034640,GO:0046928,GO:1902513	membrane|integral component of membrane|metal ion binding|nucleotide binding|hydrolase activity|calcium ion binding|GTPase activity|GTP binding|mitochondrion|protein binding|mitochondrial outer membrane|mitochondrion organization|plasma membrane|regulation of mitochondrion organization|cytosol|molecular_function|regulation of small GTPase mediated signal transduction|protein deubiquitination|Rho …	path:hsa04137	Mitophagy - animal
TWIST1	2.76161467813476e-248	0.232230463098262	0.686	0.366	1.0107785883441e-243	1	1.874	ENSG00000122691	7291	protein_coding	twist family bHLH transcription factor 1 [Source:HGNC Symbol;Acc:HGNC:12428]	bHLH	GO:0046983,GO:0010628,GO:0045766,GO:0010718,GO:2000780,GO:2000773,GO:0045944,GO:0071456,GO:0005634,GO:0014067,GO:0071639,GO:0045668,GO:0003677,GO:0005515,GO:0048511,GO:0007275,GO:0030154,GO:0007517,GO:0000981,GO:0000790,GO:0005654,GO:0032760,GO:0008134,GO:0043425,GO:0000122,GO:0045892,GO:0019221,GO:2000147,GO:0042733,GO:0070888,GO:0030500,GO:0003180,GO:0043518,GO:2000144,GO:0048701,GO:0032000,GO:…	protein dimerization activity|positive regulation of gene expression|positive regulation of angiogenesis|positive regulation of epithelial to mesenchymal transition|negative regulation of double-strand break repair|negative regulation of cellular senescence|positive regulation of transcription by RNA polymerase II|cellular response to hypoxia|nucleus|negative regulation of phosphatidylinositol 3-…	path:hsa05205	Proteoglycans in cancer
MBD2	2.96424402841609e-248	0.123358767561364	0.803	0.512	1.08494295684057e-243	1	1.568	ENSG00000134046	8932	protein_coding	methyl-CpG binding domain protein 2 [Source:HGNC Symbol;Acc:HGNC:6917]	MBD	GO:0005634,GO:0005829,GO:0005654,GO:0003677,GO:0000790,GO:0005515,GO:0008327,GO:0000122,GO:0006346,GO:0032991,GO:0019904,GO:0045892,GO:0000980,GO:0000978,GO:0000183,GO:0031492,GO:0043044,GO:0003696,GO:0070742,GO:0003682,GO:0003729,GO:0035197,GO:0007507,GO:0007568,GO:0009612,GO:0014070,GO:0030177,GO:0031667,GO:0032355,GO:0034622,GO:0035563,GO:0042127,GO:0042711,GO:0044030,GO:0048568,GO:0071407,GO:…	nucleus|cytosol|nucleoplasm|DNA binding|nuclear chromatin|protein binding|methyl-CpG binding|negative regulation of transcription by RNA polymerase II|methylation-dependent chromatin silencing|protein-containing complex|protein domain specific binding|negative regulation of transcription, DNA-templated|RNA polymerase II distal enhancer sequence-specific DNA binding|RNA polymerase II proximal prom…
MRTFB	3.19798445153784e-248	0.202215686670475	0.83	0.522	1.17049428910737e-243	1	1.59	--	--	--	--	--	--	--	--	--
C11orf58	3.5444684373585e-248	0.00679062221601012	0.558	0.339	1.29731089275758e-243	1	1.646	ENSG00000110696	10944	protein_coding	chromosome 11 open reading frame 58 [Source:HGNC Symbol;Acc:HGNC:16990]		GO:0003674,GO:0008150,GO:0005575	molecular_function|biological_process|cellular_component
FAM204A	3.70274989560504e-248	0.0711517036753943	0.526	0.286	1.3552434892904e-243	1	1.839	ENSG00000165669	63877	protein_coding	family with sequence similarity 204 member A [Source:HGNC Symbol;Acc:HGNC:25794]		GO:0005515	protein binding
PSMA1	4.28890998529453e-248	0.253558336496334	0.823	0.511	1.56978394371765e-243	1	1.611	ENSG00000129084	5682	protein_coding	proteasome subunit alpha 1 [Source:HGNC Symbol;Acc:HGNC:9530]		GO:0005634,GO:0005737,GO:0005813,GO:0005654,GO:0016787,GO:0005515,GO:0008233,GO:0006508,GO:0000502,GO:0006511,GO:0002376,GO:0004175,GO:0004298,GO:0051603,GO:0005839,GO:0019773,GO:0038095,GO:0050852,GO:0005829,GO:0070062,GO:0000165,GO:0000209,GO:0002223,GO:0002479,GO:0006521,GO:0010498,GO:0010499,GO:0010972,GO:0016579,GO:0031145,GO:0031146,GO:0033209,GO:0038061,GO:0043161,GO:0043488,GO:0043687,GO:…	nucleus|cytoplasm|centrosome|nucleoplasm|hydrolase activity|protein binding|peptidase activity|proteolysis|proteasome complex|ubiquitin-dependent protein catabolic process|immune system process|endopeptidase activity|threonine-type endopeptidase activity|proteolysis involved in cellular protein catabolic process|proteasome core complex|proteasome core complex, alpha-subunit complex|Fc-epsilon rec…	path:hsa03050	Proteasome
NTM	6.93764857587225e-248	0.392804706540195	0.911	0.631	2.539248755255e-243	1	1.444	ENSG00000182667	50863	protein_coding	neurotrimin [Source:HGNC Symbol;Acc:HGNC:17941]		GO:0016020,GO:0007155,GO:0005886,GO:0005515,GO:0005576,GO:0031225,GO:0008038	membrane|cell adhesion|plasma membrane|protein binding|extracellular region|anchored component of membrane|neuron recognition
AIG1	1.011534071946e-247	0.25684733197204	0.8	0.49	3.70231585672957e-243	1	1.633	ENSG00000146416	51390	protein_coding	androgen induced 1 [Source:HGNC Symbol;Acc:HGNC:21607]		GO:0016020,GO:0016021,GO:0016787,GO:0006629,GO:0005886,GO:0005515,GO:0042758	membrane|integral component of membrane|hydrolase activity|lipid metabolic process|plasma membrane|protein binding|long-chain fatty acid catabolic process
RAD23B	1.09534384806247e-247	0.0384873974499362	0.709	0.451	4.00906801829343e-243	1	1.572	ENSG00000119318	5887	protein_coding	RAD23 homolog B, nucleotide excision repair protein [Source:HGNC Symbol;Acc:HGNC:9813]		GO:0005515,GO:0005634,GO:0005737,GO:0005829,GO:0005654,GO:0003684,GO:0006281,GO:0006974,GO:0000502,GO:0006289,GO:0043161,GO:0016579,GO:0006457,GO:0043130,GO:0070628,GO:0070911,GO:0000715,GO:0000717,GO:0006294,GO:0032434,GO:0003697,GO:0071942,GO:0031593,GO:0000978,GO:0044212,GO:0007283,GO:0048568,GO:0098761	protein binding|nucleus|cytoplasm|cytosol|nucleoplasm|damaged DNA binding|DNA repair|cellular response to DNA damage stimulus|proteasome complex|nucleotide-excision repair|proteasome-mediated ubiquitin-dependent protein catabolic process|protein deubiquitination|protein folding|ubiquitin binding|proteasome binding|global genome nucleotide-excision repair|nucleotide-excision repair, DNA damage rec…	path:hsa03420,path:hsa04141	Nucleotide excision repair|Protein processing in endoplasmic reticulum
PIAS2	1.47495848034859e-247	0.0375922735599131	0.567	0.331	5.39849553392388e-243	1	1.713	ENSG00000078043	9063	protein_coding	protein inhibitor of activated STAT 2 [Source:HGNC Symbol;Acc:HGNC:17311]	zf-MIZ	GO:0005634,GO:0016607,GO:0008270,GO:0046872,GO:0016740,GO:0005654,GO:0003677,GO:0005515,GO:0003713,GO:0045893,GO:0019789,GO:0006357,GO:0003712,GO:0016925,GO:0016605,GO:0030521,GO:0008134,GO:0050681,GO:0001085,GO:0060766,GO:0061665,GO:0031625	nucleus|nuclear speck|zinc ion binding|metal ion binding|transferase activity|nucleoplasm|DNA binding|protein binding|transcription coactivator activity|positive regulation of transcription, DNA-templated|SUMO transferase activity|regulation of transcription by RNA polymerase II|transcription coregulator activity|protein sumoylation|PML body|androgen receptor signaling pathway|transcription facto…	path:hsa04120,path:hsa04630	Ubiquitin mediated proteolysis|Jak-STAT signaling pathway
ANXA6	1.6343075191332e-247	0.112993647877997	0.568	0.297	5.98172895077941e-243	1	1.912	ENSG00000197043	309	protein_coding	annexin A6 [Source:HGNC Symbol;Acc:HGNC:544]		GO:0005509,GO:0005544,GO:0005739,GO:0005737,GO:0016020,GO:0005765,GO:0005525,GO:0042803,GO:0005515,GO:0042470,GO:0070588,GO:0005925,GO:0008289,GO:0031902,GO:0006816,GO:0006937,GO:0051560,GO:0097190,GO:0048471,GO:0051015,GO:0070062,GO:0051260,GO:0062023,GO:0001786,GO:0034220,GO:0015485,GO:0005262,GO:0048306,GO:0035374,GO:0015276,GO:0001778,GO:0003418,GO:0051283,GO:0050819	calcium ion binding|calcium-dependent phospholipid binding|mitochondrion|cytoplasm|membrane|lysosomal membrane|GTP binding|protein homodimerization activity|protein binding|melanosome|calcium ion transmembrane transport|focal adhesion|lipid binding|late endosome membrane|calcium ion transport|regulation of muscle contraction|mitochondrial calcium ion homeostasis|apoptotic signaling pathway|perinu…
SMURF1	2.99789711294865e-247	0.147487025398955	0.82	0.522	1.09726032231034e-242	1	1.571	ENSG00000198742	57154	protein_coding	SMAD specific E3 ubiquitin protein ligase 1 [Source:HGNC Symbol;Acc:HGNC:16807]		GO:0030514,GO:0005737,GO:0030512,GO:0016020,GO:0016740,GO:0016567,GO:0004842,GO:0005886,GO:0005515,GO:0061630,GO:0006511,GO:0030154,GO:0045732,GO:0005654,GO:0005829,GO:0070062,GO:0043161,GO:0060071,GO:0030509,GO:0070412,GO:0000209,GO:0005739,GO:0072659,GO:0048185,GO:0070411,GO:0030579,GO:1903861,GO:0007179,GO:0034394,GO:0005543,GO:0006611,GO:0007398,GO:0032801,GO:0061736,GO:0061753,GO:0071211,GO:…	negative regulation of BMP signaling pathway|cytoplasm|negative regulation of transforming growth factor beta receptor signaling pathway|membrane|transferase activity|protein ubiquitination|ubiquitin-protein transferase activity|plasma membrane|protein binding|ubiquitin protein ligase activity|ubiquitin-dependent protein catabolic process|cell differentiation|positive regulation of protein catabo…	path:hsa04120,path:hsa04144,path:hsa04340,path:hsa04350	Ubiquitin mediated proteolysis|Endocytosis|Hedgehog signaling pathway|TGF-beta signaling pathway
CIR1	3.12707543131245e-247	0.0149344405489759	0.418	0.222	1.14454087861467e-242	1	1.883	ENSG00000138433	9541	protein_coding	corepressor interacting with RBPJ, 1 [Source:HGNC Symbol;Acc:HGNC:24217]		GO:0006397,GO:0008380,GO:0005634,GO:0005737,GO:0016607,GO:0003714,GO:0005856,GO:0005515,GO:0005813,GO:0005815,GO:0019901,GO:0032991,GO:0045892,GO:0003700,GO:0044877,GO:0001701,GO:1903507	mRNA processing|RNA splicing|nucleus|cytoplasm|nuclear speck|transcription corepressor activity|cytoskeleton|protein binding|centrosome|microtubule organizing center|protein kinase binding|protein-containing complex|negative regulation of transcription, DNA-templated|DNA-binding transcription factor activity|protein-containing complex binding|in utero embryonic development|negative regulation of …	path:hsa04330,path:hsa05169	Notch signaling pathway|Epstein-Barr virus infection
ACADL	6.2874961746961e-247	0.19223734734361	0.604	0.306	2.30128647490052e-242	1	1.974	ENSG00000115361	33	protein_coding	acyl-CoA dehydrogenase long chain [Source:HGNC Symbol;Acc:HGNC:88]		GO:0045717,GO:0016491,GO:0050660,GO:0055114,GO:0016627,GO:0005739,GO:0005759,GO:0006629,GO:0006631,GO:0003995,GO:0120162,GO:0001659,GO:0006635,GO:0019254,GO:0033539,GO:0000062,GO:0004466,GO:0016401,GO:0042413,GO:0042758,GO:0044242,GO:0046322,GO:0051289,GO:0090181,GO:0031966	negative regulation of fatty acid biosynthetic process|oxidoreductase activity|flavin adenine dinucleotide binding|oxidation-reduction process|oxidoreductase activity, acting on the CH-CH group of donors|mitochondrion|mitochondrial matrix|lipid metabolic process|fatty acid metabolic process|acyl-CoA dehydrogenase activity|positive regulation of cold-induced thermogenesis|temperature homeostasis|f…	path:hsa00071,path:hsa03320	Fatty acid degradation|PPAR signaling pathway
RBBP4	7.03868168583684e-247	0.0104540510024231	0.35	0.176	2.57622788383314e-242	1	1.989	ENSG00000162521	5928	protein_coding	RB binding protein 4, chromatin remodeling factor [Source:HGNC Symbol;Acc:HGNC:9887]		GO:0005634,GO:0005829,GO:0005654,GO:0006325,GO:0000790,GO:0005515,GO:0007049,GO:0006260,GO:0032991,GO:0035098,GO:0034080,GO:1901796,GO:0070317,GO:0000980,GO:0000978,GO:0008285,GO:0006335,GO:0006336,GO:0042826,GO:0045814,GO:0016589,GO:0031492,GO:0016580,GO:0043044,GO:0016581,GO:0051726,GO:0042393,GO:0031497,GO:0008094,GO:0006338,GO:0033186	nucleus|cytosol|nucleoplasm|chromatin organization|nuclear chromatin|protein binding|cell cycle|DNA replication|protein-containing complex|ESC/E(Z) complex|CENP-A containing nucleosome assembly|regulation of signal transduction by p53 class mediator|negative regulation of G0 to G1 transition|RNA polymerase II distal enhancer sequence-specific DNA binding|RNA polymerase II proximal promoter sequen…	path:hsa04218	Cellular senescence
BCL2	8.04097246351511e-247	0.243734762968826	0.99	0.826	2.94307633137117e-242	1	1.199	ENSG00000171791	596	protein_coding	BCL2 apoptosis regulator [Source:HGNC Symbol;Acc:HGNC:990]		GO:0043066,GO:0005634,GO:0005737,GO:0016020,GO:0016021,GO:0005654,GO:0005783,GO:0005789,GO:0042981,GO:0005739,GO:0031965,GO:0042803,GO:0005515,GO:0006974,GO:0008134,GO:0019903,GO:0046982,GO:0051721,GO:0000902,GO:0001503,GO:0001541,GO:0001656,GO:0001657,GO:0001658,GO:0001662,GO:0001776,GO:0001782,GO:0001822,GO:0001836,GO:0001952,GO:0002260,GO:0002320,GO:0002326,GO:0002360,GO:0002520,GO:0002931,GO:…	negative regulation of apoptotic process|nucleus|cytoplasm|membrane|integral component of membrane|nucleoplasm|endoplasmic reticulum|endoplasmic reticulum membrane|regulation of apoptotic process|mitochondrion|nuclear membrane|protein homodimerization activity|protein binding|cellular response to DNA damage stimulus|transcription factor binding|protein phosphatase binding|protein heterodimerizati…	path:hsa01521,path:hsa01522,path:hsa01524,path:hsa04064,path:hsa04066,path:hsa04071,path:hsa04115,path:hsa04140,path:hsa04141,path:hsa04151,path:hsa04210,path:hsa04215,path:hsa04217,path:hsa04261,path:hsa04340,path:hsa04510,path:hsa04621,path:hsa04630,path:hsa04722,path:hsa04725,path:hsa04915,path:hsa04928,path:hsa04933,path:hsa05014,path:hsa05145,path:hsa05152,path:hsa05161,path:hsa05169,path:hs…	EGFR tyrosine kinase inhibitor resistance|Endocrine resistance|Platinum drug resistance|NF-kappa B signaling pathway|HIF-1 signaling pathway|Sphingolipid signaling pathway|p53 signaling pathway|Autophagy - animal|Protein processing in endoplasmic reticulum|PI3K-Akt signaling pathway|Apoptosis|Apoptosis - multiple species|Necroptosis|Adrenergic signaling in cardiomyocytes|Hedgehog signaling pathwa…
RPTOR	9.10305101126657e-247	0.0705946412295054	0.66	0.401	3.33180770063368e-242	1	1.646	ENSG00000141564	57521	protein_coding	regulatory associated protein of MTOR complex 1 [Source:HGNC Symbol;Acc:HGNC:30287]		GO:0031929,GO:0031931,GO:0005737,GO:0005829,GO:0005654,GO:0005765,GO:0005515,GO:0071901,GO:0005764,GO:0032147,GO:0071230,GO:0019901,GO:0071902,GO:0016032,GO:1900034,GO:0010494,GO:0001558,GO:0044877,GO:0008361,GO:0071889,GO:0030674,GO:0032008,GO:0007050,GO:0016241,GO:0031669,GO:0033138,GO:0009267,GO:0001030,GO:0001031,GO:0001032,GO:0001156,GO:0038202,GO:0045945,GO:0071233,GO:0030307,GO:1900087,GO:…	TOR signaling|TORC1 complex|cytoplasm|cytosol|nucleoplasm|lysosomal membrane|protein binding|negative regulation of protein serine/threonine kinase activity|lysosome|activation of protein kinase activity|cellular response to amino acid stimulus|protein kinase binding|positive regulation of protein serine/threonine kinase activity|viral process|regulation of cellular response to heat|cytoplasmic s…	path:hsa04136,path:hsa04140,path:hsa04150,path:hsa04151,path:hsa04152,path:hsa04211,path:hsa04213,path:hsa04714,path:hsa04910,path:hsa05206	Autophagy - other|Autophagy - animal|mTOR signaling pathway|PI3K-Akt signaling pathway|AMPK signaling pathway|Longevity regulating pathway|Longevity regulating pathway - multiple species|Thermogenesis|Insulin signaling pathway|MicroRNAs in cancer
CDC16	1.11902884989639e-246	0.00531464425132988	0.524	0.311	4.09575749350576e-242	1	1.685	ENSG00000130177	8881	protein_coding	cell division cycle 16 [Source:HGNC Symbol;Acc:HGNC:1720]		GO:0005737,GO:0016567,GO:0051301,GO:0005856,GO:0005515,GO:0007049,GO:0005815,GO:0005819,GO:0005634,GO:0005654,GO:0005829,GO:0031145,GO:1901990,GO:0006511,GO:0070979,GO:0005680,GO:0005813,GO:0005876	cytoplasm|protein ubiquitination|cell division|cytoskeleton|protein binding|cell cycle|microtubule organizing center|spindle|nucleus|nucleoplasm|cytosol|anaphase-promoting complex-dependent catabolic process|regulation of mitotic cell cycle phase transition|ubiquitin-dependent protein catabolic process|protein K11-linked ubiquitination|anaphase-promoting complex|centrosome|spindle microtubule	path:hsa04110,path:hsa04114,path:hsa04120,path:hsa04914,path:hsa05166	Cell cycle|Oocyte meiosis|Ubiquitin mediated proteolysis|Progesterone-mediated oocyte maturation|Human T-cell leukemia virus 1 infection
YPEL2	1.3994367371905e-246	0.121919766548262	0.59	0.312	5.12207840179093e-242	1	1.891	ENSG00000175155	388403	protein_coding	yippee like 2 [Source:HGNC Symbol;Acc:HGNC:18326]		GO:0005634,GO:0046872,GO:0005730	nucleus|metal ion binding|nucleolus
RANBP9	2.35608716741112e-246	0.0181843863412247	0.53	0.302	8.62351464144143e-242	1	1.755	ENSG00000010017	10048	protein_coding	RAN binding protein 9 [Source:HGNC Symbol;Acc:HGNC:13727]		GO:0005634,GO:0005737,GO:0016020,GO:0005886,GO:0005515,GO:0005829,GO:0000165,GO:0019899,GO:0007411,GO:0065003,GO:0008536,GO:0005875,GO:0000151,GO:0007020,GO:0070373	nucleus|cytoplasm|membrane|plasma membrane|protein binding|cytosol|MAPK cascade|enzyme binding|axon guidance|protein-containing complex assembly|Ran GTPase binding|microtubule associated complex|ubiquitin ligase complex|microtubule nucleation|negative regulation of ERK1 and ERK2 cascade
AL157392.2	3.39465174681947e-246	0.115823335855977	0.568	0.305	1.24247648585339e-241	1	1.862	ENSG00000234091	--	lncRNA	novel transcript
MGST3	4.52967789939086e-246	0.0779743784842577	0.6	0.345	1.65790740795605e-241	1	1.739	ENSG00000143198	4259	protein_coding	microsomal glutathione S-transferase 3 [Source:HGNC Symbol;Acc:HGNC:7064]		GO:0016020,GO:0016021,GO:0016740,GO:0016491,GO:0055114,GO:0005783,GO:0005789,GO:0031090,GO:0043231,GO:0016829,GO:0005515,GO:0004602,GO:0010243,GO:0098869,GO:0004364,GO:0005635,GO:0006805,GO:0004464,GO:0006629,GO:0019370,GO:1901687	membrane|integral component of membrane|transferase activity|oxidoreductase activity|oxidation-reduction process|endoplasmic reticulum|endoplasmic reticulum membrane|organelle membrane|intracellular membrane-bounded organelle|lyase activity|protein binding|glutathione peroxidase activity|response to organonitrogen compound|cellular oxidant detoxification|glutathione transferase activity|nuclear e…	path:hsa00480,path:hsa00980,path:hsa00982,path:hsa00983,path:hsa01524,path:hsa05200,path:hsa05204,path:hsa05225,path:hsa05418	Glutathione metabolism|Metabolism of xenobiotics by cytochrome P450|Drug metabolism - cytochrome P450|Drug metabolism - other enzymes|Platinum drug resistance|Pathways in cancer|Chemical carcinogenesis|Hepatocellular carcinoma|Fluid shear stress and atherosclerosis
CACNA2D1	4.83233393385156e-246	0.2863443241193	0.937	0.672	1.76868254312901e-241	1	1.394	ENSG00000153956	781	protein_coding	calcium voltage-gated channel auxiliary subunit alpha2delta 1 [Source:HGNC Symbol;Acc:HGNC:1399]		GO:1904646,GO:0060307,GO:0016020,GO:0016021,GO:0046872,GO:0005244,GO:0006811,GO:0034765,GO:0006816,GO:0005262,GO:0070588,GO:0005886,GO:0070062,GO:0061337,GO:0005245,GO:0005891,GO:0086002,GO:0086091,GO:1990454,GO:0098703,GO:0051924,GO:0060402,GO:0061577,GO:0098903,GO:0086007,GO:0086057,GO:0086048,GO:1901843,GO:1902514,GO:0016529,GO:0030315	cellular response to amyloid-beta|regulation of ventricular cardiac muscle cell membrane repolarization|membrane|integral component of membrane|metal ion binding|voltage-gated ion channel activity|ion transport|regulation of ion transmembrane transport|calcium ion transport|calcium channel activity|calcium ion transmembrane transport|plasma membrane|extracellular exosome|cardiac conduction|voltag…	path:hsa04010,path:hsa04260,path:hsa04261,path:hsa04921,path:hsa05410,path:hsa05412,path:hsa05414	MAPK signaling pathway|Cardiac muscle contraction|Adrenergic signaling in cardiomyocytes|Oxytocin signaling pathway|Hypertrophic cardiomyopathy (HCM)|Arrhythmogenic right ventricular cardiomyopathy (ARVC)|Dilated cardiomyopathy (DCM)
UBA2	7.23170262115913e-246	0.0608242994562813	0.753	0.483	2.64687547637045e-241	1	1.559	ENSG00000126261	10054	protein_coding	ubiquitin like modifier activating enzyme 2 [Source:HGNC Symbol;Acc:HGNC:30661]		GO:0008641,GO:0019948,GO:0016925,GO:0005634,GO:0005737,GO:0046872,GO:0000166,GO:0005524,GO:0016740,GO:0005654,GO:0043085,GO:0005515,GO:0032446,GO:0046982,GO:0000287,GO:0008047,GO:0032183,GO:0044388,GO:0031510,GO:0008134,GO:0044390	ubiquitin-like modifier activating enzyme activity|SUMO activating enzyme activity|protein sumoylation|nucleus|cytoplasm|metal ion binding|nucleotide binding|ATP binding|transferase activity|nucleoplasm|positive regulation of catalytic activity|protein binding|protein modification by small protein conjugation|protein heterodimerization activity|magnesium ion binding|enzyme activator activity|SUMO…	path:hsa04120	Ubiquitin mediated proteolysis
XPNPEP3	1.89863392848706e-245	0.114696835697568	0.469	0.224	6.94919004165547e-241	1	2.094	ENSG00000196236	63929	protein_coding	X-prolyl aminopeptidase 3 [Source:HGNC Symbol;Acc:HGNC:28052]		GO:0005737,GO:0046872,GO:0016787,GO:0005739,GO:0042803,GO:0008233,GO:0006508,GO:0030145,GO:0004177,GO:0008237,GO:0005515,GO:0070006,GO:0016485,GO:0003094	cytoplasm|metal ion binding|hydrolase activity|mitochondrion|protein homodimerization activity|peptidase activity|proteolysis|manganese ion binding|aminopeptidase activity|metallopeptidase activity|protein binding|metalloaminopeptidase activity|protein processing|glomerular filtration
FRS2	2.27496797396352e-245	0.0559338844722221	0.754	0.488	8.32661028150388e-241	1	1.545	ENSG00000166225	10818	protein_coding	fibroblast growth factor receptor substrate 2 [Source:HGNC Symbol;Acc:HGNC:16971]		GO:2000726,GO:0016020,GO:0005515,GO:0007186,GO:0005886,GO:0005887,GO:0005829,GO:0000165,GO:0012505,GO:0005913,GO:0007411,GO:0051897,GO:0008543,GO:0005104,GO:0000186,GO:0048011,GO:0005168,GO:0005068,GO:0019211,GO:0007185,GO:0000187,GO:0001702,GO:0001759,GO:0002088,GO:0003281,GO:0007169,GO:0007405,GO:0008595,GO:0030900,GO:0042981,GO:0046619,GO:0050678,GO:0060527,GO:0070307,GO:0070372,GO:0005737,GO:…	negative regulation of cardiac muscle cell differentiation|membrane|protein binding|G protein-coupled receptor signaling pathway|plasma membrane|integral component of plasma membrane|cytosol|MAPK cascade|endomembrane system|cell-cell adherens junction|axon guidance|positive regulation of protein kinase B signaling|fibroblast growth factor receptor signaling pathway|fibroblast growth factor recept…	path:hsa04714,path:hsa04722,path:hsa05205	Thermogenesis|Neurotrophin signaling pathway|Proteoglycans in cancer
DNAJB14	2.39026717167313e-245	0.019876765240935	0.547	0.319	8.74861687504082e-241	1	1.715	ENSG00000164031	79982	protein_coding	DnaJ heat shock protein family (Hsp40) member B14 [Source:HGNC Symbol;Acc:HGNC:25881]		GO:0005634,GO:0016020,GO:0016021,GO:0005783,GO:0005789,GO:0031965,GO:0030433,GO:0030544,GO:0051085,GO:0034622,GO:0071218	nucleus|membrane|integral component of membrane|endoplasmic reticulum|endoplasmic reticulum membrane|nuclear membrane|ubiquitin-dependent ERAD pathway|Hsp70 protein binding|chaperone cofactor-dependent protein refolding|cellular protein-containing complex assembly|cellular response to misfolded protein
GPR180	3.15858263586835e-245	0.0837661647676406	0.386	0.17	1.15607283055417e-240	1	2.271	ENSG00000152749	160897	protein_coding	G protein-coupled receptor 180 [Source:HGNC Symbol;Acc:HGNC:28899]		GO:0016020,GO:0016021,GO:0007186,GO:0019236	membrane|integral component of membrane|G protein-coupled receptor signaling pathway|response to pheromone
ITSN1	5.11974149290397e-245	0.395014523203499	0.982	0.806	1.87387658381778e-240	1	1.218	ENSG00000205726	6453	protein_coding	intersectin 1 [Source:HGNC Symbol;Acc:HGNC:6183]		GO:0005634,GO:0005737,GO:0016020,GO:0015031,GO:0046872,GO:0035556,GO:0005509,GO:0006887,GO:0005886,GO:0005085,GO:0005089,GO:0035023,GO:0042995,GO:0005515,GO:0030054,GO:0031410,GO:0045202,GO:0005905,GO:0005768,GO:0005829,GO:0006897,GO:0030027,GO:0051056,GO:0012505,GO:0016032,GO:0055037,GO:0007186,GO:0043005,GO:0070064,GO:0061024,GO:0048013,GO:0005635,GO:0043065,GO:0060090,GO:0033674,GO:0034613,GO:…	nucleus|cytoplasm|membrane|protein transport|metal ion binding|intracellular signal transduction|calcium ion binding|exocytosis|plasma membrane|guanyl-nucleotide exchange factor activity|Rho guanyl-nucleotide exchange factor activity|regulation of Rho protein signal transduction|cell projection|protein binding|cell junction|cytoplasmic vesicle|synapse|clathrin-coated pit|endosome|cytosol|endocyto…
TRARG1	5.71658638867723e-245	0.197699401924814	0.43	0.167	2.09232778411975e-240	1	2.575	ENSG00000184811	286753	protein_coding	trafficking regulator of GLUT4 (SLC2A4) 1 [Source:HGNC Symbol;Acc:HGNC:29592]		GO:0005737,GO:0016020,GO:0016021,GO:0005886,GO:0048471,GO:0030659,GO:0012505,GO:0032869,GO:0072659,GO:0044381,GO:0099500,GO:0099638	cytoplasm|membrane|integral component of membrane|plasma membrane|perinuclear region of cytoplasm|cytoplasmic vesicle membrane|endomembrane system|cellular response to insulin stimulus|protein localization to plasma membrane|glucose import in response to insulin stimulus|vesicle fusion to plasma membrane|endosome to plasma membrane protein transport
C19orf12	7.91571437381371e-245	0.279161121440465	0.831	0.514	2.89723061795956e-240	1	1.617	ENSG00000131943	83636	protein_coding	chromosome 19 open reading frame 12 [Source:HGNC Symbol;Acc:HGNC:25443]		GO:0005737,GO:0016020,GO:0016021,GO:0005783,GO:0005739,GO:0005829,GO:0006915,GO:0006914,GO:0031966,GO:0006979,GO:0051560	cytoplasm|membrane|integral component of membrane|endoplasmic reticulum|mitochondrion|cytosol|apoptotic process|autophagy|mitochondrial membrane|response to oxidative stress|mitochondrial calcium ion homeostasis
ZNF33A	1.16505220353908e-244	0.0550628625123822	0.536	0.288	4.26420757017338e-240	1	1.861	ENSG00000189180	7581	protein_coding	zinc finger protein 33A [Source:HGNC Symbol;Acc:HGNC:13096]	zf-C2H2	GO:0003676,GO:0005634,GO:0046872,GO:0006355,GO:0003677,GO:0003700,GO:0005622	nucleic acid binding|nucleus|metal ion binding|regulation of transcription, DNA-templated|DNA binding|DNA-binding transcription factor activity|intracellular
MYCBP2	1.45714761092445e-244	0.0902596732387888	0.973	0.765	5.33330597074457e-240	1	1.272	ENSG00000005810	23077	protein_coding	MYC binding protein 2 [Source:HGNC Symbol;Acc:HGNC:23386]		GO:0005634,GO:0005737,GO:0016020,GO:0043231,GO:0046872,GO:0016740,GO:0016567,GO:0008270,GO:0005856,GO:0042995,GO:0005515,GO:0048511,GO:0061630,GO:0032922,GO:0005085,GO:0030424,GO:0031398,GO:0008536,GO:0042803,GO:0008045,GO:0021785,GO:0021952,GO:0032880,GO:0042177,GO:0048667,GO:0050905,GO:0051493,GO:1902667,GO:0015630	nucleus|cytoplasm|membrane|intracellular membrane-bounded organelle|metal ion binding|transferase activity|protein ubiquitination|zinc ion binding|cytoskeleton|cell projection|protein binding|rhythmic process|ubiquitin protein ligase activity|circadian regulation of gene expression|guanyl-nucleotide exchange factor activity|axon|positive regulation of protein ubiquitination|Ran GTPase binding|pro…
CMC1	1.64668427931404e-244	0.0694152754360354	0.479	0.246	6.02702913071733e-240	1	1.947	ENSG00000187118	152100	protein_coding	C-X9-C motif containing 1 [Source:HGNC Symbol;Acc:HGNC:28783]		GO:0046872,GO:0005739	metal ion binding|mitochondrion
NFATC3	2.68051700455463e-244	0.0738734184698434	0.615	0.349	9.81096028837041e-240	1	1.762	ENSG00000072736	4775	protein_coding	nuclear factor of activated T cells 3 [Source:HGNC Symbol;Acc:HGNC:7777]	RHD	GO:0005829,GO:0005654,GO:0006355,GO:0003677,GO:0003700,GO:1905064,GO:0005634,GO:0005737,GO:0005515,GO:0007275,GO:0038095,GO:0044798,GO:0000978,GO:0045944,GO:0000981,GO:0000790,GO:0008134,GO:0005667,GO:0001228,GO:0003682,GO:0006954,GO:0006366,GO:0006357,GO:1902894,GO:0001227,GO:0001816,GO:0033173,GO:0045893	cytosol|nucleoplasm|regulation of transcription, DNA-templated|DNA binding|DNA-binding transcription factor activity|negative regulation of vascular smooth muscle cell differentiation|nucleus|cytoplasm|protein binding|multicellular organism development|Fc-epsilon receptor signaling pathway|nuclear transcription factor complex|RNA polymerase II proximal promoter sequence-specific DNA binding|posit…	path:hsa04010,path:hsa04022,path:hsa04218,path:hsa04310,path:hsa04360,path:hsa04625,path:hsa04658,path:hsa04659,path:hsa04660,path:hsa04662,path:hsa04921,path:hsa05161,path:hsa05163,path:hsa05166,path:hsa05167,path:hsa05170	MAPK signaling pathway|cGMP-PKG signaling pathway|Cellular senescence|Wnt signaling pathway|Axon guidance|C-type lectin receptor signaling pathway|Th1 and Th2 cell differentiation|Th17 cell differentiation|T cell receptor signaling pathway|B cell receptor signaling pathway|Oxytocin signaling pathway|Hepatitis B|Human cytomegalovirus infection|Human T-cell leukemia virus 1 infection|Kaposi sarcoma…
ADHFE1	3.11544347022728e-244	0.191235336416994	0.566	0.277	1.14028346453789e-239	1	2.043	ENSG00000147576	137872	protein_coding	alcohol dehydrogenase iron containing 1 [Source:HGNC Symbol;Acc:HGNC:16354]		GO:0016491,GO:0055114,GO:0046872,GO:0005739,GO:0005759,GO:0006103,GO:0004022,GO:0047988,GO:0006539	oxidoreductase activity|oxidation-reduction process|metal ion binding|mitochondrion|mitochondrial matrix|2-oxoglutarate metabolic process|alcohol dehydrogenase (NAD) activity|hydroxyacid-oxoacid transhydrogenase activity|glutamate catabolic process via 2-oxoglutarate
ADGRL2	3.5435147620817e-244	0.00336810916114216	0.6	0.356	1.29696183806952e-239	1	1.685	ENSG00000117114	23266	protein_coding	adhesion G protein-coupled receptor L2 [Source:HGNC Symbol;Acc:HGNC:18582]		GO:0016020,GO:0016021,GO:0004930,GO:0007186,GO:0030246,GO:0007165,GO:0004888,GO:0007166,GO:0005887,GO:0043005,GO:0007189,GO:0007420,GO:0016524	membrane|integral component of membrane|G protein-coupled receptor activity|G protein-coupled receptor signaling pathway|carbohydrate binding|signal transduction|transmembrane signaling receptor activity|cell surface receptor signaling pathway|integral component of plasma membrane|neuron projection|adenylate cyclase-activating G protein-coupled receptor signaling pathway|brain development|latroto…
UQCC1	4.4614843590186e-244	0.0503842306422683	0.536	0.306	1.6329478902444e-239	1	1.752	ENSG00000101019	55245	protein_coding	ubiquinol-cytochrome c reductase complex assembly factor 1 [Source:HGNC Symbol;Acc:HGNC:15891]		GO:0016020,GO:0005743,GO:0005739,GO:0031410,GO:0005515,GO:0070131,GO:0034551	membrane|mitochondrial inner membrane|mitochondrion|cytoplasmic vesicle|protein binding|positive regulation of mitochondrial translation|mitochondrial respiratory chain complex III assembly
DTWD1	6.29319127934808e-244	0.00357058531918863	0.483	0.272	2.30337094015419e-239	1	1.776	ENSG00000104047	56986	protein_coding	DTW domain containing 1 [Source:HGNC Symbol;Acc:HGNC:30926]
TMEM168	8.20309717156623e-244	0.0395699816550573	0.574	0.342	3.00241559576496e-239	1	1.678	ENSG00000146802	64418	protein_coding	transmembrane protein 168 [Source:HGNC Symbol;Acc:HGNC:25826]		GO:0016020,GO:0016021,GO:0030133	membrane|integral component of membrane|transport vesicle
TAPT1	2.06599724361014e-243	0.0302784868274594	0.556	0.329	7.56175651133747e-239	1	1.69	ENSG00000169762	202018	protein_coding	transmembrane anterior posterior transformation 1 [Source:HGNC Symbol;Acc:HGNC:26887]		GO:0005737,GO:0016020,GO:0016021,GO:0005856,GO:0042995,GO:0007275,GO:0030154,GO:0051216,GO:0005813,GO:0005815,GO:0005783,GO:0007186,GO:0005929,GO:0036064,GO:0030176,GO:0030030,GO:0001503,GO:0045724,GO:0014032,GO:0061036,GO:1903012,GO:0016520,GO:0001701,GO:0009791,GO:0035437,GO:0048706	cytoplasm|membrane|integral component of membrane|cytoskeleton|cell projection|multicellular organism development|cell differentiation|cartilage development|centrosome|microtubule organizing center|endoplasmic reticulum|G protein-coupled receptor signaling pathway|cilium|ciliary basal body|integral component of endoplasmic reticulum membrane|cell projection organization|ossification|positive regu…
LRP5	2.20045876191636e-243	0.12275262456866	0.444	0.197	8.05389911449009e-239	1	2.254	ENSG00000162337	4041	protein_coding	LDL receptor related protein 5 [Source:HGNC Symbol;Acc:HGNC:6697]		GO:0042632,GO:0008284,GO:0045944,GO:0045600,GO:0045669,GO:0045893,GO:0045668,GO:0071901,GO:0016020,GO:0016021,GO:0060070,GO:0005783,GO:0005515,GO:0007275,GO:0016055,GO:0042813,GO:0005886,GO:0043235,GO:0006897,GO:0017147,GO:0001702,GO:0002076,GO:0009952,GO:0046849,GO:0048539,GO:0060349,GO:0060444,GO:0060612,GO:0061178,GO:0061304,GO:1901998,GO:0060042,GO:0071936,GO:1904928,GO:0002053,GO:0006007,GO:…	cholesterol homeostasis|positive regulation of cell population proliferation|positive regulation of transcription by RNA polymerase II|positive regulation of fat cell differentiation|positive regulation of osteoblast differentiation|positive regulation of transcription, DNA-templated|negative regulation of osteoblast differentiation|negative regulation of protein serine/threonine kinase activity|…	path:hsa04150,path:hsa04310,path:hsa04928,path:hsa05200,path:hsa05224,path:hsa05225,path:hsa05226	mTOR signaling pathway|Wnt signaling pathway|Parathyroid hormone synthesis, secretion and action|Pathways in cancer|Breast cancer|Hepatocellular carcinoma|Gastric cancer
VPS53	2.27315697350737e-243	0.0862134246332501	0.619	0.357	8.31998183873431e-239	1	1.734	ENSG00000141252	55275	protein_coding	VPS53 subunit of GARP complex [Source:HGNC Symbol;Acc:HGNC:25608]		GO:0016020,GO:0015031,GO:0005794,GO:0005829,GO:0005515,GO:0048471,GO:0005768,GO:0042147,GO:0000938,GO:0010008,GO:0055037,GO:0032588,GO:0032456,GO:1990745,GO:0007041,GO:0005802	membrane|protein transport|Golgi apparatus|cytosol|protein binding|perinuclear region of cytoplasm|endosome|retrograde transport, endosome to Golgi|GARP complex|endosome membrane|recycling endosome|trans-Golgi network membrane|endocytic recycling|EARP complex|lysosomal transport|trans-Golgi network
UMAD1	5.53449123228876e-243	0.111664558056819	0.651	0.368	2.02567913593001e-238	1	1.769	ENSG00000219545	729852	protein_coding	UBAP1-MVB12-associated (UMA) domain containing 1 [Source:HGNC Symbol;Acc:HGNC:48955]
APBB2	6.35716155165817e-243	0.288759873815526	0.983	0.804	2.32678469952241e-238	1	1.223	ENSG00000163697	323	protein_coding	amyloid beta precursor protein binding family B member 2 [Source:HGNC Symbol;Acc:HGNC:582]		GO:0005634,GO:0016020,GO:0005515,GO:0045202,GO:0001540,GO:0005737,GO:0006355,GO:0008134,GO:0030027,GO:0030426,GO:0007050,GO:0030308,GO:0035556,GO:0001764,GO:0007411,GO:0030198,GO:0043065,GO:0043066	nucleus|membrane|protein binding|synapse|amyloid-beta binding|cytoplasm|regulation of transcription, DNA-templated|transcription factor binding|lamellipodium|growth cone|cell cycle arrest|negative regulation of cell growth|intracellular signal transduction|neuron migration|axon guidance|extracellular matrix organization|positive regulation of apoptotic process|negative regulation of apoptotic pro…
[truncated: 9,917 more rows]
